# Supplementary material for: Curated collection of yeast transcription factor DNA binding specificity data reveals novel structural and gene regulatory insights
Source: Genome Biol. 2011 Dec 21;12(12):R125. doi: 10.1186/gb-2011-12-12-r125 (PMC3334620; doi:10.1186/gb-2011-12-12-r125)
Supplement: Additional file 2 — Data file S1. Curated set of high-resolution DNA binding site motifs (PWMs) for 150 S. cerevisiae TFs. The file contains 150 primary motifs and 39 secondary motifs derived from PBM data. [file gb-2011-12-12-r125-S2.TXT]

Abf1_murphy
A:	0.5874	0.0035	0.0279	0.8866	0.0091	0.3337	0.0394	0.0681	0.0624	0.1796	0.9864	0.0063	0.0110	0.8444
C:	0.0091	0.0043	0.9642	0.0293	0.6477	0.2018	0.4200	0.4216	0.4311	0.6414	0.0023	0.9857	0.0013	0.0081
G:	0.3985	0.0371	0.0036	0.0729	0.0105	0.3316	0.0213	0.4308	0.4420	0.0463	0.0049	0.0039	0.9795	0.1068
T:	0.0050	0.9551	0.0043	0.0112	0.3327	0.1329	0.5193	0.0795	0.0645	0.1327	0.0064	0.0041	0.0082	0.0407

Abf2_badis
A:	0.0893	0.0100	0.0100	0.9700	0.0100	0.9464
C:	0.0893	0.9700	0.0100	0.0100	0.0100	0.0179
G:	0.0179	0.0100	0.0100	0.0100	0.9700	0.0179
T:	0.8035	0.0100	0.9700	0.0100	0.0100	0.0178

Ace2_badis
A:	0.5727	0.9279	0.0031	0.0044	0.9659	0.0060	0.0011	0.9203	0.0334
C:	0.0144	0.0141	0.9901	0.9903	0.0302	0.0014	0.9891	0.0151	0.7362
G:	0.3078	0.0554	0.0036	0.0011	0.0007	0.9893	0.0023	0.0577	0.1144
T:	0.1051	0.0026	0.0032	0.0042	0.0032	0.0033	0.0075	0.0069	0.1160

Adr1_badis
A:	0.0100	0.0100	0.0100	0.0100	0.6421	0.3413
C:	0.9700	0.8434	0.9700	0.9700	0.0598	0.5056
G:	0.0100	0.0100	0.0100	0.0100	0.2028	0.0600
T:	0.0100	0.1366	0.0100	0.0100	0.0953	0.0931

Aft1_zhu
A:	0.1369	0.7166	0.1452	0.0343	0.1608	0.0110	0.9611	0.0083	0.0250	0.0197
C:	0.0786	0.0252	0.0310	0.0479	0.0101	0.9669	0.0092	0.9721	0.9559	0.7406
G:	0.1428	0.0316	0.2887	0.0392	0.8124	0.0112	0.0155	0.0091	0.0023	0.0138
T:	0.6417	0.2266	0.5351	0.8786	0.0167	0.0109	0.0142	0.0105	0.0168	0.2259

Aft2_badis
A:	0.6870	0.0100	0.9700	0.0100	0.0100	0.0100
C:	0.0100	0.9700	0.0100	0.9700	0.9700	0.9700
G:	0.2930	0.0100	0.0100	0.0100	0.0100	0.0100
T:	0.0100	0.0100	0.0100	0.0100	0.0100	0.0100

Aro80_zhu
A:	0.0403	0.0058	0.0050	0.0016	0.0018	0.0152	0.6709	0.6904
C:	0.7441	0.2319	0.9879	0.0223	0.0056	0.3593	0.0042	0.0684
G:	0.0305	0.0090	0.0012	0.9750	0.9902	0.2959	0.0064	0.0602
T:	0.1851	0.7533	0.0059	0.0011	0.0024	0.3296	0.3185	0.1810

Asg1_zhu
A:	0.0521	0.0190	0.0079	0.0481	0.2341	0.2642	0.0404	0.4832	0.0585	0.3511	0.1088	0.0404	0.0195	0.0076	0.0712
C:	0.8525	0.8915	0.0961	0.0731	0.4199	0.5039	0.0623	0.0660	0.0731	0.0557	0.3176	0.8384	0.8765	0.0820	0.0243
G:	0.0243	0.0820	0.8765	0.8384	0.2849	0.0623	0.6514	0.2179	0.6455	0.0833	0.1439	0.0731	0.0961	0.8915	0.8525
T:	0.0711	0.0075	0.0195	0.0404	0.0611	0.1696	0.2459	0.2329	0.2229	0.5099	0.4297	0.0481	0.0079	0.0189	0.0520

Azf1_badis
A:	0.6250	0.9700	0.9700	0.8650	0.7400	0.0100	0.7812	0.8125	0.6250
C:	0.1250	0.0100	0.0100	0.1150	0.0100	0.0100	0.1562	0.0625	0.1250
G:	0.1250	0.0100	0.0100	0.0100	0.2400	0.9700	0.0312	0.0625	0.1250
T:	0.1250	0.0100	0.0100	0.0100	0.0100	0.0100	0.0314	0.0625	0.1250

Bas1_zhu
A:	0.4553	0.2484	0.0988	0.0529	0.3481	0.0125	0.9670	0.0268	0.0091	0.0473	0.8920	0.4873
C:	0.0518	0.0346	0.7248	0.9185	0.3466	0.0034	0.0051	0.0065	0.0104	0.9302	0.0426	0.1230
G:	0.3708	0.6710	0.1431	0.0079	0.2809	0.9773	0.0231	0.9624	0.0050	0.0072	0.0162	0.3209
T:	0.1221	0.0460	0.0333	0.0207	0.0244	0.0068	0.0048	0.0043	0.9755	0.0153	0.0492	0.0688

Cad1_murphy
A:	0.0864	0.7176	0.0152	0.0135	0.9084	0.0159	0.0733	0.8526	0.9700	0.0259	0.3261
C:	0.1796	0.2332	0.0088	0.0070	0.0083	0.4102	0.0100	0.1269	0.0059	0.0233	0.5480
G:	0.6702	0.0233	0.0059	0.1269	0.0100	0.5070	0.0083	0.0070	0.0088	0.2332	0.0521
T:	0.0638	0.0259	0.9701	0.8526	0.0733	0.0669	0.9084	0.0135	0.0153	0.7176	0.0738

Cat8_badis
A:	0.0100	0.0100	0.0100	0.0100	0.6590
C:	0.9700	0.9700	0.0100	0.0100	0.1230
G:	0.0100	0.0100	0.9700	0.9700	0.2080
T:	0.0100	0.0100	0.0100	0.0100	0.0100

Cbf1_zhu
A:	0.0320	0.9729	0.0008	0.0630	0.0093	0.0035
C:	0.9626	0.0068	0.9237	0.0125	0.0110	0.0019
G:	0.0019	0.0110	0.0125	0.9237	0.0068	0.9626
T:	0.0035	0.0093	0.0630	0.0008	0.9729	0.0320

Cep3_badis
A:	0.0395	0.0100	0.0100	0.0100	0.0100	0.9079	0.9211
C:	0.5658	0.0100	0.9700	0.0100	0.0100	0.0132	0.0263
G:	0.0395	0.0100	0.0100	0.9700	0.9700	0.0132	0.0263
T:	0.3552	0.9700	0.0100	0.0100	0.0100	0.0657	0.0263

Cha4_zhu
A:	0.6970	0.4205	0.1011	0.0046	0.0048	0.0035	0.0244	0.0102	0.1606
C:	0.0494	0.0686	0.5558	0.1559	0.9863	0.9842	0.0087	0.9537	0.7250
G:	0.0663	0.0330	0.0656	0.0237	0.0038	0.0095	0.9634	0.0175	0.0171
T:	0.1873	0.4779	0.2775	0.8158	0.0051	0.0028	0.0035	0.0186	0.0973

Cin5_murphy
A:	0.5297	0.0136	0.0138	0.9762	0.0062	0.1071	0.0083	0.9305	0.9672	0.0442	0.2690
C:	0.3981	0.0031	0.0087	0.0065	0.8731	0.0137	0.0090	0.0470	0.0161	0.0604	0.5611
G:	0.0461	0.0161	0.0470	0.0090	0.0137	0.8731	0.0065	0.0087	0.0031	0.5431	0.0905
T:	0.0261	0.9672	0.9305	0.0083	0.1070	0.0061	0.9762	0.0138	0.0136	0.3523	0.0794

Crz1_badis
A:	0.5499	0.0323	0.0485	0.7111	0.9650	0.0020	0.0024	0.0037	0.4113	0.0210	0.1154	0.0877	0.0709
C:	0.0306	0.9517	0.0432	0.2509	0.0307	0.0025	0.9922	0.9902	0.4085	0.9557	0.4883	0.4989	0.1125
G:	0.3642	0.0042	0.0024	0.0266	0.0012	0.9932	0.0037	0.0032	0.0068	0.0047	0.1371	0.0571	0.0741
T:	0.0553	0.0118	0.9059	0.0114	0.0031	0.0023	0.0017	0.0029	0.1734	0.0186	0.2592	0.3563	0.7425

Cst6_murphy
A:	0.6156	0.0086	0.0028	0.9773	0.0009	0.1472	0.0143	0.2308	0.9702	0.0111
C:	0.1193	0.0194	0.0035	0.0012	0.8493	0.0026	0.0072	0.7630	0.0018	0.4277
G:	0.2105	0.0018	0.7630	0.0072	0.0026	0.8493	0.0012	0.0035	0.0194	0.0346
T:	0.0546	0.9702	0.2307	0.0143	0.1472	0.0009	0.9773	0.0027	0.0086	0.5266

Cup9_badis
A:	0.7291	0.7914	0.0261	0.0208	0.0019	0.0015	0.0163	0.0101	0.9189	0.5915	0.6331
C:	0.0108	0.0015	0.0037	0.0138	0.0222	0.0032	0.0111	0.9847	0.0146	0.1502	0.2056
G:	0.0244	0.0036	0.0071	0.9645	0.0020	0.9874	0.0030	0.0020	0.0203	0.0351	0.0773
T:	0.2357	0.2035	0.9631	0.0009	0.9739	0.0079	0.9696	0.0032	0.0462	0.2232	0.0840

Dal80_badis
A:	0.1111	0.0100	0.9700	0.0100	0.9700	0.9028	0.0278
C:	0.6667	0.0100	0.0100	0.0100	0.0100	0.0139	0.1944
G:	0.0556	0.9700	0.0100	0.0100	0.0100	0.0139	0.7500
T:	0.1666	0.0100	0.0100	0.9700	0.0100	0.0694	0.0278

Dal82_badis
A:	0.4848	0.9182	0.8804	0.2957	0.0836	0.1936	0.0249	0.0072	0.0164	0.0110
C:	0.0216	0.0216	0.0197	0.0217	0.4958	0.1219	0.0147	0.9690	0.0041	0.8746
G:	0.3805	0.0338	0.0340	0.0237	0.1315	0.0724	0.9520	0.0037	0.9696	0.0280
T:	0.1131	0.0264	0.0659	0.6589	0.2891	0.6121	0.0084	0.0201	0.0099	0.0864

Ecm22_murphy
A:	0.0438	0.0134	0.0008	0.0023	0.0016	0.0003	0.7421	0.0101	0.9763	0.6586
C:	0.5920	0.7528	0.0379	0.9940	0.0007	0.0093	0.0004	0.0888	0.0093	0.0781
G:	0.2117	0.1753	0.0013	0.0015	0.9900	0.0033	0.0025	0.0003	0.0131	0.2364
T:	0.1525	0.0585	0.9600	0.0022	0.0077	0.9871	0.2550	0.9008	0.0013	0.0269

Ecm23_badis
A:	0.9579	0.0070	0.9890	0.0057	0.0038	0.0012	0.1255	0.1139	0.6969	0.1300	0.4579
C:	0.0021	0.0036	0.0027	0.0014	0.9898	0.0199	0.0600	0.1994	0.1089	0.1221	0.4101
G:	0.0376	0.9883	0.0020	0.0027	0.0026	0.0038	0.3052	0.5862	0.1708	0.0923	0.0370
T:	0.0024	0.0011	0.0063	0.9902	0.0038	0.9751	0.5093	0.1005	0.0234	0.6556	0.0950

Fhl1_zhu
A:	0.0462	0.9256	0.0034	0.0045	0.0077	0.9080	0.6489	0.5056
C:	0.0988	0.0070	0.9847	0.0008	0.9860	0.0057	0.2101	0.0856
G:	0.8371	0.0245	0.0024	0.9487	0.0026	0.0656	0.0472	0.0438
T:	0.0179	0.0429	0.0095	0.0460	0.0037	0.0207	0.0938	0.3650

Fkh1_zhu
A:	0.1197	0.1467	0.0077	0.9594	0.9772	0.9901	0.0012	0.9907	0.8744	0.6714
C:	0.1466	0.0044	0.0037	0.0378	0.0118	0.0013	0.9255	0.0014	0.0394	0.0495
G:	0.1334	0.8471	0.0010	0.0009	0.0011	0.0027	0.0015	0.0032	0.0165	0.0709
T:	0.6003	0.0018	0.9876	0.0019	0.0099	0.0059	0.0718	0.0047	0.0697	0.2082

Fkh2_zhu
A:	0.1796	0.0146	0.9504	0.9797	0.9867	0.0018	0.9896	0.8240	0.6842
C:	0.0047	0.0043	0.0473	0.0114	0.0010	0.7978	0.0012	0.0697	0.0251
G:	0.8136	0.0010	0.0008	0.0010	0.0027	0.0013	0.0037	0.0325	0.1066
T:	0.0021	0.9801	0.0015	0.0079	0.0096	0.1991	0.0055	0.0738	0.1841

Fzf1_badis
A:	0.0100	0.0100	0.9700	0.0100	0.0100	0.9700
C:	0.9700	0.0100	0.0100	0.0100	0.9700	0.0100
G:	0.0100	0.0100	0.0100	0.0100	0.0100	0.0100
T:	0.0100	0.9700	0.0100	0.9700	0.0100	0.0100

Gal4_zhu
A:	0.0138	0.0044	0.0043	0.0080	0.2060	0.2500	0.2500	0.2500	0.2500	0.2500	0.2500	0.2500	0.2500	0.2500	0.2500	0.0106	0.0052	0.0091	0.5493
C:	0.4229	0.9824	0.0159	0.0029	0.1137	0.2500	0.2500	0.2500	0.2500	0.2500	0.2500	0.2500	0.2500	0.2500	0.2500	0.9785	0.9746	0.0041	0.0140
G:	0.0140	0.0041	0.9746	0.9785	0.6375	0.2500	0.2500	0.2500	0.2500	0.2500	0.2500	0.2500	0.2500	0.2500	0.2500	0.0029	0.0159	0.9824	0.4229
T:	0.5493	0.0091	0.0052	0.0106	0.0428	0.2500	0.2500	0.2500	0.2500	0.2500	0.2500	0.2500	0.2500	0.2500	0.2500	0.0080	0.0043	0.0044	0.0138

Gat1_zhu
A:	0.0079	0.0015	0.0033	0.0303	0.9922	0.0019	0.0027	0.2256	0.0217
C:	0.4572	0.8603	0.0030	0.0005	0.0013	0.0024	0.9925	0.0085	0.3155
G:	0.2443	0.1327	0.0022	0.0009	0.0048	0.0022	0.0017	0.6597	0.4275
T:	0.2906	0.0055	0.9915	0.9683	0.0017	0.9935	0.0031	0.1062	0.2353

Gat3_zhu
A:	0.7124	0.0228	0.9675	0.1622	0.0004	0.0007	0.9724	0.0757	0.4706
C:	0.0108	0.0027	0.0003	0.0014	0.9825	0.0704	0.0091	0.8826	0.1645
G:	0.2671	0.9735	0.0018	0.0005	0.0023	0.0010	0.0163	0.0197	0.3080
T:	0.0097	0.0010	0.0304	0.8359	0.0148	0.9279	0.0022	0.0220	0.0569

Gat4_zhu
A:	0.0177	0.8574	0.0169	0.9279	0.0690	0.0029	0.0018	0.8158
C:	0.1350	0.0033	0.0023	0.0010	0.0021	0.9780	0.1376	0.0315
G:	0.0315	0.1376	0.9780	0.0021	0.0010	0.0023	0.0033	0.1350
T:	0.8158	0.0017	0.0028	0.0690	0.9279	0.0168	0.8573	0.0177

Gcn4_zhu
A:	0.5350	0.0112	0.0029	0.9681	0.0020	0.0138	0.0572	0.9739	0.0158
C:	0.0355	0.0085	0.0053	0.0137	0.4336	0.0045	0.9346	0.0064	0.4137
G:	0.4137	0.0064	0.9346	0.0045	0.5627	0.0137	0.0053	0.0085	0.0355
T:	0.0158	0.9739	0.0572	0.0137	0.0017	0.9680	0.0029	0.0112	0.5350

Gcr1_murphy
A:	0.2781	0.7536	0.1794	0.4934	0.2849	0.0133	0.8379	0.6614	0.0060	0.0236	0.0022	0.1173
C:	0.0900	0.0266	0.2488	0.0579	0.1112	0.0109	0.0942	0.0920	0.1468	0.8158	0.5155	0.3834
G:	0.0518	0.0605	0.3639	0.0418	0.5980	0.9688	0.0179	0.0144	0.6822	0.0244	0.0417	0.4512
T:	0.5801	0.1593	0.2079	0.4069	0.0059	0.0070	0.0500	0.2322	0.1650	0.1362	0.4406	0.0481

Gis1_badis
A:	0.0132	0.0063	0.0043	0.0122	0.0073	0.9127	0.9260
C:	0.9683	0.9788	0.9802	0.9441	0.0065	0.0126	0.0189
G:	0.0038	0.0123	0.0122	0.0034	0.0075	0.0322	0.0131
T:	0.0147	0.0026	0.0033	0.0403	0.9787	0.0425	0.0420

Gln3_badis
A:	0.0080	0.0182	0.0428	0.9799	0.0056	0.0058	0.6132
C:	0.8632	0.0099	0.0012	0.0047	0.0031	0.9850	0.0102
G:	0.1155	0.0124	0.0087	0.0136	0.0038	0.0045	0.1190
T:	0.0133	0.9595	0.9473	0.0018	0.9875	0.0047	0.2576

Gsm1_zhu
A:	0.5661	0.8494	0.4004	0.0037	0.0048	0.0031	0.0010	0.0008	0.1365	0.7088
C:	0.0225	0.0094	0.1646	0.9165	0.1778	0.9857	0.9725	0.0307	0.0042	0.0607
G:	0.0176	0.0207	0.1827	0.0105	0.0389	0.0013	0.0255	0.9672	0.8494	0.1977
T:	0.3938	0.1205	0.2523	0.0693	0.7785	0.0099	0.0010	0.0013	0.0099	0.0328

Gzf3_zhu
A:	0.1319	0.0382	0.0023	0.9935	0.0030	0.9801	0.9898	0.0092	0.2730
C:	0.7191	0.2676	0.0012	0.0013	0.0027	0.0014	0.0031	0.0555	0.2216
G:	0.0382	0.0037	0.9940	0.0029	0.0016	0.0003	0.0038	0.9320	0.4947
T:	0.1108	0.6905	0.0025	0.0023	0.9927	0.0182	0.0033	0.0033	0.0107

Hac1_badis
A:	0.2386	0.6718	0.0100	0.9700	0.0100	0.0100	0.0100
C:	0.0568	0.3082	0.9700	0.0100	0.9700	0.0100	0.0100
G:	0.5568	0.0100	0.0100	0.0100	0.0100	0.9700	0.0100
T:	0.1478	0.0100	0.0100	0.0100	0.0100	0.0100	0.9700

Hal9_zhu
A:	0.0104	0.0434	0.0053	0.0076	0.2500	0.2500	0.2500	0.2500	0.2500	0.2500	0.2500	0.2500	0.2500	0.1265	0.0631	0.0631	0.0111	0.7464
C:	0.0566	0.9067	0.8420	0.0340	0.2500	0.2500	0.2500	0.2500	0.2500	0.2500	0.2500	0.2500	0.2500	0.3091	0.8954	0.0895	0.0388	0.1866
G:	0.1866	0.0388	0.0895	0.8954	0.2500	0.2500	0.2500	0.2500	0.2500	0.2500	0.2500	0.2500	0.2500	0.4332	0.0340	0.8420	0.9067	0.0566
T:	0.7464	0.0111	0.0632	0.0630	0.2500	0.2500	0.2500	0.2500	0.2500	0.2500	0.2500	0.2500	0.2500	0.1312	0.0075	0.0054	0.0434	0.0104

Hap1_murphy
A:	0.0095	0.0071	0.0025	0.6647	0.0483	0.9663	0.3812	0.2512	0.1519	0.0015	0.0030	0.0075	0.1632
C:	0.9616	0.9857	0.0049	0.0272	0.0034	0.0030	0.1278	0.3757	0.3178	0.9715	0.9930	0.0038	0.0039
G:	0.0260	0.0061	0.9880	0.2664	0.0018	0.0131	0.1568	0.0445	0.1083	0.0249	0.0031	0.9847	0.8219
T:	0.0029	0.0011	0.0046	0.0417	0.9465	0.0176	0.3342	0.3286	0.4220	0.0021	0.0009	0.0040	0.0110

Hcm1_badis
A:	0.1916	0.0231	0.8756	0.9300	0.9739	0.0090	0.9664	0.7492
C:	0.0139	0.0042	0.1158	0.0412	0.0047	0.9311	0.0157	0.0665
G:	0.7899	0.0176	0.0025	0.0043	0.0098	0.0040	0.0110	0.0867
T:	0.0046	0.9551	0.0061	0.0245	0.0116	0.0559	0.0069	0.0976

Hmlalpha2_murphy
A:	0.6050	0.0460	0.0356	0.9874	0.0067	0.9358	0.0239	0.2594
C:	0.0168	0.0120	0.0027	0.0011	0.9876	0.0007	0.6344	0.0032
G:	0.0045	0.0049	0.0030	0.0089	0.0007	0.0590	0.0012	0.7350
T:	0.3737	0.9371	0.9587	0.0026	0.0050	0.0045	0.3405	0.0024

Hmra2_badis
A:	0.8887	0.0816	0.0512	0.9857	0.0029	0.9749	0.0311	0.0939
C:	0.0113	0.0142	0.0022	0.0016	0.9891	0.0014	0.2645	0.0146
G:	0.0087	0.0060	0.0038	0.0103	0.0017	0.0211	0.0024	0.8844
T:	0.0913	0.8982	0.9428	0.0024	0.0063	0.0026	0.7020	0.0071

Hsf1_badis
A:	0.6875	0.0156	0.1775	0.0100	0.9700	0.9700	0.0625
C:	0.1250	0.0156	0.0100	0.0100	0.0100	0.0100	0.5625
G:	0.1250	0.0156	0.8025	0.9700	0.0100	0.0100	0.1875
T:	0.0625	0.9532	0.0100	0.0100	0.0100	0.0100	0.1875

Leu3_zhu
A:	0.8344	0.0418	0.0105	0.0044	0.0014	0.2411	0.1190	0.5031	0.5936
C:	0.0087	0.9268	0.9811	0.0048	0.0521	0.6522	0.0469	0.0554	0.0895
G:	0.0858	0.0157	0.0074	0.9886	0.9443	0.0498	0.7704	0.0911	0.0838
T:	0.0711	0.0157	0.0010	0.0022	0.0022	0.0569	0.0637	0.3504	0.2331

Lys14_zhu
A:	0.7846	0.9485	0.9396	0.0064	0.0012	0.0017	0.0025	0.0046	0.0174
C:	0.0109	0.0011	0.0007	0.0016	0.0465	0.9878	0.9935	0.0059	0.1815
G:	0.0498	0.0111	0.0017	0.0011	0.0010	0.0095	0.0018	0.9850	0.4143
T:	0.1547	0.0393	0.0580	0.9909	0.9513	0.0010	0.0022	0.0045	0.3868

Matalpha2_zhu
A:	0.8427	0.9923	0.0024	0.9926	0.9927	0.0120	0.7521	0.0773
C:	0.0446	0.0014	0.9783	0.0020	0.0015	0.0012	0.0136	0.0659
G:	0.0758	0.0019	0.0021	0.0020	0.0021	0.0025	0.0962	0.8167
T:	0.0369	0.0044	0.0172	0.0034	0.0037	0.9843	0.1381	0.0401

Mbp1_zhu
A:	0.2297	0.9379	0.0008	0.0455	0.0007	0.0022	0.0304	0.0725	0.7196
C:	0.0661	0.0019	0.9896	0.0010	0.9355	0.0125	0.0080	0.6630	0.0195
G:	0.5371	0.0144	0.0041	0.9528	0.0009	0.9846	0.0016	0.2179	0.2058
T:	0.1671	0.0458	0.0055	0.0007	0.0629	0.0007	0.9600	0.0466	0.0551

Mcm1_zhu
A:	0.0894	0.1704	0.1301	0.0111	0.1217	0.6019	0.6631	0.2941	0.1508	0.1700	0.1691	0.0523	0.7219
C:	0.0846	0.0337	0.8082	0.8126	0.4054	0.0763	0.0071	0.0357	0.1711	0.4432	0.0072	0.0094	0.0933
G:	0.1620	0.1293	0.0094	0.0072	0.2431	0.1711	0.0357	0.0071	0.0763	0.2704	0.8126	0.8082	0.1032
T:	0.6640	0.6666	0.0523	0.1691	0.2298	0.1507	0.2941	0.6631	0.6018	0.1164	0.0111	0.1301	0.0816

Met31_badis
A:	0.1193	0.0678	0.0137	0.0071	0.0035	0.0016	0.0022	0.0011	0.0140	0.0121
C:	0.0158	0.4356	0.0633	0.0012	0.0079	0.0019	0.0024	0.9881	0.0014	0.6335
G:	0.8401	0.4022	0.1762	0.9895	0.0038	0.9906	0.9905	0.0045	0.9700	0.3136
T:	0.0248	0.0944	0.7468	0.0022	0.9848	0.0059	0.0049	0.0063	0.0146	0.0408

Met32_badis
A:	0.1077	0.0100	0.0100	0.9277	0.0100	0.6357
C:	0.0515	0.9700	0.9700	0.0311	0.9700	0.1510
G:	0.7719	0.0100	0.0100	0.0100	0.0100	0.1190
T:	0.0689	0.0100	0.0100	0.0312	0.0100	0.0943

Mga1_zhu
A:	0.7019	0.0060	0.9909	0.9902	0.0121	0.8445	0.0685
C:	0.1972	0.0022	0.0022	0.0021	0.8155	0.0399	0.5059
G:	0.0983	0.9893	0.0039	0.0020	0.0158	0.0827	0.0705
T:	0.0026	0.0025	0.0030	0.0057	0.1566	0.0329	0.3551

Mig1_zhu
A:	0.7104	0.7664	0.0707	0.0062	0.0044	0.0015	0.0028	0.0522	0.0069	0.0808	0.4591
C:	0.0665	0.0423	0.1322	0.0420	0.7792	0.0045	0.0028	0.0012	0.0014	0.0148	0.0375
G:	0.1414	0.1295	0.0584	0.9477	0.0035	0.9899	0.9927	0.9459	0.9884	0.6055	0.4476
T:	0.0817	0.0618	0.7387	0.0041	0.2129	0.0041	0.0017	0.0007	0.0033	0.2989	0.0558

Mig2_zhu
A:	0.1511	0.7190	0.0074	0.0004	0.0018	0.0013	0.2374	0.0005	0.8919	0.4038	0.2071
C:	0.0660	0.0634	0.9889	0.9572	0.9933	0.9920	0.0019	0.9537	0.0130	0.1606	0.0675
G:	0.0686	0.1790	0.0005	0.0008	0.0035	0.0052	0.7598	0.0442	0.0864	0.0459	0.0222
T:	0.7143	0.0386	0.0032	0.0416	0.0014	0.0015	0.0009	0.0016	0.0087	0.3897	0.7032

Mig3_zhu
A:	0.2152	0.7532	0.0067	0.0007	0.0011	0.0013	0.2141	0.0022	0.8354	0.3251	0.2510
C:	0.1094	0.0999	0.9890	0.9718	0.9931	0.9903	0.0029	0.9308	0.0194	0.1059	0.0978
G:	0.0598	0.1063	0.0010	0.0013	0.0030	0.0070	0.7817	0.0662	0.1331	0.0589	0.0241
T:	0.6156	0.0406	0.0033	0.0262	0.0028	0.0014	0.0013	0.0008	0.0121	0.5101	0.6271

Mot3_murphy
A:	0.4002	0.2594	0.9917	0.0032	0.0025	0.0250	0.9895	0.2420	0.1482
C:	0.0148	0.5061	0.0015	0.0017	0.0005	0.9649	0.0007	0.7549	0.2561
G:	0.4986	0.0033	0.0053	0.9926	0.9826	0.0002	0.0042	0.0007	0.5661
T:	0.0864	0.2312	0.0015	0.0025	0.0144	0.0099	0.0056	0.0024	0.0296

Msn1_murphy
A:	0.8047	0.0545	0.1606	0.0071	0.0066	0.0044	0.0301	0.0096	0.0916	0.2137	0.5096
C:	0.0163	0.0107	0.0023	0.0084	0.0015	0.0024	0.9658	0.9508	0.1985	0.1740	0.1471
G:	0.0448	0.0031	0.0067	0.0019	0.9868	0.0041	0.0013	0.0054	0.0172	0.0336	0.2715
T:	0.1342	0.9317	0.8304	0.9826	0.0051	0.9891	0.0028	0.0342	0.6927	0.5787	0.0718

Msn2_badis
A:	0.5999	0.0100	0.0100	0.0100	0.0100
C:	0.0698	0.0100	0.0100	0.0100	0.0100
G:	0.3204	0.9700	0.9700	0.9700	0.9700
T:	0.0099	0.0100	0.0100	0.0100	0.0100

Msn4_badis
A:	0.8233	0.0100	0.0100	0.0100	0.0100
C:	0.0100	0.0100	0.0100	0.0100	0.0100
G:	0.1567	0.9700	0.9700	0.9700	0.9700
T:	0.0100	0.0100	0.0100	0.0100	0.0100

Ndt80_zhu
A:	0.1880	0.4442	0.0122	0.9404	0.0184	0.9655	0.9703	0.9453	0.7139
C:	0.0202	0.4837	0.9490	0.0078	0.9677	0.0041	0.0050	0.0035	0.0249
G:	0.6757	0.0420	0.0045	0.0453	0.0070	0.0096	0.0159	0.0142	0.2367
T:	0.1161	0.0301	0.0343	0.0065	0.0069	0.0208	0.0088	0.0370	0.0245

Nhp10_badis
A:	0.2000	0.0750	0.0100	0.0100	0.0100	0.0100	0.0100	0.6750
C:	0.1000	0.7750	0.9700	0.0100	0.0100	0.0100	0.0100	0.0750
G:	0.6000	0.0750	0.0100	0.9700	0.9700	0.9700	0.9700	0.1750
T:	0.1000	0.0750	0.0100	0.0100	0.0100	0.0100	0.0100	0.0750

Nhp6a_zhu
A:	0.1141	0.9039	0.1266	0.8475	0.0571	0.7461	0.6500
C:	0.0241	0.0107	0.0297	0.0163	0.0428	0.0168	0.0301
G:	0.0065	0.0267	0.0084	0.0439	0.0286	0.0208	0.1533
T:	0.8553	0.0587	0.8353	0.0923	0.8715	0.2163	0.1666

Nhp6b_zhu
A:	0.3938	0.5785	0.1691	0.8078	0.0923	0.7491	0.2796	0.5101
C:	0.0699	0.0899	0.0657	0.0328	0.0671	0.0161	0.0520	0.0262
G:	0.0262	0.0520	0.0161	0.0671	0.0328	0.0657	0.0899	0.0699
T:	0.5101	0.2796	0.7491	0.0923	0.8078	0.1691	0.5785	0.3938

Nrg1_zhu
A:	0.4559	0.9602	0.0025	0.0025	0.0116	0.0711	0.0049	0.0036	0.5040
C:	0.4884	0.0033	0.0016	0.0016	0.0007	0.0115	0.9287	0.8202	0.0878
G:	0.0091	0.0361	0.9917	0.9931	0.9860	0.0021	0.0025	0.0032	0.0392
T:	0.0466	0.0004	0.0042	0.0028	0.0017	0.9153	0.0639	0.1730	0.3690

Nrg2_murphy
A:	0.4793	0.9316	0.0307	0.0129	0.0194	0.0932	0.0347	0.0105
C:	0.4447	0.0195	0.0035	0.0108	0.0078	0.0399	0.9081	0.9008
G:	0.0344	0.0378	0.9463	0.9590	0.9609	0.0159	0.0240	0.0231
T:	0.0416	0.0111	0.0195	0.0173	0.0119	0.8510	0.0332	0.0656

Oaf1_badis
A:	0.0100	0.0100	0.0100	0.5614	0.0681	0.6786	0.1429	0.5714
C:	0.9700	0.0100	0.0100	0.0100	0.0100	0.0357	0.0714	0.1429
G:	0.0100	0.9700	0.9700	0.4186	0.8538	0.0357	0.0714	0.1429
T:	0.0100	0.0100	0.0100	0.0100	0.0681	0.2500	0.7143	0.1428

Pbf1_zhu
A:	0.6492	0.0679	0.0207	0.0022	0.0022	0.9759	0.0016	0.0009	0.0525	0.1357
C:	0.0508	0.3968	0.7842	0.0298	0.9917	0.0007	0.0011	0.9789	0.0200	0.6555
G:	0.0965	0.4363	0.1934	0.0463	0.0024	0.0018	0.0186	0.0016	0.8699	0.1864
T:	0.2035	0.0990	0.0017	0.9217	0.0037	0.0216	0.9787	0.0186	0.0576	0.0224

Pbf2_zhu
A:	0.5164	0.0797	0.0290	0.0060	0.0013	0.9725	0.0017	0.0009	0.0362	0.2238
C:	0.0597	0.4206	0.7701	0.0523	0.9907	0.0006	0.0009	0.9688	0.0093	0.5758
G:	0.1384	0.3924	0.1977	0.0834	0.0050	0.0014	0.0278	0.0013	0.8762	0.1776
T:	0.2855	0.1073	0.0032	0.8583	0.0030	0.0255	0.9696	0.0290	0.0783	0.0228

Pdr1_badis
A:	0.0100	0.0100	0.1233	0.0167	0.0833	0.1000	0.6167
C:	0.9700	0.9700	0.0100	0.8833	0.0167	0.0333	0.0833
G:	0.0100	0.0100	0.8567	0.0833	0.8833	0.8333	0.2167
T:	0.0100	0.0100	0.0100	0.0167	0.0167	0.0334	0.0833

Pdr3_murphy
A:	0.4881	0.0059	0.0018	0.0048	0.0258	0.0010	0.0017	0.0040	0.9132	0.8214
C:	0.0951	0.0681	0.9870	0.9865	0.0028	0.9703	0.0069	0.0072	0.0127	0.0244
G:	0.0195	0.0127	0.0072	0.0069	0.9703	0.0028	0.9865	0.9870	0.0681	0.1133
T:	0.3973	0.9133	0.0040	0.0018	0.0011	0.0259	0.0049	0.0018	0.0060	0.0409

Pdr8_badis
A:	0.0100	0.0100	0.0100	0.9700	0.0736	0.9700	0.1346
C:	0.9700	0.0100	0.0100	0.0100	0.0736	0.0100	0.0577
G:	0.0100	0.9700	0.9700	0.0100	0.8428	0.0100	0.0577
T:	0.0100	0.0100	0.0100	0.0100	0.0100	0.0100	0.7500

Phd1_zhu
A:	0.0411	0.6055	0.0044	0.0147	0.0050	0.9663	0.0142	0.2970	0.6240
C:	0.6862	0.2151	0.0356	0.0056	0.9713	0.0036	0.0265	0.5245	0.0833
G:	0.1912	0.0991	0.0028	0.9758	0.0023	0.0216	0.2040	0.1157	0.0981
T:	0.0815	0.0803	0.9572	0.0039	0.0214	0.0085	0.7553	0.0628	0.1946

Pho2_badis
A:	0.0157	0.9152	0.9601	0.2966	0.2787	0.2947	0.8433	0.5680
C:	0.0583	0.0272	0.0308	0.0074	0.0524	0.0112	0.0623	0.1810
G:	0.0090	0.0060	0.0050	0.0029	0.0035	0.0480	0.0899	0.1338
T:	0.9170	0.0516	0.0041	0.6931	0.6654	0.6461	0.0045	0.1172

Pho4_zhu
A:	0.0944	0.0971	0.9676	0.0003	0.0859	0.0029	0.0018	0.0048
C:	0.3935	0.9006	0.0012	0.9120	0.0018	0.0282	0.0005	0.5073
G:	0.5073	0.0005	0.0282	0.0018	0.9120	0.0012	0.9006	0.3935
T:	0.0048	0.0018	0.0030	0.0859	0.0003	0.9677	0.0971	0.0944

Put3_badis
A:	0.0938	0.0208	0.0100	0.0100	0.0100	0.0100
C:	0.7188	0.8958	0.9700	0.0100	0.0100	0.0100
G:	0.0938	0.0208	0.0100	0.9700	0.9700	0.9700
T:	0.0936	0.0626	0.0100	0.0100	0.0100	0.0100

Rap1_zhu
A:	0.0305	0.0099	0.0684	0.0081	0.0158	0.0081	0.8728	0.0715	0.1523	0.1625
C:	0.0411	0.0107	0.0081	0.0180	0.0083	0.2152	0.0377	0.8092	0.1214	0.0859
G:	0.6588	0.9644	0.9137	0.0700	0.9499	0.0173	0.0336	0.0462	0.6308	0.6846
T:	0.2696	0.0150	0.0098	0.9039	0.0260	0.7594	0.0559	0.0731	0.0955	0.0670

Rdr1_zhu
A:	0.0170	0.0026	0.0034	0.0033	0.8127	0.3393	0.7904
C:	0.0966	0.9837	0.0061	0.0044	0.0192	0.0067	0.0664
G:	0.8143	0.0052	0.9871	0.9891	0.1594	0.0251	0.1136
T:	0.0721	0.0085	0.0034	0.0032	0.0087	0.6289	0.0296

Rds1_zhu
A:	0.0045	0.0030	0.0122	0.0014	0.0036	0.0006	0.0025	0.8038
C:	0.0054	0.9824	0.0502	0.0218	0.9731	0.9370	0.0121	0.1864
G:	0.1864	0.0121	0.9370	0.9731	0.0218	0.0502	0.9824	0.0054
T:	0.8037	0.0025	0.0006	0.0037	0.0015	0.0122	0.0030	0.0044

Rds2_badis
A:	0.0100	0.0100	0.0100	0.0100	0.1184	0.1711
C:	0.0100	0.9700	0.0100	0.0100	0.0132	0.0658
G:	0.0100	0.0100	0.9700	0.9700	0.8553	0.6974
T:	0.9700	0.0100	0.0100	0.0100	0.0131	0.0657

Reb1_badis
A:	0.3000	0.0100	0.0100	0.9700	0.0100	0.0100	0.0100	0.0100
C:	0.1000	0.0100	0.0100	0.0100	0.9700	0.9700	0.9700	0.0100
G:	0.5000	0.0100	0.0100	0.0100	0.0100	0.0100	0.0100	0.5900
T:	0.1000	0.9700	0.9700	0.0100	0.0100	0.0100	0.0100	0.3900

Rei1_badis
A:	0.0100	0.0376	0.0100	0.0100	0.0100	0.0100	0.5595
C:	0.9424	0.9424	0.9700	0.9700	0.0100	0.0100	0.0833
G:	0.0100	0.0100	0.0100	0.0100	0.0100	0.9424	0.2262
T:	0.0376	0.0100	0.0100	0.0100	0.9700	0.0376	0.1310

Rfx1_badis
A:	0.0100	0.0100	0.0100	0.2977	0.0100	0.0192	0.8846
C:	0.0100	0.0100	0.0100	0.0100	0.9700	0.4808	0.0385
G:	0.9700	0.0100	0.0100	0.6823	0.0100	0.0192	0.0385
T:	0.0100	0.9700	0.9700	0.0100	0.0100	0.4808	0.0384

Rgm1_badis
A:	0.4365	0.6370	0.0039	0.0040	0.0026	0.0008	0.0034	0.0018	0.5793
C:	0.0202	0.0852	0.9631	0.9360	0.9905	0.9595	0.0086	0.0054	0.0048
G:	0.0463	0.2068	0.0245	0.0008	0.0012	0.0016	0.0015	0.9330	0.3785
T:	0.4970	0.0710	0.0085	0.0592	0.0057	0.0381	0.9865	0.0598	0.0374

Rgt1_badis
A:	0.3635	0.2135	0.2651	0.2952	0.0100	0.0100	0.0100	0.0328
C:	0.0100	0.0147	0.1506	0.1807	0.1105	0.9700	0.9700	0.0100
G:	0.0100	0.0100	0.1747	0.0422	0.0100	0.0100	0.0100	0.8822
T:	0.6165	0.7618	0.4096	0.4819	0.8695	0.0100	0.0100	0.0750

Rim101_badis
A:	0.0938	0.0100	0.0100	0.0100	0.9700	0.9700	0.0100
C:	0.4271	0.0100	0.9700	0.9700	0.0100	0.0100	0.0100
G:	0.0938	0.9700	0.0100	0.0100	0.0100	0.0100	0.9700
T:	0.3853	0.0100	0.0100	0.0100	0.0100	0.0100	0.0100

Rox1_badis
A:	0.9700	0.0100	0.9700	0.9700	0.0100
C:	0.0100	0.9700	0.0100	0.0100	0.0100
G:	0.0100	0.0100	0.0100	0.0100	0.0100
T:	0.0100	0.0100	0.0100	0.0100	0.9700

Rph1_badis
A:	0.0926	0.7447	0.0071	0.0032	0.0068	0.0020	0.0088	0.7598	0.7711
C:	0.6030	0.1090	0.9089	0.9886	0.9886	0.8555	0.0043	0.0098	0.0305
G:	0.1056	0.0417	0.0015	0.0014	0.0029	0.0022	0.0111	0.0568	0.0602
T:	0.1988	0.1046	0.0825	0.0068	0.0017	0.1403	0.9758	0.1736	0.1382

Rpn4_badis
A:	0.2291	0.0100	0.0100	0.0100	0.0100	0.0100	0.1183
C:	0.0100	0.0100	0.0100	0.0100	0.0100	0.9700	0.0100
G:	0.6699	0.9700	0.1117	0.9700	0.9700	0.0100	0.8617
T:	0.0910	0.0100	0.8683	0.0100	0.0100	0.0100	0.0100

Rsc3_zhu
A:	0.0383	0.0384	0.0028	0.0028	0.0058	0.0116	0.0801	0.0447
C:	0.7997	0.0470	0.9881	0.0158	0.9830	0.0083	0.7375	0.1911
G:	0.0918	0.8884	0.0068	0.9800	0.0043	0.9768	0.1076	0.2819
T:	0.0702	0.0262	0.0023	0.0014	0.0069	0.0033	0.0748	0.4823

Rsc30_zhu
A:	0.1132	0.1018	0.0159	0.0198	0.0132	0.0115	0.0140	0.0610	0.0260	0.1233
C:	0.6995	0.2414	0.8874	0.0896	0.9528	0.0226	0.8766	0.0356	0.5961	0.0639
G:	0.0639	0.6235	0.0356	0.8766	0.0226	0.9528	0.0896	0.8874	0.3089	0.6995
T:	0.1234	0.0333	0.0611	0.0140	0.0114	0.0131	0.0198	0.0160	0.0690	0.1133

Rtg3_zhu
A:	0.0340	0.0199	0.9050	0.0059	0.0281	0.0077	0.0074	0.2756
C:	0.0276	0.9533	0.0056	0.9492	0.0168	0.0817	0.0194	0.6628
G:	0.6628	0.0194	0.0817	0.0168	0.9492	0.0056	0.9533	0.0276
T:	0.2756	0.0074	0.0077	0.0281	0.0059	0.9050	0.0199	0.0340

Sfl1_zhu
A:	0.7271	0.1274	0.5066	0.0187	0.9568	0.9596	0.0223	0.6160	0.5964	0.5353
C:	0.0306	0.1780	0.2612	0.0103	0.0163	0.0092	0.0477	0.1297	0.1344	0.2219
G:	0.1241	0.1082	0.2260	0.9600	0.0055	0.0220	0.8065	0.2182	0.0365	0.0484
T:	0.1182	0.5864	0.0062	0.0110	0.0214	0.0092	0.1235	0.0361	0.2327	0.1944

Sfp1_zhu
A:	0.5332	0.7821	0.8986	0.9046	0.8559	0.5416	0.0867	0.0353	0.0189	0.0731
C:	0.0427	0.0737	0.0360	0.0093	0.0149	0.0340	0.0425	0.0508	0.0465	0.0711
G:	0.3421	0.0711	0.0465	0.0508	0.0425	0.0160	0.0149	0.0093	0.0360	0.0737
T:	0.0820	0.0731	0.0189	0.0353	0.0867	0.4084	0.8559	0.9046	0.8986	0.7821

Sig1_badis
A:	0.9280	0.0100	0.9700	0.0100	0.9700
C:	0.0163	0.0100	0.0100	0.0100	0.0100
G:	0.0100	0.0100	0.0100	0.0100	0.0100
T:	0.0457	0.9700	0.0100	0.9700	0.0100

Sip4_badis
A:	0.0759	0.0100	0.0100	0.0100	0.0100	0.2245	0.5789
C:	0.4810	0.2558	0.9700	0.9700	0.0100	0.0100	0.1612
G:	0.1266	0.0100	0.0100	0.0100	0.9700	0.6296	0.2498
T:	0.3165	0.7242	0.0100	0.0100	0.0100	0.1359	0.0101

Skn7_badis
A:	0.3640	0.0022	0.0099	0.0012	0.4121	0.0014	0.0704	0.0020
C:	0.0109	0.0533	0.9504	0.5042	0.0825	0.0384	0.8741	0.6232
G:	0.6232	0.8741	0.0384	0.0825	0.5042	0.9504	0.0533	0.0109
T:	0.0019	0.0704	0.0013	0.4121	0.0012	0.0098	0.0022	0.3639

Sko1_murphy
A:	0.9725	0.0077	0.0007	0.9836	0.0003	0.0142	0.0088	0.9475
C:	0.0040	0.0041	0.0011	0.0002	0.9704	0.0012	0.0176	0.0250
G:	0.0227	0.0003	0.8821	0.0115	0.0015	0.9842	0.0002	0.0230
T:	0.0008	0.9879	0.1161	0.0047	0.0278	0.0004	0.9734	0.0045

Smp1_zhu
A:	0.5690	0.0854	0.1797	0.1302	0.4089	0.0974	0.7509	0.8656	0.0972	0.0780	0.6346	0.4958	0.6372
C:	0.0976	0.5540	0.6234	0.1473	0.1286	0.2341	0.1252	0.0184	0.0188	0.0460	0.0339	0.0410	0.0854
G:	0.1372	0.1586	0.0474	0.0854	0.1122	0.0339	0.0460	0.0188	0.0184	0.1252	0.2341	0.0606	0.1473
T:	0.1962	0.2020	0.1495	0.6371	0.3503	0.6346	0.0779	0.0972	0.8656	0.7508	0.0974	0.4026	0.1301

Sok2_badis
A:	0.0767	0.2081	0.0096	0.0168	0.0083	0.9272	0.0227	0.0946
C:	0.5724	0.6911	0.0533	0.0120	0.9628	0.0099	0.0781	0.2562
G:	0.2562	0.0781	0.0099	0.9628	0.0120	0.0533	0.6911	0.5724
T:	0.0947	0.0227	0.9272	0.0084	0.0169	0.0096	0.2081	0.0768

Spt15_zhu
A:	0.3322	0.9071	0.0127	0.9812	0.0383	0.9709	0.0447	0.8838	0.1863
C:	0.1108	0.0079	0.0079	0.0024	0.0019	0.0023	0.0045	0.0101	0.0622
G:	0.0273	0.0259	0.0238	0.0044	0.0052	0.0060	0.0033	0.0249	0.0944
T:	0.5297	0.0591	0.9556	0.0120	0.9546	0.0208	0.9475	0.0812	0.6571

Srd1_badis
A:	0.6606	0.0619	0.9641	0.1260	0.0100	0.0439
C:	0.0859	0.0172	0.0100	0.0100	0.9700	0.1874
G:	0.1938	0.9039	0.0100	0.0139	0.0100	0.0300
T:	0.0597	0.0170	0.0159	0.8501	0.0100	0.7387

Stb3_zhu
A:	0.7763	0.4996	0.0996	0.0531	0.0106	0.0138	0.0007	0.0034	0.9650	0.1508	0.1294
C:	0.0357	0.0272	0.0113	0.0057	0.0048	0.0007	0.0641	0.9902	0.0071	0.5876	0.1204
G:	0.0719	0.0330	0.0022	0.0019	0.0022	0.0154	0.0201	0.0021	0.0253	0.0843	0.1372
T:	0.1161	0.4402	0.8869	0.9393	0.9824	0.9701	0.9151	0.0043	0.0026	0.1773	0.6130

Stb4_murphy
A:	0.0057	0.8696	0.0076	0.0032	0.0011	0.0018	0.9443	0.5827
C:	0.0950	0.0059	0.1111	0.9924	0.9258	0.0036	0.0070	0.0257
G:	0.2224	0.0024	0.0254	0.0029	0.0715	0.9923	0.0444	0.3608
T:	0.6769	0.1221	0.8559	0.0015	0.0016	0.0023	0.0043	0.0308

Stb5_murphy
A:	0.0062	0.0010	0.0015	0.0487	0.0296	0.0441	0.0055	0.9318	0.1323	0.6971
C:	0.9895	0.0081	0.0340	0.0855	0.0924	0.0154	0.0177	0.0021	0.0548	0.0687
G:	0.0011	0.9895	0.9637	0.4364	0.8738	0.0112	0.0039	0.0023	0.0297	0.1556
T:	0.0032	0.0014	0.0008	0.4294	0.0042	0.9293	0.9729	0.0638	0.7832	0.0786

Ste12_murphy
A:	0.4802	0.0030	0.0120	0.9874	0.9809	0.9899	0.0072	0.8216
C:	0.3663	0.0076	0.0037	0.0027	0.0037	0.0027	0.9874	0.0256
G:	0.0500	0.0018	0.9827	0.0016	0.0105	0.0061	0.0015	0.1438
T:	0.1035	0.9876	0.0016	0.0083	0.0049	0.0013	0.0039	0.0090

Stp1_murphy
A:	0.0574	0.0501	0.0047	0.0031	0.0026	0.0032	0.0056	0.5886	0.0193
C:	0.0173	0.5904	0.0016	0.9854	0.9864	0.0049	0.2556	0.0202	0.5965
G:	0.8943	0.0044	0.9820	0.0076	0.0073	0.9728	0.0035	0.3371	0.0650
T:	0.0310	0.3551	0.0117	0.0039	0.0037	0.0191	0.7353	0.0541	0.3192

Stp2_zhu
A:	0.2390	0.1138	0.0345	0.0022	0.0009	0.0017	0.0087	0.0141	0.6184
C:	0.1120	0.0112	0.6478	0.0058	0.8492	0.8663	0.0131	0.5206	0.0128
G:	0.5674	0.8291	0.0056	0.9878	0.1487	0.1281	0.9485	0.0046	0.3385
T:	0.0816	0.0459	0.3121	0.0042	0.0012	0.0039	0.0297	0.4607	0.0303

Stp3_badis
A:	0.0470	0.0358	0.0498	0.0153	0.9458	0.0539	0.0168	0.0986
C:	0.8014	0.0113	0.8759	0.0040	0.0349	0.0203	0.9361	0.0530
G:	0.0530	0.9361	0.0203	0.0349	0.0040	0.8759	0.0113	0.8014
T:	0.0986	0.0168	0.0540	0.9458	0.0153	0.0499	0.0358	0.0470

Stp4_zhu
A:	0.2142	0.1791	0.4404	0.0286	0.0096	0.0079	0.0174	0.0259	0.0776	0.7116
C:	0.0346	0.1096	0.0602	0.7758	0.0284	0.0262	0.9546	0.0085	0.0528	0.0619
G:	0.7041	0.1120	0.4906	0.0266	0.9556	0.9505	0.0151	0.0822	0.7962	0.0246
T:	0.0471	0.5993	0.0088	0.1690	0.0064	0.0154	0.0129	0.8834	0.0734	0.2019

Sum1_zhu
A:	0.8310	0.7200	0.4291	0.2739	0.7195	0.5647	0.2712	0.1292
C:	0.0075	0.0041	0.0028	0.0041	0.0025	0.0035	0.0046	0.0324
G:	0.0324	0.0046	0.0035	0.0025	0.0041	0.0028	0.0041	0.0075
T:	0.1291	0.2713	0.5646	0.7195	0.2739	0.4290	0.7201	0.8309

Sut1_murphy
A:	0.4702	0.9438	0.9705	0.0014	0.0019	0.0025	0.0023	0.0040	0.6131	0.3118
C:	0.0834	0.0037	0.0007	0.6292	0.0301	0.9892	0.9919	0.0047	0.0099	0.0581
G:	0.3970	0.0104	0.0092	0.3676	0.0008	0.0017	0.0032	0.9898	0.3316	0.5143
T:	0.0494	0.0421	0.0196	0.0018	0.9672	0.0066	0.0026	0.0015	0.0454	0.1158

Sut2_zhu
A:	0.5221	0.9408	0.9712	0.0005	0.0012	0.0028	0.0011	0.0022	0.7899	0.5235
C:	0.0859	0.0060	0.0005	0.7096	0.0162	0.9929	0.9850	0.0015	0.0170	0.0809
G:	0.2873	0.0126	0.0116	0.2877	0.0008	0.0014	0.0127	0.9934	0.1687	0.2578
T:	0.1047	0.0406	0.0167	0.0022	0.9818	0.0029	0.0012	0.0029	0.0244	0.1378

Swi4_badis
A:	0.6154	0.0100	0.1438	0.0100	0.0100	0.9700	0.9423	0.6154
C:	0.0769	0.9700	0.0100	0.9700	0.0100	0.0100	0.0192	0.0769
G:	0.1538	0.0100	0.8362	0.0100	0.9700	0.0100	0.0192	0.0769
T:	0.1539	0.0100	0.0100	0.0100	0.0100	0.0100	0.0193	0.2308

Swi5_badis
A:	0.0769	0.0100	0.0100	0.0100	0.0100	0.0100	0.0385
C:	0.0769	0.0100	0.9700	0.0100	0.0100	0.0100	0.0385
G:	0.2308	0.9700	0.0100	0.0100	0.9700	0.9700	0.2692
T:	0.6154	0.0100	0.0100	0.9700	0.0100	0.0100	0.6538

Tbf1_zhu
A:	0.9590	0.7063	0.0286	0.0024	0.0032	0.0007	0.9752	0.8284
C:	0.0011	0.0024	0.9699	0.9935	0.9901	0.0189	0.0066	0.0138
G:	0.0111	0.2898	0.0005	0.0015	0.0006	0.0009	0.0166	0.0579
T:	0.0288	0.0015	0.0010	0.0026	0.0061	0.9795	0.0016	0.0999

Tbs1_zhu
A:	0.1411	0.0054	0.0015	0.0014	0.9008	0.0330	0.0057	0.0052	0.0225	0.0361
C:	0.2342	0.9649	0.0100	0.0096	0.0379	0.0283	0.9833	0.9833	0.0073	0.6258
G:	0.5546	0.0073	0.9833	0.9833	0.0283	0.0379	0.0096	0.0100	0.9649	0.0889
T:	0.0701	0.0224	0.0052	0.0057	0.0330	0.9008	0.0014	0.0015	0.0053	0.2492

Tea1_zhu
A:	0.0470	0.0216	0.0024	0.0014	0.0054	0.5014	0.9294	0.6464	0.0152	0.0183	0.9799	0.9747
C:	0.0136	0.1345	0.9888	0.0110	0.0269	0.0810	0.0259	0.0295	0.0036	0.0125	0.0051	0.0061
G:	0.0234	0.5266	0.0056	0.9856	0.9646	0.2699	0.0259	0.0427	0.0018	0.0031	0.0103	0.0021
T:	0.9160	0.3173	0.0032	0.0020	0.0031	0.1477	0.0188	0.2814	0.9794	0.9661	0.0047	0.0171

Tec1_badis
A:	0.5227	0.0100	0.9700	0.0355	0.0100	0.0100	0.0100
C:	0.0682	0.9445	0.0100	0.0100	0.0100	0.8991	0.6718
G:	0.3409	0.0355	0.0100	0.0100	0.0100	0.0809	0.0100
T:	0.0682	0.0100	0.0100	0.9445	0.9700	0.0100	0.3082

Tos8_badis
A:	0.0100	0.0100	0.0100	0.0100	0.9700	0.6442
C:	0.1631	0.0100	0.0100	0.9700	0.0100	0.0673
G:	0.0100	0.9700	0.0100	0.0100	0.0100	0.0673
T:	0.8169	0.0100	0.9700	0.0100	0.0100	0.2212

Tye7_zhu
A:	0.5116	0.0593	0.0129	0.9152	0.0029	0.0223	0.0520	0.0154	0.8140	0.0035
C:	0.0669	0.0962	0.9533	0.0027	0.8447	0.1301	0.0301	0.0184	0.0305	0.3879
G:	0.3901	0.0305	0.0184	0.0301	0.1301	0.8447	0.0027	0.9533	0.0962	0.0760
T:	0.0314	0.8140	0.0154	0.0520	0.0223	0.0029	0.9152	0.0129	0.0593	0.5326

Uga3_badis
A:	0.0417	0.0100	0.0100	0.0100	0.0100	0.0208	0.8542
C:	0.2917	0.0100	0.9700	0.0100	0.0100	0.2708	0.0208
G:	0.6250	0.9700	0.0100	0.9700	0.9700	0.6875	0.0208
T:	0.0416	0.0100	0.0100	0.0100	0.0100	0.0209	0.1042

Ume6_zhu
A:	0.1771	0.0013	0.0021	0.0010	0.0011	0.0048	0.3533	0.9151
C:	0.1190	0.0035	0.9930	0.0199	0.0670	0.7604	0.0021	0.0234
G:	0.7013	0.9878	0.0022	0.9781	0.9290	0.0700	0.0017	0.0290
T:	0.0026	0.0074	0.0027	0.0010	0.0029	0.1648	0.6429	0.0325

Upc2_murphy
A:	0.0498	0.0008	0.0032	0.0008	0.0003	0.6860	0.0181	0.9639	0.2997
C:	0.7134	0.0272	0.9938	0.0006	0.0131	0.0005	0.0812	0.0060	0.0802
G:	0.1699	0.0024	0.0016	0.9779	0.0023	0.0020	0.0004	0.0286	0.5803
T:	0.0669	0.9696	0.0014	0.0207	0.9843	0.3115	0.9003	0.0015	0.0398

Usv1_zhu
A:	0.1335	0.3182	0.0014	0.0010	0.0031	0.0012	0.0007	0.0007	0.9570	0.8502
C:	0.0559	0.5517	0.9679	0.9779	0.9933	0.9815	0.0069	0.0026	0.0008	0.0925
G:	0.1577	0.1012	0.0268	0.0007	0.0018	0.0007	0.0032	0.8698	0.0367	0.0218
T:	0.6529	0.0289	0.0039	0.0204	0.0018	0.0166	0.9892	0.1269	0.0055	0.0355

Vhr1_murphy
A:	0.0913	0.4278	0.0036	0.0014	0.9886	0.0029	0.0045	0.0227	0.8644	0.0308
C:	0.0681	0.0957	0.1026	0.0103	0.0006	0.6482	0.0061	0.9664	0.0970	0.5192
G:	0.6529	0.4732	0.0021	0.9835	0.0068	0.3447	0.0011	0.0093	0.0314	0.1732
T:	0.1877	0.0033	0.8917	0.0048	0.0040	0.0042	0.9883	0.0016	0.0072	0.2768

Xbp1_badis
A:	0.1186	0.0100	0.0100	0.0100	0.9700	0.3977
C:	0.5070	0.0100	0.9700	0.0100	0.0100	0.0767
G:	0.0674	0.0100	0.0100	0.9700	0.0100	0.4977
T:	0.3070	0.9700	0.0100	0.0100	0.0100	0.0279

Yap1_zhu
A:	0.3973	0.0060	0.0088	0.9769	0.0017	0.0610	0.0109	0.9710	0.9820	0.0359
C:	0.5280	0.0035	0.0137	0.0030	0.9003	0.0370	0.0092	0.0064	0.0086	0.0287
G:	0.0507	0.0086	0.0064	0.0092	0.0370	0.9003	0.0030	0.0137	0.0035	0.5166
T:	0.0240	0.9819	0.9711	0.0109	0.0610	0.0017	0.9769	0.0089	0.0059	0.4188

Yap3_murphy
A:	0.9121	0.0205	0.0077	0.9602	0.0135	0.0309	0.0172	0.8891	0.9255	0.1350
C:	0.0377	0.0090	0.0274	0.0130	0.9196	0.0143	0.0202	0.0537	0.0139	0.1113
G:	0.0263	0.0120	0.0405	0.0112	0.0104	0.9442	0.0221	0.0399	0.0263	0.0934
T:	0.0239	0.9585	0.9244	0.0156	0.0565	0.0106	0.9405	0.0173	0.0343	0.6603

Yap6_zhu
A:	0.0431	0.4912	0.0275	0.0254	0.8899	0.0383	0.1720	0.0677	0.6471	0.8299
C:	0.1148	0.4129	0.0237	0.0219	0.0327	0.5560	0.0487	0.0851	0.1932	0.0629
G:	0.6465	0.0369	0.0566	0.1122	0.0491	0.1033	0.7228	0.0379	0.0647	0.0724
T:	0.1956	0.0590	0.8922	0.8405	0.0283	0.3024	0.0565	0.8093	0.0950	0.0348

Ybr033w_murphy
A:	0.1797	0.0660	0.0091	0.0094	0.9670	0.6201	0.6066	0.9538	0.6800	0.1133	0.1355
C:	0.5626	0.8158	0.0094	0.0275	0.0040	0.0098	0.2643	0.0043	0.0044	0.4443	0.2437
G:	0.0748	0.0515	0.9769	0.9581	0.0226	0.0135	0.0501	0.0069	0.0065	0.0141	0.0442
T:	0.1829	0.0667	0.0046	0.0050	0.0064	0.3566	0.0790	0.0350	0.3091	0.4283	0.5766

Ybr239c_zhu
A:	0.0068	0.0508	0.0020	0.0026	0.0015	0.0326	0.9239	0.9500	0.0326
C:	0.0343	0.0104	0.9626	0.9723	0.0235	0.0028	0.0149	0.0089	0.7942
G:	0.0089	0.0149	0.0028	0.0235	0.9723	0.9626	0.0104	0.0343	0.0460
T:	0.9500	0.9239	0.0326	0.0016	0.0027	0.0020	0.0508	0.0068	0.1272

Ydr520c_badis
A:	0.1184	0.0055	0.0029	0.0057	0.9610	0.1328	0.7234	0.0625	0.9579	0.4028
C:	0.7281	0.9833	0.0065	0.0073	0.0166	0.1356	0.0049	0.0062	0.0208	0.1494
G:	0.0194	0.0074	0.9857	0.9827	0.0142	0.6786	0.0074	0.0024	0.0098	0.0418
T:	0.1341	0.0038	0.0049	0.0043	0.0082	0.0530	0.2643	0.9289	0.0115	0.4060

Yer064c_murphy
A:	0.0427	0.7837	0.0025	0.0021	0.9825	0.0026	0.0034	0.0624	0.9603	0.0619
C:	0.0465	0.0269	0.0117	0.0014	0.0002	0.8714	0.0095	0.9348	0.0130	0.3596
G:	0.7958	0.1800	0.0015	0.9914	0.0098	0.1180	0.0005	0.0010	0.0112	0.1263
T:	0.1150	0.0094	0.9843	0.0051	0.0075	0.0080	0.9866	0.0018	0.0155	0.4522

Yer130c_badis
A:	0.4732	0.4107	0.8999	0.3476	0.9339	0.0343	0.0040	0.0368	0.0323	0.0412
C:	0.0835	0.0086	0.0246	0.0368	0.0016	0.0021	0.0024	0.0031	0.0017	0.1465
G:	0.3501	0.1042	0.0099	0.0029	0.0582	0.9594	0.9823	0.9566	0.9536	0.2568
T:	0.0932	0.4765	0.0656	0.6127	0.0063	0.0042	0.0113	0.0035	0.0124	0.5555

Yer184c_murphy
A:	0.5893	0.0552	0.0087	0.0233	0.0259	0.0326	0.0129	0.0219	0.2436
C:	0.0990	0.6796	0.8649	0.0281	0.0349	0.9066	0.9358	0.1045	0.0216
G:	0.1114	0.0216	0.1045	0.9358	0.9066	0.0349	0.0281	0.8649	0.6796
T:	0.2003	0.2436	0.0219	0.0128	0.0326	0.0259	0.0232	0.0087	0.0552

Ygr067c_badis
A:	0.0070	0.0977	0.0019	0.0042	0.0052	0.0048	0.1026	0.7259
C:	0.0012	0.5442	0.0033	0.0010	0.0030	0.0009	0.1438	0.0496
G:	0.9892	0.0034	0.9919	0.9917	0.9906	0.9902	0.0502	0.0340
T:	0.0026	0.3547	0.0029	0.0031	0.0012	0.0041	0.7034	0.1905

Ykl222c_zhu
A:	0.4755	0.5291	0.0060	0.0025	0.0035	0.8333	0.4881	0.7607	0.1063	0.5881	0.5992
C:	0.2537	0.1763	0.9793	0.0051	0.0058	0.0135	0.0508	0.0278	0.0232	0.0805	0.1114
G:	0.2306	0.2896	0.0013	0.9907	0.9890	0.1489	0.4305	0.0195	0.0066	0.0386	0.1674
T:	0.0402	0.0050	0.0134	0.0017	0.0017	0.0043	0.0306	0.1920	0.8639	0.2928	0.1220

Yll054c_zhu
A:	0.0228	0.0288	0.0087	0.0181	0.2019	0.2500	0.2500	0.2500	0.2500	0.2500	0.2500	0.2500	0.2500	0.2500	0.0086	0.0207	0.0369	0.7478
C:	0.1196	0.9116	0.8077	0.0447	0.2525	0.2500	0.2500	0.2500	0.2500	0.2500	0.2500	0.2500	0.2500	0.2500	0.9286	0.1628	0.0226	0.1098
G:	0.1098	0.0226	0.1628	0.9286	0.1918	0.2500	0.2500	0.2500	0.2500	0.2500	0.2500	0.2500	0.2500	0.2500	0.0447	0.8077	0.9116	0.1196
T:	0.7478	0.0370	0.0208	0.0086	0.3538	0.2500	0.2500	0.2500	0.2500	0.2500	0.2500	0.2500	0.2500	0.2500	0.0181	0.0088	0.0289	0.0228

Ylr278c_murphy
A:	0.5977	0.8770	0.7918	0.0300	0.0041	0.0014	0.0013	0.0009	0.3917
C:	0.0422	0.0118	0.0238	0.8674	0.0229	0.9882	0.9860	0.0223	0.0770
G:	0.2044	0.0113	0.0119	0.0598	0.0082	0.0066	0.0116	0.9751	0.4956
T:	0.1557	0.0999	0.1725	0.0428	0.9648	0.0038	0.0011	0.0017	0.0357

Yml081w_zhu
A:	0.1270	0.7932	0.0402	0.0012	0.0018	0.0009	0.1125	0.0038	0.6894
C:	0.1077	0.0811	0.9573	0.9704	0.9937	0.9926	0.0020	0.9919	0.0783
G:	0.0732	0.0700	0.0007	0.0004	0.0026	0.0037	0.8035	0.0026	0.0085
T:	0.6921	0.0557	0.0018	0.0280	0.0019	0.0028	0.0820	0.0017	0.2238

Ynr063w_badis
A:	0.0750	0.0100	0.0100	0.0100	0.9700	0.0967	0.8900	0.3250
C:	0.0750	0.9700	0.0100	0.0100	0.0100	0.0100	0.0100	0.0250
G:	0.1750	0.0100	0.9700	0.9700	0.0100	0.7967	0.0100	0.0250
T:	0.6750	0.0100	0.0100	0.0100	0.0100	0.0966	0.0900	0.6250

Yox1_badis
A:	0.0147	0.0100	0.9700	0.9700	0.0100	0.0100	0.6176
C:	0.2500	0.0100	0.0100	0.0100	0.0100	0.0100	0.0294
G:	0.0735	0.0100	0.0100	0.0100	0.0100	0.0100	0.1471
T:	0.6618	0.9700	0.0100	0.0100	0.9700	0.9700	0.2059

Ypr013c_zhu
A:	0.0145	0.0022	0.0033	0.9710	0.7126	0.9899	0.0020	0.0022	0.6435
C:	0.5224	0.0023	0.0157	0.0224	0.0023	0.0009	0.0025	0.9914	0.2970
G:	0.0104	0.9920	0.0022	0.0009	0.2768	0.0066	0.0029	0.0022	0.0216
T:	0.4527	0.0035	0.9788	0.0057	0.0083	0.0026	0.9926	0.0042	0.0379

Ypr015c_zhu
A:	0.5525	0.0164	0.0041	0.0025	0.9837	0.8843	0.9869	0.0054	0.0049	0.3263	0.0869
C:	0.1695	0.7478	0.0046	0.0160	0.0076	0.0015	0.0022	0.0021	0.9840	0.5755	0.2217
G:	0.2404	0.0174	0.9884	0.0031	0.0034	0.1100	0.0042	0.0028	0.0017	0.0551	0.0780
T:	0.0376	0.2184	0.0029	0.9784	0.0053	0.0042	0.0067	0.9897	0.0094	0.0431	0.6134

Ypr022c_badis
A:	0.1429	0.0100	0.0100	0.0100	0.9700	0.0100
C:	0.6528	0.9700	0.9700	0.9700	0.0100	0.9700
G:	0.0100	0.0100	0.0100	0.0100	0.0100	0.0100
T:	0.1943	0.0100	0.0100	0.0100	0.0100	0.0100

Ypr196w_badis
A:	0.6899	0.8160	0.1414	0.0258	0.0795	0.1678	0.2202	0.0053	0.0168	0.0095	0.5673
C:	0.0568	0.0044	0.0038	0.0055	0.0407	0.5433	0.3422	0.9482	0.9555	0.0128	0.1077
G:	0.0245	0.1317	0.0038	0.0062	0.0245	0.0539	0.0338	0.0393	0.0233	0.9459	0.2214
T:	0.2288	0.0479	0.8510	0.9625	0.8553	0.2350	0.4038	0.0072	0.0044	0.0318	0.1036

Yrm1_badis
A:	0.0200	0.0100	0.0100	0.9700	0.6000	0.9300	0.1200
C:	0.9400	0.0100	0.0100	0.0100	0.1200	0.0100	0.0800
G:	0.0200	0.9700	0.9700	0.0100	0.1600	0.0100	0.0400
T:	0.0200	0.0100	0.0100	0.0100	0.1200	0.0500	0.7600

Yrr1_zhu
A:	0.3417	0.0056	0.0049	0.0013	0.9307	0.7255	0.8947	0.0118	0.8363	0.8663
C:	0.0512	0.9716	0.0029	0.0229	0.0125	0.0291	0.0034	0.0069	0.0034	0.0555
G:	0.5974	0.0046	0.9894	0.9733	0.0547	0.1242	0.0055	0.0016	0.0092	0.0544
T:	0.0097	0.0182	0.0028	0.0025	0.0021	0.1212	0.0964	0.9797	0.1511	0.0238

Zap1_murphy
A:	0.9900	0.0219	0.0098	0.0044	0.0057	0.5884	0.6600	0.2702	0.0129	0.0060	0.0485	0.0912
C:	0.0039	0.9734	0.9864	0.9487	0.0153	0.1274	0.1232	0.0795	0.0030	0.0022	0.0168	0.3905
G:	0.0041	0.0016	0.0019	0.0034	0.1247	0.1739	0.1730	0.3913	0.9812	0.9781	0.0104	0.0163
T:	0.0020	0.0031	0.0019	0.0435	0.8543	0.1103	0.0438	0.2590	0.0029	0.0137	0.9243	0.5020

Zms1_badis
A:	0.6714	0.0410	0.1987	0.0217	0.0094	0.0373	0.0479	0.2989	0.7748
C:	0.0582	0.0189	0.4867	0.0199	0.0189	0.0152	0.0217	0.0183	0.0836
G:	0.0569	0.8641	0.0408	0.9353	0.9441	0.8796	0.9101	0.0670	0.0559
T:	0.2135	0.0760	0.2738	0.0231	0.0276	0.0679	0.0203	0.6158	0.0857

Cad1_secondary_murphy
A:	0.7332	0.0281	0.0314	0.8534	0.0056	0.0884	0.0098	0.8088	0.8936
C:	0.1946	0.0192	0.0962	0.0933	0.6955	0.0636	0.0157	0.0703	0.0487
G:	0.0258	0.0333	0.0331	0.0219	0.0959	0.8381	0.1007	0.0666	0.0399
T:	0.0464	0.9194	0.8393	0.0314	0.2030	0.0099	0.8738	0.0543	0.0178

Cst6_secondary_murphy
A:	0.6551	0.0043	0.0063	0.9017	0.0169	0.0145	0.0670	0.1950	0.0190	0.5163
C:	0.0559	0.0058	0.0074	0.0853	0.9620	0.0142	0.1265	0.0100	0.3577	0.0296
G:	0.2603	0.0066	0.9461	0.0113	0.0065	0.9665	0.0434	0.4013	0.1152	0.3593
T:	0.0287	0.9833	0.0402	0.0017	0.0146	0.0048	0.7631	0.3937	0.5081	0.0948

Ecm22_secondary_murphy
A:	0.7950	0.0279	0.0015	0.6630	0.9904	0.0034	0.0018	0.9364
C:	0.0799	0.0051	0.0181	0.0012	0.0023	0.9924	0.0020	0.0006
G:	0.1232	0.9665	0.9795	0.0010	0.0062	0.0010	0.9928	0.0617
T:	0.0019	0.0005	0.0009	0.3348	0.0011	0.0032	0.0034	0.0013

Gat1_secondary_zhu
A:	0.7052	0.0552	0.7525	0.0040	0.9809	0.0053	0.9190	0.7320
C:	0.0445	0.0055	0.0164	0.0061	0.0050	0.0046	0.0115	0.0592
G:	0.0919	0.0199	0.1557	0.9774	0.0050	0.0050	0.0055	0.1441
T:	0.1584	0.9194	0.0754	0.0125	0.0091	0.9851	0.0640	0.0647

Gat3_secondary_zhu
A:	0.0548	0.9880	0.1790	0.0057	0.0019	0.0127	0.0355
C:	0.0103	0.0031	0.0017	0.9886	0.0049	0.1060	0.0193
G:	0.9227	0.0066	0.0012	0.0022	0.0073	0.0149	0.7183
T:	0.0122	0.0023	0.8181	0.0035	0.9859	0.8664	0.2269

Gcn4_secondary_zhu
A:	0.4918	0.0080	0.0057	0.9693	0.0064	0.1392	0.0108	0.1351	0.9651	0.0189	0.2521
C:	0.0524	0.0202	0.0172	0.0089	0.8448	0.0096	0.0110	0.8420	0.0067	0.2714	0.5525
G:	0.3569	0.0067	0.8420	0.0110	0.0096	0.8448	0.0089	0.0172	0.0202	0.0279	0.0780
T:	0.0989	0.9651	0.1351	0.0108	0.1392	0.0064	0.9693	0.0057	0.0080	0.6818	0.1174

Hap1_secondary_murphy
A:	0.0321	0.0117	0.0268	0.0290	0.0463	0.0040	0.0077	0.7914
C:	0.1679	0.9453	0.0404	0.0157	0.9090	0.9288	0.0353	0.0086
G:	0.0086	0.0353	0.9288	0.9090	0.0157	0.0404	0.9453	0.1679
T:	0.7914	0.0077	0.0040	0.0463	0.0290	0.0268	0.0117	0.0321

Hmlalpha2_secondary_murphy
A:	0.0285	0.7402	0.0242	0.0114	0.0171	0.0655	0.1422	0.7245
C:	0.8592	0.0306	0.0394	0.0157	0.0402	0.2328	0.0351	0.0524
G:	0.0372	0.1455	0.0073	0.9557	0.0129	0.0109	0.7959	0.1041
T:	0.0751	0.0837	0.9291	0.0172	0.9298	0.6908	0.0268	0.1190

Leu3_secondary_zhu
A:	0.1882	0.1758	0.2377	0.1959	0.0277	0.0185	0.0324	0.2119	0.4781	0.1851	0.1372	0.4537	0.0094	0.0474	0.1530	0.0367	0.1540	0.1060
C:	0.1265	0.0509	0.0469	0.2426	0.8356	0.8272	0.0133	0.1590	0.0276	0.3068	0.5791	0.5198	0.0472	0.1366	0.3523	0.8716	0.6765	0.1693
G:	0.6090	0.4604	0.5057	0.3018	0.1179	0.1263	0.9008	0.2033	0.0770	0.1204	0.0524	0.0242	0.9095	0.7874	0.2613	0.0150	0.0444	0.1737
T:	0.0763	0.3129	0.2097	0.2597	0.0188	0.0280	0.0535	0.4258	0.4173	0.3877	0.2313	0.0023	0.0339	0.0286	0.2334	0.0767	0.1251	0.5510

Lys14_secondary_zhu
A:	0.5621	0.0655	0.0253	0.0303	0.0328	0.4311	0.0427	0.2303	0.0136	0.0142	0.6039	0.8606	0.6008	0.3851	0.5169	0.7193
C:	0.0351	0.0376	0.3522	0.8376	0.9428	0.2982	0.0455	0.1636	0.0108	0.1179	0.0186	0.0363	0.0990	0.0329	0.1602	0.0775
G:	0.0510	0.0363	0.0186	0.1179	0.0108	0.2283	0.4685	0.3660	0.9428	0.8376	0.3522	0.0376	0.0668	0.4919	0.0704	0.1261
T:	0.3518	0.8606	0.6039	0.0142	0.0136	0.0424	0.4433	0.2401	0.0328	0.0303	0.0253	0.0655	0.2334	0.0901	0.2525	0.0771

Mga1_secondary_zhu
A:	0.6071	0.0095	0.9704	0.9642	0.1779	0.0137	0.5889
C:	0.2639	0.0099	0.0078	0.0163	0.0059	0.7243	0.1348
G:	0.1225	0.9731	0.0076	0.0099	0.6377	0.2002	0.1646
T:	0.0065	0.0075	0.0142	0.0096	0.1785	0.0618	0.1117

Mig2_secondary_zhu
A:	0.0692	0.0402	0.0506	0.4961	0.3526	0.0078	0.0070	0.0152	0.1219	0.0320	0.8974	0.8007
C:	0.4665	0.5728	0.2011	0.0874	0.1639	0.5429	0.0063	0.0146	0.0084	0.0106	0.0240	0.0705
G:	0.3858	0.3115	0.7178	0.2795	0.2760	0.0280	0.9813	0.9672	0.8645	0.9527	0.0455	0.0623
T:	0.0785	0.0755	0.0305	0.1370	0.2075	0.4213	0.0054	0.0030	0.0052	0.0047	0.0331	0.0665

Mot3_secondary_murphy
A:	0.4797	0.1246	0.1417	0.9502	0.0286	0.8503	0.0526	0.5033
C:	0.0412	0.0981	0.0204	0.0046	0.9402	0.0054	0.4172	0.0284
G:	0.0242	0.0684	0.0430	0.0240	0.0067	0.1018	0.0101	0.4545
T:	0.4549	0.7089	0.7949	0.0212	0.0245	0.0425	0.5201	0.0138

Msn1_secondary_murphy
A:	0.3726	0.6694	0.9673	0.0250	0.0076	0.0107	0.0210	0.0391	0.3296	0.5563	0.2031
C:	0.0461	0.0431	0.0052	0.0176	0.0073	0.0070	0.9649	0.8591	0.3117	0.0109	0.0746
G:	0.5383	0.2834	0.0220	0.0083	0.9672	0.0069	0.0064	0.0220	0.2607	0.3074	0.5319
T:	0.0430	0.0041	0.0055	0.9491	0.0179	0.9754	0.0077	0.0798	0.0980	0.1254	0.1904

Pbf1_secondary_zhu
A:	0.0541	0.1084	0.0265	0.9768	0.0121	0.0158	0.0122	0.9130
C:	0.1704	0.6952	0.0050	0.0096	0.0071	0.0095	0.1852	0.0324
G:	0.5319	0.1121	0.9631	0.0066	0.0099	0.9673	0.7021	0.0122
T:	0.2436	0.0843	0.0054	0.0070	0.9709	0.0074	0.1005	0.0424

Pbf2_secondary_zhu
A:	0.0511	0.0706	0.0170	0.9782	0.0115	0.0157	0.0364	0.8268
C:	0.1132	0.8036	0.0030	0.0126	0.0056	0.0043	0.4188	0.1069
G:	0.6895	0.0317	0.9758	0.0053	0.0039	0.9772	0.4575	0.0078
T:	0.1462	0.0941	0.0042	0.0039	0.9790	0.0028	0.0873	0.0585

Pdr3_secondary_murphy
A:	0.1033	0.0311	0.0246	0.0021	0.0094	0.0396	0.9456	0.8584	0.0992	0.0686
C:	0.0062	0.0122	0.9307	0.9709	0.0176	0.0052	0.0110	0.0321	0.2698	0.4768
G:	0.0321	0.0110	0.0052	0.0176	0.9709	0.9307	0.0122	0.0062	0.1011	0.3225
T:	0.8584	0.9457	0.0395	0.0094	0.0021	0.0245	0.0312	0.1033	0.5299	0.1321

Pho4_secondary_zhu
A:	0.0712	0.0040	0.9779	0.0039	0.0064	0.0061	0.0086	0.8705	0.1287
C:	0.0443	0.9835	0.0054	0.9855	0.0042	0.0106	0.0038	0.0140	0.5401
G:	0.0140	0.0038	0.0106	0.0042	0.9855	0.0054	0.9835	0.0443	0.0951
T:	0.8705	0.0087	0.0061	0.0064	0.0039	0.9779	0.0041	0.0712	0.2361

Rds1_secondary_zhu
A:	0.8082	0.2040	0.1661	0.0038	0.0014	0.0035	0.0102	0.0134	0.8879
C:	0.0131	0.0203	0.7143	0.1400	0.9812	0.9918	0.0020	0.9780	0.0199
G:	0.0166	0.0304	0.0522	0.0231	0.0148	0.0011	0.9863	0.0020	0.0171
T:	0.1621	0.7453	0.0674	0.8331	0.0026	0.0036	0.0015	0.0066	0.0751

Rgm1_secondary_badis
A:	0.0263	0.0043	0.0089	0.1104	0.0049	0.0040	0.0047	0.0023	0.7135
C:	0.3930	0.0016	0.0003	0.0232	0.9903	0.9903	0.0025	0.0028	0.0024
G:	0.5360	0.9875	0.0184	0.8464	0.0020	0.0029	0.0042	0.9785	0.2645
T:	0.0447	0.0066	0.9724	0.0200	0.0028	0.0028	0.9886	0.0164	0.0196

Sko1_secondary_murphy
A:	0.0376	0.1079	0.8313	0.0035	0.0739	0.1428	0.0089	0.8492
C:	0.1068	0.0190	0.0099	0.9142	0.0084	0.0160	0.8642	0.0064
G:	0.0064	0.8642	0.0160	0.0084	0.9142	0.0099	0.0190	0.1068
T:	0.8492	0.0089	0.1428	0.0739	0.0035	0.8313	0.1079	0.0376

Stb3_secondary_zhu
A:	0.3411	0.9221	0.5098	0.0117	0.0347	0.0253	0.0088	0.8380
C:	0.0309	0.0162	0.0240	0.0410	0.0262	0.2138	0.9477	0.0332
G:	0.6183	0.0363	0.4308	0.0540	0.0188	0.0224	0.0290	0.1144
T:	0.0097	0.0254	0.0354	0.8933	0.9203	0.7385	0.0145	0.0144

Stb4_secondary_murphy
A:	0.0400	0.0132	0.0332	0.0059	0.0629	0.0183	0.0097	0.0231	0.7986
C:	0.1162	0.9408	0.0624	0.0294	0.2959	0.9464	0.8948	0.0230	0.0451
G:	0.0451	0.0230	0.8948	0.9464	0.5555	0.0294	0.0624	0.9408	0.1162
T:	0.7987	0.0230	0.0096	0.0183	0.0857	0.0059	0.0331	0.0131	0.0401

Stb5_secondary_murphy
A:	0.5381	0.1363	0.8659	0.0140	0.1136	0.2615	0.0051	0.0055	0.0146
C:	0.0676	0.0105	0.0506	0.0541	0.0064	0.0599	0.9668	0.9727	0.0083
G:	0.0999	0.0131	0.0426	0.8607	0.0907	0.4873	0.0227	0.0162	0.9538
T:	0.2944	0.8401	0.0409	0.0712	0.7893	0.1913	0.0054	0.0056	0.0233

Stp4_secondary_zhu
A:	0.6672	0.5151	0.0906	0.1287	0.0220	0.0205	0.0288	0.0173	0.0663	0.0234	0.8779	0.0276	0.1054
C:	0.0520	0.1252	0.1516	0.5847	0.0184	0.0064	0.9395	0.0265	0.8686	0.0251	0.0688	0.1974	0.2069
G:	0.1811	0.0481	0.6961	0.1132	0.9186	0.9557	0.0074	0.9382	0.0101	0.0364	0.0195	0.3713	0.5464
T:	0.0997	0.3116	0.0617	0.1734	0.0410	0.0174	0.0243	0.0180	0.0550	0.9151	0.0338	0.4037	0.1413

Tbf1_secondary_zhu
A:	0.0177	0.9438	0.0010	0.9840	0.0047	0.0029	0.0049	0.9373
C:	0.4119	0.0032	0.0094	0.0061	0.9893	0.9869	0.0040	0.0131
G:	0.3061	0.0369	0.0102	0.0064	0.0020	0.0044	0.0030	0.0477
T:	0.2643	0.0161	0.9794	0.0035	0.0040	0.0058	0.9881	0.0019

Tbs1_secondary_zhu
A:	0.0486	0.0314	0.0320	0.0503	0.0474	0.4585	0.0343	0.0311	0.0536	0.7568
C:	0.0913	0.8305	0.9046	0.0557	0.5826	0.2033	0.8597	0.0323	0.0845	0.1033
G:	0.1033	0.0845	0.0323	0.8597	0.2060	0.2911	0.0557	0.9046	0.8305	0.0913
T:	0.7568	0.0536	0.0311	0.0343	0.1640	0.0471	0.0503	0.0320	0.0314	0.0486

Tea1_secondary_zhu
A:	0.0290	0.0260	0.0194	0.6515	0.2500	0.2500	0.2500	0.2500	0.2500	0.2500	0.2500	0.2500	0.0735	0.0763	0.0238	0.0403
C:	0.9180	0.0368	0.2506	0.0465	0.2500	0.2500	0.2500	0.2500	0.2500	0.2500	0.2500	0.2500	0.2286	0.6536	0.9134	0.0127
G:	0.0127	0.9134	0.6536	0.2286	0.2500	0.2500	0.2500	0.2500	0.2500	0.2500	0.2500	0.2500	0.0465	0.2506	0.0368	0.9180
T:	0.0403	0.0238	0.0764	0.0734	0.2500	0.2500	0.2500	0.2500	0.2500	0.2500	0.2500	0.2500	0.6514	0.0195	0.0260	0.0290

Tye7_secondary_zhu
A:	0.0664	0.5252	0.0477	0.0347	0.9116	0.0266	0.3713	0.0491	0.1011	0.9530	0.0109
C:	0.5856	0.0672	0.2010	0.9353	0.0219	0.6963	0.2603	0.9149	0.8599	0.0183	0.8115
G:	0.0901	0.3955	0.0220	0.0207	0.0188	0.1578	0.2178	0.0304	0.0092	0.0116	0.0203
T:	0.2579	0.0121	0.7293	0.0093	0.0477	0.1193	0.1506	0.0056	0.0298	0.0171	0.1573

Ume6_secondary_zhu
A:	0.6323	0.0248	0.0796	0.0102	0.0138	0.0315	0.0476	0.1109
C:	0.2098	0.0542	0.8685	0.0241	0.9519	0.0204	0.8735	0.0469
G:	0.0469	0.8735	0.0204	0.9519	0.0241	0.8685	0.0542	0.2098
T:	0.1110	0.0475	0.0315	0.0138	0.0102	0.0796	0.0247	0.6324

Upc2_secondary_murphy
A:	0.0480	0.0099	0.5949	0.9820	0.0029	0.0047	0.9235
C:	0.0124	0.0289	0.0025	0.0050	0.9893	0.0025	0.0030
G:	0.9374	0.9475	0.0013	0.0097	0.0042	0.9883	0.0701
T:	0.0022	0.0137	0.4013	0.0033	0.0036	0.0045	0.0034

Usv1_secondary_zhu
A:	0.0249	0.0020	0.0056	0.8973	0.0184	0.0037	0.0029	0.0093	0.9059
C:	0.1718	0.0027	0.0005	0.0061	0.9783	0.9901	0.0022	0.0043	0.0055
G:	0.7363	0.9900	0.0231	0.0847	0.0007	0.0020	0.0058	0.8135	0.0666
T:	0.0670	0.0053	0.9708	0.0119	0.0026	0.0042	0.9891	0.1729	0.0220

Yap1_secondary_zhu
A:	0.5609	0.0026	0.0019	0.9857	0.0232	0.0176	0.9549	0.9780	0.0062
C:	0.4102	0.0088	0.0054	0.0023	0.5271	0.0078	0.0361	0.0118	0.0312
G:	0.0205	0.0032	0.2965	0.0066	0.4393	0.0029	0.0080	0.0055	0.5678
T:	0.0084	0.9854	0.6962	0.0054	0.0104	0.9717	0.0010	0.0047	0.3948

Yap3_secondary_murphy
A:	0.7382	0.0251	0.0036	0.8836	0.0317	0.0537	0.8322	0.9469	0.0112
C:	0.2203	0.0211	0.0151	0.0025	0.6397	0.0602	0.1490	0.0069	0.0304
G:	0.0304	0.0069	0.1490	0.0602	0.1940	0.0025	0.0151	0.0211	0.2203
T:	0.0111	0.9469	0.8323	0.0537	0.1346	0.8836	0.0037	0.0251	0.7381

Ybr239c_secondary_zhu
A:	0.4572	0.7198	0.1007	0.0162	0.0129	0.0016	0.9818	0.7549	0.0482
C:	0.3925	0.0378	0.0056	0.9756	0.0015	0.0075	0.0042	0.0034	0.4341
G:	0.1450	0.2406	0.0370	0.0020	0.9813	0.9861	0.0061	0.2360	0.1381
T:	0.0053	0.0018	0.8567	0.0062	0.0043	0.0048	0.0079	0.0057	0.3796

Yer064c_secondary_murphy
A:	0.8531	0.0258	0.0071	0.9719	0.0022	0.0083	0.4561	0.0037	0.6253	0.2396	0.1318	0.0745
C:	0.0533	0.0471	0.0090	0.0041	0.7818	0.0178	0.0109	0.8748	0.1514	0.5577	0.1155	0.7141
G:	0.0746	0.0047	0.9799	0.0205	0.0121	0.0029	0.2469	0.0280	0.1298	0.0754	0.6397	0.0825
T:	0.0190	0.9224	0.0040	0.0035	0.2039	0.9710	0.2861	0.0935	0.0935	0.1273	0.1130	0.1289

Ylr278c_secondary_murphy
A:	0.0618	0.0096	0.0251	0.7086	0.1204	0.0352	0.0131	0.0215	0.0318
C:	0.8883	0.1505	0.0815	0.1802	0.1551	0.0760	0.8803	0.8184	0.0181
G:	0.0181	0.8184	0.8803	0.0760	0.5548	0.1802	0.0815	0.1505	0.8883
T:	0.0318	0.0215	0.0131	0.0352	0.1697	0.7086	0.0251	0.0096	0.0618

Yml081w_secondary_zhu
A:	0.0513	0.4764	0.0194	0.0435	0.1624	0.0653	0.6383
C:	0.0151	0.1191	0.0182	0.0053	0.0152	0.0144	0.0779
G:	0.9129	0.0779	0.9383	0.9340	0.8119	0.8357	0.2516
T:	0.0207	0.3266	0.0241	0.0172	0.0105	0.0846	0.0322

Zap1_secondary_murphy
A:	0.0218	0.0081	0.0097	0.0258	0.9602	0.0761
C:	0.0071	0.0074	0.0084	0.0914	0.0128	0.2888
G:	0.9606	0.9739	0.0158	0.0145	0.0190	0.0103
T:	0.0105	0.0106	0.9661	0.8683	0.0080	0.6248
