# Supplementary material for: Curated collection of yeast transcription factor DNA binding specificity data reveals novel structural and gene regulatory insights
Source: Genome Biol. 2011 Dec 21;12(12):R125. doi: 10.1186/gb-2011-12-12-r125 (PMC3334620; doi:10.1186/gb-2011-12-12-r125)
Supplement: Additional file 3 — Data file S2. Curated high-resolution PBM data for 150 S. cerevisiae TFs, represented as E-scores for all ungapped 8-mers. These data correspond to the motifs provided in Additional file 2 (that is, the E-scores in this data file and the PWMs in Additional file 2 were generated from the same PBM experiments). [file gb-2011-12-12-r125-S3.ZIP]

Archive with 1 entries (1 files):
- DataFileS2_manuscript_1306175381626198.xls
