# Supplementary material for: Curated collection of yeast transcription factor DNA binding specificity data reveals novel structural and gene regulatory insights
Source: Genome Biol. 2011 Dec 21;12(12):R125. doi: 10.1186/gb-2011-12-12-r125 (PMC3334620; doi:10.1186/gb-2011-12-12-r125)
Supplement: Additional file 3 — Data file S2. Curated high-resolution PBM data for 150 S. cerevisiae TFs, represented as E-scores for all ungapped 8-mers. These data correspond to the motifs provided in Additional file 2 (that is, the E-scores in this data file and the PWMs in Additional file 2 were generated from the same PBM experiments). [file gb-2011-12-12-r125-S3.ZIP › DataFileS2_manuscript_1306175381626198.xls]

## Sheet: Sheet1
8-mer	Abf1_murphy	Abf2_badis	Ace2_badis	Adr1_badis	Aft1_zhu	Aft2_badis	Aro80_zhu	Asg1_zhu	Azf1_badis	Bas1_zhu	Cad1_murphy	Cat8_badis	Cbf1_zhu	Cep3_Badis	Cha4_zhu	Cin5_murphy	Crz1_badis	Cst6_murphy	Cup9_badis	Dal80_badis	Dal82_badis	Ecm22_murphy	Ecm23_badis	Fhl1_zhu	Fkh1_zhu	Fkh2_zhu	Fzf1_badis	Gal4_zhu	Gat1_zhu	Gat3_zhu	Gat4_zhu	Gcn4_zhu	Gcr1_murphy	Gis1_badis	Gln3_badis	Gsm1_zhu	Gzf3_zhu	Hac1_badis	Hal9_zhu	Hap1_murphy	Hcm1_badis	Hmlalpha2_murphy	Hmra2_badis	Hsf1_badis	Leu3_zhu	Lys14_zhu	Matalpha2_zhu	Mbp1_zhu	Mcm1_zhu
AAAAAAAA	0.03346	-0.13428	0.317422	0.115671	0.181278	0.308427	0.0867976	-0.0290018	0.429104	0.206409	0.21435	-0.052127	0.183509	-0.112437	0.0722271	0.2147	0.122877	0.31657	0.268638	0.005522	0.274976	-0.156	0.30372	0.351318	0.320696	0.317229	0.055924	0.236017	0.25697	0.0955782	0.151078	0.195969	0.24266	0.107102	-0.285278	0.229901	0.307609	0.072509	0.0284112	-0.01129	0.278933	0.17168	-0.125724	0.143288	0.0553962	0.36933	0.308525	0.069601	0.348177
AAAAAAAC	0.07426	-0.221467	0.214019	0.15814	-0.0260693	0.189707	-0.0412522	-0.0631143	0.370324	0.14097	0.12073	0.096773	0.0733457	0.006291	-0.118667	0.05505	0.085753	0.17058	0.201745	0.112594	0.165854	-0.13698	0.31305	0.313113	0.140523	0.315959	0.092282	0.0560048	0.141042	-0.0834929	0.00436778	0.025999	0.11545	0.075593	-0.156496	0.145817	0.180676	0.039296	-0.0990099	-0.09673	0.298642	0.07735	0.071515	0.085956	-0.0281575	0.169215	0.191648	0.168861	0.0379963
AAAAAAAG	0.06222	-0.280861	0.272063	0.117879	0.187215	0.277172	0.036708	-0.0298219	0.465169	0.224358	0.02832	0.006734	0.050086	-0.070614	0.157577	0.04253	0.234864	0.21127	0.303261	0.268208	0.309194	-0.17125	0.324246	0.18292	0.202327	0.250997	0.068978	0.1996	0.119524	0.239922	0.0911471	0.14776	0.16508	0.282066	-0.026695	0.216328	0.250024	0.166092	-0.00475345	-0.07041	0.281307	-0.07332	-0.039891	0.261159	-0.110853	0.249598	0.175836	-0.102377	0.244855
AAAAAAAT	0.17218	-0.144509	0.226325	0.14974	0.150336	0.165961	0.0505477	-0.0368738	0.427316	0.155081	0.1624	-0.030233	0.0556338	-0.072745	-0.0244618	0.23615	0.082848	0.24358	0.299945	0.044421	0.317208	-0.02209	0.272045	0.197216	0.239468	0.28967	0.226551	0.153221	0.102758	0.0910096	0.204656	-0.0547792	0.26109	0.049178	-0.003983	0.153526	0.185263	0.124327	-0.00909707	0.01048	0.208171	0.07014	-0.139978	0.195407	-0.0177774	0.341689	0.194951	-0.110539	0.149431
AAAAAACA	0.10956	0.03743	0.328966	0.232638	0.231271	0.085341	0.00938482	-0.102534	0.33605	0.152571	0.15607	-0.152629	0.0716234	-0.152686	0.0198114	0.28352	0.159096	0.27797	0.30308	0.096928	-0.010199	-0.09258	0.214499	0.251229	0.314046	0.374006	0.180528	0.104043	0.0943757	0.0184075	0.101242	-0.00460656	0.11535	0.062082	-0.020679	0.264433	0.103102	0.122652	-0.0694586	0.01266	0.431293	0.24374	0.157155	0.063731	-0.039755	0.18272	0.265684	-0.0407399	0.0499387
AAAAAACC	-0.1541	0.004321	0.12778	0.040675	-0.123955	0.257551	-0.0152164	0.0416684	0.313821	0.0599964	0.01413	0.098747	0.119895	0.094952	-0.127022	-0.05226	0.103851	0.04739	0.202879	0.166594	0.062273	-0.12626	0.167506	0.0191185	-0.0730472	0.0272639	0.030565	-0.0319721	-0.0098698	-0.216757	-0.0567211	-0.191912	0.10547	0.074562	-0.217759	0.00197202	0.0147264	-0.031162	-0.0608708	-0.01773	0.104026	0.03184	0.015662	0.008984	-0.00350445	0.151801	0.0550545	-0.0133749	-0.049466
AAAAAACG	0.23858	-0.186894	0.330086	0.133434	0.0224437	0.003931	0.181527	0.0287783	0.279411	0.197422	0.24074	0.139872	0.221665	0.15297	-0.00760523	0.12511	0.116007	0.21166	0.310879	0.264213	0.124784	0.18616	0.344259	0.263728	0.226627	0.242934	0.124255	0.152546	-0.0506411	0.0789902	0.0670847	0.0968884	0.07154	0.038708	0.217989	0.181797	-0.00342893	0.003772	0.0742497	0.0042	0.135414	0.12562	0.205023	0.125706	0.132316	0.2853	0.236905	0.271408	0.208668
AAAAAACT	0.00027	0.08927	0.152786	-0.114782	0.0242121	0.007897	-0.17082	-0.217021	0.263788	0.0910055	-0.07714	-0.01831	-0.122425	-0.248592	-0.199754	-0.18927	0.217148	0.14049	0.119071	-0.205123	0.028736	-0.13992	0.259593	0.0703926	0.0572312	0.16043	0.046858	-0.0538733	0.106916	0.0221535	-0.0543428	-0.0305942	-0.04036	-0.131486	-0.164384	-0.00454801	0.206718	-0.033493	-0.260411	-0.12232	0.109715	0.03795	-0.006783	0.140339	-0.129043	-0.0199439	0.00133594	-0.03559	0.0182508
AAAAAAGA	-0.00419	-0.367888	0.128339	0.172544	0.100989	0.293483	-0.120255	-0.147901	0.459769	0.181202	0.00316	0.040547	-0.118349	-0.120027	-0.0875761	0.07207	0.047105	0.11751	0.344491	0.250541	0.232317	-0.28266	0.214734	0.253284	0.104564	0.182074	0.14643	-0.0425817	0.231937	0.147779	-0.0645911	-0.080845	0.26682	0.171163	0.049196	0.110331	0.224225	0.208868	-0.227288	-0.12169	0.326927	0.01421	-0.043446	0.300986	-0.108193	0.154618	0.213662	-0.0511639	0.199161
AAAAAAGC	-0.10302	-0.08872	0.194225	0.226344	0.165147	0.085233	-0.084154	-0.194566	0.44931	0.0326545	0.14521	-0.061932	0.0916538	0.032605	-0.140611	-0.04004	0.200263	0.17713	0.244708	0.115165	0.41189	-0.18726	0.249669	0.158633	0.251271	0.219209	-0.001877	0.0770177	-0.081042	0.0603797	0.0765263	0.0767554	-0.07452	0.057801	0.055682	-0.0407332	0.093617	0.106462	-0.232092	-0.12336	0.102255	0.06559	-0.06876	-0.046023	-0.0672592	0.210974	0.211785	0.113811	0.148851
AAAAAAGG	0.07968	0.0158	0.25698	0.17035	0.0929409	0.301378	0.0916133	0.173687	0.423336	0.147338	0.04568	-0.035252	0.183238	-0.020452	0.123469	0.07896	0.199365	0.00277	0.362831	0.154545	0.217837	-0.11889	0.33525	0.206926	0.0234689	0.181273	-0.046396	0.156177	-0.0492279	0.0533701	0.113433	0.00558958	0.18363	0.405865	-0.087543	0.21627	0.0968447	0.088396	0.137466	0.09166	0.217753	-0.11303	0.200923	0.260077	0.0477143	0.156181	0.00703864	-0.00758191	0.297626
AAAAAAGT	0.05345	-0.060829	0.115806	0.097091	-0.0125162	0.176817	-0.0575798	-0.244819	0.37158	0.0898294	-0.05999	0.076499	0.0752521	0.1189	-0.0399859	0.07941	0.299517	0.22215	0.29888	0.147334	0.303286	-0.08171	0.240871	0.0726168	0.0645502	0.217234	0.18778	0.116884	0.0289522	0.128174	0.084309	0.054428	0.13525	0.105033	-0.176081	0.0591323	0.102082	0.154702	-0.159591	-0.10968	0.077925	-0.01922	-0.262679	0.207562	-0.159051	0.116793	0.0390768	-0.107707	0.165931
AAAAAATA	0.14195	-0.054754	0.200513	0.272332	0.223298	0.207668	0.0882184	-0.069059	0.370847	0.206748	0.09338	0.051606	0.0335416	-0.044369	0.0216972	0.2135	0.203249	0.25353	0.171701	0.059614	0.259996	0.04204	0.123309	0.0576288	0.290276	0.366912	0.251032	0.230487	0.11599	0.0140757	0.167251	0.0387906	0.23628	0.021698	-0.06599	0.195255	0.179499	0.116155	-0.165042	-0.01053	0.234747	0.08825	0.037716	-0.004458	0.0435757	0.249799	0.220745	0.00626108	0.190512
AAAAAATC	-0.0225	-0.187403	0.11487	0.022921	0.189747	0.126411	0.0948445	0.0666126	0.314976	0.200321	0.07453	0.199616	0.0770338	0.0877	0.0268441	0.10231	0.05032	0.23034	0.197187	0.040192	0.196823	-0.12088	0.194103	0.128149	0.282647	0.318111	0.22275	0.231174	0.0802726	0.293361	0.310288	-0.0570439	0.21136	0.104509	0.008116	0.0934505	0.246781	-0.078966	-0.0156192	0.01094	0.141306	0.02672	-0.080109	0.220646	-0.0283859	0.339135	0.195368	-0.0611626	0.167142
AAAAAATG	0.20328	-0.081043	0.246464	0.152197	0.158584	0.095694	0.113858	0.00284865	0.317948	0.207939	0.21631	0.052036	0.0845611	-0.091172	0.12569	0.19703	0.254904	0.26581	0.221656	-0.060715	0.283071	0.07661	0.167753	0.265378	0.224328	0.281585	0.146554	0.247049	0.0147171	0.0350618	0.222485	0.0506908	0.26834	-0.042898	0.003509	0.0738777	0.022132	0.05787	0.0440682	0.00324	0.03293	0.07114	0.008473	-0.057446	-0.00323174	0.265508	0.198013	0.0303417	0.133498
AAAAAATT	0.11561	-0.215608	0.090814	-0.115631	-0.0242163	0.215553	0.00811956	-0.0652239	0.362998	0.094454	0.11958	0.10859	0.0783692	-0.096713	-0.145388	0.07876	-0.047917	0.23743	0.230504	0.021765	0.208971	-0.05743	0.224881	-0.0562111	0.0354249	0.157871	0.258686	0.075345	0.082171	-0.186438	0.0703917	-0.103388	0.07598	0.055435	0.01527	-0.0174308	0.122668	-0.02563	-0.0427128	0.05841	0.171177	0.14211	0.190129	0.207629	-0.0696449	0.209169	0.124693	0.0342081	0.0663949
AAAAACAA	0.15333	0.088752	0.377505	0.178279	0.187543	0.164029	0.185108	-0.0563326	0.37159	0.223099	0.1808	0.087135	-0.0727501	0.021481	0.0720441	0.21815	0.207989	0.21892	0.250001	0.144093	0.098819	0.08966	0.184988	0.175759	0.415209	0.419641	0.283729	0.241594	0.0645752	0.115697	0.223963	0.0683342	0.09164	-0.110736	0.128765	0.216725	0.143412	0.167002	0.13371	0.04413	0.466868	0.22782	0.254528	0.152803	0.0281124	0.198446	0.384516	0.0572937	0.140107
AAAAACAC	0.15937	-0.097721	0.065657	0.191953	0.23263	0.165011	-0.0191541	-0.125129	0.327911	0.134203	0.17278	-0.027229	0.230348	0.064233	0.0368865	0.0623	-0.156841	0.1122	0.075766	0.147169	0.011919	-0.08947	0.2011	0.203989	0.284326	0.336724	0.083333	0.121277	-0.224268	-0.00400372	0.0800844	0.0364954	0.15963	0.15768	-0.174951	0.135544	-0.157522	0.258416	-0.0848183	-0.11226	0.359348	0.29143	0.063493	0.152174	-0.0404326	0.23097	0.197212	0.278298	0.139455
AAAAACAG	-0.10188	0.05227	0.186018	-0.066942	-0.0343836	0.211523	-0.100707	-0.139926	0.38571	0.161746	-0.07663	0.043279	0.0208935	-0.029753	-0.0649889	0.03894	0.136219	0.03398	0.236879	0.129212	0.169817	-0.04389	0.100457	0.0690993	0.247157	0.290085	0.269535	0.0337063	0.119672	-0.180502	0.0639561	-0.0119462	0.15142	0.100695	-0.051622	-0.0192899	0.157202	0.091076	-0.144229	-0.17932	0.250882	-0.01774	0.210917	0.046244	-0.0892671	0.11951	-0.0763818	-0.0796409	0.100975
AAAAACAT	0.00908	-0.134889	0.0997	0.044296	-0.146501	0.12579	-0.113303	-0.248703	0.313312	0.0254575	-0.01841	0.101753	-0.139769	-0.025546	-0.169829	0.11131	-0.001383	0.18254	0.231243	0.104306	0.194784	-0.03063	0.217045	-0.016471	0.211939	0.342974	0.221343	-0.0872672	0.103769	-0.0296653	0.0198532	-0.141677	-0.02123	0.039477	0.067571	0.0325638	0.105861	0.0678	-0.248866	-0.17098	0.401492	0.29723	0.242421	0.202415	-0.257624	0.0933806	0.113535	0.03112	-0.00750346
AAAAACCA	-0.01693	-0.00077	0.101376	0.067217	-0.0556225	0.204135	0.0846715	0.0127795	0.257141	0.163293	0.03899	-0.017511	0.0226256	0.107075	-0.0125673	0.01657	-0.022755	0.17451	0.119146	0.176507	0.122514	0.02848	-0.006946	0.0667358	0.154887	0.245684	0.079854	0.15392	-0.0117287	-0.0371094	0.103297	0.0121091	0.12826	0.074463	-0.306313	0.118005	0.0313695	0.080679	0.0053256	0.0345	0.037288	0.12104	-0.136775	0.097936	-0.0189926	0.212872	0.108739	0.0377027	0.163397
AAAAACCC	0.0017	-0.017041	0.029815	0.069818	0.0426518	0.270939	0.0891099	0.0903878	0.162897	-0.0633997	-0.02615	0.109749	-0.194435	0.008963	-0.0515398	0.00593	-0.019362	-0.03834	0.124764	-0.102021	-0.137638	-0.18242	-0.072848	0.0268202	-0.0139673	0.015203	-0.173021	0.102264	-0.0501258	0.0399668	0.00845601	-0.226016	0.03022	0.158122	-0.291608	0.163101	0.00260097	-0.002138	0.0602864	0.13366	0.092448	-0.01937	-0.145482	-0.17093	0.156319	0.312911	-0.00218656	-0.129256	0.043457
AAAAACCG	-0.06639	-0.146834	0.142235	-0.152325	-0.0838265	0.076761	0.0312823	0.106258	0.217881	-0.00220782	0.12758	0.206719	0.0694109	0.167666	0.0563414	0.04069	0.029901	0.05857	0.152243	0.192848	0.199816	-0.08138	-0.017184	0.117166	-0.0329767	-0.0589207	0.181662	-0.120377	0.126784	-0.244052	-0.143673	-0.184557	-0.04903	-0.034306	-0.273927	0.110384	0.135554	-0.014381	-0.0105447	0.24005	0.101713	0.10955	-0.081381	0.032088	0.269274	0.16891	-0.0704677	0.0872351	-0.00104379
AAAAACCT	-0.0101	0.016364	-0.069497	-0.01791	0.065877	0.074871	0.0755259	-0.0457331	0.228655	0.179351	0.16237	-0.187162	0.0528943	-0.015991	-0.000521364	0.14453	-0.130057	0.08277	0.13122	0.017369	-0.0614	-0.09304	0.275462	-0.120259	0.123902	0.230475	-0.034926	0.0950641	0.01008	0.0142709	0.0842614	-0.0951362	0.02324	-0.098419	-0.022985	0.118908	0.118314	-0.050418	-0.0580775	-0.01217	0.006249	0.05674	0.057129	0.116001	-0.153684	0.247298	0.0294112	-0.228036	0.163222
AAAAACGA	0.29473	-0.188354	0.180184	0.066407	0.128556	0.116927	-0.0863094	-0.222479	0.310976	0.26021	0.18287	0.006786	0.121117	-0.101924	-0.149411	0.22336	-0.017622	0.21413	0.346214	0.112617	0.055091	0.32347	0.379711	0.0839095	0.21734	0.223864	0.166987	0.107802	-0.119999	0.0881742	0.185377	0.0626301	0.13522	-0.139494	0.237641	0.118723	-0.0687137	0.055532	-0.255395	-0.15728	-0.027795	0.17912	0.078313	0.11393	-0.213718	0.254412	0.00189433	0.199833	0.214962
AAAAACGC	-0.01399	0.142915	0.170728	0.056015	-0.0234351	0.06925	0.128706	0.00945293	0.166716	0.0985498	0.1371	0.02088	-0.018856	-0.045409	-0.0341827	-0.0218	0.2228	0.17192	0.098224	-0.059278	0.375472	0.09052	-0.047041	0.334983	0.0744699	0.122647	0.003592	0.08933	-0.242778	0.142649	0.12645	0.00500659	-0.02266	0.036874	0.08332	0.108124	-0.196414	-0.038358	0.0690887	0.07558	0.175251	0.15552	0.01501	-0.089992	0.160694	0.256331	-0.0200616	0.310001	0.0422045
AAAAACGG	0.19878	-0.28042	-0.091011	0.144237	-0.00859558	0.145589	0.180581	0.148987	0.324748	-0.0378959	0.22872	0.22124	0.0683421	0.087675	0.0944693	0.0031	-0.311321	0.05171	0.164457	0.215383	0.120915	0.13036	0.090529	0.134341	0.0129311	-0.11753	-0.137159	0.0234853	0.103786	-0.0215121	0.0621331	-0.0980998	0.15317	0.24333	-0.078573	0.119887	0.127068	-0.03641	0.256439	0.10512	0.081893	-0.07346	0.139802	-0.064642	0.288259	0.0654499	-0.02215	0.00462459	0.298111
AAAAACGT	0.06179	-0.126238	0.036075	0.018491	-0.124465	0.069123	-0.0630659	-0.152745	0.178018	0.0226773	0.07449	0.1783	0.24647	0.110762	-0.151337	0.00218	-0.156555	0.10677	0.250215	0.119775	0.059791	-0.02352	0.254038	-0.0148605	0.0327179	0.0894754	0.117512	-0.0802939	0.0173	-0.284056	-0.132094	-0.0690591	-0.07017	0.033093	0.046871	-0.0384628	-0.00346832	0.130722	-0.184289	-0.12163	0.092672	0.12052	0.206436	0.149324	-0.0520956	0.0156405	-0.11593	0.173892	0.176445
AAAAACTA	0.16706	0.006613	0.218602	0.083735	0.00884577	0.132476	0.0467553	-0.00285019	0.25521	0.168017	0.09621	0.126058	0.0433783	0.041897	-0.0672542	0.07859	0.213531	0.21983	0.220167	-0.067878	0.115702	0.0932	0.276002	-0.034778	0.194182	0.141172	0.213808	0.128825	0.117179	0.279952	0.285849	0.0115108	0.13296	-0.014807	0.106443	0.128602	0.105883	0.107522	-0.0526673	-0.05641	0.071589	0.23374	0.010039	0.142053	-0.0740404	0.169907	0.162635	0.157614	0.130158
AAAAACTC	0.00953	0.000274	0.12186	0.032761	0.106729	0.228851	-0.0142959	-0.0658381	0.235634	0.254063	0.11956	0.115264	-0.0456048	0.141796	-0.00903836	-0.02351	0.289361	0.16467	0.037491	-0.175191	0.153537	-0.0804	0.107395	0.304216	0.104494	0.139123	0.110923	0.105689	-0.204779	0.135308	0.167789	-0.024881	-0.02034	0.071145	-0.212877	0.0692586	-0.0902877	0.028143	-0.0341589	0.07413	0.162387	0.12083	-0.033236	0.011756	0.0210815	0.216347	0.0637501	0.140327	0.0675818
AAAAACTG	-0.07164	0.091129	-0.015871	-0.216239	-0.0378409	0.142359	-0.304127	-0.276702	0.30969	-0.0921969	-0.15595	0.071932	-0.132662	-0.085499	-0.249779	-0.11443	-0.187794	-0.09474	0.16049	0.067124	0.238576	-0.11581	0.156358	0.170609	-0.0415651	0.0155863	0.125405	-0.0417326	0.014113	0.0173344	0.0492889	-0.112217	-0.05094	-0.059998	-0.152256	-0.0817093	0.132546	0.063584	-0.270738	-0.2	0.06808	-0.10446	-0.073119	0.068178	-0.222177	-0.147816	-0.128904	0.107756	-0.0729977
AAAAACTT	-0.05099	0.03428	0.096588	0.207801	-0.0464304	0.038551	0.0291586	-0.0818329	0.22446	0.122045	-0.08128	-0.062904	-0.0264852	-0.267029	-0.105891	-0.08921	0.173351	0.19047	0.072771	-0.138154	0.009481	-0.15229	0.168641	0.0411225	0.178394	0.256607	0.111077	0.0295271	0.113008	0.033783	0.0844552	-0.0628824	0.03771	-0.107281	-0.112418	0.00870175	0.163808	-0.096861	-0.0682556	-0.04478	0.082638	0.16909	0.147493	0.127531	0.0286892	0.0952957	-0.00475235	-0.286266	-0.0512582
AAAAAGAA	0.04901	-0.069939	0.20231	-0.016077	0.221302	0.147386	0.102644	-0.0600776	0.482245	0.241972	0.15951	0.04432	0.0802094	-0.201381	0.0715995	0.14141	-0.010168	0.14254	0.361737	0.087207	0.179886	-0.02751	0.372442	0.0648414	0.274028	0.231502	-0.081746	0.17685	0.0110949	0.122749	0.140043	0.0810213	0.27525	0.079708	0.160118	0.242173	0.102876	0.043192	-0.0694671	0.12277	0.273406	0.11465	-0.180352	0.382351	0.0942283	0.2525	0.304884	-0.0849255	0.334941
AAAAAGAC	-0.01577	-0.261978	0.32248	0.246363	-0.0772205	0.223947	0.0444434	-0.103746	0.355793	0.191255	0.07884	0.072054	-0.0389478	-0.077335	-0.0374987	0.04883	0.092535	0.12381	0.335441	0.041164	0.170591	-0.21845	0.225039	-0.0365999	0.132349	0.0905985	0.10335	0.0755945	-0.00184774	0.0256682	0.0988431	-0.0557625	0.12273	0.00434	-0.144885	0.0240434	-0.0567645	0.276404	-0.114224	-0.1558	0.003861	0.05877	-0.084337	0.084651	-0.030303	0.0857684	0.129928	0.0876215	0.304454
AAAAAGAG	-0.11177	-0.047755	0.193413	0.183405	0.171621	0.144141	-0.0462988	-0.115054	0.407831	0.226012	-0.1502	-0.075247	-0.145195	-0.087394	-0.108201	0.03486	0.188429	-0.02908	0.246048	0.133966	0.155221	-0.15762	0.311264	0.213721	0.136883	0.14499	-0.021173	0.128336	-0.131778	0.0321241	-0.0211849	-0.0618443	0.16224	0.030281	-0.048597	0.109408	0.00583116	-0.061409	-0.269769	-0.18716	0.054969	-0.09888	0.032387	0.138839	-0.145749	0.0952306	0.157685	-0.0849088	0.284833
AAAAAGAT	0.07942	-0.093457	0.065232	0.05413	0.109393	0.113243	-0.162658	-0.129044	0.318235	0.164601	0.01157	0.112154	0.00460662	0.097413	-0.0116328	0.1486	0.059371	0.16828	0.200724	-0.036275	0.225413	-0.14119	0.410029	0.108104	0.133631	0.232592	0.17302	0.0386505	0.326784	0.312823	0.310483	-0.0908249	0.0952	0.009481	0.260998	0.0429236	0.301771	-0.02077	-0.101304	-0.17423	0.16431	-0.00444	-0.297177	0.108871	-0.221787	0.153115	0.159247	-0.143575	0.194654
AAAAAGCA	-0.0031	-0.101747	0.111779	0.200982	0.0868032	0.093044	-0.248721	-0.269095	0.429216	0.107068	0.07137	-0.02857	0.200296	-0.048931	-0.206912	0.05218	0.068791	0.1241	0.213134	-0.022434	0.191518	-0.09543	0.264265	0.274037	0.210725	0.219986	0.006248	0.0914922	-0.103392	0.0123965	0.153136	0.168248	0.05512	0.102215	-0.081023	-0.0231784	0.0318307	0.093194	-0.298269	-0.31366	0.183573	0.03947	-0.066176	0.022749	-0.257685	0.0782624	0.128076	0.0569673	0.150152
AAAAAGCC	0.03414	-0.160694	-0.221741	0.125579	-0.00264165	-0.025289	0.211373	0.133079	0.182735	0.188565	0.18399	-0.086158	-0.143338	0.070027	0.0820078	0.11028	0.198264	0.21137	0.109559	-0.066753	-0.00661	-0.00844	-0.037671	-0.0284168	0.169272	0.0787733	-0.087286	0.215328	-0.0134637	-0.0135138	0.103954	-0.144764	-0.09716	-0.217057	-0.257667	0.211415	0.0166609	-0.175582	0.0368441	0.15629	0.003681	-0.05063	-0.043041	-0.232953	0.22114	0.358774	0.0600672	0.0219338	0.0972667
AAAAAGCG	-0.12469	0.012856	0.190346	0.183904	0.183537	0.05076	0.0537451	0.00836244	0.234123	0.0851995	0.14615	-0.10678	-0.124113	-0.037074	0.195542	0.04966	0.149136	0.09202	0.163187	0.073513	0.428502	0.08326	0.000211	0.265268	0.17711	0.201845	0.072745	0.192689	-0.218307	-0.0354392	0.0891219	0.0269512	0.1168	-0.137071	-0.103445	0.115464	-0.164758	-0.123599	0.098379	0.19817	-0.077137	-0.04151	-0.125841	-0.079678	0.261633	0.270676	0.181288	0.195009	0.295161
AAAAAGCT	0.06935	0.119924	0.277239	-0.135579	-0.00341061	-0.124558	-0.101252	-0.096325	0.215911	-0.101307	-0.1477	0.131771	0.0421716	0.092541	-0.203568	-0.17857	0.342246	-0.05991	0.169076	0.158571	0.062184	-0.19324	0.220534	0.250782	-0.0861319	-0.0667451	-0.056431	-0.0886434	-0.018038	-0.0811728	0.015539	-0.20659	-0.18312	-0.047036	0.032001	-0.0186527	0.0442386	-0.223357	-0.19477	-0.17719	-0.126425	-0.18053	-0.168922	-0.065136	-0.0473599	0.0338641	-0.00324362	-0.0152966	-0.0658065
AAAAAGGA	-0.1891	-0.043042	0.212252	0.118905	0.0228513	0.05632	0.128171	-0.00171548	0.379151	0.160881	-0.1083	0.106351	0.174982	0.160729	0.0615228	-0.04645	0.194254	0.00304	0.327322	-0.080637	0.021683	-0.02193	0.324855	0.141451	0.115768	0.165223	0.205612	0.214685	-0.051746	0.0730573	0.213705	0.00525235	0.2295	0.064547	-0.062365	0.128653	0.0528616	0.08523	0.0131655	-0.06987	-0.163676	-0.00436	0.076476	0.030872	0.0845142	0.26769	0.174223	-0.221081	0.430583
AAAAAGGC	0.15143	0.05393	0.213946	0.158199	-0.0330073	0.17263	-0.0733833	-0.094381	0.226442	-0.0638958	0.03515	-0.11708	-0.172808	-0.112992	0.0129917	0.01743	0.24748	0.09542	0.165579	-0.019331	0.254281	-0.13957	0.16947	0.0802949	0.131262	0.146754	-0.1032	0.0122979	-0.107919	-0.0237061	0.0641896	-0.0391569	0.00938	0.117632	0.009616	0.108468	-0.103446	-0.049003	-0.0707269	0.02306	-0.064864	-0.08129	-0.360603	-0.170874	-0.0348553	0.112238	-0.096147	0.0745982	0.323856
AAAAAGGG	-0.07539	-0.201011	0.152081	0.297554	0.114594	0.233381	0.13963	0.258497	0.37421	0.230355	-0.14676	-0.158765	0.0431028	-0.089501	0.0990168	-0.03736	0.176254	0.01277	0.388398	0.037985	0.179843	-0.09198	0.149108	0.136397	0.237988	0.2162	-0.068526	0.152541	0.00757128	-0.0013956	0.0576737	0.103886	0.26414	0.483971	0.052734	0.156978	-0.0626199	-0.048656	0.0593629	-0.08541	0.212549	-0.13907	0.069367	0.222169	0.0508742	0.214142	0.16073	-0.00182761	0.388956
AAAAAGGT	0.08383	0.10849	0.158551	0.144666	0.17252	0.306661	-0.148869	-0.120683	0.389363	0.0457075	-0.03348	0.144594	-0.108668	0.090336	-0.204529	0.07118	-0.312995	0.14034	0.077298	0.113255	0.25398	-0.00405	0.201823	0.00803596	-0.0114014	0.166772	0.136329	-0.0221021	0.0259332	-0.096108	-0.0600748	-0.0192487	0.04646	0.196088	-0.015492	0.0625895	0.140198	0.153921	-0.202985	-0.18676	0.169107	0.15542	0.140859	0.185072	-0.243918	0.135709	-0.116791	-0.180148	0.321584
AAAAAGTA	0.24216	-0.026721	0.15807	0.080791	0.125103	0.159411	-0.0787772	-0.188317	0.383854	0.2106	-0.00035	0.23245	0.000650533	0.138564	-0.0497163	0.12929	0.204405	0.22862	0.164731	0.215967	0.22421	0.02789	0.288319	0.0962526	0.2234	0.305856	0.23472	0.156449	0.133216	0.0126014	0.158511	0.0995469	0.26623	-0.021195	0.041455	-0.0426073	0.183202	0.124066	-0.194358	-0.10281	-0.036228	0.20342	-0.006796	0.131768	-0.112418	0.113691	0.048903	-0.113988	0.329031
AAAAAGTC	0.16439	-0.091313	-0.097379	0.056959	-0.0408448	0.134152	0.0455647	-0.0814594	0.31605	0.002813	0.09086	-0.006055	0.0492876	-0.01331	0.0490605	0.01683	-0.135446	0.08701	0.096498	0.034456	0.166526	-0.07502	0.027006	-0.161163	0.0338158	-0.0587792	0.062172	0.179578	-0.131716	-0.207826	-0.0026697	-0.0744774	-0.06762	0.102614	0.060602	0.226727	-0.147852	-0.012941	0.025831	0.14593	0.10322	-0.01548	-0.17457	0.216418	0.1027	0.229564	0.0324938	0.0476907	0.234985
AAAAAGTG	0.13262	-0.267953	-0.054146	0.161973	0.0097742	0.347024	-0.116164	-0.12888	0.352938	0.0848932	0.0064	-0.029943	0.119623	0.001739	-0.036402	-0.03278	0.017797	0.24207	0.185214	0.133632	0.342639	-0.01441	0.036619	0.0580646	-0.0152253	0.118465	0.114604	-0.10529	0.0508861	-0.00753566	0.00850652	0.0401745	0.15989	0.036807	0.076351	0.0531756	0.0643003	0.115706	-0.144859	-0.17042	0.247576	0.07125	0.017881	0.179913	-0.215204	0.167297	0.0888263	-0.0468332	0.125607
AAAAAGTT	0.00475	-0.294668	0.03221	0.000835	0.00784914	0.232917	-0.0516691	-0.10176	0.332973	0.110469	0.00711	0.170513	-0.157276	0.074243	-0.166904	0.03948	0.079003	0.14012	0.275382	0.044359	0.156147	-0.22558	0.289334	0.271061	0.0583825	0.130172	0.186024	0.104267	-0.0499961	0.166475	0.202232	-0.0519769	0.05124	0.150248	-0.097867	0.0743562	0.0127594	0.047967	-0.128829	-0.16774	0.120466	-0.04139	0.053358	0.250373	-0.0402261	0.0587473	0.112709	-0.219444	0.247038
AAAAATAA	0.11298	-0.235573	0.192626	0.101445	0.0744153	0.266792	0.0328929	-0.161283	0.380802	0.19672	0.20668	0.147544	0.169683	0.029892	0.00951196	0.21521	0.105221	0.29238	0.214323	-0.000131	0.304961	0.11483	0.121279	0.026275	0.342237	0.385363	0.254314	0.215431	0.00999358	0.0297011	0.273695	-0.00550993	0.07829	0.122052	0.016005	0.133934	0.0365678	0.065938	-0.1774	-0.0273	0.247909	0.13131	0.137966	0.141822	-0.0333225	0.230303	0.281339	0.0637286	0.135391
AAAAATAC	0.04211	-0.080399	0.294023	0.156547	-0.00716502	0.201098	0.0937118	-0.0996726	0.346505	0.139625	0.21072	0.107241	0.107965	0.150252	0.0466651	0.15933	0.260948	0.22284	0.149507	0.16356	0.309461	0.06406	0.174447	0.126906	0.244246	0.269894	0.290235	0.0702719	-0.0519001	0.0580476	0.197219	0.040813	0.02929	-0.096643	0.157105	0.076765	0.135521	0.251904	0.0193471	-0.00066	0.288101	0.02702	0.232822	0.141422	-0.0146911	0.246034	0.109324	0.0822538	0.0630128
AAAAATAG	0.13129	-0.281358	0.154805	-0.079563	0.12214	0.149682	0.0504835	-0.0197384	0.23101	0.184487	0.08014	0.051906	-0.0382796	-0.130991	-0.032467	0.08876	-0.089697	0.11815	0.211114	0.04706	0.147452	-0.19731	0.26929	0.0800761	0.137113	0.296884	0.207805	0.179926	-0.0539328	0.0495278	0.235431	-0.055478	0.17492	0.0958	0.098506	0.139986	0.127533	-0.072126	-0.175046	-0.01538	0.226255	0.14078	-0.154522	0.098935	0.0215034	0.254617	0.240236	-0.228938	0.279856
AAAAATAT	0.2704	-0.193946	0.129823	0.199702	-0.0933252	0.327312	0.133572	-0.0389279	0.203569	0.250263	0.20451	0.161854	-0.0189795	0.101035	0.11995	0.20819	0.201766	0.30898	0.203149	0.147854	0.208514	0.05269	0.085097	0.255423	0.241927	0.290038	0.217423	0.138149	0.0711131	-0.100653	0.209505	0.0823931	0.2468	0.174104	0.01746	0.161074	0.0811907	0.010817	0.116667	-0.00656	0.275813	0.12465	-0.072464	0.167604	0.0126978	0.263762	0.192051	0.209538	0.190178
AAAAATCA	0.21868	-0.314129	-0.096758	0.119856	0.108299	0.028411	-0.0371336	-0.144366	0.282857	0.0916215	0.12447	0.141435	0.193755	0.131971	-0.0533668	0.16423	-0.114933	0.22163	0.207472	-0.021948	0.211285	-0.08526	0.210288	0.108387	-0.00334365	0.1337	0.242752	0.0454218	0.109653	0.0463674	0.156322	-0.00310662	0.05205	0.016039	0.201197	0.0988693	0.219743	0.098179	-0.152651	-0.15017	0.075034	0.11055	-0.093909	0.066561	-0.106988	0.148088	-0.00592184	-0.0645595	0.0257242
AAAAATCC	-0.02262	0.080485	0.056447	0.085784	0.0910929	0.007549	0.0332287	0.0351093	0.291912	0.157523	0.12607	0.075936	-0.0395774	0.129127	0.175312	0.07449	0.025192	0.08381	0.294363	-0.025547	0.101382	-0.11964	0.007023	0.0028829	0.0431588	0.149424	0.08781	0.188366	-0.108053	-0.0465842	-0.00723508	-0.0955412	-0.08687	-0.005446	0.052965	0.269105	-0.0291978	0.091174	0.170896	0.25832	0.019824	-0.16957	-0.098882	0.143857	0.0708241	0.393179	0.153299	-0.0297573	0.0686368
AAAAATCG	-0.01866	-0.160221	0.131602	-0.061549	0.0436329	0.203633	0.0541715	-0.0301249	0.190466	-0.0128103	-0.00417	0.081368	-0.107428	0.158679	-0.130386	-0.0511	0.231548	0.02769	0.163614	0.07263	0.171946	0.03486	0.190018	0.0788923	0.0335275	-0.0830608	0.23505	0.0897777	-0.0198942	0.0768744	0.180769	-0.265997	0.04882	0.008333	0.108718	-0.0243299	0.0780751	-0.147736	-0.0190386	-0.07717	0.09572	-0.14075	0.111956	0.148606	0.0703406	0.166959	-0.101197	-0.0558873	0.10073
AAAAATCT	0.09414	-0.178771	-0.026822	-0.134703	0.17683	0.183321	0.106931	0.037785	0.26809	0.145299	0.07316	0.055918	-0.0583527	0.088302	-0.0251346	0.06036	-0.050881	0.17461	0.018527	0.079147	0.179268	0.14973	0.309148	0.0835132	0.231379	0.227665	0.202797	0.247514	0.126024	0.3698	0.320279	-0.0644228	0.03386	-0.220295	0.090453	0.123119	0.24081	-0.075357	-0.132287	0.04219	0.011206	0.14488	-0.006347	0.242848	0.0591342	0.188991	0.10398	-0.127844	0.175107
AAAAATGA	0.2286	-0.247306	0.168112	0.137526	0.181072	0.160626	-0.103424	-0.182088	0.333305	0.180124	0.11953	0.069154	0.0671714	0.134332	-0.0579631	0.1553	0.094316	0.25581	0.196949	0.081086	0.276371	-0.0643	0.232696	-0.0619834	0.24921	0.248836	0.29774	0.0893861	0.11967	0.229355	0.19936	0.268518	0.12996	0.049229	0.096571	0.0588378	0.164772	0.133121	-0.181091	-0.14313	0.027858	0.08204	-0.084831	0.015748	-0.130239	0.132747	0.163053	-0.0774668	0.186128
AAAAATGC	0.12017	-0.19931	0.274333	0.072172	-0.079694	-0.014457	0.079322	0.0895915	0.284142	0.0471858	0.04109	-0.099737	0.00739195	-0.018543	0.0408695	0.07268	0.207459	0.10101	0.262566	-0.009886	0.412522	-0.06429	0.143303	0.191785	0.153929	0.193302	0.049324	0.126636	0.00974743	-0.126999	0.0109963	-0.155131	0.15344	-0.080884	0.078768	0.119007	0.00876466	0.131389	0.0300161	0.10686	0.07136	-0.03422	-0.094203	0.089539	-0.0483271	0.26617	-0.0522871	0.031179	0.0481549
AAAAATGG	-0.04081	-0.109062	-0.065748	0.168962	0.18909	0.306089	-0.0612565	-0.000905561	0.316698	0.240373	0.14038	0.236167	-0.145046	0.161876	0.11454	0.18253	-0.028009	0.20138	0.108799	0.093729	0.177632	-0.0731	0.007358	-0.1828	0.0772736	0.102882	0.201932	0.191625	0.00892887	-0.110182	0.127433	0.0432504	0.14451	0.219125	-0.201095	0.205554	0.0480557	0.080606	0.0141481	0.00791	0.153042	-0.04683	0.080361	0.086304	-0.0251075	0.10772	0.114721	-0.0120656	0.316302
AAAAATGT	0.18394	-0.160061	0.055672	0.132713	-0.086492	0.110327	0.0641556	-0.0515359	0.270458	0.0832142	0.03508	0.191696	-0.0331571	-0.145907	0.0559496	0.0261	-0.029569	0.1385	0.257342	0.146832	0.238732	0.06056	0.197503	0.243429	-0.0130798	0.146087	0.274168	0.0822131	-0.161139	-0.1396	0.0351854	-0.0637504	0.06078	-0.268447	-0.145496	0.0629089	-0.0396612	-0.007464	0.0345099	0.09667	-0.087457	0.14562	0.056711	0.193446	0.0477054	0.141391	0.0990782	0.153743	0.178222
AAAAATTA	0.1588	-0.219048	0.158992	-0.097199	-0.0737266	0.252705	-0.0356158	-0.0338325	0.27148	0.305122	0.25354	0.123454	0.0164378	0.047985	0.0731856	0.22705	0.181559	0.33253	0.277937	-0.070349	0.23444	0.01302	0.185533	0.105706	0.167485	0.176908	0.267348	0.0304956	-0.0806949	-0.216638	0.218009	0.0305075	0.2002	0.08686	-0.082643	0.0683679	0.0722278	0.048583	-0.0946437	-0.02895	0.179706	0.17216	0.158191	-0.000238	-0.0548837	0.26866	0.257231	0.0702777	0.194541
AAAAATTC	0.14665	-0.207005	0.191054	0.090772	0.0860534	0.185778	-0.074361	-0.169085	0.291657	0.0439179	0.1311	0.143055	0.0407719	0.090642	-0.107255	0.12953	0.121993	0.18612	0.228735	-0.026265	0.173572	-0.10573	0.227124	0.0853009	0.131408	0.0645981	0.210131	0.0454896	-0.00901056	-0.16805	0.0181614	-0.135968	0.01868	0.031829	-0.131396	0.0596813	0.102525	-0.006763	-0.0436464	-3e-05	0.062558	0.17889	0.139969	0.348494	-0.123129	0.249509	0.0335599	0.144923	0.037417
AAAAATTG	0.13145	-0.108971	0.200812	0.130862	0.00906634	0.198806	0.0539324	-0.0223442	0.332389	0.129786	-0.13436	0.021901	0.0483281	0.013625	-0.136288	-0.03059	-0.135054	0.19964	0.208368	0.142433	0.197092	-0.078	0.103928	0.137502	0.0454643	0.104109	0.220801	0.00824576	0.0332461	-0.0237449	0.152466	-0.0433207	0.11606	-0.042319	-0.172143	0.0107871	0.173606	-0.086969	-0.104346	0.02788	0.095623	0.04249	-0.243705	0.210255	-0.103962	0.213213	0.276573	-0.0125741	0.186309
AAAAATTT	0.096	-0.319633	0.023237	0.123493	0.040141	0.234992	0.0640754	-0.0157355	0.377765	0.278736	0.26922	0.162288	-0.0515913	0.190483	0.111893	0.00434	0.103965	0.15026	-0.084844	0.092445	0.184789	0.05798	0.07056	-0.175131	0.0575927	0.15789	0.345084	0.12653	0.0523492	-0.00624348	0.158118	-0.0587577	-0.02747	0.140543	-0.12664	0.211627	0.181332	0.075917	0.083164	0.06317	0.189177	-0.0158	-0.021419	0.199751	0.0644192	0.357784	0.128612	0.0319784	0.13064
AAAACAAA	0.10838	-0.033679	0.329765	0.099619	0.140854	0.185417	0.108529	-0.0195007	0.400644	0.240783	0.091	0.174867	0.132981	0.015759	0.126921	0.0866	0.209264	0.237	0.370769	0.246278	0.210129	0.09002	0.317901	0.0574893	0.457843	0.463795	0.220631	0.240387	0.0154452	0.0902365	0.296872	0.0394661	0.13277	0.122996	0.168791	0.20019	0.149229	0.140656	0.00772161	0.043	0.467101	0.27187	0.229167	0.131442	-0.0514265	0.224887	0.360084	-0.0835589	0.282502
AAAACAAC	-0.05755	-0.134156	0.382157	0.233882	0.018655	0.034167	-0.0451208	-0.282583	0.283233	0.0948064	-0.13037	0.199679	-0.0910172	0.097465	-0.133808	-0.07223	0.288781	0.01334	0.203106	0.007019	0.035638	-0.2863	0.206594	0.221479	0.346537	0.404844	0.11882	0.0938497	0.193052	-0.0048788	0.149529	-0.11843	-0.05833	-0.028204	0.158748	0.00478108	0.192985	0.113055	-0.11308	-0.30501	0.470539	0.16047	0.270211	-0.02845	-0.117893	0.033511	0.14672	-0.0974849	0.0971073
AAAACAAG	0.0429	0.009136	0.363067	0.176262	-0.0116273	0.149545	-0.17041	-0.252929	0.308293	0.0310619	-0.00051	0.015653	-0.190058	0.117307	-0.0768575	0.15964	0.115638	0.06554	0.009761	0.156163	0.05652	-0.07922	0.205762	0.200323	0.273046	0.334235	0.248246	-0.0640834	-0.137893	0.0431931	0.102939	0.102499	-0.01195	0.03161	-0.002608	-0.0828134	-0.0075836	0.081137	-0.145579	-0.19595	0.336313	0.27284	0.33387	0.050361	-0.154402	0.122298	0.165605	-0.141712	0.00531179
AAAACAAT	0.03245	-0.197785	-0.055696	-0.049913	-0.0617482	0.251159	-0.0837637	-0.0653077	0.30862	0.0731485	0.24407	0.032179	0.121732	0.050075	-0.154312	0.20738	-0.084515	0.24349	0.180125	0.137065	0.094341	-0.11435	0.162082	0.154474	0.380197	0.43258	0.287977	-0.0347618	0.161345	-0.125447	0.0498214	0.0363959	-0.13936	-0.071753	-0.045126	0.0925192	0.229061	0.199018	-0.00146697	-0.02502	0.4595	0.24932	-0.013959	0.151628	0.0060622	0.170771	0.483274	0.103238	0.0363143
AAAACACA	0.17894	-0.113385	0.183257	0.171182	0.131211	0.239812	-0.157432	-0.0982442	0.201344	-0.0585159	0.09474	0.071585	0.172599	0.016028	-0.057431	0.00626	-0.152433	0.07252	0.193715	0.010738	0.029802	-0.01453	0.260294	0.209079	0.319022	0.37794	0.116252	0.0409091	0.0399581	0.025842	0.18749	0.0198968	0.0416	0.20691	0.098736	0.0673693	0.0435204	0.229128	-0.135514	0.00248	0.398747	0.33329	0.408912	0.017575	-0.171008	0.126826	0.129399	-0.0580456	0.153391
AAAACACC	0.05093	-0.1381	-0.15051	0.120451	0.254714	0.333257	0.140955	0.0394082	0.095887	0.00671639	-0.03584	-0.005232	0.108566	-0.079717	-0.0867043	0.04812	-0.145135	0.16623	0.051542	0.025358	0.150983	-0.21228	0.095026	-0.0145288	0.141918	0.274081	0.120628	0.116933	0.0172437	-0.0363581	-0.0186573	-0.0137516	-0.00688	-0.058518	-0.24909	0.211927	0.0288829	0.011859	-0.0366851	0.15474	0.253775	0.15968	-0.064449	0.056063	0.148478	0.173536	-0.0113281	0.161653	-0.163491
AAAACACG	0.09585	-0.166609	-0.064713	-0.103198	-0.0437839	0.071114	-0.00254228	-0.0483071	0.186292	0.12586	0.14883	0.008364	0.248267	0.009059	-0.0369571	0.08007	-0.047999	0.05165	0.178129	0.112845	0.075876	0.03365	-0.042024	0.184922	0.247572	0.285978	0.102602	0.0493623	-0.19618	-0.118022	0.162057	-0.0685412	0.12802	0.160698	0.188101	0.0922627	-0.104083	0.273797	-0.0335323	-0.02852	0.325326	0.42574	0.432807	0.085617	0.111817	0.18823	-0.00441823	0.401605	0.0941471
AAAACACT	0.05052	0.105102	-0.085086	0.146583	-0.16543	-0.046928	0.0269928	-0.0172995	0.143554	0.029337	-0.04636	-0.226063	-0.130846	-0.18612	0.111196	0.0413	-0.095473	0.11668	0.148511	0.061828	0.067588	0.00989	0.095967	0.276989	0.295373	0.365611	0.056657	-0.0640746	-0.150894	-0.184527	-0.0196899	-0.188383	0.04064	-0.040315	-0.04117	-0.0132369	-0.102421	0.057717	0.0565344	-0.09995	0.135706	0.14842	0.050877	-0.092201	-0.0477727	0.170311	0.0645698	-0.17757	0.0377837
AAAACAGA	0.12604	0.024648	0.094806	-0.091353	0.0658872	0.261067	0.0237972	-0.130523	0.326862	0.242934	-0.01101	-0.167796	-0.0269394	-0.214567	-0.129677	0.19743	-0.046181	0.19946	0.084239	0.110163	0.146429	0.03364	0.062598	-0.0795842	0.311023	0.385664	0.08235	0.179525	0.20671	0.10969	0.228094	0.040575	0.07513	0.021407	0.062045	-0.0133836	0.186299	0.056688	-0.163331	-0.11891	0.200654	0.13717	0.002503	0.121081	-0.187507	0.126199	0.0968687	-0.198756	0.255585
AAAACAGC	-0.23472	-0.201174	0.01803	-0.209173	-0.0144624	-0.025286	0.0416839	-0.0260084	0.265735	0.0387375	0.07177	0.203106	-0.0342809	0.127166	-0.0243334	0.09507	-0.082306	-0.01256	0.084355	0.039432	0.213556	-0.1017	0.005921	0.101632	0.130259	0.217929	0.053858	-0.053907	0.144748	-0.217216	-0.0935409	-0.0942042	0.04129	-0.155208	-0.216612	0.0741046	0.0729866	0.019346	-0.0796815	-0.01686	0.056921	0.0366	0.019029	0.0201	0.0860227	0.0433608	0.160196	-0.0726423	0.212846
AAAACAGG	-0.14806	0.069492	0.112936	-0.00015	0.0670846	0.247485	-0.0983678	-0.0994075	0.224979	-0.0261374	-0.05373	-0.180333	-0.141995	-0.200951	-0.0342624	-0.13968	-0.020618	-0.15943	0.131455	0.064392	0.053312	-0.28755	0.186211	0.0294555	-0.0142732	0.170211	0.062567	0.0248021	0.100393	-0.109188	-0.00761787	-0.111172	0.28011	0.175926	0.142778	-0.048766	0.113789	0.08019	-0.173385	-0.36015	0.097058	-0.0074	0.20368	-0.139443	0.119223	-0.00689956	-0.21899	0.0194402	0.149012
AAAACAGT	-0.05621	-0.300564	0.112435	0.16952	0.0452225	0.166151	0.0305274	-0.0984495	0.30878	0.0992403	0.16169	0.063457	0.0102227	-0.089191	-0.0993867	0.22578	0.040318	0.09232	0.217134	0.008778	0.18889	0.12427	-0.039832	0.0183374	0.295349	0.357787	0.208649	0.0464757	0.00286738	0.057963	0.0643177	-0.0962439	0.00474	0.032255	-0.297164	0.184338	-0.0366916	0.132836	-0.123586	0.03387	0.32025	0.00087	0.189814	0.030214	0.0348729	0.19766	0.0370362	-0.139852	0.358692
AAAACATA	0.07222	-0.02675	0.142049	0.233818	0.0785956	0.202774	0.0637389	-0.06262	0.242826	0.0667253	0.06521	0.113657	-0.012336	0.069741	-0.0123935	0.14627	0.136829	0.24339	0.09524	0.082039	0.149447	0.13914	0.106094	0.143596	0.310807	0.374099	0.27757	0.100348	0.135539	0.0511865	0.0268842	-0.192296	-0.12278	-0.084803	0.036264	0.132223	0.108319	0.084026	0.0493293	-0.05859	0.32071	0.38981	0.383285	0.158599	-0.0294792	0.167639	0.180155	0.0729907	0.118767
AAAACATC	0.08495	-0.128353	-0.001225	-0.190103	-0.0757714	0.180373	-0.133577	-0.207869	0.108763	0.0573344	-0.02873	0.092649	-0.02987	0.082451	-0.143273	0.01881	-0.206804	0.19453	0.042766	0.117996	0.033759	-0.12101	0.185381	0.0975108	0.118754	0.31264	0.125161	-0.00325875	0.0733717	-0.202936	-0.0258758	-0.0103991	0.10173	0.102551	0.026249	-0.127741	0.111743	0.088736	-0.197166	-0.12677	0.271442	0.31053	0.066035	0.190358	-0.215432	-0.0663571	-0.0288366	0.00258194	0.102007
AAAACATG	-0.02234	-0.169223	-0.202657	-0.123873	-0.102834	-0.051209	-0.0590095	-0.18179	0.279456	0.0732358	0.01185	0.083192	0.110269	0.040682	-0.177655	0.13301	-0.143924	0.11364	0.128217	0.094625	0.152913	0.05376	-0.168443	0.131231	0.162118	0.315596	0.224495	0.0550609	0.0325597	0.00451558	0.0488038	0.0959569	0.01607	-0.093933	-0.107165	0.0318887	0.032269	-0.013589	-0.120674	-0.10147	0.203971	0.4343	0.352093	0.218432	-0.114587	0.0616173	0.0781563	-0.132594	-0.053416
AAAACATT	0.05626	-0.181016	0.066358	0.105774	-0.170428	0.111512	-0.104925	-0.220456	0.215064	0.00615745	0.07198	0.01482	-0.139446	-0.044038	-0.0850342	0.09619	0.141157	0.16541	0.120268	0.038452	0.175238	-0.03768	0.037801	0.0414437	0.400343	0.404198	0.263459	-0.108841	-0.103356	-0.0035756	0.0222629	-0.0180785	0.12699	-0.02798	0.105513	-0.135112	-0.0549312	0.14965	-0.180974	-0.30893	0.358032	0.24178	0.257628	0.052966	-0.162685	0.162742	0.110299	-0.0252789	0.0608717
AAAACCAA	0.00572	0.047542	0.174764	-0.01061	0.0897536	0.027928	-0.0692213	-0.0775847	0.245152	0.104518	0.06425	-0.000972	-0.059934	0.009995	-0.153181	-0.07542	-0.108693	0.08472	-0.063295	-0.066673	0.127166	-0.02241	0.111235	-0.017244	0.191398	0.145858	0.035621	0.142965	-0.0359634	0.00738471	0.154122	-0.251291	0.08212	0.17634	-0.214993	-0.0521752	-0.134617	0.145161	-0.0316568	-0.0285	0.202	0.14672	-0.340664	0.108074	-0.159561	0.119759	0.0786046	-0.101266	0.0968628
AAAACCAC	-0.09702	-0.090796	-0.123725	-0.058834	-0.0770631	0.215808	0.0900062	0.0390874	0.240843	0.0873803	-0.10562	-0.044754	0.0906695	0.17909	0.0399919	-0.02161	-0.327373	0.03843	-0.130232	0.108119	0.003921	-0.04889	-0.0256	0.123785	0.0716204	0.0525802	0.061713	0.00272475	-0.0749786	-0.0235485	0.0116103	-0.0910666	0.04652	0.048163	-0.120941	-0.116333	-0.0415039	0.079022	0.00133929	-0.05464	0.011713	0.00461	0.136096	0.059155	-0.0501423	0.0922754	-0.118999	0.0294759	-0.0653048
AAAACCAG	-0.14301	-0.017506	0.349109	0.022998	-0.0122411	0.186404	-0.0610414	0.0151383	0.208436	0.156551	0.05949	-0.001494	-0.0555303	0.055998	-0.113693	0.03072	-0.131887	0.07267	0.125152	0.08681	0.125799	-0.04704	0.01585	-0.154429	0.0231608	0.188924	0.065776	-0.167226	0.0269866	0.0640496	0.0707788	-0.0113479	0.14613	-0.009671	-0.152832	-0.187265	0.134831	0.064957	-0.0890119	-0.1656	0.02826	0.04275	0.143273	-0.00226	-0.159095	0.105203	-0.0702823	-0.0610979	0.115574
AAAACCAT	-0.04939	0.042594	0.079739	-0.166012	-0.076126	0.161767	-0.176701	-0.215836	0.101649	-0.00643373	0.03399	-0.101008	0.0429777	0.008269	-0.090559	0.15095	0.105013	0.14387	0.013157	0.010979	0.156294	0.00577	-0.094868	-0.013212	0.047662	0.0997522	0.141723	0.0191299	0.0432968	-0.117023	0.117731	-0.0688071	0.07124	-0.051488	0.033813	0.0251218	0.181016	-0.023074	-0.250247	-0.01434	-0.052487	0.03	0.089113	0.09882	-0.152702	0.0643542	0.14574	-0.243401	0.0909424
AAAACCCA	0.13128	-0.102165	0.104424	0.127481	-0.0236984	0.183287	-0.156896	-0.264436	0.099718	0.153442	0.22898	-0.148084	-0.0227438	-0.222463	-0.0839767	0.24759	-0.194814	0.09695	0.037867	0.02482	-0.207508	-0.02607	-0.018856	0.169112	0.0770199	0.0904818	-0.105239	0.0210375	-0.0804216	0.141983	0.249812	-0.0227016	0.03762	-0.004867	0.022934	-0.0529332	0.0295485	-0.069985	-0.163589	0.09818	-0.05323	0.13279	-0.067892	-0.159315	-0.18336	0.206114	0.0703946	0.0238043	0.0863212
AAAACCCC	-0.137	0.068782	-0.123361	0.404781	0.174784	0.273403	0.125822	0.176594	-0.112537	0.0340631	-0.29655	0.166287	-0.106832	0.232539	0.14226	-0.04975	-0.048115	-0.21316	-0.052494	-0.035187	0.003503	-0.17138	-0.154362	0.0478669	-0.0102723	-0.119048	-0.064964	0.135703	-0.16103	-0.0725133	-0.0649778	-0.11483	-0.04057	0.25959	-0.129729	0.341332	-0.180105	-0.031429	0.210466	0.18722	0.076058	-0.13411	-0.218224	-0.144697	0.209439	0.326095	0.114255	-0.0946832	0.0327091
AAAACCCG	0.04258	-0.10714	0.039188	-0.176599	0.251001	0.133337	0.344878	0.333009	0.191346	0.0550058	0.07977	0.198633	-0.0522384	0.28898	0.303575	-0.02214	-0.167107	-0.06129	0.137068	-0.267552	0.116812	0.09095	-0.078001	0.0830328	0.138938	0.00278282	-0.202676	0.241778	-0.0584574	0.042658	-0.0339462	-0.253139	0.10777	-0.009532	-0.17658	0.298749	-0.0989694	0.100892	0.227585	0.40041	0.203623	0.01952	0.081404	-0.174154	0.342324	0.401464	0.110181	0.0488819	0.0727276
AAAACCCT	0.00394	0.205614	-0.081194	0.082747	-0.219607	0.093732	0.0197714	-0.0124499	0.163872	-0.0614371	-0.01956	-0.116782	-0.159507	-0.047611	-0.128298	0.04011	-0.236196	-0.07412	-0.211027	-0.166222	-0.03397	-0.22268	0.031792	-0.178708	-0.0119459	0.134158	-0.138528	-0.109727	0.0423093	-0.236328	-0.115703	0.0314962	-0.04923	0.214842	-0.260625	0.0352585	0.0558615	0.046548	-0.0342938	-0.0696	0.069192	-0.02202	-0.31269	0.126366	-0.101044	0.163898	-0.119734	-0.211986	-0.0565426
AAAACCGA	0.0815	-0.190764	-0.01447	-0.097126	0.133225	-0.047554	0.253457	0.137725	0.033612	0.208901	0.0608	-0.026613	-0.21898	0.323405	0.0445813	0.15363	-0.158718	0.02458	0.212037	0.07837	-0.165072	0.2984	0.168178	0.136602	0.178842	0.111348	0.075095	0.150676	0.0732374	0.160067	0.128584	-0.175808	-0.2226	0.095106	0.007214	0.124053	0.0476259	-0.039461	0.0835827	0.39619	-0.121888	-0.16717	-0.140353	-0.053443	0.17027	0.222775	0.0862576	-0.0702326	0.227069
AAAACCGC	-0.04133	-0.131836	-0.173716	-0.226006	0.150235	0.1508	-0.0333553	-0.0910743	0.009186	-0.0535771	0.03299	-0.100865	0.031748	-0.053922	0.159846	0.03982	-0.019441	-0.02826	-0.114747	-0.103537	0.305619	-0.08892	-0.358067	0.0793552	-0.00190353	-0.0061695	-0.110731	-0.035271	-0.0115724	-0.0997521	-0.0989254	-0.205728	-0.02506	-0.065907	-0.231436	0.100798	0.0292589	-0.021788	0.0520686	0.10924	-0.085934	-0.03727	-0.115524	-0.15263	0.264273	0.146496	-0.21067	0.19361	0.0414167
AAAACCGG	-0.09904	-0.106966	-0.01591	0.058848	0.117539	0.105566	0.248556	0.313463	0.124159	0.0961278	0.13104	0.333387	-0.0264235	0.075711	0.166163	0.12121	-0.036972	-0.01103	0.047807	0.096136	0.095581	-0.06225	-0.164224	0.0559609	-0.0943483	-0.104484	-0.113087	0.157531	0.142132	-0.12747	-0.0895778	-0.210862	0.05173	0.008353	-0.19926	0.289558	0.149146	-0.051614	0.161198	0.35935	0.130249	-0.07527	-0.358236	0.123217	0.464464	0.158225	-0.0724878	-0.0142149	0.135735
AAAACCGT	0.05425	0.070705	-0.087138	0.091097	-0.16863	-0.05274	0.0832286	-0.0624853	0.040954	-0.0568256	0.06902	-0.04394	0.0957892	0.026198	-0.0417568	-0.15717	0.013355	0.14305	0.110291	-0.080195	0.003667	-0.00949	-0.14158	-0.100821	0.0908822	0.0355602	-0.082531	-0.104555	-0.113636	-0.134908	0.0316353	0.0640003	0.07678	-0.036992	-0.155182	0.0155199	0.0138086	-0.054426	-0.0616927	0.15975	0.099542	0.22559	0.165905	-0.09649	0.0379051	0.167187	0.0213399	0.0651633	0.0867695
AAAACCTA	0.0977	-0.022697	0.269194	0.020748	0.121779	0.01468	0.0177893	-0.109266	0.206662	0.0849199	0.12135	-0.015192	-0.0117796	-0.035497	-0.0705781	0.11263	0.189375	0.11734	0.121086	-0.01607	-0.068769	0.09591	0.253693	-0.00341226	0.131587	0.165709	0.121511	0.0156915	-0.0564068	-0.0549172	0.050491	-0.183149	0.06033	0.041069	-0.110728	0.023605	0.0907388	-0.085359	-0.0797219	-0.07797	0.042611	0.15592	0.100107	0.071061	-0.119331	-0.0466813	0.147802	-0.110523	0.04076
AAAACCTC	-0.01349	-0.002439	-0.144398	-0.05552	-0.00684125	-0.04282	0.177665	0.158052	0.13821	0.0460481	0.15632	-0.100235	-0.084589	0.036486	0.0947116	0.14547	-0.100403	0.1032	-0.097784	0.015748	-0.087601	0.02794	-0.058145	-0.150721	-0.0583223	0.088438	0.014644	0.0901518	0.0522691	-0.13508	-0.0993532	-0.198627	-0.08755	-0.097802	-0.150081	0.249584	0.135607	0.022326	0.135136	0.1776	-0.185747	0.00349	-0.330414	-0.01384	0.101739	0.183245	-0.0185866	-0.017002	0.0335813
AAAACCTG	-0.09135	0.048937	0.093969	0.007027	-0.184216	0.182869	-0.318823	-0.223381	0.182123	-0.180123	-0.10015	0.001873	-0.0512806	0.05686	-0.336947	-0.10064	-0.172983	-0.09793	0.108379	-0.049581	0.094067	0.00105	0.121563	0.110025	-0.00786166	0.00912277	-0.051191	-0.270979	0.0382688	-0.199188	-0.182128	-0.248908	-0.03584	-0.050092	-0.151987	-0.234181	0.0703006	-0.046171	-0.281795	-0.22132	-0.165243	-0.03699	0.088019	-0.055886	-0.282093	-0.12823	-0.203833	-0.21787	-0.218664
AAAACCTT	-0.20398	-0.05077	-0.083977	0.066619	0.0585209	0.046483	0.0947272	-0.0431061	0.181613	-0.0196835	-0.16386	0.018357	-0.165711	-0.10056	-0.0600475	-0.18831	-0.243378	-0.04967	0.164033	0.063295	0.019901	-0.23525	0.232807	-0.180958	0.071003	0.0268078	0.052715	0.203003	-0.229066	-0.141336	-0.048649	-0.141248	-0.06174	-0.08624	-0.054541	0.0951851	-0.177154	-0.009032	-0.0468498	0.03565	0.079206	-0.17101	-0.286532	0.190668	-0.00309398	0.0613947	-0.0711364	-0.234691	0.0395233
AAAACGAA	0.1667	-0.205614	0.267605	0.096261	0.0814263	0.100804	0.0226637	-0.0437918	0.326684	0.230434	0.13336	0.085918	-0.030615	0.01126	-0.0569563	0.10128	0.269948	0.21375	0.388265	0.118266	0.102099	0.27704	0.410045	0.00959593	0.195617	0.15961	0.252006	0.149174	-0.0608713	0.105106	0.227773	0.0241291	0.01663	-0.048073	0.028357	0.196533	0.0452991	0.183354	-0.0501754	0.05855	-0.045912	0.17106	0.195432	0.155173	0.0160415	0.24759	0.00422988	0.0886717	0.272125
AAAACGAC	0.32324	-0.197809	-0.022311	-0.175496	-0.0740911	0.169883	-0.218115	-0.229007	0.269109	-0.11422	0.06982	-0.181334	-0.101108	-0.153644	-0.268147	-0.03457	-0.210799	-0.08361	-0.005907	0.136267	-0.001096	0.36292	0.169457	0.112757	0.0396052	0.0974691	-0.072569	-0.15992	-0.0933056	-0.139004	0.0191383	-0.0994877	0.03057	-0.197852	-0.200877	-0.0909575	-0.0358929	-0.122581	-0.276307	-0.27482	-0.150611	0.16519	0.027614	0.045469	-0.224379	-0.0423047	-0.200269	0.131022	0.169125
AAAACGAG	0.07108	-0.16328	0.039348	-0.009323	-0.100595	0.192023	-0.187815	-0.166484	0.267407	0.0983307	0.04628	0.104684	0.166752	0.083381	-0.120445	-0.12487	0.109986	-0.06679	-0.014333	-0.148659	0.094459	0.36159	0.152071	0.0274555	-0.0240306	0.10599	0.137389	-0.0521692	-0.0408982	-0.0951632	-0.0319127	-0.164881	-0.05725	-0.025256	-0.07146	-0.0796653	-0.114272	0.099132	-0.1377	-0.23034	0.128695	0.01532	0.062384	0.032554	-0.157575	-0.0234755	-0.112324	0.0832803	0.0806163
AAAACGAT	0.32623	0.031152	0.159576	0.038335	-0.046909	0.150666	-0.206074	-0.268429	0.210143	0.10118	0.06833	0.118962	0.0137978	0.012227	-0.179709	0.17993	0.190558	0.12687	0.294273	0.147594	0.058511	0.25734	0.25781	-0.0476445	0.0416552	0.0128817	0.185129	-0.0895861	0.183107	-0.157683	0.0272333	0.0753903	0.05696	-0.028331	0.30199	-0.0283976	0.125261	0.066656	-0.276431	-0.09178	0.016824	0.04447	0.057551	0.108295	-0.277619	0.1072	-0.0180247	-0.0205027	0.144544
AAAACGCA	0.00195	-0.098535	0.071669	-0.251148	-0.173622	-0.024891	-0.103925	-0.111286	0.132795	0.0050394	0.01091	-0.001216	0.0356104	-0.133472	-0.0176488	-0.00299	0.059347	0.01068	-0.046085	0.034094	0.40632	0.06598	0.037635	0.334111	0.0923089	0.0742708	0.035265	-0.105641	-0.0995972	-0.0575507	0.0269349	-0.184327	-0.04944	0.051292	0.062153	0.0239717	-0.0265756	-0.012315	-0.0518188	-0.07207	-0.129051	0.17061	0.238349	-0.158472	0.0538588	0.183503	-0.0498716	0.0473135	-0.16486
AAAACGCC	-0.01522	-0.193691	-0.209474	-0.192672	0.0696372	0.198968	0.0792675	0.0883298	0.130087	0.023622	0.13935	-0.002742	0.0128532	-0.043038	0.0760786	-0.05226	0.283124	0.26822	0.308772	-0.125279	0.239646	-0.0729	0.091856	0.0948459	-0.058052	0.063173	-0.28316	0.1047	-0.010878	-0.0537812	0.0410174	-0.134717	-0.15673	0.038369	-0.039047	0.367727	-0.100972	-0.052946	0.123679	0.17309	0.039928	0.08283	-0.175383	-0.024884	0.258141	0.0737327	-0.0563835	0.289923	0.108292
AAAACGCG	0.05217	-0.149927	0.016603	0.168579	0.00955925	-0.159866	0.0968251	-0.0617989	0.160331	0.0492963	0.22361	-0.208952	-0.0778047	-0.152335	0.0653573	0.09108	0.187694	0.2053	0.039817	0.070627	0.445789	0.21297	-0.282366	0.332582	0.0206159	0.157402	-0.060271	-0.0630053	0.0175608	-0.0312171	-0.000373804	0.0943752	0.11721	0.192115	-0.113239	-0.0106047	0.0335841	-0.080606	0.0824312	0.14905	-0.117122	0.28557	0.349582	-0.016702	0.0936813	0.22366	0.0761862	0.480621	-0.0646582
AAAACGCT	-0.07906	0.216907	0.036601	0.083469	0.042122	0.035511	-0.136795	-0.129268	0.145873	-0.131505	-0.06441	-0.252459	-0.271482	-0.003979	-0.224039	-0.1196	0.0931	0.03376	-0.01391	-0.107605	0.240883	-0.04297	-0.051177	0.142046	-0.0240637	0.033872	-0.030748	-0.187662	-0.184871	-0.0592719	-0.128375	-0.0533456	-0.06862	0.012354	-0.045928	-0.14341	-0.200753	0.130679	-0.189493	-0.15757	0.116517	-0.03057	-0.098831	-0.094616	-0.0974068	-0.0163852	-0.126582	-0.223148	-0.152381
AAAACGGA	0.13182	-0.266641	0.203647	0.001302	0.0666598	0.01512	0.122614	0.193361	0.214056	0.0674191	0.1212	0.301516	0.0471146	0.233782	0.128637	0.04113	0.096156	0.17088	0.023661	0.042191	0.084222	0.07052	0.112228	0.101307	0.104098	0.0106649	0.010296	0.0295201	-0.0173161	-0.0755682	-0.0821929	-0.0711019	0.09883	-0.005143	-0.114453	0.324209	0.0134166	-0.111735	0.3761	0.2078	0.041803	0.13882	-0.056314	0.022676	0.305221	0.170593	0.0381321	-0.119202	0.375959
AAAACGGC	0.10063	-0.364118	-0.211577	-0.156822	-0.0794122	0.04577	0.178228	0.12657	0.143688	-0.207841	-0.1268	0.124989	-0.203076	0.1342	0.0207422	0.0328	-0.228381	0.22213	0.151192	0.037223	0.286655	0.15406	-0.037635	-0.0242775	-0.129052	-0.112548	-0.141328	0.0413728	0.127648	-0.00144383	0.00989663	-0.148455	0.06772	0.246141	-0.201843	0.0718714	0.0538499	-0.042281	0.194466	0.19957	0.065981	0.05718	-0.230524	-0.016514	0.316577	-0.0304539	0.146594	0.0519442	0.232535
AAAACGGG	0.15708	-0.098175	-0.014846	0.19145	0.245456	0.352485	0.325045	0.312496	0.316572	0.248842	0.15087	0.282833	0.104309	0.12149	0.28643	0.14563	-0.023551	0.14688	0.0471	-0.003302	0.140129	0.27796	0.093779	-0.110771	0.239583	0.0975926	-0.206404	0.256149	-0.112197	0.0711842	0.0579773	0.0217797	0.13427	0.373	-0.023747	0.292959	0.0448378	0.201164	0.364212	0.17361	0.301985	-0.06115	-0.036574	0.020178	0.36669	0.318813	0.159982	0.0911614	0.38785
AAAACGGT	-0.01287	0.058328	0.243535	0.224582	-0.0463206	-0.083106	0.0130639	-0.0358226	0.229891	-0.157123	-0.09773	0.021359	0.06132	0.137838	-0.243451	-0.09339	0.141513	-0.06453	0.296512	0.088238	-0.062614	-0.06318	-0.017872	0.0316793	0.0489933	0.00971947	-0.131324	-0.232415	-0.0359264	-0.104977	-0.152981	-0.117908	-0.04931	-0.14043	-0.23405	-0.0266221	-0.0527367	0.010473	-0.0142272	-0.06849	0.013237	-0.04834	0.211152	-0.0887	0.200628	-0.194612	-0.209234	-0.0664781	0.27242
AAAACGTA	0.03814	0.01832	0.095587	0.051144	-0.191755	0.126033	-0.136519	-0.220585	0.189912	0.0705928	-0.10362	-0.028009	-0.104212	-0.036334	-0.165267	0.08954	-0.058146	0.20615	0.143531	0.010983	0.065188	0.16391	0.086679	-0.0729281	-0.0722045	0.00109933	0.172343	-0.219202	0.231618	-0.140443	-0.143484	-0.0740617	0.10374	0.002492	0.077456	-0.108878	0.195857	0.240965	-0.200169	-0.27401	0.017873	0.27036	0.105359	0.148771	-0.09137	0.0101203	-0.206068	-0.104306	0.194924
AAAACGTC	0.15373	-0.081043	-0.072669	-0.073989	-0.0735822	-0.151638	-0.102745	-0.13083	-0.071568	-0.143943	0.17503	-0.013571	-0.0667921	-0.126507	-0.221055	0.05257	-0.036996	0.27811	0.357331	-0.08407	-0.032796	0.0734	-0.046867	-0.117963	0.134128	0.137682	-0.04103	0.0106444	-0.247897	-0.182102	-0.0766082	0.123341	0.01438	-0.155613	-0.200711	-0.0926307	-0.291237	-0.183761	-0.151901	-0.03535	0.047123	0.14783	-0.110992	-0.069183	-0.131975	-0.0749114	0.0409722	-0.053342	0.189503
AAAACGTG	0.11089	-0.228249	0.070081	-0.046755	-0.282261	0.156633	-0.207584	-0.299008	0.082511	-0.102035	0.09899	0.048026	0.435296	-0.052067	-0.258774	0.0002	0.021476	0.01679	-0.003718	0.048957	0.110849	-0.01613	-0.120224	-0.00592508	0.122627	0.0542125	0.150745	-0.176414	-0.231656	-0.202277	-0.176592	0.0155787	-0.09647	0.047295	0.123756	-0.0497191	-0.223402	0.23135	-0.280441	-0.17412	-0.025701	0.19019	0.288212	0.139841	-0.225723	0.0113828	-0.224858	0.325861	0.0945684
AAAACGTT	0.12644	-0.282263	-0.206496	0.136959	-0.133	-0.10787	-0.0722023	-0.147406	0.102625	0.0402853	0.03856	0.047251	-0.0744824	0.019544	-0.104356	0.08157	-0.191513	0.01786	-0.048189	0.007273	-0.125605	0.0503	0.143436	0.206881	0.0224835	0.0129652	0.037941	-0.0477059	0.0478007	-0.0408403	-0.0179191	-0.0735286	-0.02044	-0.15845	-0.020565	0.1226	0.0605821	0.100396	-0.105392	-0.05838	0.045349	0.02643	0.023771	0.140869	-0.158439	0.140636	-0.0108091	0.0406408	0.139605
AAAACTAA	0.18473	-0.219582	0.18829	0.184	0.0789244	0.150125	-0.106298	-0.175053	0.179974	0.244588	0.24728	0.12929	-0.0620191	-0.101513	-0.147776	0.27545	0.19376	0.2973	0.171388	0.069363	0.104451	0.0384	0.085591	0.106736	0.230408	0.239083	0.214325	0.0909678	0.0729891	0.319757	0.272431	0.145511	0.13028	-0.125084	-0.065218	-0.0540831	0.196101	0.040631	-0.243969	-0.20849	0.151573	0.28554	-0.088864	0.061433	-0.262139	0.163838	0.164038	0.065476	0.199143
AAAACTAC	-0.02219	0.110986	0.219779	0.016887	-0.0222721	0.160722	0.138848	0.0883448	0.278973	0.0389502	0.08846	-0.020777	-0.00453462	0.225052	0.0928686	0.17549	0.115307	0.14646	0.197067	-0.003495	0.071433	0.12011	0.159259	-0.0662214	0.149185	0.0961456	0.192734	0.128654	-0.0405489	0.420244	0.14416	0.0222913	0.07847	0.168421	-0.257784	0.202407	0.0456282	0.165619	0.0673491	0.12444	0.045104	0.20178	0.137785	0.090074	0.115981	0.150359	0.0934554	0.0195615	0.0423621
AAAACTAG	-0.03087	0.29655	0.208078	0.109017	0.0381973	0.065675	0.00699226	-0.107008	0.160122	0.0581757	-0.02154	-0.078613	-0.190144	-0.039418	0.0155778	-0.05945	0.178311	0.11611	0.091356	-0.109572	0.124947	-0.01653	0.062402	0.0995245	0.10105	0.0836019	0.134535	0.0389854	-0.0151765	0.313895	0.24371	-0.132831	0.03643	-0.101871	0.145118	-0.0514986	0.0262088	0.159791	-0.0218205	-0.11608	0.041589	0.13312	-0.063017	0.123519	-0.123732	0.0358454	0.0824603	-0.132398	0.0569214
AAAACTAT	0.02835	0.059382	0.03462	0.148314	-0.0553571	-0.032658	0.103348	0.0146055	0.232934	0.111308	0.02316	0.236594	-0.127929	0.079638	0.00225388	0.19996	0.007491	0.13066	-0.17268	0.00674	0.083468	-0.04564	0.147255	-0.0343388	0.178322	0.210406	0.259549	0.0275966	0.157804	0.261839	0.281684	-0.0295634	0.00895	-0.158395	0.150882	0.123097	0.168144	0.007898	0.0171642	0.06282	0.070989	0.13163	0.054655	0.113126	0.0222932	0.0460636	0.14103	-0.158081	0.0326219
AAAACTCA	-0.06739	-0.106897	0.053002	-0.084228	0.243427	0.087509	-0.0145919	-0.0499254	0.075192	0.288316	0.15137	-0.007385	0.0845924	-0.022723	-0.00108756	0.15165	0.094991	0.19814	-0.020651	-0.250439	0.155636	-0.0877	-0.105414	0.247336	0.285445	0.256567	0.011396	0.223583	-0.1613	0.243002	0.27338	0.139484	0.06859	0.030479	-0.362611	0.128017	0.00429812	0.032929	-0.070434	0.01938	-0.066903	0.14041	0.033092	-0.101243	0.0222906	0.265803	0.202782	0.0244906	0.183423
AAAACTCC	-0.07408	-0.197771	0.10056	0.182542	0.0800318	0.00396	0.0854227	0.110516	0.144552	0.120477	-0.18353	-0.109805	-0.100602	-0.004878	0.142756	-0.10494	-0.043002	-0.17492	-0.183163	-0.071446	-0.129501	-0.21146	-0.196547	-0.0192762	0.106056	0.0373896	-0.045271	0.0610609	-0.0716338	0.116891	-0.125159	-0.286505	-0.13583	0.086459	-0.260753	0.314981	0.0789949	0.080386	0.11914	0.22036	0.011233	-0.13431	-0.144688	0.135416	0.177138	0.0399841	-0.0705548	-0.298614	-0.162848
AAAACTCG	0.11814	-0.215284	0.073104	-0.170441	-0.17162	0.08051	0.115957	-0.0510999	0.022456	0.124264	0.18538	-0.084953	0.0114335	0.125694	-0.0165932	0.06505	-0.002905	0.1074	0.128033	-0.036889	0.06321	0.18202	0.019464	0.0316042	0.0864942	0.148323	0.099473	0.0708339	-0.0962318	0.162256	0.113033	-0.00429779	0.01897	-0.096289	-0.009204	-0.0106876	-0.0252149	-0.047262	0.0252933	0.09612	-0.157725	0.22505	-0.08087	-0.02688	-0.0089353	0.136869	-0.152027	0.175983	0.0387191
AAAACTCT	-0.07036	0.147789	-0.047958	0.087795	-0.00930934	0.093247	-0.153894	-0.137601	0.101195	0.0895118	-0.02532	-0.030877	-0.157886	0.029903	-0.0350897	-0.18361	-0.056052	0.02951	0.120957	-0.024333	-0.108289	-0.1789	-0.021978	0.00614824	-0.0360131	0.0433484	0.083542	-0.0161635	-0.065223	0.125481	0.0427074	-0.0796948	-0.15778	-0.112571	-0.30291	-0.0530428	-0.070739	-0.066982	-0.127098	-0.12724	0.092847	0.06944	-0.053855	0.087316	-0.0887848	0.053957	-0.0816987	0.0665096	0.010924
AAAACTGA	-0.15947	0.182364	-0.072618	-0.278381	-0.0569472	0.16011	-0.0784726	-0.0901194	0.277922	0.0823468	-0.00318	0.143956	-0.09083	-0.013059	-0.0560219	-0.02416	0.026707	0.07789	0.207019	0.095122	0.102611	-0.15743	0.192676	0.0345749	0.0623784	0.0638906	0.21521	-0.0638216	0.185501	0.12498	0.0825246	-0.0476265	-0.00516	0.052231	0.068403	-0.0373139	0.309918	0.146161	-0.0437389	-0.04918	0.125216	-0.05925	-0.03097	0.116008	-0.0326815	-0.0070488	0.062379	0.0972849	-0.033525
AAAACTGC	0.04986	-0.309472	0.005966	-0.218911	-0.0196175	-0.076186	-0.162427	-0.203081	0.137188	0.0541056	0.007	-0.026525	-0.151258	-0.038032	-0.130655	0.03131	-0.046547	0.04221	-0.092412	-0.060428	0.290907	-0.0403	-0.014941	0.306325	0.0538667	0.108314	-0.081725	-0.114668	-0.241049	0.0884888	0.102791	-0.0195762	-0.03804	-0.12099	-0.159211	-0.0407499	-0.14316	-0.042084	-0.137207	-0.18079	-0.149209	0.02513	-0.137885	-0.050194	-0.192017	-0.0104483	-0.116195	-0.213824	0.0801752
AAAACTGG	-0.08931	0.096433	0.13545	-0.075721	-0.0672733	0.094315	-0.0841826	-0.0844628	-0.002697	0.159358	0.01496	-0.199	-0.1515	-0.082722	-0.16383	-0.043	-0.093246	-0.01555	-0.035612	0.17886	0.004899	-0.23149	0.177292	-0.0490213	0.0666336	0.00103409	-0.126758	-0.0380987	-0.127717	0.142608	0.0253059	-0.0822551	0.25407	-0.102685	0.0026	0.167826	0.00617433	0.008461	-0.00623654	-0.07265	-0.028645	-0.12365	0.070963	-0.031491	-0.142185	0.157737	-0.0529798	-0.0621234	0.0888463
AAAACTGT	0.06034	0.204256	0.014447	0.009277	-0.112967	0.098139	-0.206344	-0.250093	0.229202	-0.0504211	0.0985	0.134814	-0.260618	0.012267	-0.0864493	0.13753	0.060389	0.11569	0.265235	-0.114898	0.209041	-0.04456	0.071018	-0.0400725	-0.1113	0.0994496	0.144198	-0.0988337	-0.191391	0.0927664	0.144411	-0.00558686	-0.13359	-0.007292	-0.36369	-0.056195	-0.135928	-0.03164	-0.269894	-0.12607	0.187488	0.14543	0.145508	0.242565	-0.105506	0.0947506	-0.114104	-0.0573494	0.0644973
AAAACTTA	0.01479	0.008359	0.09397	0.226393	-0.0782707	0.172595	-0.0324678	-0.164694	0.227397	0.108433	0.19949	0.086854	-0.00655282	0.037686	-0.0581302	0.14171	0.1324	0.21742	0.150507	0.031121	0.176435	0.02654	0.215211	-0.0157502	0.113252	0.231217	0.207566	0.0809584	-0.042381	0.182378	0.2462	0.0223289	0.09576	0.036767	0.09688	-0.0568291	0.0373103	-0.100859	-0.126994	-0.07421	0.033537	0.22141	0.043226	0.146113	-0.21483	0.201023	-0.0211544	-0.109837	0.038379
AAAACTTC	0.02159	-0.081152	0.035945	0.050655	0.102509	-0.035176	0.0906178	0.05437	0.162967	0.160519	0.06028	-0.096704	-0.0460339	-0.056334	0.0580804	-0.09409	-0.068905	0.151	-0.150238	-0.108523	-0.070915	0.05204	0.101241	0.0671011	0.100481	0.210353	0.037313	0.171039	-0.0907531	0.242703	0.214983	-0.181348	0.0926	-0.002639	-0.315422	0.16633	-0.0309421	-0.047851	0.0414966	-0.00716	0.101967	0.10185	-0.226938	0.283857	0.06204	0.217248	-0.152053	0.0608972	0.144098
AAAACTTG	0.02107	-0.083524	-0.075608	0.088617	0.0788785	0.064071	-0.0814012	-0.164887	0.071112	0.0336405	0.07426	-0.001081	-0.14246	-0.033445	-0.104209	0.14509	0.122794	0.1879	0.020583	-0.099801	0.022695	0.05028	-0.078695	-0.199814	0.151558	0.177586	0.05867	0.00968707	0.010486	0.140729	0.107303	-0.0836764	0.14957	-0.018064	-0.10433	-0.0824561	0.0861369	-0.044769	-0.105325	-0.1985	0.040141	0.0078	0.25412	-0.064395	-0.148095	-0.0516471	0.037162	-0.150067	0.145499
AAAACTTT	-0.11473	0.161431	0.2199	-0.031721	-0.0625088	0.18962	0.0941449	0.0181373	0.174193	0.00673271	-0.06656	0.184463	0.00921542	-0.250263	-0.024013	-0.04095	0.192872	-0.02812	-0.033171	0.050533	-0.030554	-0.12249	-0.076231	0.138555	0.0935404	0.0394986	0.132801	-0.026969	0.0527442	0.179246	0.064412	-0.0859826	-0.07981	0.0096	-0.19579	0.0171773	0.143499	0.082913	-0.116831	0.10538	0.041184	0.04663	0.048826	0.170872	0.0533202	0.0473909	-0.00780633	-0.0425099	-0.180682
AAAAGAAA	0.06893	0.060874	0.281388	0.027008	0.171689	0.094141	-0.0289083	-0.0333316	0.493754	0.244298	0.10053	0.182746	0.0788826	0.119156	0.00516111	0.0291	0.194636	0.15199	0.369971	0.214672	0.208118	0.07167	0.3826	0.12031	0.362102	0.308004	0.1176	0.124925	0.0321164	-0.0611373	-0.0267042	0.0815701	0.01175	0.094456	0.210832	0.116004	0.102646	0.102076	-0.00875498	-0.02228	0.171514	0.05958	-0.081119	0.401091	0.138425	0.225141	0.241735	0.0438107	0.304539
AAAAGAAC	-0.07981	0.241316	0.200112	0.229098	0.06633	0.056301	-0.0792421	-0.16686	0.319149	0.0975697	0.11841	0.073385	-0.163892	-0.138486	-0.228016	0.05838	0.10661	0.07542	0.032583	0.097117	0.231217	0.0234	0.198051	-0.025932	-0.00200797	-0.0284186	0.023777	-0.0719503	-0.043805	0.0869831	0.0384779	-0.105015	-0.03254	0.018706	-0.105386	-0.067148	0.0808317	0.092062	-0.27486	-0.08843	0.073706	0.20332	-0.011544	0.29273	-0.152968	0.0974204	-0.000201673	0.0187662	0.139419
AAAAGAAG	0.03583	0.068578	0.139366	0.115974	0.175627	0.167944	0.015542	-0.157943	0.4436	0.156198	0.06829	-0.035948	0.00125103	-0.130371	0.0849399	0.04815	-0.25981	0.19315	0.155637	0.182994	0.136652	-0.15034	0.231829	0.049871	0.165218	0.183387	-0.185576	0.15108	-0.0859825	0.054879	0.193878	-0.0571242	0.30905	0.086739	-0.002958	0.153869	0.0229877	0.082205	0.0234193	-0.10405	0.150715	0.03865	-0.175059	0.345268	-0.00889396	0.17279	0.117589	-0.0433078	0.316876
AAAAGAAT	0.24252	-0.022883	0.219095	-0.000371	-0.0625698	0.112606	0.0831832	-0.170446	0.40046	0.117845	0.25653	0.01874	0.00714756	-0.039887	0.00391532	0.25681	0.163618	0.21636	0.29302	0.051324	0.194754	0.01631	0.253448	-0.0871237	0.213513	0.175398	0.207636	0.0341637	0.12152	0.00626476	0.0839354	-0.069085	0.17387	0.047201	-0.141534	0.200423	0.129382	0.071714	-0.0231568	0.05346	0.08335	0.10339	0.13369	0.304322	0.0225706	0.263928	0.383067	0.0589999	0.227513
AAAAGACA	0.04669	-0.196792	0.244276	0.0634	0.125112	0.23291	-0.0122267	-0.133534	0.215453	0.239781	0.11704	-0.08407	0.00213216	0.017316	-4.5809e-05	0.19299	-0.054153	0.27072	0.299984	0.152239	0.189521	-0.0279	0.118129	0.0416717	0.229786	0.144383	0.105233	0.142752	-0.0371295	0.13296	0.211934	0.121468	0.01519	0.017606	-0.180857	0.0461161	0.0120083	0.218871	-0.110996	-0.08747	0.140846	0.11766	-0.037214	0.018788	-0.0238604	0.184977	0.133201	0.118873	0.266922
AAAAGACC	-0.23405	0.136758	0.078403	-0.177439	-0.130432	-0.032996	-0.166426	-0.138345	-0.037901	-0.0878384	-0.06536	0.001856	-0.138981	-0.010102	-0.285406	-0.12423	-0.098307	-0.14795	0.134379	-0.02672	-0.083382	-0.18998	0.174333	0.106471	-0.0800135	-0.0822287	-0.258981	-0.0085215	-0.0657751	-0.0311453	-0.0162171	-0.101812	-0.00226	-0.133917	-0.078233	-0.1141	0.00888598	0.015253	-0.13933	-0.03056	-0.09941	-0.18522	-0.20898	-0.137597	-0.027107	-0.278518	0.00114326	-0.183351	0.119924
AAAAGACG	0.01075	0.042321	0.067139	0.276679	-0.0157097	0.079834	-0.0103157	-0.113692	0.178575	0.150618	-0.00093	-0.038846	-0.034303	0.046869	0.00310154	0.05964	0.035633	0.24408	0.06029	-0.057151	0.16979	-0.0186	-0.041975	0.160032	0.237959	0.108808	-0.074632	0.0885391	-0.205815	-0.0395172	0.0717878	0.0822337	0.13092	-0.029903	-0.187045	0.0648051	-0.15592	-0.016522	0.0713828	-0.16686	0.021566	0.04263	-0.041701	-0.072494	0.0144691	0.111007	0.103477	0.147303	0.197481
AAAAGACT	-0.16234	-0.054321	-0.115774	0.079528	-0.17946	0.023471	-0.0796348	-0.0639529	0.223284	-0.0807189	-0.14085	0.069522	-0.230065	-0.05429	-0.158974	-0.20543	-0.002448	-0.12782	0.071447	-0.081858	0.01213	-0.13984	0.095699	-0.0910178	-0.172497	-0.0972658	-0.00522	-0.20352	-0.0872945	-0.013035	-0.138331	-0.15859	0.01528	0.001217	-0.089454	-0.191684	-0.0648685	0.078197	-0.0779817	-0.25875	-0.101932	-0.04868	-0.060915	0.00337	-0.0676496	-0.16798	-0.14688	-0.143617	-0.149487
AAAAGAGA	0.12589	-0.097084	0.0043	0.02631	0.0865176	-0.07553	-0.0462651	-0.0761959	0.368677	0.226655	0.03566	-0.199664	-0.0261877	-0.158937	-0.128819	0.06665	-0.075392	0.03744	0.327699	0.016924	0.045527	0.00204	0.301131	0.052668	0.191036	0.139815	-0.06087	0.127267	0.0758926	0.242134	0.152766	-0.0028916	0.0417	0.140044	0.12867	0.048111	0.0867049	-0.100757	-0.234263	-0.27491	0.107815	-0.15147	0.13363	0.112123	-0.181188	0.144515	0.225893	0.0607982	0.309534
AAAAGAGC	0.0141	0.031611	0.119249	-0.004814	0.143267	-0.0804	-0.129581	-0.284201	0.316281	0.0911561	-0.01893	-0.14031	-0.153828	-0.032035	-0.1183	-0.09754	0.100593	-0.06083	0.245581	0.127298	0.161244	-0.20497	0.310518	0.093958	-0.10121	-0.0336936	-0.038899	0.112826	-0.040625	-0.0240237	-0.0991331	-0.0774076	-0.05069	0.14296	-0.288182	-0.074684	0.0201517	-0.060731	-0.22301	-0.08279	-0.007963	-0.01776	-0.010696	0.168511	-0.163357	-0.117222	0.0599825	-0.0829899	0.0848113
AAAAGAGG	-0.19133	-0.217298	-0.029146	0.369402	0.247843	0.314078	-0.0213673	-0.0322211	0.210313	0.217686	-0.26519	-0.120419	0.0404809	-0.109099	-0.04695	-0.06731	0.282614	-0.12145	0.255596	0.057414	0.097176	0.06791	0.265673	-0.0532858	0.250542	0.212026	-0.150284	0.158043	-0.201823	0.119727	0.0644109	0.0624493	0.05077	0.120684	-0.119578	0.149203	0.00676943	-0.11798	-0.115714	-0.21593	0.024519	-0.35468	-0.115673	0.054728	-0.16065	0.145514	0.0947231	-0.165489	0.36394
AAAAGAGT	-0.07765	0.089106	0.125603	0.22315	0.0455101	0.116936	-0.117731	-0.16333	0.27832	0.0921996	-0.16534	0.059467	-0.162681	-0.046246	-0.202891	-0.05405	0.070345	-0.00431	0.277531	0.113079	0.157828	-0.21151	0.236945	0.195294	0.0712196	0.208692	0.153992	0.0567729	0.0421555	-0.00954213	0.0898395	0.0550117	0.07466	0.072468	-0.243308	0.0984102	0.0572506	0.047843	-0.226935	-0.16134	0.004378	-0.09302	0.035803	0.096232	-0.152944	-0.0989026	-0.160744	-0.0940432	0.210339
AAAAGATA	0.18229	0.136424	0.231788	0.252512	-0.0601809	0.231944	0.00951652	-0.0914256	0.304717	0.219504	0.04161	0.188227	0.0995913	0.023565	0.0109496	0.09356	0.127051	0.22361	0.256279	0.172226	0.220603	0.00952	0.326064	0.0415064	0.246091	0.271165	0.290481	0.145622	0.433768	0.162202	0.197378	-0.0816595	0.04393	0.085791	0.363087	0.0716745	0.429487	0.027425	0.00713362	-0.00353	0.254205	0.08847	-0.0084	0.207061	-0.0721128	0.201317	0.0659	-0.0750788	0.205535
AAAAGATC	0.03128	0.01278	0.112822	0.055482	-0.174165	-0.010718	-0.0877318	-0.0922508	0.229889	-0.0301103	-0.12033	0.187192	0.0475418	0.230087	-0.223985	-0.00227	-0.068642	0.00127	0.088791	-0.016767	0.100605	0.03627	0.48443	-0.0659892	-0.0494129	-0.150505	0.170227	-0.142114	0.189526	0.459943	0.467091	-0.137627	-0.06325	-0.04491	0.229024	-0.0895781	0.229649	-0.052681	-0.145893	-0.11199	0.065374	-0.10092	0.023576	0.174087	-0.146362	-0.00304017	-0.157055	-0.0263775	0.0763513
AAAAGATG	0.10966	-0.365969	0.044431	0.16657	0.0392803	0.002264	-0.181386	-0.138382	0.100626	0.129922	0.15636	-0.094545	-0.0611472	-0.13095	-0.212128	0.12337	0.133828	0.26041	0.281056	0.147609	0.126201	-0.08558	0.324647	0.188024	0.127368	0.229398	0.047779	-0.0371885	0.0455687	0.321245	0.233392	0.1751	0.14317	-0.089869	0.285122	0.0716473	0.077705	-0.04141	-0.164536	-0.19775	-0.077038	0.18014	-0.138936	-0.042199	-0.168539	0.120325	0.0151785	-0.00742209	0.150837
AAAAGATT	0.01443	-0.133079	0.030947	-0.104644	0.0572595	0.115848	-0.0460992	-0.128717	0.27013	0.131982	0.01723	0.049205	-0.226134	-0.032737	0.00525001	-0.01066	0.004873	0.06155	0.048619	-0.030132	-0.024332	-0.08237	0.338259	-0.147773	0.0713324	0.18319	0.186137	0.0615815	0.281045	0.36293	0.308373	-0.0987512	0.03134	0.018437	0.148579	0.0581887	0.282543	0.123304	-0.00928525	0.03121	-0.090615	-0.12709	-0.049084	0.181665	-0.0651793	0.179588	0.113409	-0.12701	0.142188
AAAAGCAA	-0.10018	-0.161804	0.230095	-0.015318	0.121229	0.047785	-0.0175171	-0.16918	0.441728	0.278649	0.12711	0.177733	-0.0830403	-0.003296	0.0125904	0.14318	0.059171	0.16832	0.14986	0.073956	0.108471	-0.06382	0.281708	0.203159	0.157055	0.255492	-0.043776	0.0699764	-0.0692828	0.0214747	0.110344	-0.00574529	0.03311	0.008857	-0.057622	0.0975111	-0.0697692	-0.050613	-0.109167	-0.17452	0.133982	0.197	-0.132348	0.094427	-0.123375	0.231092	0.0818857	0.108284	0.104956
AAAAGCAC	0.01082	-0.08451	-0.127052	-0.090729	0.11935	0.087801	-0.129313	-0.208137	0.219387	-0.137849	0.05894	-0.057564	0.132901	-0.100215	-0.269918	-0.18792	0.011272	-0.18957	0.100084	0.135617	0.022426	-0.01453	0.136533	0.282883	0.0665626	0.0360725	-0.047622	0.0615759	-0.0343522	-0.0697672	-0.0812549	-0.100527	0.03874	-0.131585	-0.025339	-0.124135	-0.0260278	0.025115	-0.227494	-0.07048	-0.066941	-0.20886	-0.105713	0.058495	-0.160242	-0.0618581	-0.138734	0.052082	-0.0698241
AAAAGCAG	-0.15119	0.001493	0.179121	0.120101	0.0828534	0.065527	-0.207752	-0.203307	0.24323	0.0025197	0.05681	-0.067364	-0.0669439	-0.069535	-0.270532	-0.04965	0.184196	0.05667	0.266658	-0.077605	-0.141044	-0.15938	0.278423	0.17926	0.0684145	0.0175427	-0.096067	-0.056135	-0.138933	-0.0425605	-0.0126381	0.0775963	0.09498	0.0342	0.0069	0.00717462	-0.0671891	-0.061883	-0.302991	-0.20832	0.14573	-0.15598	-0.00523	-0.113653	-0.114584	-0.0803675	0.0148707	-0.0999342	0.18265
AAAAGCAT	0.07806	0.003066	0.208824	-0.042118	-0.0696186	0.079294	-0.000653501	0.00752923	0.188751	0.0613471	0.02971	-0.049513	0.030178	-0.009396	-0.154314	0.08823	0.214568	-0.04772	0.068515	-0.010002	0.106014	0.02513	-0.179701	0.132812	0.160795	0.0896998	0.205104	0.120518	-0.199802	0.0230825	0.129302	-0.0696527	0.13545	-0.061736	-0.356074	0.0985641	-0.104134	-0.044515	-0.148279	-0.05843	-0.028064	0.04531	-0.024248	0.047558	-0.139112	0.0427539	0.14129	-0.12331	0.142417
AAAAGCCA	-0.05381	-0.237829	-0.023009	-0.08076	0.118414	-0.184773	0.123544	0.0995659	0.069445	0.182485	0.1412	-0.263794	-0.0187209	-0.180936	0.0466408	0.11203	0.352722	0.18162	-0.049391	-0.03719	-0.033809	-0.01542	-0.187759	0.00240449	0.109326	0.031737	-0.064716	0.266341	-0.106076	0.0545072	0.14682	-0.0761993	-0.16377	-0.279721	-0.080326	0.195763	-0.0243688	-0.078926	-0.0434809	0.12099	-0.043518	-0.05354	-0.18414	-0.035109	0.0287483	0.145155	0.0436927	-0.161382	0.163669
AAAAGCCC	-0.20869	0.065264	-0.165045	0.141933	0.153302	-0.010894	0.0539382	0.0655192	0.06613	-0.0593724	-0.05605	-0.166978	-0.221968	-0.010726	0.00506208	-0.02468	0.341587	-0.13685	0.093977	-0.230887	-0.08668	-0.29012	0.024863	-0.114593	0.158881	-0.0783493	-0.318222	0.237705	0.0275916	0.101084	-0.0345903	-0.243438	-0.19381	0.055945	0.065764	0.22477	-0.00835605	-0.027581	-0.114985	0.13754	-0.11825	-0.24524	-0.192675	-0.283406	0.0690863	0.212574	0.148847	-0.190578	-0.0506182
AAAAGCCG	-0.22245	-0.356388	-0.222044	-0.162557	0.00590855	0.015814	0.302637	0.273622	0.038782	-0.0244802	0.10916	0.192549	-0.272492	0.260011	0.284156	-0.04406	0.078948	0.0736	-0.076599	-0.213742	-0.068214	0.0262	-0.149638	-0.0544246	-0.0331363	-0.190621	-0.1391	0.154684	-0.124993	-0.138104	-0.0129552	-0.177837	-0.0544	-0.235855	-0.216	0.0839747	-0.126547	-0.230138	0.268457	0.41448	0.010563	-0.15874	-0.191453	-0.103559	0.385016	0.289668	-0.0374907	-0.118994	-0.0258173
AAAAGCCT	-0.14955	0.208301	-0.297013	-0.248382	-0.0949104	-0.014087	-0.262954	-0.317037	-0.032783	-0.102578	-0.24064	-0.072162	-0.21927	-0.142386	-0.237012	-0.31859	0.31542	-0.10393	-0.044253	-0.061692	-0.217274	-0.33699	-0.126938	-0.029111	-0.0442401	-0.038229	-0.232103	-0.095513	-0.00226179	-0.0443197	-0.13602	-0.316403	-0.2291	-0.072248	-0.093589	-0.143033	-0.0322387	-0.085093	-0.321996	-0.22127	-0.214342	-0.1543	-0.092944	-0.227091	-0.105157	-0.0442789	-0.192854	-0.226069	-0.25489
AAAAGCGA	0.20577	-0.140809	0.181724	0.080491	0.0088356	0.004702	0.04218	0.00491429	0.228953	0.140592	0.19022	-0.098106	-0.0854441	0.128326	0.0561214	0.21825	0.140316	0.00806	0.133478	-0.010082	0.171177	0.24472	0.318308	0.131865	0.102492	0.0773151	0.173014	0.103618	0.0239164	-0.00852593	0.0667337	0.00504303	0.04096	-0.014698	0.089754	0.0814509	0.0307704	-0.042057	0.0276831	0.27121	0.086786	0.0689	-0.136278	0.098001	0.152341	0.27282	0.217507	0.236414	0.229418
AAAAGCGC	-0.15234	-0.061214	-0.070322	-0.108318	-0.053536	-0.105945	-0.107847	-0.187256	0.169936	-0.0101302	0.0216	-0.176213	-0.0892438	-0.269345	0.0370436	-0.07411	0.104974	0.0701	-0.197341	-0.065382	0.436069	-0.03257	-0.011977	0.283065	0.0353943	-0.0525825	-0.040821	-0.0579577	-0.134031	-0.038189	-0.0222659	-0.0623963	-0.03839	-0.018542	-0.146382	0.0873912	-0.0925948	-0.009528	-0.0976039	0.13396	0.085006	0.05492	-0.210036	-0.16334	0.0454328	0.0545103	-0.126528	0.242848	-0.188724
AAAAGCGG	-0.1787	-0.108634	0.188381	0.121833	0.0822868	0.039738	0.21171	0.215098	0.096387	-0.144847	-0.02965	0.105774	-0.160699	0.090994	0.424375	-0.11426	0.020423	-0.03084	-0.03766	0.052836	0.0937	-0.16763	-0.002977	0.129731	-0.106523	-0.111885	0.009055	0.0776565	-0.0587813	0.0374868	-0.12114	-0.116415	0.16493	-0.020238	-0.244129	0.0986769	-0.030762	-0.032777	0.351182	0.18731	0.057901	-0.17422	-0.264255	-0.028512	0.36037	0.176747	-0.0368402	-0.104323	0.256828
AAAAGCGT	-0.10367	0.115236	0.032346	0.097468	-0.0985277	0.146162	-0.0212129	-0.101556	-0.020459	0.0696125	-0.0001	-0.205876	0.0777469	0.002495	0.0670619	-0.01154	0.015029	0.03244	-0.005474	0.01287	0.34333	-0.03362	-0.090943	0.192691	0.0658784	0.172335	0.100456	-0.0106379	0.0405764	-0.0376473	0.0660317	-0.0137614	-0.01752	-0.160338	-0.312065	-0.0492837	0.0819603	0.077901	-0.0436249	-0.12438	-0.248708	-0.11504	-0.106954	0.013466	0.0192681	0.113006	-0.044249	-0.0554254	0.247839
AAAAGCTA	-0.05502	0.207816	0.045453	-0.024424	0.0704987	-0.112495	-0.0715185	-0.133182	0.206021	-0.00261745	-0.03315	-0.053514	-0.192474	-0.002822	-0.167001	0.0723	0.021435	0.02985	0.010011	0.175811	0.057434	0.00415	0.194179	0.156148	-0.0531488	0.0113212	-0.004146	-0.157329	-0.0165549	-0.0111803	-0.0113642	-0.211364	-0.07432	0.010056	-0.146386	-0.0192225	0.0507818	-0.05979	-0.144534	-0.22456	-0.016344	0.05203	-0.053637	-0.042946	-0.122152	-0.0135305	0.000352927	-0.211674	-0.030059
AAAAGCTC	0.08306	0.126537	-0.101552	-0.04609	0.0870611	-0.088881	0.0415179	0.0421043	0.125665	-0.0820504	-0.02034	0.043342	0.0415525	0.182541	-0.0702117	0.01336	-0.06799	0.03835	-0.112098	0.016876	0.063273	-0.02376	-0.086438	-0.119142	-0.0284692	-0.0606897	-0.021744	0.0757832	-0.158669	0.00987199	0.0594101	-0.0940667	-0.07204	-0.017371	-0.157694	0.127909	-0.0809977	-0.109814	-0.0716522	0.10432	-0.089451	-0.15089	-0.287948	0.065849	-0.00328203	0.0840608	-0.0313893	-0.159101	-0.00881417
AAAAGCTG	-0.10076	0.162671	0.262776	0.026727	-0.126347	-0.035535	-0.14552	-0.19561	0.132657	-0.0915862	-0.1161	-0.169975	-0.0376221	-0.050499	-0.127317	-0.14797	0.141367	-0.03754	0.250539	0.021182	-0.214169	-0.07856	0.176507	0.0557892	0.0311009	-0.0282856	-0.235002	-0.0931694	0.188646	-0.0565611	-0.0310955	-0.110875	-0.18131	0.040177	-0.194464	-0.176235	0.228367	-0.094619	-0.138042	-0.19136	-0.130632	-0.01292	-0.10301	-0.168994	-0.16125	-0.120197	-0.0854111	-0.0221283	-0.21538
AAAAGCTT	-0.01835	0.121923	0.10037	-0.043825	-0.0210799	-0.014733	-0.00523066	-0.0249321	0.060862	-0.0793839	-0.14659	0.042107	-0.204013	-0.022986	-0.0855658	-0.12699	0.185382	-0.08847	0.216418	0.009758	-0.065749	-0.11242	0.039109	0.135996	0.000683474	-0.0788067	0.041605	-0.0674715	0.0609917	-0.14976	-0.165723	-0.2947	-0.05702	-0.049601	0.251553	0.062568	0.0727119	-0.166707	-0.0519895	0.07313	-0.153717	0.11529	-0.076711	-0.005315	0.100439	-0.128453	0.0530771	-0.103172	-0.0599427
AAAAGGAA	0.01723	-0.180705	0.163996	-0.004346	-0.0217979	0.066352	0.150748	0.0892623	0.450697	0.117443	-0.13818	0.100279	0.0978243	0.132046	0.119357	0.01984	-0.101941	0.13931	0.392949	0.055784	0.157981	0.12254	0.348335	0.089941	0.105813	0.156385	0.147275	0.274617	-0.0424818	0.137232	0.321958	-0.00524224	0.36149	0.177826	-0.001825	0.167264	0.012842	0.088111	0.097863	0.09131	0.083334	-0.01097	0.033524	0.286496	0.140007	0.364671	0.213142	-0.175179	0.407923
AAAAGGAC	-0.12772	-0.109317	0.152613	0.19154	0.0753777	0.030578	-0.156158	-0.220785	0.257062	0.0357658	-0.11668	0.118839	-0.162155	0.075046	-0.077468	0.04281	0.036706	-0.04096	0.296221	0.055341	0.02541	-0.03474	0.299581	0.18169	0.0385549	0.13215	0.061155	-0.00869886	-0.0719405	0.0662691	0.0383033	-0.216545	0.04246	-0.092358	0.212125	-0.0376373	-0.0402207	0.23711	-0.115713	-0.19267	-0.04818	-0.02919	0.13552	0.013309	-0.0976564	0.0855908	0.119084	-0.23243	0.311024
AAAAGGAG	-0.26774	0.256909	0.250697	0.110261	0.134098	0.175311	0.118387	-0.0501772	0.196846	0.139218	-0.23369	0.093466	-0.128237	-0.067126	0.0434971	-0.15333	0.195864	-0.15318	0.277732	0.047553	-0.092974	-0.06376	0.259441	0.128636	0.152864	0.0809869	-0.099538	0.0342488	-0.0334284	-0.0873582	0.0451696	-0.0569112	-0.00968	0.038123	-0.018684	0.107137	0.0264089	-0.029541	0.0246105	-0.03281	-0.091414	-0.14056	-0.070781	-0.058779	0.06627	0.0877579	0.0949614	-0.00615898	0.360616
AAAAGGAT	0.17357	0.147933	-0.067497	-0.131685	0.0493208	0.123318	-0.035909	-0.140654	0.229257	0.0534318	0.02542	0.133237	-0.106637	0.098367	-0.186569	0.02562	0.030577	0.07001	0.188054	0.162268	-0.039329	-0.0106	0.243768	-0.0203167	0.0694262	0.208413	0.173531	0.0386453	0.179128	0.0544565	0.138016	0.0797501	-0.00496	0.031403	-0.102703	0.0790297	0.138008	-0.040127	-0.207238	-0.20566	0.067614	0.05966	0.098789	0.152456	-0.145319	0.115532	0.0252059	-0.219818	0.317134
AAAAGGCA	0.08338	-0.04641	0.027202	-0.025279	0.0978633	0.192992	-0.0632225	-0.0106266	0.321149	0.195224	0.05531	-0.076095	0.0451121	-0.066623	-0.0405129	0.06092	-0.063713	0.14833	0.095898	0.080843	0.207771	-0.20128	0.151619	-0.0277507	0.191041	0.1529	0.182152	0.068544	0.0460302	-0.00356715	0.176034	-0.00819451	-0.16269	0.092202	-0.082505	0.108675	0.0761173	-0.082613	-0.170873	-0.00641	-0.090297	0.02254	-0.139051	0.237395	-0.0340197	0.119807	0.18149	-0.0588221	0.290694
AAAAGGCC	0.04089	0.149266	-0.118266	0.07479	-0.073925	-0.21161	-0.0320895	-0.0516517	-0.068473	-0.132078	-0.1385	-0.149823	-0.126174	-0.132907	-0.0500362	-0.1829	0.088527	-0.13518	0.160039	-0.144596	-0.338316	-0.06635	0.080106	-0.141079	0.0125926	-0.152329	-0.266377	0.0594511	-0.196767	-0.20177	-0.0482728	-0.162935	-0.30357	-0.073906	-0.097165	0.0845074	-0.246757	-0.244356	-0.0315354	0.06713	-0.175766	-0.17623	-0.197833	-0.190861	0.19514	-0.0480527	-0.206751	0.0890276	-0.0102972
AAAAGGCG	0.101	-0.047061	0.022788	0.225999	-0.0363155	0.179552	0.0388914	-0.116491	0.176866	-0.0799797	-0.01291	-0.254945	-0.185693	-0.127719	-0.000954823	-0.12479	0.211845	0.17864	0.281355	-0.076627	0.443491	-0.052	0.295696	-0.0438556	-0.0582069	-0.130133	-0.090402	-0.0847516	-0.0714282	-0.283901	-0.193813	-0.204567	0.21679	0.113231	0.05702	-0.0678486	-0.111152	-0.047408	-0.0565203	-0.102	-0.004348	0.00436	-0.154649	-0.040189	-0.0220351	-0.0883671	-0.106236	0.270898	0.0866045
AAAAGGCT	-0.09751	-0.102942	0.10197	-0.040666	0.0162678	0.003066	-0.0466753	-0.0716424	0.163063	-0.209314	-0.13733	-0.012682	-0.294035	-0.010473	-0.181632	-0.09638	0.201372	-0.01294	-0.03702	-0.196426	-0.101887	-0.18808	-0.105135	-0.0352097	0.0373085	0.0139551	0.002168	-0.0964233	-0.0365289	0.153393	-0.218357	-0.0907923	-0.08082	0.009613	-0.081713	0.0427043	-0.0172052	-0.034819	-0.100663	0.03322	-0.011248	-0.12558	-0.161243	-0.015028	-0.129025	-0.0193665	-0.139894	-0.327601	0.0380914
AAAAGGGA	-0.09173	0.009386	0.11341	0.219341	0.185538	-0.051083	-0.00353598	-0.0218594	0.330876	0.333858	-0.23978	-0.043278	0.161008	-0.096476	0.0359281	-0.10022	-0.060713	-0.04409	0.236081	0.09636	0.06009	-0.07694	0.166084	-0.106033	0.248238	0.272117	-0.052427	0.15949	0.0133961	0.0559572	0.0969019	0.110833	0.04985	0.435224	0.001895	0.179174	0.0513529	0.02589	-0.0886931	-0.26138	-0.035891	-0.18304	-0.179707	0.040643	-0.062502	0.281765	0.110336	-0.0904211	0.426705
AAAAGGGC	-0.11626	0.106403	-0.016339	0.148984	0.0509846	-0.008772	-0.0368951	-0.00858335	0.069902	0.136125	-0.11539	-0.047849	-0.0835036	-0.161021	-0.157546	-0.13689	0.209472	0.05912	0.275626	-0.146811	0.202718	-0.21393	0.156879	-0.136196	0.0721169	0.2025	-0.140225	0.0376172	-0.122706	0.0267374	-0.0595425	-0.168953	0.04646	0.235587	0.083299	0.0459348	-0.0655014	-0.229215	-0.130137	-0.09434	-0.162777	-0.13812	0.038183	-0.021854	-0.018388	0.099863	0.0114266	-0.13437	0.265896
AAAAGGGG	-0.18233	-0.042188	-0.092149	0.320309	0.211206	0.052095	-0.00143451	0.0580591	0.31553	0.171566	-0.37814	0.017567	0.0972302	0.08154	0.11106	-0.26879	0.167897	-0.23794	0.156748	0.048638	-0.133155	-0.15915	0.056327	-0.0932947	0.261938	0.118691	-0.102731	0.0418374	-0.170234	0.0687049	0.0410812	0.151402	0.14342	0.47989	-0.031273	0.111037	-0.101681	0.046351	-0.027339	-0.11694	0.12116	-0.174	0.015655	0.131391	0.0262669	0.216463	0.172258	0.122869	0.425557
AAAAGGGT	0.12111	0.201525	0.073297	0.227462	0.0840752	0.363198	-0.0634403	-0.0551561	0.333756	0.112447	-0.0785	-0.015364	0.000411051	0.261732	-0.0998205	-0.08325	-0.167228	0.0092	0.175192	0.113674	0.160465	-0.07211	0.077991	0.0982366	0.141938	0.0715718	4.1e-05	0.0509283	-0.1517	-0.0917896	0.099208	0.0438228	-0.019	0.43666	-0.178269	0.053907	-0.232606	0.083087	-0.0775095	-0.04819	0.109563	-0.1028	-0.158193	0.172864	-0.0967925	0.0451329	0.00545763	-0.0799823	0.355673
AAAAGGTA	0.10574	0.224639	0.200574	0.097515	-0.0342127	0.076862	-0.0207756	-0.0407	0.367097	0.109393	-0.16159	0.014214	0.0180607	0.099581	-0.200016	0.00489	-0.001307	-0.08985	0.284504	0.202908	0.078652	0.07792	0.295874	-0.123353	0.0740839	-0.0149012	0.183226	-0.0609243	-0.0161762	0.000619434	0.0311543	-0.149471	0.1653	0.09825	-0.088249	0.0238957	-0.00503229	0.231113	-0.0989031	-0.10853	-0.058285	0.12632	-0.004202	0.144743	-0.145739	0.0268994	-0.0963977	-0.0770041	0.281855
AAAAGGTC	-0.03352	0.024584	-0.180192	-0.094958	0.128898	-0.22178	-0.0386567	-0.0752879	0.068244	0.00360035	-0.08029	-0.214175	0.0244005	-0.119975	-0.106121	-0.19627	-0.192085	-0.1307	-0.008113	-0.167487	-0.071836	0.00104	-0.032794	-0.0847642	0.0884118	0.0330664	-0.211898	-0.0187258	-0.171383	0.000845943	-0.040695	-0.168564	-0.09816	0.111558	-0.157583	-0.0174192	-0.0828405	-0.194556	-0.0830759	-0.16909	-0.051594	-0.02224	-0.055717	-0.104965	-0.0874518	-0.018609	0.0983845	-0.170008	0.201953
AAAAGGTG	0.04934	-0.034258	0.27189	0.270611	0.0774864	0.380448	-0.228008	-0.239456	0.239632	-0.0653464	-0.10847	0.012848	-0.00376151	-0.003003	-0.19744	-0.06538	0.197343	-0.02347	0.243945	-0.047066	0.301362	-0.06717	0.289424	-0.0694875	0.0476164	0.12715	-0.007542	0.0317392	-0.171429	-0.0202495	-0.0521035	-0.00368244	0.21521	0.122279	0.167474	0.0327632	-0.0608657	0.038138	-0.246743	-0.14437	0.088621	-0.00979	0.089097	0.085428	-0.147084	0.0507676	-0.187817	-0.167285	0.145545
AAAAGGTT	-0.09315	0.242595	0.03657	0.055322	-0.280235	0.139001	-0.15089	-0.0957128	0.311295	0.0302886	-0.22667	0.139958	-0.240499	-0.013965	-0.111168	-0.05384	-0.054193	0.00471	0.001891	0.093465	0.009026	-0.07997	0.097645	0.126832	-0.0402636	-0.0686847	0.133202	-0.106469	-0.0723635	-0.196486	-0.11139	-0.2506	-0.03699	0.065345	0.057656	-0.00598629	0.00308184	0.091493	-0.107385	-0.21104	0.04515	-0.25852	0.010278	0.182706	-0.161268	0.0608343	-0.0374274	-0.122093	0.245324
AAAAGTAA	0.20814	0.07518	0.294419	0.274013	-0.00611415	0.157735	-0.0495924	-0.189271	0.354272	0.269453	0.26521	0.163655	0.00980333	0.164567	-0.101457	0.24334	0.327131	0.20561	0.318385	0.186039	0.224728	-0.1083	0.380437	0.0623609	0.23693	0.287501	0.276028	0.14485	0.140101	-0.107757	0.206908	-0.00845272	0.15723	0.094741	0.1168	0.10089	0.152045	0.167332	-0.201429	-0.08962	0.08169	0.2332	0.191255	0.159622	-0.0694983	0.206899	0.0202871	-0.226014	0.248133
AAAAGTAC	-0.00173	-0.059958	0.326411	0.216796	-0.14151	0.011023	0.00717223	-0.0219791	0.236225	0.0505506	0.02419	0.096428	-0.212064	0.093762	-0.19579	0.18068	0.051982	0.12879	-0.103924	0.109101	0.233754	0.1082	-0.015828	-0.0062762	0.0846387	0.0718629	0.131816	-0.0914548	0.0195384	-0.15583	0.0430988	0.110056	-0.10497	0.122895	-0.151137	0.107085	0.0708047	0.159317	-0.0645308	-0.11143	0.11446	0.14486	-0.12526	0.199251	-0.0329148	0.0260521	-0.102348	-0.0863838	0.162879
AAAAGTAG	0.11992	0.235092	0.180826	-0.112486	0.200688	0.250015	-0.110597	-0.194395	0.300436	0.245937	-0.05056	0.135158	0.0129348	0.104773	-0.102831	0.02579	0.170793	0.18493	0.172973	0.140144	0.225175	-0.24799	0.222265	-0.183452	0.245076	0.30746	0.228136	0.167265	0.052725	0.189259	0.240503	0.0055054	0.29489	0.153812	-0.193458	-0.0601032	0.05186	0.094016	-0.208836	-0.17365	0.159778	0.05008	0.18164	0.217101	-0.195258	0.0500579	0.101609	-0.10999	0.293456
AAAAGTAT	0.1594	-0.272954	0.241537	0.079214	-0.064572	0.186796	-0.0437182	-0.0990601	0.306153	0.0588776	0.05484	0.126901	-0.0934652	0.14176	-0.0368439	0.13845	0.14378	0.24831	0.169175	0.083118	0.206323	-0.00263	0.137494	0.289061	0.0333227	0.0479275	0.247074	-0.0617647	0.117639	0.038783	0.149606	-0.0709446	-0.06914	0.030457	0.042755	0.027933	0.121805	0.028882	-0.080218	-0.02386	-0.08043	0.04246	0.182153	0.104887	-0.122059	0.12287	0.180845	0.0412102	0.0750838
AAAAGTCA	0.18569	0.11877	-0.05844	0.20121	-0.0500117	-0.042314	-0.165551	-0.211389	0.250061	0.00111541	-0.02255	0.048054	0.215146	0.009119	-0.188755	-0.03911	-0.071302	0.1253	0.049271	0.034264	0.110105	-0.23587	-0.132867	-0.188009	0.0205388	-0.0318604	0.059254	-0.135278	0.0831794	-0.0180867	-0.0440771	0.136767	-0.05798	0.005384	-0.245068	-0.0438416	0.114362	-0.209031	-0.14341	-0.14498	0.073542	-0.01457	-0.04533	0.008185	-0.11775	-0.0367054	-0.139818	-0.140715	0.029982
AAAAGTCC	0.08862	-0.125002	-0.243664	0.090143	-0.174282	-0.026832	-0.0121695	0.105582	0.139833	0.0564432	0.03991	0.00397	-0.0616251	0.096728	0.0755849	-0.02088	0.014097	-0.07373	0.112589	-0.184031	-0.041084	-0.09441	-0.00555	-0.130649	-0.0725812	-0.117287	-0.065116	0.166725	-0.107937	-0.205096	-0.109067	-0.110493	0.00595	-0.032418	-0.142871	0.303668	-0.135025	0.018684	0.107221	0.24917	-0.002229	0.00655	-0.225936	0.047282	0.163233	0.180826	-0.109888	-0.0347647	-0.0144024
AAAAGTCG	-0.09157	-0.149017	-0.015019	0.104906	-0.0814873	0.112459	0.0235608	-0.0314138	0.140526	0.0380748	0.01239	-0.17838	-0.0757594	0.019094	-0.0116089	0.04605	-0.00212	-0.05928	0.103378	-0.041222	0.180351	0.09049	0.212829	0.00694538	-0.0313434	-0.0102262	-0.080472	0.122032	-0.166066	-0.0340055	-0.0308809	-0.211581	-0.08214	-0.025133	-0.029142	0.00214057	-0.058832	-0.039661	-0.0259863	-0.04253	-0.106497	-0.17456	-0.028233	-0.007007	0.0630814	0.121409	-0.00734557	-0.0378404	0.158901
AAAAGTCT	0.05435	0.134387	0.006265	-0.126372	-0.00903924	0.039957	-0.189269	-0.295265	0.301621	0.0189662	-0.0292	0.049577	-0.002727	-0.14701	-0.110132	-0.13215	0.005392	-0.02007	-0.166754	-0.017255	-0.038014	-0.14941	-0.002415	-0.186407	0.153541	-0.00151338	0.180309	0.0222426	-0.106063	-0.209192	-0.118876	-0.0535382	-0.22168	0.091871	-0.127913	-0.0829095	-0.122301	0.004308	-0.247237	-0.11357	-0.06389	-0.08868	0.005098	0.249416	-0.144341	0.0111931	-0.00204473	-0.217622	0.0183085
AAAAGTGA	0.29187	-0.133244	0.141205	0.062052	0.0370893	0.087259	-0.100647	-0.161187	0.265618	0.181649	-0.13304	0.107435	0.0226587	0.015609	-0.046453	0.11198	0.179519	0.30577	0.258452	0.139333	0.005569	-0.25043	0.109176	-0.0204398	0.152968	0.248324	0.158676	0.0151428	0.100409	0.0305603	0.205031	0.21173	0.09152	-0.150802	0.198045	0.068405	0.153782	0.049349	-0.0841802	-0.07596	0.049173	0.02989	0.235751	0.151174	-0.0783227	0.138457	0.203936	-0.350001	0.274297
AAAAGTGC	-0.0464	-0.231797	-0.059583	-0.063064	0.0286127	0.187616	-0.103334	-0.13393	0.169561	-0.0353708	-0.02749	-0.122959	-0.146408	-0.090089	-0.0969831	0.02967	0.069996	0.06579	0.047031	-0.10335	0.383671	-0.02581	-0.030386	0.2336	-0.0193101	-0.0865784	-0.096082	-0.0622644	0.0802274	-0.087563	-0.144911	-0.0423683	-0.00741	0.016844	-0.289389	0.0803365	0.0399763	-0.022143	-0.123967	0.00388	0.015745	-0.13869	-0.291243	-0.164498	-0.0866393	0.0170946	-0.0988064	0.02462	0.0242476
AAAAGTGG	0.09418	-0.107686	-0.247088	0.21144	0.087577	0.341559	0.0277127	0.0553275	0.261432	0.146376	0.13907	-0.002075	-0.0111807	0.104533	0.19627	0.14737	0.018498	0.11226	-0.03963	0.087116	0.205534	-0.06422	-0.075617	-0.178033	0.030025	0.117181	0.083912	0.00305674	-0.042853	-0.126245	0.177114	-0.00623415	0.38053	0.172393	-0.095653	0.0845737	0.0357071	0.116321	0.0389948	0.02608	0.12798	-0.04089	-0.027379	0.14061	-0.072749	0.262189	0.19302	-0.139014	0.297633
AAAAGTGT	-0.11961	0.085278	0.004956	0.137986	0.0987196	0.251339	-0.314281	-0.269286	0.252656	-0.172949	-0.07396	0.200099	-0.0439096	0.16708	-0.2171	-0.02187	0.192002	0.07332	0.372552	0.239976	0.294137	-0.16575	-0.049767	0.155396	0.0683581	0.155203	0.229812	-0.0480252	-0.212561	-0.0020096	-0.144649	-0.0252574	-0.13451	-0.026078	-0.189617	-0.0657442	-0.178637	0.148843	-0.29573	-0.1828	0.240623	0.07355	0.116431	0.209926	-0.134093	-0.125245	-0.0107788	-0.0757412	0.0603766
AAAAGTTA	0.15075	-0.027348	-0.04336	0.109591	-0.150634	0.127881	-0.0116021	-0.150805	0.261929	0.191242	0.03152	0.13914	0.0107878	0.101613	-0.136126	0.12835	0.062681	0.22913	0.243647	0.082341	0.106392	-0.01161	0.364564	0.00991746	0.0525318	0.0899666	0.301915	0.113623	0.0904387	0.118558	0.25982	0.0920102	0.16452	0.107714	0.037767	-0.0166133	0.143278	0.105384	-0.160433	-0.11485	-0.021205	0.18093	0.092066	0.151255	-0.147658	0.0980242	-0.011883	-0.078194	0.11074
AAAAGTTC	0.00896	0.088737	0.225879	0.022557	0.0523567	0.129306	-0.0469972	0.0394843	0.229704	0.17424	0.13774	0.061884	0.0456807	0.105103	-0.112417	0.20571	0.08485	0.15372	0.250991	-0.009303	-0.067348	-0.0456	0.201264	0.0768724	0.124597	0.226143	0.070856	0.0892541	-0.052624	0.384995	0.425915	-0.215211	0.0111	-0.176659	-0.269835	0.180506	-0.00967052	-0.174833	0.0713196	0.04717	-0.110075	0.09285	0.051739	0.422276	-0.0585832	0.219657	0.0764661	0.0666355	0.130457
AAAAGTTG	0.08132	-0.115943	0.036617	0.214809	-0.0389018	0.094237	-0.112344	-0.0950421	0.268573	0.0302081	0.03669	-0.123137	-0.0477751	-0.001709	-0.152551	0.01988	0.210351	0.02585	0.054557	-0.013061	0.112773	-0.08448	0.067318	0.321061	-0.049396	0.062023	0.081937	-0.0281369	-0.0292902	0.0776395	0.13555	-0.232345	0.17894	0.00188	-0.065848	-0.0552347	0.0665944	0.075597	-0.0999972	-0.1812	-0.078867	0.02966	-0.025126	0.081802	-0.0757835	-0.0191244	0.087325	-0.123785	0.0554024
AAAAGTTT	-0.15026	-0.049734	0.170915	0.146975	-0.112125	0.171781	-0.123745	-0.140193	0.167639	-0.144541	-0.01582	0.225726	-0.159178	0.146221	-0.121678	0.00197	0.227554	0.14397	0.386509	-0.077795	0.166963	-0.14549	0.35219	0.109179	0.0476774	0.118824	0.07228	-0.0949304	-0.0570028	0.0916523	0.0282972	-0.0603417	0.13897	-0.15618	-0.113271	0.0521939	0.00850961	0.070311	-0.19501	-0.0714	0.076303	0.0603	0.131354	0.084049	-0.0478407	0.0140103	-0.0843244	-0.0614631	-0.00658628
AAAATAAA	0.0577	-0.280568	0.191248	0.204239	0.0992364	0.281156	-0.0616974	-0.0430007	0.313219	0.193288	0.12845	0.062501	0.168443	0.001714	0.00324673	0.18375	0.113347	0.27359	0.115261	-0.009911	0.297221	0.07159	0.261105	0.130139	0.324633	0.438369	0.267377	0.105184	0.0605069	0.140629	0.179506	-0.035731	0.06901	0.037741	0.173949	0.227417	0.0909303	0.062638	-0.188023	-0.0729	0.271497	0.04284	0.023977	0.123426	-0.11909	0.224512	0.210605	0.145889	0.187322
AAAATAAC	0.08164	-0.301023	0.253309	0.242187	-0.185733	0.302599	-0.00924137	-0.106196	0.320043	0.187769	-0.03675	0.226281	0.131844	0.16858	-0.197443	0.0095	0.232673	0.17755	0.268588	0.18662	0.305862	-0.10411	0.278527	-0.0314571	0.221688	0.266403	0.290414	0.0395571	-0.00709509	-0.0017871	0.147473	0.0199346	0.0829	0.15436	-0.070068	-0.000515503	0.0304412	0.177924	-0.174776	-0.14278	0.313778	0.14753	0.176554	0.211609	0.0448381	0.133822	0.0707206	0.0718753	0.00158116
AAAATAAG	0.12724	-0.211069	0.314032	0.323881	-0.00995927	0.252966	-0.109501	-0.224244	0.340165	0.145951	0.20762	0.05337	0.174488	0.217983	-0.0750388	0.22257	0.228026	0.13857	0.382819	0.052002	0.303678	-0.07706	0.305823	0.162985	0.117003	0.244651	0.2008	0.0383934	-0.0026843	0.0472318	0.170986	-0.0426977	0.07221	0.138737	-0.020664	0.028382	0.0010014	0.108041	-0.147972	-0.19517	0.210454	0.01223	0.186622	0.201373	-0.106135	0.156985	0.0677498	0.124954	0.17767
AAAATAAT	0.2232	-0.341586	0.217443	0.208827	0.114768	0.286098	-0.0899363	-0.236965	0.279358	0.205282	0.31433	0.261576	0.0898349	0.062839	0.0297878	0.21215	0.175066	0.30193	0.230036	0.20473	0.219145	0.00354	0.176127	-0.0319694	0.326478	0.351789	0.299356	0.141826	-0.00401658	0.06996	0.294924	0.0675338	0.18618	0.03942	0.27291	0.0895757	0.0525986	0.073546	-0.164365	-0.01578	0.322146	0.22191	0.260809	0.198573	-0.0511083	0.246892	0.440958	0.0783314	0.228594
AAAATACA	0.04681	-0.111134	0.298086	0.160972	0.0222021	0.147949	-0.103952	-0.18809	0.291742	0.0903589	0.04313	0.05882	-0.102779	-0.021157	0.0561376	0.103	0.210766	0.07016	0.329787	0.098679	0.097067	-0.02448	0.369322	0.0601002	0.344076	0.401687	0.195622	0.0555051	0.0578659	0.0889227	0.152581	0.00535716	0.06807	-0.02202	0.151644	0.000155849	0.141512	0.101401	-0.0604766	-0.20851	0.291149	0.33382	0.386817	-0.00313	-0.0531989	0.239304	0.248736	0.031633	0.17377
AAAATACC	0.11387	0.074699	0.133897	0.191405	0.0522505	0.161888	0.285553	0.18373	0.180593	0.170824	0.20256	0.14107	0.0365078	0.161088	0.180904	0.08912	0.099782	0.09581	-0.091243	0.014507	0.141797	0.06017	-0.098216	0.109486	0.151019	0.223815	0.153739	0.236355	-0.029213	-0.0159599	0.17445	-0.0804285	0.02303	0.067932	-0.139067	0.226568	0.0488393	0.054369	0.248581	0.13831	0.128866	0.08514	0.004703	0.169421	0.232966	0.343241	0.105337	0.121553	0.174886
AAAATACG	0.0051	-0.166769	0.21152	0.086726	0.0341049	0.101725	-0.0173168	-0.102568	0.173798	0.156047	0.2207	0.025786	0.115952	0.067933	-0.0799587	0.08623	0.31443	0.18103	0.026827	0.025037	0.239926	0.37239	-0.048237	0.0657773	0.158004	0.190269	0.244246	0.12164	-0.0457936	0.00157586	0.109432	0.113074	0.06968	-0.104604	-0.022611	0.115471	0.0379011	-0.125673	-0.0724747	-0.01927	0.205018	0.13317	0.301772	0.069027	-0.150899	0.230302	0.0757019	0.195658	0.0568851
AAAATACT	-0.02647	-0.104561	0.056522	0.011795	-0.161254	0.131748	0.0272712	-0.0523706	0.253811	0.13018	0.13518	0.188879	0.000834955	0.151051	0.108744	0.16017	-0.003477	0.15694	0.045843	0.165408	0.138529	-0.19777	0.133593	-0.0781928	0.243609	0.244373	0.156456	0.0236116	-0.282842	-0.101442	0.156741	0.079171	0.08969	-0.024678	0.031692	0.0927835	-0.120006	0.028482	0.023665	-0.00133	-0.025672	0.06995	0.08005	0.26472	-0.0598286	0.14691	0.0774719	0.00800019	0.0935583
AAAATAGA	-0.0017	-0.039466	0.202339	0.095391	0.0782496	0.250066	0.122956	-0.036821	0.275034	0.30598	0.09041	0.09053	-0.0506582	-0.007866	0.049374	0.18738	0.103618	0.14132	0.245592	0.143175	0.05267	0.01994	0.325443	-0.101957	0.325536	0.320462	0.286224	0.261896	0.0605473	0.247042	0.212062	0.00679478	0.05437	0.167248	0.136767	0.24016	0.172749	0.118196	0.0193944	0.04083	0.158684	0.07287	-0.043596	0.182377	0.0824266	0.168468	0.321741	-0.0365957	0.346204
AAAATAGC	-0.06872	0.025172	0.233788	0.219889	0.0838837	0.108834	-0.0165499	-0.0672854	0.265889	-0.0983385	-0.09284	0.052217	-0.268665	0.061501	-0.16312	-0.0291	0.165487	-0.1445	0.058528	0.112723	0.317721	-0.23471	0.065126	0.240542	-0.0999473	-0.0320845	0.196196	-0.158638	-0.125525	-0.0745056	-0.11113	-0.215355	0.2715	-0.057306	-0.156779	-0.123731	0.116404	0.187636	-0.0753264	-0.25098	0.016992	-0.22339	0.181023	0.050811	-0.122503	0.107158	-0.101466	-0.218663	0.120708
AAAATAGG	0.01992	-0.074252	0.039229	0.157404	0.120872	0.23625	0.128195	0.011886	0.198651	0.222487	0.03185	0.044527	-0.135182	0.087329	-0.0303331	0.1923	0.092082	0.04511	0.033109	0.120948	0.173313	-0.13235	0.189605	-0.140372	0.202758	0.148623	0.206367	0.153827	-0.0412108	0.100636	-0.00554127	-0.070107	0.3349	0.271518	-0.087935	0.272081	0.0311248	0.039696	-0.0458721	0.0822	-0.213265	0.08176	-0.311778	0.154526	0.1789	0.122792	0.137779	-0.201935	0.283738
AAAATAGT	0.13772	-0.29581	0.242259	-0.05954	0.0155148	0.224058	-0.217807	-0.211587	0.160691	0.140177	0.1184	0.154123	-0.053004	-0.029609	-0.1158	0.0745	0.132287	0.18562	0.191763	-0.040849	0.263063	-0.13446	0.262811	0.0891246	0.0859954	0.268132	0.219597	-0.0840674	-0.001676	-0.021803	0.077154	-0.00442757	0.02187	-0.062727	0.083088	0.0666486	0.0229704	0.038592	-0.20865	-0.16079	0.200848	0.07756	-0.108145	0.115158	-0.16408	0.166768	0.0741599	-0.0888687	0.203438
AAAATATA	0.17719	-0.226579	0.288552	0.156191	0.0826884	0.355421	0.0877013	-0.0848523	0.260086	0.242067	0.2085	0.237936	0.0834906	0.12732	0.112861	0.1589	0.044649	0.2619	0.161571	0.135061	0.275064	0.07205	-0.012675	0.0801092	0.300613	0.334203	0.388541	0.113281	-0.0072148	0.0138125	0.228954	0.0391771	0.15615	0.062938	-0.106059	0.0955913	0.105274	0.103366	0.0291359	0.04758	0.310397	0.08966	0.12607	0.253157	-0.0704593	0.174521	0.16885	0.163937	0.141531
AAAATATC	0.1775	-0.205915	-0.083885	0.181505	-0.080576	0.18772	0.00811298	-0.133399	0.201581	0.188714	0.19842	0.182513	0.0223428	-0.04156	0.0216623	0.18913	-0.006738	0.16439	-0.077567	0.110735	0.194155	0.01376	-0.058807	0.143633	0.249787	0.271203	0.122604	0.210644	0.176245	-0.107927	0.22156	-0.0262551	0.12871	0.09727	0.244404	0.0839078	0.150266	-0.102894	-0.077315	-0.0515	0.179548	0.06117	-0.274351	0.124365	-0.0269121	0.307685	0.130055	0.00775644	0.182302
AAAATATG	0.17381	-0.288381	0.148523	0.211367	-0.000672864	0.256872	-0.0538407	-0.120228	0.197994	0.168441	0.21144	0.1903	-0.0324508	0.151481	-0.126543	0.20848	0.216799	0.20894	0.271841	0.220271	0.327694	0.08061	0.086254	0.0550273	0.126283	0.174093	0.247778	0.0177608	0.00838002	-0.0867003	0.151312	0.21475	0.10702	0.061924	0.209212	0.154605	0.0809356	0.048136	-0.0651408	0.05908	0.191735	0.03392	0.113619	0.214135	-0.145847	0.232516	0.172985	-0.0138497	0.137234
AAAATATT	0.09026	-0.196624	0.013955	0.056418	-0.155358	0.210517	0.0441303	-0.12345	0.267608	0.112343	0.1918	0.109748	-0.166099	-0.091599	0.0603756	0.24298	0.032231	0.23336	0.220811	0.100625	0.133804	0.0299	0.12844	0.0748905	0.203517	0.300868	0.231173	0.0179352	0.0740223	-0.204533	0.0643935	0.062642	0.07348	-0.010028	-0.22489	0.0685572	0.133318	0.174054	0.0482675	-0.02489	0.254981	0.02821	-0.093854	0.239317	0.0178294	0.247925	0.191587	0.0245288	-0.012337
AAAATCAA	0.02067	-0.190755	0.105356	0.106628	0.0785111	0.006699	-0.0382449	-0.196753	0.203292	0.195154	0.12134	0.075106	-0.0566548	0.009472	0.020226	0.10736	0.151896	0.07083	0.264885	0.219126	0.153638	-0.13064	0.336824	0.0763289	0.245852	0.257023	0.273566	0.220383	0.0615247	0.0569468	0.256227	-0.160377	0.01867	0.062522	0.295725	0.103273	0.171509	-0.02186	-0.0431503	-0.09341	0.194325	0.10181	0.086524	0.123575	-0.0608291	0.144334	0.0722758	-0.0476001	0.00966184
AAAATCAC	0.35174	-0.016885	0.042307	-0.088824	-0.0414287	0.180696	-0.0586584	-0.160617	0.23445	0.179889	0.13242	0.087415	0.322838	0.012352	0.00099163	0.19446	-0.008675	0.2071	0.223282	-0.001358	0.120068	-0.01919	0.138079	-0.00719273	0.0612095	0.059924	0.243375	0.00847647	0.0413658	-0.0808594	0.168905	0.0788103	-0.03836	-0.055809	0.239506	0.161888	0.100179	-0.016613	-0.139842	-0.04845	0.038015	0.14487	0.197465	0.080021	0.012366	0.243987	0.120492	0.0692905	-0.00133395
AAAATCAG	0.19291	-0.262121	-0.028242	-0.169219	0.000319525	0.061578	-0.0577435	-0.164718	0.288637	0.1181	0.0235	0.153517	0.050338	0.137839	-0.178346	0.00782	0.05334	0.11617	-0.046493	0.09793	0.181526	0.10624	0.005774	0.0177248	-0.00187669	-0.0611572	0.174993	-0.0995008	0.0338659	0.0179287	0.0937771	-0.0976671	0.12296	0.056336	0.167824	-0.129443	0.160294	0.088822	-0.170734	-0.16723	0.088772	0.10821	-0.091926	0.072496	-0.083737	0.0691757	-0.0522871	-0.047848	0.0281654
AAAATCAT	0.26606	-0.154329	-0.064906	-0.07658	-0.0796204	0.10139	-0.0180904	-0.108557	0.213207	0.130767	0.09695	0.095884	0.232303	-0.009008	0.0362305	-0.00949	-0.107155	0.25388	0.208764	0.234905	0.045261	0.03546	0.125969	0.0993188	0.0450567	0.228401	0.291646	0.0907625	0.15947	-0.0719022	0.153862	0.206747	-0.25154	-0.089234	0.110321	-0.0337437	0.198593	-0.035032	0.0101014	-0.20228	0.045321	0.12041	0.194042	0.215477	-0.121568	0.0607513	-0.127569	-0.00617398	0.243073
AAAATCCA	0.12768	0.033391	0.192276	0.212977	0.116204	0.065979	-0.162413	-0.161702	0.138712	0.280473	0.03377	-0.066013	0.0868466	-0.007075	-0.0169698	0.24589	-0.038119	0.1847	0.24894	0.022985	0.083221	0.03113	0.058798	0.0319132	0.216143	0.205373	0.157552	0.0214334	-0.122337	0.0601938	0.153116	-0.0165955	-0.01199	0.057131	0.13901	0.108248	0.0100843	0.030065	-0.149888	0.05402	0.184941	0.09502	0.039019	0.223631	-0.204049	0.300586	0.190843	-0.0143526	0.129593
AAAATCCC	-0.09656	-0.136469	-0.068698	0.240211	0.0459144	0.141084	0.153269	0.037055	0.113295	0.206774	0.0089	0.222421	0.0220859	0.103787	0.262398	-0.02518	-0.186495	-0.03365	0.107979	0.098239	-0.026788	-0.15646	0.034748	-0.0675968	-0.0172675	0.045224	0.027337	0.0946096	-0.0901531	-0.20417	-0.0604109	-0.0909626	-0.04827	0.207076	-0.084783	0.267931	-0.0201595	-0.075202	0.175424	0.01756	0.086225	-0.17332	-0.293952	0.025021	0.153236	0.445505	0.121231	0.0328647	0.0816518
AAAATCCG	-0.00334	-0.264128	0.223333	-0.159924	0.104612	0.048941	0.170697	0.237675	0.077805	0.166958	0.08874	0.287461	0.135161	0.20046	0.362656	-0.04564	0.003604	0.08845	0.174854	0.028346	0.04117	0.03561	0.102375	0.201408	0.075409	0.081628	-0.006988	0.279624	0.104679	-0.00687941	0.1659	-0.0124265	0.11098	0.029272	-0.152275	0.308559	0.0557237	-0.095795	0.346037	0.4372	0.063333	-0.03728	-0.242701	-0.013001	0.347176	0.381035	0.00126851	0.0545038	0.00137578
AAAATCCT	-0.13198	0.260109	-0.156697	0.077275	0.198088	0.043751	0.0544412	0.00489833	0.172019	-0.0144673	-0.01761	-0.001598	0.00873001	-0.028577	-0.132757	-0.2232	-0.233282	0.0302	-0.135808	0.014925	0.009606	0.08318	-0.028979	-0.113257	0.0896783	0.100273	0.029796	0.133173	-0.0185253	-0.135243	-0.0190046	-0.148584	-0.01392	-0.009012	-0.140056	0.0573347	0.110241	-0.07818	-0.038544	0.05218	-0.042327	-0.03295	-0.106834	0.028275	0.0407259	0.254455	0.155784	-0.158464	0.118848
AAAATCGA	-0.05025	-0.271282	-0.009711	-0.046971	0.0313712	0.169883	-0.248066	-0.198534	0.113447	-0.0218351	0.07281	-0.000725	-0.169892	-0.050951	-0.266646	0.06205	0.132468	0.10586	0.062009	-0.004344	0.040144	0.06435	0.138827	0.021489	-0.232982	-0.0519981	0.122871	-0.198132	0.124168	0.167372	0.215295	-0.141284	-0.02785	-0.101083	0.21469	-0.2067	0.168965	-0.004888	-0.205061	-0.10731	-0.046456	-0.034	-0.221506	0.218832	-0.326107	0.0333602	-0.138108	0.0112003	-0.0095629
AAAATCGC	0.16799	-0.271941	0.043119	-0.217275	0.0354169	0.094867	-0.107562	-0.0523032	0.062802	0.050182	0.11965	-0.186467	-0.0831075	0.019639	-0.0741756	0.08177	0.117882	0.11257	0.122482	-0.085129	0.268816	0.12739	-0.024177	0.299334	0.131329	0.143323	-0.160109	0.0332532	-0.0479816	0.0259953	0.0597354	-0.207736	0.07516	0.084578	0.058014	0.156667	0.0410231	-0.230756	0.0368981	0.04769	-0.022678	-0.18187	0.144375	-0.199174	0.210808	0.354568	0.0504637	0.171547	0.0556443
AAAATCGG	-0.00458	-0.259951	-0.045338	-0.093696	0.0777868	-0.023177	0.299713	0.144822	0.128849	0.162944	0.05677	0.167453	-0.0702914	0.14506	0.0741136	0.02384	-0.051395	-0.00802	-0.071906	0.127715	0.06852	-0.08724	0.016146	-0.138501	0.0077097	-0.0741911	0.078964	0.288779	0.1443	-0.175339	0.139573	-0.0796592	0.0872	0.108632	0.20444	0.172421	0.16014	-0.167473	0.0760878	0.1984	0.105285	-0.18258	-0.187437	0.145848	0.325078	0.0172702	0.114035	-0.137517	0.260333
AAAATCGT	0.2473	-0.27644	0.134242	-0.074034	0.01448	0.069569	-0.0130422	-0.0879854	0.215106	-0.182381	0.08054	-0.053776	0.107337	-0.009794	-0.151116	0.12348	0.092805	0.17796	0.134092	0.111762	0.110131	0.2131	0.00577	-0.126495	0.0611141	0.088773	0.146477	-0.130621	0.0331902	-0.0171908	0.0113763	-0.0943921	0.07929	-0.066868	0.122128	-0.0152565	0.0782098	-0.060361	-0.089062	-0.03605	0.040711	0.06144	0.049715	0.133313	-0.168206	0.127712	-0.114856	0.109644	-0.03856
AAAATCTA	0.19122	0.301267	-0.01332	0.050434	0.0541348	0.169213	0.0683518	-0.0367156	0.294403	0.0951261	0.03521	0.059618	0.0313769	0.085782	-0.0113693	-0.04588	-0.086474	0.16863	0.218791	-0.051661	0.100802	-0.0067	0.352343	0.0409871	0.189266	0.159623	0.182192	0.103978	0.0308012	0.41565	0.325514	-0.0462819	0.13018	-0.026036	0.225279	0.0469389	0.151459	0.087955	-0.0327808	-0.09334	0.07504	0.20789	0.010214	0.273228	-0.0517289	0.184405	-0.016058	-0.00299919	0.0158369
AAAATCTC	0.05921	0.013548	-0.104907	-0.056175	0.121215	0.123014	-0.135714	-0.218807	0.267362	0.157342	0.06102	0.096751	-0.0189026	0.049798	-0.214728	0.0967	-0.096715	0.04645	-0.056692	-0.082502	0.063587	-0.06151	0.274946	0.104627	0.0159574	0.0471478	0.058429	0.0667778	0.106538	0.330114	0.123263	-0.0681652	-0.13164	-0.040556	0.09265	-0.0130083	0.192542	-0.004161	-0.237479	-0.10525	-0.092642	0.07305	-0.053617	0.090236	-0.139994	0.131924	0.118524	-0.0199527	0.0770063
AAAATCTG	0.10033	-0.247308	-0.156079	-0.183074	-0.0175968	0.167267	-0.0572061	-0.0419349	0.201768	0.0944822	0.15922	0.029966	-0.0509902	0.097667	-0.0417228	0.1274	-0.193652	0.14384	0.147722	0.04429	0.198294	-0.08707	0.267077	-0.0149729	-0.0207901	0.0296158	0.08248	-0.0591992	0.0893732	0.318853	0.219857	-0.0597547	0.16101	0.038856	0.203477	-0.0266476	0.237049	0.073838	-0.106218	-0.10289	0.022717	0.03132	-0.159395	0.146708	-0.00956103	0.126567	-0.135237	-0.112419	0.0210466
AAAATCTT	-0.04709	-0.196422	-0.011127	-0.084022	-0.0713152	0.067973	-0.00845479	-0.134998	0.169364	0.118243	0.01787	0.012412	-0.149044	0.043294	-0.0594655	-0.06593	0.000997	0.11666	0.242444	0.159659	0.086177	-0.15123	0.40682	-0.11297	0.119672	0.111745	0.203721	-0.0249174	0.17151	0.319595	0.230643	-0.0949092	-0.04162	-0.12754	0.215424	-0.0460933	0.242073	-0.172601	-0.110096	-0.09815	-0.117405	0.05275	0.248788	0.179836	-0.0645068	0.126669	0.0693046	-0.181945	0.106627
AAAATGAA	0.05604	-0.164007	0.230529	0.259345	-0.045141	0.194518	-0.181349	-0.252791	0.375566	0.153854	0.0129	0.176118	-0.101091	0.075367	-0.140353	0.12444	0.23486	0.1553	0.221218	0.166509	0.26652	-0.02727	0.358414	-0.00620231	0.013241	-0.032331	0.204802	-0.0727456	-0.083091	-0.0336732	0.0739115	0.0152663	0.06353	0.074232	0.057103	-0.0906681	0.0317627	0.028104	-0.21835	-0.26434	0.178885	0.13068	0.008931	0.249061	-0.165378	0.0380827	0.253029	-0.124009	0.0773444
AAAATGAC	0.29723	-0.204397	-0.052871	0.10114	0.128264	0.088441	-0.0235274	-0.139297	0.153793	0.135982	0.13159	-0.025965	0.225114	0.07037	-0.0983169	0.0872	0.222136	0.32694	0.35868	0.031296	0.142966	-0.12253	0.147049	0.0457507	0.105728	0.0418654	0.138056	0.13191	-0.0967501	0.013982	0.0572436	0.414011	-0.07006	-0.051707	0.100674	0.0448843	0.0284919	0.056263	-0.0620929	0.00651	0.053391	0.05384	0.061028	0.068254	-0.0781049	0.199505	0.117472	0.0350433	0.116375
AAAATGAG	0.09157	-0.222641	-0.088463	0.298891	0.141197	0.088686	-0.0849218	-0.172494	0.229964	0.0619168	0.03651	-0.058404	-0.00672743	0.008595	-0.147729	0.10959	0.014274	0.15716	0.112966	-0.010687	0.152697	-0.18864	0.096893	0.102983	0.083789	0.0465338	0.14778	-0.153188	0.00164212	-0.0167756	-0.146304	0.243858	0.14635	-0.191226	-0.088047	0.148126	0.101512	-0.007616	-0.218486	-0.20706	-0.08394	-0.0631	-0.336274	-0.014308	-0.075657	0.11495	0.0491432	0.0173757	0.153862
AAAATGAT	0.38654	-0.090438	0.214374	0.191662	0.0783765	-0.000347	0.0571359	-0.0150604	0.259539	0.207837	0.23448	0.177482	0.0834254	0.023128	0.111364	0.25626	0.048183	0.29848	0.179221	0.153727	0.0967	0.10929	0.046804	0.238219	0.319458	0.236445	0.334391	0.207101	0.276798	0.0798504	0.217003	0.22676	0.18286	0.049926	0.193589	0.275167	0.2533	0.117009	0.0785848	0.07308	0.087687	0.12662	0.044462	0.115311	0.0495557	0.270794	0.0796746	-0.0862855	0.139086
AAAATGCA	-0.0998	-0.245718	-0.066701	-0.201802	-0.0675154	0.200172	-0.197857	-0.0887621	0.246271	-0.0411494	-0.13028	-0.026912	-0.0301382	-0.153379	-0.124106	-0.06827	0.008341	-0.11318	0.079115	-0.00345	0.358928	-0.27915	0.102445	0.00100475	0.0110978	0.0758555	0.162145	-0.0801052	-0.0556284	-0.0682547	-0.137662	-0.124526	0.05077	0.140968	-0.096487	-0.0139347	-0.0417151	0.148957	-0.12425	-0.13124	-0.025625	-0.12572	0.050607	0.048668	-0.0982379	0.102233	0.0412262	-0.000108797	-0.0422559
AAAATGCC	0.17264	-0.216551	-0.062968	0.051648	-0.0230035	0.046782	0.167028	0.162959	0.032026	0.0665494	0.08753	-0.077017	-0.203859	-0.16351	-0.00835341	0.0011	-0.010934	0.16463	0.160409	-0.171052	-0.102776	-0.01423	-0.052049	-0.200693	-0.0547444	0.00525935	-0.129885	0.171799	-0.189708	-0.0133276	0.0262465	-0.254538	0.10012	-0.056972	0.063031	0.065808	-0.142049	0.134593	0.06424	-0.01335	-0.013444	-0.1212	-0.298205	-0.077143	0.173889	0.320885	-0.0954072	-0.036179	0.143886
AAAATGCG	-0.08114	-0.27209	0.120562	-0.083926	0.0233084	0.119115	0.0480567	0.120044	0.235101	0.0255644	0.13086	0.014267	0.0470377	0.024221	0.0688662	-0.01736	0.167032	0.08364	0.088897	0.112244	0.479135	0.19764	0.086717	0.397301	0.141588	0.196435	0.048574	0.0909342	0.0297823	-0.155499	-0.0884886	-0.113907	0.14329	-0.01018	-0.136455	0.0562166	0.0802236	-0.059736	0.156519	0.17418	0.142189	0.06804	0.143278	0.107431	0.0392855	0.181139	0.0690629	0.190118	-0.00890737
AAAATGCT	0.13289	0.060431	0.281963	0.149817	-0.0535906	0.084994	-0.0643433	-0.0741757	0.247946	0.109506	0.18067	0.181134	-0.169481	0.100691	-0.194835	0.1974	0.165117	0.08378	0.152901	0.07586	0.107516	-0.0509	0.147796	0.147331	0.0655018	0.117761	0.14354	-0.0413803	-0.0843749	-0.000561901	0.0470331	0.00413576	0.04827	-0.017029	-0.087399	0.132867	-0.0654175	0.098301	-0.156187	0.06075	0.015029	0.06299	-0.11795	0.15933	-0.0307438	0.101613	0.159956	-0.206829	0.0341486
AAAATGGA	0.23793	-0.206563	0.089463	0.242723	0.12118	0.106787	0.0929186	0.0543812	0.125559	0.26646	0.26659	0.068516	0.0812605	-0.028355	0.106632	0.28956	-0.060747	0.19359	0.204629	0.134273	-0.086981	-0.00366	0.185567	-0.197409	0.266891	0.245216	0.24521	0.181716	0.035887	0.0162979	0.224701	-0.017828	0.14193	0.14088	0.015462	0.189389	0.0450019	-0.083698	0.1268	0.04971	0.085204	0.16267	-0.193337	0.253919	-0.0126669	0.242525	0.128682	0.0411557	0.365348
AAAATGGC	0.04188	-0.387355	0.059497	-0.019554	0.0318794	0.009837	0.0313855	0.0264397	-0.02987	0.0537934	-0.02522	-0.038981	0.00649737	-0.046955	0.0778511	0.15787	0.179878	0.17461	0.133518	0.019078	0.190265	-0.06882	-0.254402	0.122176	0.0492923	0.0367703	-0.136711	0.0212084	0.0600143	-0.114657	-0.0456689	-0.170498	0.12693	-0.116247	-0.071224	0.13172	0.0536028	-0.063622	0.0178864	0.07135	-0.134446	-0.09782	0.030585	-0.188667	-0.0150002	0.107382	0.0160781	0.132327	0.232813
AAAATGGG	-0.17955	-0.298538	0.078366	0.24099	0.0811079	0.33144	-0.09866	0.0239988	0.134006	0.0653435	-0.15663	-0.040878	-0.150424	-0.001231	0.0323276	-0.0874	-0.061135	-0.04717	0.135663	-0.066365	0.226159	-0.23413	-0.075365	-0.0964311	-0.0367922	0.0137437	-0.052734	0.07475	-0.0288428	-0.0732997	-0.120643	-0.180379	0.28974	-0.021379	-0.0761	0.110205	-0.0202783	-0.050699	-0.0750144	-0.03549	-0.141835	-0.18618	-0.195602	0.00527	-0.0819185	0.0122708	-0.00764758	-0.148859	0.320544
AAAATGGT	0.16631	0.019618	0.244469	0.158677	-0.136045	0.255198	-0.0635786	-0.110053	0.112323	0.114736	0.17386	0.105973	-0.0323859	0.037114	-0.0168631	0.21649	0.262156	0.15383	0.175529	0.161657	0.149572	0.03411	0.197784	0.269183	-0.0599731	0.0141295	0.177227	0.0576262	-0.0964121	-0.0136308	0.0963968	0.0587762	0.17499	0.070012	-0.044886	0.066007	-0.0204948	0.006469	-0.0496743	0.08259	-0.035601	-0.01563	-0.01148	0.060664	0.0518885	0.0378111	0.141715	-0.0288392	0.26806
AAAATGTA	0.12724	-0.039316	0.179052	0.207722	-0.0556912	0.19697	-0.158811	-0.16542	0.239903	0.107582	-0.13819	0.165963	0.0964162	-0.100538	-0.0510447	0.1548	0.033304	0.15371	0.175859	0.262724	0.237827	0.04031	0.186799	0.0515232	0.100184	0.12524	0.241653	-0.00480838	0.10616	-0.0897843	-0.0273618	-0.0521679	0.07368	0.00458	-0.163119	0.0366992	0.12292	-0.003036	-0.0695425	-0.03584	-0.051174	0.25833	0.261625	0.200134	-0.198212	0.0421421	0.086706	0.0500254	0.0381611
AAAATGTC	0.19422	-0.11251	-0.222381	0.029711	0.0916144	0.01429	-0.0749319	-0.0936262	0.061971	0.0732725	0.20344	-0.02282	-0.0654869	-0.223556	-0.0110699	0.09713	-0.217125	0.23761	0.324017	-0.127089	-0.099926	0.09368	-0.007573	-0.00812348	-0.0536535	0.124142	0.057551	0.0183975	-0.0118065	-0.0225989	0.108194	0.120512	-0.00676	-0.242214	-0.074379	0.115034	-0.042641	0.161785	-0.0127934	0.02635	-0.169986	0.12014	-0.265267	-0.022497	0.000286752	0.185986	-0.0339126	0.0589389	0.124746
AAAATGTG	0.05896	-0.079064	0.21348	0.135825	-0.152915	0.185639	-0.114753	-0.059592	0.19774	0.00657747	0.19284	0.033438	0.0832616	0.016226	0.01285	0.20823	0.282523	0.07532	0.236978	0.076278	0.331969	-0.16831	0.141996	0.108735	-0.156204	0.0172928	0.224406	-0.0829492	-0.107059	-0.207862	-0.123329	0.0975445	0.13017	-0.293984	0.065478	-0.129588	-0.0970622	0.162588	0.000888185	-0.01829	0.06283	-0.02564	0.138175	0.191806	-0.194957	0.00817987	-0.0694418	0.126433	-0.199455
AAAATGTT	0.13408	-0.134363	0.246373	0.174285	-0.0958958	0.001048	-0.169862	-0.242783	0.171594	-0.00775038	0.05522	0.129943	-0.140281	-0.0562	-0.165749	0.03505	0.123878	0.19439	0.176523	0.036666	0.221547	-0.10322	0.272058	0.024254	0.217002	0.303612	0.231585	-0.127134	-0.0223137	-0.0297582	0.0790454	0.00244092	0.09991	-0.166801	0.019902	0.0013021	0.0150631	0.050386	-0.251433	-0.2355	0.128237	0.25432	0.252057	0.189438	-0.0908443	0.0830984	0.0883786	0.105087	0.15959
AAAATTAA	0.12071	-0.283793	0.167497	-0.033213	0.0954235	0.249613	-0.0707322	-0.0964054	0.281418	0.332295	0.20923	0.127711	0.036083	0.051253	0.0779987	0.10462	0.104454	0.11538	0.224041	-0.108486	0.185114	-0.09279	0.225256	-0.073724	0.21385	0.205578	0.248544	0.149708	0.0622845	0.0151658	0.287919	0.0530327	0.07759	0.154048	0.009702	0.0846029	0.154901	-0.016117	-0.0666685	-0.10039	0.157995	0.20685	0.156738	0.039092	-0.000223051	0.178359	0.260463	-0.00523553	0.173095
AAAATTAC	0.09761	-0.100767	-0.160145	-0.060497	0.022044	0.194634	0.0600344	-0.00366734	0.251985	0.184	0.07198	0.235341	0.0112199	0.138455	-0.0211722	0.17448	0.159944	0.25731	-0.183752	0.092517	0.212341	0.17491	-0.126261	0.223842	0.0864444	0.172035	0.253464	0.0589952	-0.00327861	-0.118099	0.0279144	0.156438	-0.01152	-0.11982	0.027362	0.0967811	0.155098	0.077754	-0.121123	-0.12199	0.024354	0.28521	0.282679	0.251165	-0.0916821	0.287751	0.130516	0.11703	0.077367
AAAATTAG	0.02384	-0.114146	-0.095142	-0.024901	0.0736637	0.09097	0.0367492	0.059327	0.242835	0.142955	0.26881	0.143481	0.0193133	0.031374	0.147364	0.22614	-0.153559	0.15856	0.018593	0.127596	0.190286	-0.16922	0.046029	0.0435878	0.0506462	0.16388	0.140369	0.133189	-0.180722	-0.0498707	0.238497	0.170917	0.23548	-0.072653	-0.117976	0.101166	-0.0888144	0.020499	0.0486928	-0.00754	-0.050657	0.00411	0.131133	-0.01751	0.0909171	0.123887	0.103432	-0.157854	0.215545
AAAATTAT	0.22828	-0.149906	0.279228	0.02222	-0.0874044	0.308854	0.0828285	-0.0395302	0.219257	0.242723	0.28514	0.248581	0.159575	0.056285	0.0752686	0.25141	0.275163	0.37825	0.230022	0.015702	0.210933	0.07221	0.158706	0.123954	0.222108	0.259509	0.296052	0.175039	0.145991	-0.110925	0.175466	0.113706	0.08155	0.071675	0.006705	0.170837	0.104688	-0.004736	-0.0240238	0.1222	0.232457	0.26872	0.354374	0.185629	0.0797776	0.28176	0.381065	0.170431	0.219587
AAAATTCA	0.25292	-0.119601	0.145409	0.087731	0.0704142	0.150424	0.138424	-0.110113	0.283624	0.253765	0.28436	-0.010342	0.0268732	0.026767	0.0173521	0.20685	0.114974	0.30369	-0.033332	-0.180622	0.12157	0.09274	0.129481	0.165127	0.325681	0.27122	0.225619	0.197167	-0.132165	-0.0156642	0.271509	0.110431	0.1498	0.027969	0.031797	0.161799	-0.0262594	0.018093	-0.00969755	0.00988	-0.05095	0.20023	-0.017353	0.063626	-0.0291391	0.329353	0.259328	0.0145689	0.162308
AAAATTCC	-0.04451	0.033783	0.045195	0.180602	0.0486128	0.016221	0.114312	0.178381	0.063828	0.0799108	0.17098	0.322179	-0.0487874	0.176254	0.103933	0.19	-0.101086	0.1288	0.080286	-0.136882	0.15897	-0.19736	0.026461	-0.0996958	-0.133616	-0.157105	0.015612	0.143696	-0.0868676	-0.262665	0.0519481	-0.221174	0.23754	0.002813	-0.284187	0.263447	0.0730264	-0.049046	0.275553	0.26024	0.094171	-0.01022	-0.071575	0.287826	0.238879	0.491688	-0.0127505	-0.082662	0.057785
AAAATTCG	0.17515	-0.370281	-0.201323	-0.20259	0.0347598	0.109377	-0.0116478	-0.124225	0.340881	0.0733729	0.20105	0.174067	-0.114703	0.203033	-0.0256045	0.13081	-0.228253	0.21974	0.20881	0.035013	0.172398	0.14063	0.0135	0.0286271	0.136522	0.135325	0.129095	0.143818	-0.121625	-0.146633	0.12493	0.0239859	-0.16853	0.167662	-0.239108	0.100072	0.00555514	-0.003404	-0.0458593	0.14859	0.101513	0.09306	0.089331	0.35543	0.0116139	0.215612	0.0822408	0.122737	0.126018
AAAATTCT	0.06099	-0.135979	-0.034944	0.063751	-0.0856565	0.167314	-0.134913	-0.181939	0.275279	0.0671914	-0.00425	0.127086	0.0651377	0.175083	-0.0847118	0.0637	0.0593	0.14405	0.221638	0.03191	0.256699	-0.03078	0.017299	0.046714	0.0660265	0.0234126	0.210941	0.024394	0.0139172	-0.0681759	0.0147996	-0.174985	0.1491	-0.155921	-0.110591	0.0920784	0.138046	-0.013552	-0.0703708	-0.10767	0.133813	0.13029	-0.053213	0.337988	-0.0384899	0.12463	0.208807	0.22451	-0.0127927
AAAATTGA	0.05276	-0.085253	0.253042	0.159218	0.184643	0.109503	0.00184685	-0.0640693	0.296966	0.217151	0.10351	-0.003587	0.0418967	0.041806	-0.116534	0.05597	0.13824	0.21983	0.251325	0.057977	0.076273	-0.08225	0.276765	0.0919622	0.204687	0.15045	0.168563	0.108914	0.133927	0.10818	0.183218	0.0222688	0.10973	-0.234558	0.111283	-0.0217108	0.21375	0.058137	-0.0967338	-0.04942	0.046689	0.07882	0.098593	0.149803	-0.104706	0.119788	0.230218	-0.104881	0.129878
AAAATTGC	-0.08995	-0.315887	0.132532	-0.188407	-0.156007	0.111288	0.0347421	-0.00329277	0.241632	-0.0968977	0.09769	0.09886	-0.155001	0.102159	-0.041853	0.06652	-0.05803	0.09346	0.27775	0.124481	0.360312	0.22139	0.169587	0.28973	-0.13272	-0.156449	0.154888	-0.10859	-0.134563	-0.130886	-0.0888627	-0.214441	-0.2033	-0.063123	0.005253	-0.00650794	0.00391653	0.053441	-0.0559646	0.00503	0.140033	-0.06225	0.027992	0.098371	0.0324089	0.244669	0.0403391	-0.0330611	0.0364589
AAAATTGG	0.05211	-0.159316	-0.02147	0.106546	-0.0447574	0.097844	-0.369181	-0.179044	0.153288	0.212854	0.01886	0.06075	0.0451571	-0.195559	-0.120862	0.12202	-0.044689	0.10605	0.203331	0.021835	0.034627	-0.10451	0.176442	0.0776111	0.0615787	0.0509948	-0.041362	-0.148137	0.00321633	-0.00944528	0.138666	-0.0818735	0.31604	0.035153	-0.204802	-0.135376	0.0812278	-0.113233	-0.170347	-0.1219	0.056014	-0.16688	-0.012394	0.091284	-0.262451	-0.109903	0.0620615	0.00128818	0.213892
AAAATTGT	0.226	0.00027	0.127398	0.154326	-0.0633996	0.267057	-0.0299574	-0.0702589	0.242229	0.226992	0.1665	0.110929	-0.00530325	0.150498	-0.0908002	0.13856	0.192449	0.15064	0.20602	0.123711	0.261998	-0.04889	-0.202211	0.153447	0.207178	0.200013	0.263022	0.11226	0.0870421	-0.249601	0.138767	0.0852973	-0.10196	-0.007588	-0.057322	0.15393	0.0847678	-0.055345	-0.108712	-0.04922	0.169452	0.12592	-0.006482	0.184501	-0.189053	0.197189	0.464633	-0.0280351	0.125035
AAAATTTA	0.02315	-0.351252	0.179138	0.234437	-0.084159	0.325267	-0.030032	-0.213377	0.322476	0.214441	0.15301	0.167637	0.123224	0.180918	-0.0164734	-0.02867	0.19271	0.14908	0.033601	0.178077	0.299312	0.09022	0.205134	0.0129014	0.115439	0.224199	0.317501	0.0935643	0.17091	-0.0650302	0.182128	-0.00583095	0.12415	0.243023	-0.041869	0.123905	0.188108	0.054258	-0.0663466	-0.07572	0.224953	0.10746	0.116623	0.261644	-0.0911233	0.274991	0.0516194	-0.0195042	0.0789146
AAAATTTC	0.00567	-0.258261	-0.195923	0.108208	0.238706	0.175011	0.0857615	0.0437453	0.363972	0.0520502	0.20384	0.074486	-0.0429671	0.180777	0.0256935	-0.05506	-0.111789	0.13417	-0.135475	-0.168741	0.212789	-0.0329	-0.179549	-0.0363431	-0.269342	-0.141165	0.281347	0.162382	-0.0682087	0.0320979	0.118143	-0.20514	0.06067	0.041263	-0.271616	0.181111	0.069867	0.052088	0.0618621	0.06534	0.061566	-0.11165	-0.192962	0.326136	0.0216678	0.32484	0.0191881	0.175556	-0.0146761
AAAATTTG	0.11386	-0.191001	-0.07299	0.082039	-0.0175099	0.033982	-0.152626	-0.232566	0.152125	0.148442	0.19568	0.062839	-0.190327	0.004854	-0.0948597	0.0318	-0.017317	0.15188	-0.213521	0.13501	0.180992	-0.01421	-0.128764	-0.0427773	0.0230903	0.176991	0.157187	-0.0135666	0.197685	0.00849401	0.181546	0.0701362	0.03147	-0.081434	-0.208163	-0.0118073	0.255934	0.103721	-0.149975	-0.22699	-0.135584	0.09748	-0.07992	0.011952	-0.165966	0.257818	0.0972355	-0.089556	0.155405
AAAATTTT	0.03678	-0.028595	-0.026138	-0.047036	-0.109225	0.273223	0.211727	0.0344932	0.339023	0.281435	0.2339	0.072707	-0.121537	0.113229	-0.00630242	0.03144	-0.02948	0.14314	-0.027896	0.09091	0.217856	-0.1266	-0.032569	0.132218	0.212582	0.141516	0.386369	0.203541	-0.109457	-0.0954401	0.180499	0.000674192	0.16012	0.108935	-0.077191	0.235416	-0.123199	0.073547	0.0510341	0.21166	-0.092326	-0.10867	-0.053922	0.287141	0.0150786	0.327599	0.0348456	0.0535365	0.0906021
AAACAAAA	0.07645	0.065475	0.212958	0.063234	0.0257689	0.263193	-0.185558	-0.103143	0.289129	0.213673	-0.01428	0.141341	0.172891	-0.067432	-0.139962	0.13734	0.16082	0.21858	0.319248	0.131522	0.259903	0.02096	0.305152	0.205281	0.417026	0.445247	0.068692	0.108845	0.118086	-0.0744539	0.173577	0.00702888	-0.02845	0.241195	0.185382	0.107408	0.240065	0.144687	-0.200311	-0.13474	0.451123	0.17756	0.037978	0.073639	-0.172207	0.0630477	0.348503	-0.0870244	0.112524
AAACAAAC	0.02591	-0.048583	0.125729	0.114188	0.0869544	0.237378	-0.0586688	-0.294641	0.267251	0.224078	0.09143	0.089022	0.126973	0.04995	-0.0179141	0.03699	0.0261	0.15409	0.257532	0.12985	0.176086	0.02329	0.160988	0.119805	0.459603	0.465794	0.238668	0.11248	0.0814458	0.0882071	0.236502	-0.0240246	0.0439	-0.003403	0.161328	-0.0243722	0.0690997	0.21973	-0.218328	-0.21872	0.462648	0.2062	0.19086	0.147167	-0.163863	0.0661624	0.260921	-0.150416	0.192457
AAACAAAG	-0.05835	0.106855	0.163545	0.013687	0.141197	0.063938	-0.0849764	-0.0673891	0.311942	0.077291	0.05496	0.198225	-0.109364	0.076323	0.0168071	0.13489	0.258659	0.14847	0.026866	-0.005175	-0.030352	-0.08696	0.022871	0.124204	0.441423	0.439334	0.17072	0.00700923	-0.110454	0.0270489	0.112887	0.0618454	0.09167	-0.043166	-0.0203	0.132369	-0.00393466	0.073028	-0.0336043	0.06576	0.392548	0.12742	0.29006	0.168593	-0.0610893	0.144002	0.382295	-0.110209	0.0733593
AAACAAAT	0.21036	-0.21651	0.116419	0.041617	0.0385588	0.19281	-0.0628669	-0.138528	0.267212	0.178857	0.11266	0.029128	0.047837	0.10921	-0.0362961	0.24854	-0.061416	0.19174	-0.028455	0.17954	0.133669	0.13712	0.180345	0.0889352	0.42204	0.446441	0.252044	0.0641368	0.0253529	0.0619034	0.115505	-0.00422736	-0.13481	-0.037119	-0.008649	0.150551	0.108885	0.034129	-0.143656	-0.00696	0.47306	0.23048	0.21375	0.083361	-0.174557	0.196296	0.306315	0.0275827	0.129919
AAACAACA	0.01049	-0.117314	0.016239	-0.002991	0.0928276	0.056521	-0.0879299	-0.270476	0.246924	0.163373	0.09468	0.086086	0.0189831	-0.012549	-0.0881405	0.07047	0.019492	0.12837	-0.044112	0.149488	-0.078879	-0.08044	-0.058455	0.100895	0.42746	0.445465	0.046257	0.0873206	0.1243	0.0801218	0.204691	0.0372312	-0.06529	-0.053049	0.024864	0.0583201	0.143118	0.125626	-0.192499	-0.17379	0.470638	0.36656	0.340742	0.033528	-0.0888719	0.164842	0.211352	-0.0131724	0.217379
AAACAACC	0.01997	0.018857	0.195738	0.156488	0.139262	0.030184	0.0826718	0.067562	0.060101	0.207243	-0.0909	0.068264	0.0238626	0.081682	-0.044432	0.11674	0.221811	0.04374	-0.013435	0.031583	0.046314	-0.05948	0.080656	0.181889	0.343238	0.372305	0.077771	0.115468	0.0670561	0.0206724	0.194737	-0.11105	0.02027	-0.009535	-0.063709	0.0145297	0.0749393	0.196366	0.0648482	-0.11814	0.384412	0.16775	0.122306	-0.013768	-0.0768171	0.0321534	0.130493	-0.139258	0.123608
AAACAACG	0.06892	-0.201613	0.01971	0.020804	0.0275132	-0.073759	-0.0225336	-0.113289	0.134686	-0.0297368	-0.05397	-0.030816	-0.100488	-0.038475	-0.0168389	0.14797	0.011794	0.04131	-0.015655	-0.005567	0.185694	0.17282	0.02832	0.15994	0.344371	0.41576	0.146089	0.0918776	0.0282792	-0.00982677	-0.0858429	0.00351782	0.06809	-0.115479	-0.058148	0.188676	0.0570487	0.037296	0.0633225	0.06429	0.406284	0.17004	0.156538	0.01378	0.042446	0.0325737	0.102293	0.218316	-0.14978
AAACAACT	0.03419	-0.032068	0.215007	0.159558	-0.175769	-0.043577	0.0643567	-0.0449276	0.247875	0.15277	0.03582	0.167277	-0.121272	-0.057715	-0.132958	0.13922	0.213296	0.0816	0.053294	0.141756	-0.097213	-0.15244	0.094267	0.05436	0.370827	0.394064	0.077312	0.0455351	0.0294765	0.0166781	0.207931	-0.0748706	0.08838	-0.089171	-0.050105	0.197225	0.0244217	0.014215	-0.106517	-0.0616	0.315458	0.09282	0.204952	0.117533	-0.108424	0.214038	0.0954873	-0.0333501	0.0182899
AAACAAGA	-0.01718	-0.036958	0.179862	0.106329	0.101985	0.017102	-0.0617052	-0.0887997	0.30959	0.209399	-0.01071	-0.068646	-0.0551014	-0.023851	-0.0467496	0.06745	0.138892	0.08748	0.112545	-0.02124	0.10188	0.15183	0.170183	0.250276	0.343117	0.363747	0.193547	0.171287	0.110136	0.227992	0.291738	-0.0865247	0.11082	0.03315	-0.011884	-0.00137795	0.13257	0.005196	-0.0761995	-0.01938	0.352635	0.17932	0.193502	0.083241	-0.0734444	0.0391561	0.166273	-0.0969477	0.246812
AAACAAGC	0.01025	-0.038113	0.17438	-0.087009	-0.0212053	0.18878	0.0295433	-0.111609	0.185775	0.00381232	0.01176	-0.128284	-0.18073	0.129953	-0.0835532	0.06015	0.17365	-0.03523	-0.064296	0.020977	0.089414	0.04228	0.181887	0.215779	0.26347	0.327557	0.076602	-0.0381286	-0.0432135	-0.0828944	0.0649239	-0.237604	0.02651	0.222215	-0.103115	-0.000611387	-0.0114176	0.117751	-0.0320834	0.08569	0.317095	0.21686	0.22589	0.06779	0.0482505	-0.0118009	0.0967302	-0.150838	0.101579
AAACAAGG	-0.14946	0.102308	0.123306	-0.101425	0.245633	0.257436	-0.152079	-0.00348887	0.246214	-0.0167528	-0.01503	0.080698	-0.202922	0.011162	-0.0935391	-0.0987	0.086445	0.01973	-0.014983	0.092352	0.052728	-0.24417	0.008387	0.0300048	0.19944	0.270102	0.096976	-0.0758047	-0.0702536	-0.0115633	-0.152702	0.0235415	0.16013	0.256626	-0.160987	0.0239929	0.0515578	0.051605	-0.0769856	-0.12653	0.362936	0.15212	0.224947	0.034619	-0.178128	0.197921	0.0571589	0.00936001	0.0125508
AAACAAGT	-0.13895	0.027345	0.082846	0.065547	-0.0294927	-0.013207	-0.234502	-0.325657	0.199044	-0.0500751	-0.05998	0.086537	-0.388112	-0.024239	-0.206118	0.10794	-0.148	0.14128	0.022339	0.087391	-0.033898	-0.16564	0.06735	-0.13125	0.314956	0.351652	0.119693	-0.210167	-0.00898848	0.015025	-0.0122518	0.0100093	0.13676	-0.207229	0.02565	-0.061133	-0.0441442	0.053629	-0.120016	-0.12521	0.313367	0.20742	0.13376	0.079992	-0.267056	-0.0005715	-0.000955201	-0.249099	0.0996132
AAACAATA	0.14748	-0.177705	0.176115	0.045573	0.0979421	0.218633	0.0590907	-0.140525	0.375622	0.199638	0.25062	0.137208	0.0623473	0.139379	0.123969	0.28749	0.117858	0.29601	0.186019	0.176839	0.201548	0.04421	0.112552	0.234267	0.423063	0.458973	0.342775	0.135838	0.0905042	-0.102183	0.290366	0.184777	0.01359	0.026718	-0.062515	0.104045	0.114299	0.182231	0.0670455	0.17216	0.444452	0.31685	0.108533	0.279818	-0.0217394	0.194069	0.483137	0.0010887	0.251365
AAACAATC	0.17615	-0.067353	0.086268	-0.035159	-0.197617	-0.033733	-0.0901778	-0.148662	0.18401	0.113053	0.11617	0.10422	-0.0625571	0.080221	-0.04122	0.13489	-0.017397	0.17685	0.056523	0.122137	0.043543	-0.05123	0.150256	0.0718223	0.35813	0.362134	0.248723	-0.0281007	0.207857	-0.00206963	0.125795	-0.0793647	-0.11787	-0.121287	0.262739	-0.104558	0.26716	0.080957	-0.118022	-0.15197	0.393273	0.13107	0.18826	0.193871	-0.173125	0.123695	0.462672	-0.22071	0.0687675
AAACAATG	0.09473	-0.154434	-0.039296	-0.061487	0.13284	0.153746	-0.253438	-0.285973	0.298796	0.0272473	0.15967	0.073658	0.0819922	-0.152474	-0.179892	0.19603	0.082934	0.2117	0.203794	0.130809	0.127064	-0.05088	-0.053036	0.0933169	0.426754	0.451204	0.29652	-0.0872334	0.0557167	-0.0632244	0.0672755	0.231206	0.01766	-0.220029	0.020842	-0.0240772	0.0206496	0.119167	-0.200065	-0.1637	0.449088	0.16095	0.033014	0.14845	-0.130575	0.079463	0.475529	-0.0963802	-0.0259709
AAACAATT	0.02117	-0.023053	0.107756	0.076004	-0.0808191	0.095834	-0.0161781	-0.034223	0.169837	0.172659	0.11442	0.157295	-0.0663372	0.148054	-0.0618733	0.15403	0.089167	0.19579	-0.009418	0.152679	0.167425	-0.26059	0.048087	0.122781	0.380166	0.399223	0.36164	-0.040005	-0.0744448	-0.171856	0.0162896	-0.0778767	-0.10159	-0.130694	-0.075598	0.074571	-0.040669	0.071965	-0.0490989	-0.06797	0.356495	0.05621	0.068977	0.112172	-0.0660593	0.106858	0.484697	-0.052849	0.00437799
AAACACAA	-0.01967	0.029372	0.055017	-0.017607	0.114007	0.246828	-0.0967946	-0.112236	0.192537	0.112004	0.20077	0.14179	0.056611	0.020371	-0.0462983	-0.01742	0.038886	0.08489	0.036259	0.124625	0.082122	-0.04502	0.231232	0.278375	0.433259	0.45514	0.141998	0.0937569	-0.108299	0.0679759	0.168563	-0.043591	0.07535	0.084398	0.081124	0.0710284	-0.0373806	0.162618	-0.0864054	-0.16909	0.42713	0.32249	0.374278	0.068714	-0.247154	0.0945973	0.409754	-0.187744	-0.0615666
AAACACAC	0.14045	-0.154513	0.064628	-0.045327	0.076126	0.256682	0.0154058	0.0426765	-0.045694	-0.00512628	0.10026	-0.119474	0.131432	0.0461	-0.0336211	0.115	0.086304	0.13783	0.021465	0.120494	0.047957	0.11376	0.052339	0.313671	0.299129	0.340308	0.094804	-0.146237	-0.219083	-0.136186	0.0565525	-0.0336554	0.11515	0.075453	-0.036027	-0.0216406	-0.19482	0.110428	0.0342231	-0.08935	0.348811	0.34017	0.281654	-0.082767	-0.0138504	0.017662	0.00429882	0.155254	0.018112
AAACACAG	-0.03955	-0.072384	0.165963	0.141998	0.110475	0.052782	-0.0650845	-0.0540262	0.126742	-0.105712	0.18842	-0.079443	0.232175	-0.216367	-0.0117402	0.10078	0.227607	-0.00842	-0.063887	0.012106	-0.038592	-0.11945	-0.24997	0.00519614	0.352441	0.428551	-0.000174	0.0388592	0.0889783	-0.0361827	0.1402	0.0272687	-0.08823	-0.034676	-0.050902	0.131316	-0.0138909	0.123921	-0.199975	-0.01673	0.325608	0.3181	0.392758	-0.023401	-0.0893318	0.0866275	-0.0889293	-0.0633708	0.0451811
AAACACAT	-0.01633	-0.150471	0.044366	-0.065773	0.0102641	0.202774	-0.198423	-0.229425	0.069523	-0.13031	0.11061	0.065342	0.212759	-0.119518	-0.132232	0.03457	-0.010629	0.10567	0.064393	0.069442	0.089444	0.02384	0.008914	-0.0237933	0.273925	0.330848	0.075583	-0.0780206	0.00556576	0.0424659	0.10694	0.0753081	0.1167	-0.072549	0.172381	-0.0211753	0.012388	0.088274	-0.150263	-0.16323	0.282533	0.31436	0.360496	0.020674	-0.203607	0.0803359	-0.0711211	-0.0768758	-0.00270131
AAACACCA	-0.07041	-0.171906	0.05392	0.040605	-0.036467	0.295847	-0.167224	-0.21705	0.282486	-0.0146498	-0.00879	0.062652	0.121822	-0.000542	-0.253388	-0.00871	0.05733	0.07956	0.094275	0.076395	0.089015	-0.23119	0.025488	0.0861778	0.210447	0.291259	0.009312	-0.0565524	-0.017624	0.0331747	-0.139364	-0.0454252	-0.0248	0.025482	0.076285	-0.0573922	-0.00580865	0.017513	-0.282542	-0.12963	0.343375	-0.04943	0.099742	-0.0218	-0.0931947	-0.0837997	-0.150461	0.296299	-0.177531
AAACACCC	-0.03852	-0.029889	-0.076828	0.087796	0.177946	0.469313	0.131274	0.154618	0.023757	0.0679394	0.16771	0.068764	-0.0495069	0.111375	0.0897989	-0.00644	-0.158971	-0.08692	-0.009162	0.048617	0.099369	-0.0996	0.032406	0.0334458	0.173328	0.286717	0.076116	0.127463	-0.108661	-0.0603825	0.0305404	-0.156137	0.08504	0.075144	-0.304641	0.232663	-0.0793476	0.085541	0.0726441	0.15447	0.217262	0.04508	-0.051056	0.043982	0.130193	0.248073	0.0480194	-0.0310778	0.0999927
AAACACCG	-0.05447	-0.097802	-0.152643	-0.02543	0.166978	0.050071	0.226978	0.101937	-0.006377	-0.0789442	0.02368	0.169056	-0.21924	0.160006	0.137322	0.05829	-0.120497	0.06341	0.067666	-0.022217	0.11502	0.14014	0.014147	0.121002	0.340394	0.379593	-0.12067	0.246078	-0.1838	-0.288461	-0.1142	-0.0763202	-0.04707	-0.005635	-0.155373	0.336462	-0.125183	-0.028262	0.109529	0.38779	0.13189	0.19568	0.159674	-0.036566	0.368883	0.0376488	0.0772778	0.15484	-0.0591907
AAACACCT	0.06815	-0.051907	-0.293056	0.059953	0.0860481	0.305214	-0.0340617	-0.0853436	0.059912	0.025197	-0.05101	-0.094955	0.0856645	-0.15232	-0.0466196	-0.04551	-0.128358	0.16448	-0.239706	-0.095908	-0.011501	0.0166	-0.154956	-0.10916	0.144902	0.241017	0.048837	0.00710492	0.00705784	-0.0175935	-0.0600029	-0.0288018	0.00912	-0.060582	-0.160378	-0.109787	0.0378429	0.03492	-0.103536	-0.06319	0.203587	0.06382	-0.009817	0.00186	-0.0676295	0.038695	0.0579836	0.057636	0.0315331
AAACACGA	0.07837	-0.049677	0.006673	-0.028748	0.145369	0.110593	-0.0240099	-0.0927804	0.231972	0.137941	0.13884	-0.113731	0.272132	-0.096306	-0.0640996	0.12115	0.019276	0.07556	0.12203	0.054118	0.065464	0.17414	0.116272	0.0857674	0.302036	0.387965	0.206455	-0.0337601	-0.0541647	0.105241	0.0800978	-0.0621117	0.15847	0.221428	0.057908	0.0372364	-0.0686434	0.340504	-0.132624	-0.06104	0.378147	0.38311	0.440486	0.071194	-0.00958827	0.173343	0.0558643	0.404101	0.175687
AAACACGC	0.08744	-0.327015	-0.010984	-0.243767	0.034831	0.176852	-0.036013	0.0219791	0.135311	-0.0362652	0.10022	-0.137246	0.247842	-0.04388	0.0131781	0.01726	-0.063409	0.10685	-0.140367	0.070662	0.150432	0.00946	-0.177211	0.351551	0.187504	0.331327	0.00597	-0.13028	-0.13246	-0.249682	-0.0878103	-0.038689	0.19056	0.091854	-0.18596	0.0255576	-0.0993857	0.238282	-0.0293733	0.13303	0.271875	0.42552	0.403271	-0.038696	0.0888257	0.0266379	-0.0183309	0.427699	-0.222459
AAACACGG	0.17206	-0.181337	0.030883	0.045635	0.0241442	0.029352	0.173395	0.121116	0.032243	-0.0744688	0.02629	0.110661	0.212177	-0.033905	-0.0359225	-0.06653	-0.024966	-0.01882	0.090091	-0.013271	-0.088514	-0.05573	-0.002688	0.0400461	0.217393	0.269414	-0.128031	0.0111911	-0.176086	-0.16365	0.0268371	-0.0811818	-0.01517	-0.076762	-0.074842	0.0599933	-0.16031	0.087426	0.245141	0.08649	0.274845	0.3715	0.336128	-0.126525	0.00908053	0.11314	-0.151277	0.325817	0.0756721
AAACACGT	-0.17765	-0.162634	-0.195958	-0.117968	-0.334743	-0.062184	-0.208767	-0.215396	0.050816	-0.11883	-0.02033	0.024929	0.417296	0.008539	-0.166567	-0.12241	-0.217178	0.17882	-0.163219	0.114876	0.159061	0.03395	-0.231547	0.0671967	0.060417	0.150714	0.013452	-0.165178	-0.205163	-0.322791	-0.15816	0.19706	-0.08687	0.017105	-0.125302	-0.112422	-0.202698	0.430769	-0.116854	-0.13243	0.192401	0.36115	0.334861	0.113207	-0.0572391	-0.103156	-0.229132	0.429062	-0.00689296
AAACACTA	0.05735	0.177909	0.024274	-0.085527	-0.0347919	0.165862	-0.0596631	-0.209471	0.172409	0.182283	0.16211	0.069244	-0.0564564	0.058003	-0.166753	0.18433	0.039666	0.2142	-0.110237	0.119819	0.154512	0.12992	-0.200662	0.0642888	0.309661	0.356338	0.236769	0.0151294	0.0428118	-0.0845175	0.151832	-0.0973922	0.0508	0.140316	-0.171228	0.000883519	0.06354	0.143172	-0.26553	-0.19245	0.358121	0.25672	0.133581	0.144869	-0.140356	0.101882	0.0564902	-0.0393772	0.0628074
AAACACTC	-0.07923	0.18147	-0.014238	0.060634	-0.0229331	-0.062667	0.0449122	-0.0689223	0.098763	0.0885378	-0.00242	-0.105096	-0.0575119	-0.219508	-0.0494942	0.20549	-0.205775	0.04966	-0.154006	0.143559	-0.057009	0.01835	-0.300606	0.155329	0.268637	0.356066	-0.027571	-0.0214221	-0.0493117	0.019982	0.0403968	0.0588558	0.01023	-0.014984	-0.265828	0.116535	-0.00729809	0.113874	-0.0219169	-0.07008	0.117078	0.10931	0.175028	-0.046096	0.0470254	0.01815	0.00288119	-0.126906	-0.0855147
AAACACTG	-0.10812	-0.176967	0.068046	-0.015686	-0.0955749	-0.176805	-0.0586414	-0.0358971	-0.036254	0.103715	0.08135	-0.14337	0.0353934	-0.056654	0.0812297	0.10811	0.013697	0.04709	-0.037288	-0.045481	-0.082618	-0.06848	0.077185	0.126153	0.369794	0.388278	-0.026606	-0.0100651	-0.168751	-0.102023	-0.0277552	-0.0622755	0.04839	-0.199431	-0.173006	-0.115704	-0.244029	0.004371	0.0289576	-0.13728	0.234823	0.15373	-0.112629	0.014299	-0.176594	0.143438	-0.0822967	-0.0687184	-0.0647736
AAACACTT	0.01863	0.110629	0.05348	-0.023225	-0.141899	0.104819	-0.23206	-0.183009	0.086945	-0.0958074	0.12378	0.01728	-0.292053	-0.019562	-0.143348	0.03428	0.057884	0.02469	0.068304	0.090969	0.168944	0.01308	0.022773	0.0231544	0.214082	0.248238	0.2377	-0.13713	-0.127977	-0.279907	-0.154666	-0.213199	-0.09589	-0.019836	-0.062831	-0.011377	-0.0369856	0.090226	-0.161057	-0.04516	0.369251	0.14122	0.161976	-0.000337	-0.146564	0.077717	-0.000386313	-0.269873	0.149042
AAACAGAA	0.02303	0.131925	-0.174364	0.05867	0.150364	0.140595	-0.202853	-0.262525	0.392575	0.283208	0.07062	0.039293	0.0342685	-0.008944	-0.196108	0.11116	-0.091094	0.20576	0.093384	0.182538	0.229546	-0.1294	0.036063	0.0468039	0.281153	0.366708	0.233217	0.168285	0.11536	0.0563297	0.220133	0.0648144	0.22047	0.049861	-0.078281	0.0324423	0.0813099	0.088692	-0.311555	-0.21857	0.302995	0.00626	-0.107577	0.321202	-0.137877	0.0985269	0.221073	-0.228989	0.225661
AAACAGAC	-0.04079	0.049454	-0.085407	-0.159457	-0.122667	-0.002872	-0.223096	-0.184657	0.121922	0.0875452	0.04779	-0.242249	-0.0675121	-0.085996	-0.283804	0.21989	-0.13431	0.01705	-0.003464	-0.107168	-0.096124	-0.03099	-0.138222	0.0222113	0.2935	0.358261	0.004349	-0.125119	-0.0520015	-0.0689656	0.0059708	-0.0884681	0.03562	-0.015553	-0.081887	0.0203352	-0.0712704	-0.013035	-0.162805	-0.04565	0.222164	0.1157	-0.063471	-0.069084	-0.176829	-0.0416414	-0.131167	-0.0653234	0.151342
AAACAGAG	-0.02242	0.013189	0.215155	0.009578	-0.0433617	0.197738	-0.0395979	-0.22559	0.302425	0.140645	-0.068	-0.003	-0.113177	0.024822	-0.0420257	0.02099	0.050151	0.1228	0.006272	-0.029765	-0.013327	-0.0517	0.024208	-0.00087648	0.237945	0.332001	-0.01627	-0.0182022	-0.0545975	-0.0120773	0.0990478	0.04665	-0.24407	0.084826	-0.072613	-0.115468	-0.0677515	0.125241	-0.212297	-0.24739	0.325173	0.00132	0.065887	0.028834	-0.276511	-0.00560579	-0.0603957	-0.260882	0.106416
AAACAGAT	0.06736	-0.157386	-0.022532	-0.118848	-0.0727425	0.216305	-0.023924	-0.112626	0.3248	0.113482	0.15589	0.115092	-0.0949965	0.14724	0.0151124	0.09827	-0.134538	0.20419	-0.082655	0.188359	0.116804	0.05592	0.213334	0.0332622	0.250004	0.333706	0.300689	0.0887053	0.161859	0.249328	0.247328	-0.0512733	0.16034	0.038462	0.268132	0.00329669	0.137897	0.117025	-0.0744599	-0.14461	0.279536	0.21304	0.06446	0.274612	-0.131484	0.0962701	0.14124	0.0289791	0.188785
AAACAGCA	0.01351	-0.013036	0.174586	-0.090931	0.0852584	0.082148	0.0671725	-0.0656149	0.339375	0.0531257	0.09624	-0.023845	0.0248545	-0.166979	-0.00563181	0.04219	0.230773	0.0579	0.032906	0.10526	0.048953	-0.01026	-0.011137	0.114108	0.242984	0.294355	-0.039242	0.190196	0.0696818	-0.106732	0.192019	-0.151492	0.08228	0.10423	-0.146763	0.14357	0.00290011	0.163826	-0.126023	0.02974	0.11514	0.08801	-0.130087	-0.018083	0.0263094	0.189224	0.0936266	-0.117212	0.170281
AAACAGCC	-0.35632	-0.109768	0.009919	-0.205294	0.0886773	0.086928	-0.0894195	-0.0104769	0.003924	-0.0632852	-0.23301	0.151941	-0.110779	0.152475	-0.097248	-0.02628	0.139708	-0.08624	0.052551	0.060514	-0.031886	-0.15801	-0.15818	-0.307582	0.118951	0.258552	0.015971	-0.0366078	-0.101023	-0.121952	-0.0719131	-0.0805923	-0.11753	-0.192329	-0.18131	-0.141022	-0.182642	-0.02317	-0.0656463	-0.06244	0.167076	-0.08292	-0.106292	-0.041911	-0.0781766	-0.247051	-0.120385	-0.0120951	-0.10163
AAACAGCG	-0.1154	-0.175171	0.080947	-0.009893	-0.0122503	-0.032728	-0.135173	-0.153228	0.007347	-0.0220035	0.18247	-0.027227	-0.0748457	0.030344	0.131872	0.2238	0.130937	0.09098	-0.025434	-0.108293	0.388478	0.02271	-0.062631	0.0743935	0.207152	0.276712	-0.019245	-0.0162861	0.00544036	-0.0928263	0.0631297	-0.0165028	0.04463	-0.131687	0.118363	0.00981797	-0.0249762	0.012523	-0.0689503	-0.05242	0.228546	0.03602	0.133058	-0.172122	0.046651	0.0715018	0.0574707	-0.042257	0.122171
AAACAGCT	-0.11271	0.1191	0.166121	-0.055402	-0.229449	-0.108519	-0.155184	-0.19514	0.095785	-0.113082	-0.08407	-0.194188	-0.0227991	-0.031659	-0.0932643	0.01477	0.0063	-0.11246	0.047011	-0.203738	-0.134774	-0.11114	-0.088293	-0.202411	0.0225062	0.0880636	-0.04239	-0.149851	-0.0196625	-0.139553	-0.133931	-0.0463143	0.02223	-0.182452	-0.014787	-0.212479	-0.097321	0.132659	-0.185406	-0.01339	0.062859	-0.05332	0.08853	-0.110262	-0.160382	-0.114343	-0.0427199	-0.118262	-0.00621328
AAACAGGA	0.0421	-0.134274	-0.053329	-0.116478	0.0408167	0.113603	-0.00937075	-0.12699	0.331241	0.0515446	0.01488	-0.180652	0.0252932	-0.024676	-0.133986	0.01978	-0.072181	0.0722	0.045041	0.135038	0.020053	-0.13723	0.197234	-0.097924	0.215031	0.242857	0.054545	0.103711	0.0265838	0.00337844	0.10069	0.082772	0.36317	0.064692	0.091589	-0.0842883	-0.0123627	0.093503	-0.258343	-0.22921	0.123761	0.14884	0.03778	0.085671	0.160152	0.24043	0.109981	0.0642305	0.281876
AAACAGGC	0.05157	-0.015628	0.062448	-0.086737	-0.0430261	0.032305	0.133172	0.109358	-0.005825	-0.104111	-0.0715	-0.144088	-0.207778	-0.238027	-0.00282938	-0.17972	0.04166	-0.09051	0.161853	-0.090673	0.079574	-0.32982	0.03134	-0.109847	0.0181488	0.121375	-0.182183	-0.156021	0.0609276	-0.131568	-0.207045	-0.10853	-0.11665	-0.080529	-0.125029	-0.0408295	0.0687334	-0.11401	0.084743	-0.14806	0.170909	-0.18641	0.119423	-0.202797	0.3032	-0.16735	-0.145061	-0.162899	0.0748367
AAACAGGG	-0.08229	0.222749	-0.108027	0.188941	0.138613	0.248708	-0.0966539	-0.0124342	0.065531	0.0370069	0.01161	-0.125924	-0.235356	-0.038252	0.0468351	-0.02663	0.157308	-0.23454	0.109044	-0.024159	-0.022225	-0.12291	0.086487	-0.0705874	0.0730127	0.289142	0.015943	-0.0125628	0.0589672	0.0274599	-0.0610204	0.0237687	0.05995	0.418284	-0.059375	-0.0718656	-0.0104218	0.087545	-0.0548304	-0.30832	0.118369	-0.12516	-0.024462	-0.132357	0.215838	0.0341544	-0.0393997	0.0430437	0.219083
AAACAGGT	-0.06561	0.124543	0.026338	-0.149556	0.0991624	0.199259	-0.0516762	-0.123931	0.124207	-0.141933	-0.0926	-0.000792	0.0621403	-0.011669	-0.141843	-0.06228	-0.070092	0.02215	-0.071513	0.099446	-0.001087	-0.05091	-0.214751	-0.00841822	-0.0577916	0.1809	0.047406	-0.107194	-0.129393	-0.222287	-0.194372	-0.0690138	0.2708	-0.056952	-0.251744	-0.156032	-0.142032	0.056996	-0.0558698	-0.18857	0.053354	0.07423	0.164468	0.103773	0.0940488	-0.190721	-0.261281	0.0736744	0.171478
AAACAGTA	0.0722	-0.233214	0.151734	0.188444	-0.0993799	0.156398	-0.0238368	-0.160174	0.279608	0.00549555	0.01414	0.20796	-0.0122188	0.040894	-0.141531	0.11033	-0.002825	0.05516	-0.024733	0.051979	0.155707	0.09073	0.053377	0.12238	0.387123	0.431919	0.210788	0.0236804	0.000270401	-0.0337978	0.119923	-0.000382007	-0.02292	-0.00935	0.016375	0.0219261	0.028627	0.231382	-0.176605	-0.15241	0.329924	0.13486	0.197658	0.216399	-0.109882	0.110747	0.0808867	-0.0280086	0.255853
AAACAGTC	-0.13641	0.023899	-0.209246	-0.102483	-0.183637	0.082221	-0.342993	-0.330184	0.114382	-0.196784	-0.11041	-0.140746	-0.0861775	-0.248953	-0.239479	-0.15111	-0.142236	-0.09734	0.100093	-0.069331	-0.05373	-0.05797	-0.134495	-4.43762e-05	0.0750802	0.206769	-0.037695	-0.284003	-0.0964445	-0.343318	-0.299823	0.104349	-0.19336	-0.107024	-0.110296	-0.249921	-0.037099	-0.00571	-0.229576	-0.30971	0.240589	-0.06034	-0.009764	-0.146264	-0.331417	-0.16477	-0.189896	-0.140074	0.0403645
AAACAGTG	0.08557	-0.133907	-0.031655	0.008274	-0.0652668	0.139627	-0.14652	-0.210613	0.271489	0.0943563	0.09088	-0.013193	-0.0209797	0.098924	-0.157603	0.16932	-0.010675	0.0576	0.020744	0.142183	0.276479	-0.0311	0.06856	-0.0366122	0.288973	0.339581	0.146888	-0.0963737	0.0675601	0.0087409	0.0296561	0.0715424	-0.03493	-0.051991	-0.130478	0.0941858	0.0664589	0.077538	-0.202088	-0.16118	0.316214	0.02843	0.001799	0.075871	-0.213496	-0.0116569	0.0346231	-0.220625	0.0840428
AAACAGTT	0.01087	-0.094932	0.090845	0.171545	-0.152457	0.038103	-0.0738055	-0.0709497	0.19272	-0.00949503	0.01888	0.206737	-0.192212	0.126297	-0.0684063	0.09789	0.254089	0.09581	0.033125	0.047707	0.124193	-0.12334	0.031492	-0.0526492	0.13841	0.215413	0.241179	-0.0768119	-0.179384	0.0702498	0.081214	-0.194651	0.13448	0.008756	-0.113652	0.0593482	-0.0666113	0.072603	-0.130969	0.07103	0.342416	-0.00224	0.082276	0.170109	-0.0623888	0.109416	-0.171153	-0.0157819	0.131415
AAACATAA	-0.01965	-0.250337	0.13892	0.114658	-0.202985	0.169818	-0.224437	-0.23727	0.267707	0.114435	-0.13106	0.21762	-0.17098	0.129838	-0.270742	0.1989	0.190887	0.22231	0.087725	0.232566	0.114502	-0.07611	0.117087	0.151027	0.267055	0.395991	0.307022	-0.149706	0.0520689	-0.00876185	-0.096576	-0.172946	0.09956	0.005836	0.014354	0.00507999	0.0858844	0.202182	-0.276616	-0.24202	0.379747	0.34821	0.309897	0.143561	-0.252754	0.0375467	0.163462	-0.169465	-0.0513894
AAACATAC	-0.02742	-0.050686	0.023928	0.050812	-0.0685549	0.238435	-0.00301277	-0.136909	0.160522	0.0236636	-0.12323	0.007893	-0.0812422	0.081844	-0.14611	0.0238	-0.039697	0.09677	0.081977	0.186293	0.03965	0.15964	0.041496	-0.0461416	0.286286	0.309092	0.242829	-0.162312	-0.066504	-0.146677	-0.134579	-0.10127	-0.15675	-0.078615	-0.167376	-0.0141782	0.041627	0.1317	-0.0594872	-0.16877	0.340101	0.26679	0.344224	0.108717	-0.125177	0.0611108	-0.0928107	-0.0011178	-0.0299474
AAACATAG	-0.05211	0.117029	-0.011963	0.22224	-0.0162338	0.102021	-0.169405	-0.17235	0.104849	-0.0754081	-0.06106	0.066539	-0.0675311	-0.089794	-0.105513	-0.07634	0.137744	-0.0796	0.096128	0.136982	0.130572	-0.09034	0.000713	-0.109343	0.272973	0.382091	0.199047	-0.299715	-0.0822331	-0.0219536	-0.124542	-0.150907	-0.07393	0.010578	-0.156332	-0.0142115	-0.0806347	-0.094839	-0.155367	-0.21007	0.321973	0.29052	0.36267	0.02595	-0.227376	-0.0823298	0.0365368	-0.11122	0.0362372
AAACATAT	0.12196	-0.097484	0.089609	0.027017	0.0731151	0.084359	0.0369202	-0.0351771	0.118553	0.163129	0.25022	0.155245	-0.0375539	0.061921	0.106149	0.26881	0.022679	0.20855	0.088875	0.037514	0.084272	0.18452	-0.019238	-0.0393529	0.375584	0.418359	0.287285	0.225577	0.0422474	0.115133	0.151799	0.0575027	0.068	-0.14474	0.039322	0.129845	0.0193922	0.104098	0.00489396	0.17408	0.263424	0.3112	0.265738	0.118384	0.139407	0.212423	0.241828	-0.00608468	0.205827
AAACATCA	0.19438	0.039805	0.179304	0.080444	0.0736075	0.192606	-0.128268	-0.11292	0.226283	0.101606	0.12497	0.074248	0.0340727	-0.072516	-0.221928	0.12872	0.089574	0.26812	0.208785	0.118241	0.114402	-0.11765	0.071155	-0.0964929	0.263737	0.371248	0.188801	-0.111321	0.191692	-0.126566	-0.126361	0.169686	-0.05835	-0.065187	0.000224	-0.0116692	0.215643	0.071145	-0.301327	-0.18917	0.322596	0.2776	0.117797	0.119641	-0.181078	-0.0421379	0.0879262	-0.0780226	0.0401648
AAACATCC	0.03027	-0.174729	-0.041759	-0.111624	-0.0429017	-0.072987	0.29852	0.355245	-0.028482	0.00114581	0.06207	0.167784	-0.120194	-7e-06	0.274765	0.03843	-0.083127	0.0423	0.022909	-0.054853	0.023542	-0.03052	-0.064143	-0.112342	0.188828	0.322063	0.071584	0.165883	-0.0254853	-0.183591	-0.0668613	-0.115263	-0.01252	0.06777	-0.06926	0.170646	-0.0107594	-0.083477	0.337644	0.12242	0.204904	0.16962	0.052088	0.03694	0.212843	0.230359	0.206282	-0.0704793	0.00883422
AAACATCG	-0.07795	-0.278329	-0.090346	-0.008102	-0.0199153	0.127161	-0.141961	-0.16276	0.000672	-0.235656	0.05856	-0.047137	-0.21311	0.005037	-0.253337	-0.15567	-0.131605	-0.0657	0.026995	0.014667	-0.0895	-0.0242	-0.160956	0.047716	0.134211	0.245777	-0.019972	-0.188752	-0.0626326	-0.0249207	-0.123664	-0.0517116	-0.05987	-0.03866	0.05935	-0.088718	-0.00544942	0.062776	-0.216488	0.0904	0.243156	0.01833	0.121336	-0.069807	-0.183749	-0.206665	-0.144554	0.0504845	-0.144401
AAACATCT	-0.07695	-0.086787	-0.078054	-0.203584	0.00152211	0.125693	-0.152437	-0.175654	0.154799	0.0801924	-0.10126	0.0064	-0.0802337	0.084966	-0.0235816	-0.06286	-0.046237	0.09783	0.023319	0.036528	0.029326	-0.14497	0.147199	0.0182557	0.227367	0.347999	0.221131	-0.00752907	-0.113958	0.0747007	0.133468	0.0392884	0.12153	-0.017468	-0.089544	-0.0917013	-0.0598967	0.128531	-0.142097	-0.10453	0.309445	0.20159	0.050819	0.257542	-0.137175	-0.00154417	-0.129254	-0.0708919	0.113899
AAACATGA	0.16833	0.030076	-0.077401	-0.017798	0.0567514	0.020404	-0.0104959	-0.155084	0.051964	0.126935	0.08917	0.031648	0.260253	-0.104096	-0.0319911	0.1305	0.061663	0.20147	0.124201	0.16569	0.09132	-0.03364	-0.075616	0.125887	0.381429	0.368753	0.170012	0.0779886	0.114415	0.0368672	0.100116	0.226092	0.04768	-0.223474	0.01411	-0.0701182	0.0869667	0.033313	-0.0745926	-0.35306	0.129078	0.3875	0.377816	0.072962	-0.0454931	0.0413669	0.153521	0.058957	0.232413
AAACATGC	-0.14504	-0.179218	0.047471	-0.017555	-0.136945	0.044051	-0.0241211	-0.0359491	0.250112	-0.232986	0.07693	0.255859	0.0292136	0.266503	-0.174328	0.05564	0.105846	-0.02179	-0.122347	0.159389	0.296275	-0.04981	-0.258334	0.142677	0.0869244	0.275158	0.108554	-0.0428582	-0.147014	-0.0885573	0.0430264	-0.0522056	0.00059	0.003111	-0.175283	-0.116899	-0.127205	0.111494	-0.112318	-0.12301	0.130342	0.37043	0.404401	0.196305	-0.0809901	-0.0211323	-0.0726195	-0.107768	-0.165566
AAACATGG	-0.19815	-0.005562	-0.175784	0.025412	-0.114118	0.053319	-0.174435	-0.1249	0.172719	0.0257344	0.00473	0.048196	-0.0896608	-0.029263	-0.212957	0.06812	-0.121291	-0.06989	-0.004441	0.089175	0.102473	-0.11044	-0.019786	-0.0680487	0.0961536	0.254432	0.147977	-0.190073	-0.107099	-0.224215	-0.111431	-0.0870353	-0.21258	-0.065106	-0.01727	0.056847	-0.0349152	-0.031885	-0.177726	-0.13864	0.239027	0.3487	0.389683	0.093122	-0.157476	-0.0802023	-0.0621912	-0.147503	-0.085065
AAACATGT	0.07986	-0.048798	-0.039229	-0.173127	-0.128844	-0.012638	-0.11118	-0.0641752	0.162805	0.0411134	0.00798	-0.039005	0.298104	-0.08517	-0.135708	0.26073	0.105179	0.23963	-0.08194	0.121239	0.083532	0.1025	-0.30036	0.200154	0.266924	0.342676	0.178375	-0.0137553	0.0721126	-0.0920402	-0.0443397	0.0824327	0.13274	-0.110611	0.021849	0.113706	0.0166243	0.10805	-0.0446226	0.04062	0.288552	0.44511	0.429521	0.232296	-0.126029	0.116072	0.0788302	0.0149689	0.0429388
AAACATTA	-0.15215	-0.158996	-0.056904	0.129289	0.0662599	0.210909	0.0156242	-0.0694979	0.217892	0.0429159	0.02446	0.158627	-0.132413	0.016459	0.0134494	0.01492	-0.059779	0.04379	0.134365	0.022574	0.130975	-0.09716	0.01446	0.156444	0.42823	0.417592	0.258588	-0.0257307	-0.000415011	-0.138328	0.0242443	0.00165856	0.02491	0.226071	-0.111712	0.102781	0.0397531	0.093123	-0.00595295	-0.1866	0.397187	0.19746	0.232266	0.185465	-0.0244861	0.10402	0.247329	0.0399813	0.00257149
AAACATTC	0.00278	-0.121718	0.078868	-0.015989	-0.217692	0.024382	-0.0836941	-0.152295	0.231653	-0.0340268	-0.17667	0.15861	-0.259393	0.0769	-0.2053	0.09645	0.154749	0.02145	0.035524	0.189185	0.008597	0.07172	0.096869	-0.0797547	0.352413	0.343631	0.155753	-0.141949	-0.0550789	0.0684226	-0.0669996	-0.179599	-0.01883	-0.048273	-0.097589	-0.0804355	0.0480958	-0.008386	-0.133865	-0.15196	0.268923	0.13317	0.172556	0.317622	-0.111033	0.182384	-0.148921	-0.097461	-0.13072
AAACATTG	-0.25087	-0.065659	0.165103	0.140088	0.0617033	0.086059	-0.0878416	-0.135055	0.17312	0.018895	0.1112	-0.012193	-0.134918	-0.033168	-0.0528582	-0.01814	0.151095	0.0275	0.159995	0.055437	0.204762	-0.14725	-0.008517	0.148502	0.41532	0.420418	0.175052	0.0150392	-0.130838	0.0619347	0.0552153	-0.135118	0.10159	-0.153615	-0.041182	-0.0289983	-0.130902	-0.060815	-0.128931	-0.08509	0.333442	0.19809	0.301452	0.046232	-0.0784554	-0.0667832	0.213678	-0.171364	0.0814507
AAACATTT	0.03274	-0.007693	-0.018046	-0.075133	-0.0556323	0.13701	-0.0203153	-0.203897	0.245146	-0.028576	0.10028	0.118432	-0.238178	0.13219	-0.123675	0.17467	-0.051192	0.12694	0.222499	0.060584	0.145921	-0.08025	0.117854	-0.0157156	0.377232	0.422443	0.291013	-0.0584426	-0.0702226	-0.0541361	0.0212949	-0.109685	0.11426	-0.092375	-0.142311	0.0618434	-0.0389949	0.274408	-0.192406	-0.11906	0.314805	0.2129	0.247722	0.196818	-0.146079	0.15789	0.112308	0.105141	0.014602
AAACCAAA	0.09647	0.083021	0.094218	-0.004201	0.126445	0.049521	0.011756	-0.118518	0.229305	0.158616	-0.02917	-0.117896	-0.147197	-0.128409	-0.102624	0.08082	0.033923	0.0972	0.009909	0.067669	0.078957	0.06019	0.081281	-0.0532964	0.227871	0.265776	0.091235	0.148536	0.146908	-0.0229253	0.20872	0.0514867	0.06602	0.018283	-0.113172	0.0999191	0.189871	-0.072471	-0.0783034	-0.02626	0.10431	0.16697	0.019199	0.031695	-0.01766	0.140283	0.00285029	-0.074432	0.211746
AAACCAAC	-0.0828	-0.127057	0.046058	-0.097857	0.111311	0.208844	-0.0475533	0.0387678	0.304631	-0.0114738	-0.04886	-0.00725	-0.0893063	0.139032	-0.144012	-0.06293	-0.094904	-0.07425	0.041716	0.270729	0.1132	-0.20145	0.047586	-0.132851	0.13688	0.119215	0.266206	-0.0065938	-0.101381	-0.18431	-0.0468421	-0.191038	0.03913	0.207675	-0.305559	0.0306394	0.0323484	0.080828	-0.0790037	-0.07218	0.263037	0.14144	0.044815	0.213548	-0.0764385	-0.0339148	-0.037065	-0.183493	0.104185
AAACCAAG	-0.03054	0.089022	0.082639	-0.102151	0.1341	-0.036011	-0.0908343	-0.109686	0.063499	0.0836817	0.14179	-0.132723	-0.134408	-0.057698	-0.0678191	0.03418	-0.154767	0.08614	-0.059681	-0.003988	0.08664	0.03552	0.082947	-0.0314665	0.13483	0.232874	-0.09147	0.0901518	-0.105639	0.0478432	0.184815	-0.161999	0.0081	0.088194	-0.186893	0.0183853	-0.0612703	-0.182018	-0.0562113	-0.08552	0.068197	0.15655	-0.045602	-0.040329	-0.004182	0.126094	-0.0157995	-0.0528687	0.0545949
AAACCAAT	0.13665	0.01704	0.099397	0.108209	-0.0192343	-0.023776	0.0491066	0.0742963	0.183153	0.111092	0.13402	0.002098	0.00327029	-0.079947	0.0773722	0.1881	-0.079924	0.13527	0.124244	0.136954	0.018049	-0.06533	0.044359	-0.0546742	0.198056	0.177348	0.178996	0.0745278	0.0974876	0.099314	0.157974	0.103758	0.16078	-0.012217	0.007732	0.0836758	0.0144847	0.055601	0.0424909	0.01573	-0.046936	0.09811	0.076707	0.15392	0.117599	0.100312	0.0521627	-0.19628	0.140667
AAACCACA	-0.03314	0.086354	0.126052	-0.051569	-0.0426538	0.144698	-0.179532	-0.154042	0.063135	0.0214025	0.01708	-0.085346	-0.0860988	-0.033235	-0.0966163	0.15977	-0.14635	0.16063	0.103116	0.081759	0.143017	-0.02457	0.05262	0.0807381	0.0235115	0.0904353	0.218974	-0.149053	0.103338	-0.111885	-0.0652493	-0.0953669	0.135	-0.020988	-0.430878	-0.124759	0.146404	-0.100816	-0.0798059	-0.06238	0.057145	0.14192	0.163944	0.051725	-0.16299	0.0741033	0.190895	0.0415082	-0.0896091
AAACCACC	-0.11479	-0.140836	-0.137513	0.032676	-0.121248	0.090958	-0.0317689	-0.0185951	0.106069	-0.035719	-0.138	-0.244164	-0.0700547	0.036801	0.0863295	-0.0113	-0.275364	-0.0642	-0.203952	-0.108941	-0.209764	-0.12251	-0.120824	0.00774645	-0.0621772	-0.0423729	-0.177695	-0.0870758	-0.0808894	-0.14004	-0.135516	-0.216233	0.05214	0.049062	-0.016699	-0.0990623	-0.0328941	0.078297	-0.130697	0.02295	0.006793	-0.16554	-0.223814	-0.048881	-0.126752	-0.146701	-0.0918231	-0.0420042	-0.0265786
AAACCACG	0.02433	-0.071656	0.017231	-0.070069	0.046427	0.137914	-0.0400063	0.0387751	0.047425	-0.00827048	-0.10125	-0.232451	0.368035	-0.029702	-0.0724187	-0.00291	-0.190522	-0.00602	-0.108783	0.089074	-0.136918	-0.06949	-0.038358	0.0452185	-0.0400503	-0.161482	-0.073389	-0.0248127	-0.0765934	-0.0844746	-0.108883	0.080825	-0.15729	0.082079	-0.27397	-0.0469243	-0.00581565	0.174987	0.012752	-0.01172	-0.069852	-0.08992	0.051854	-0.021274	-0.0577967	0.0926086	-0.00710366	0.304789	-0.0708853
AAACCACT	-0.1419	0.094498	0.026805	-0.008629	-0.0319033	0.130699	-0.137149	-0.208375	0.126646	0.100533	0.09831	-0.049504	-0.159274	0.07008	-0.0939462	0.0657	0.043268	-0.0138	-0.143317	-0.166615	0.068336	-0.15293	0.05178	0.0195038	0.0885075	0.177523	0.011298	-0.0639363	-0.0399518	-0.234097	0.0371274	-0.0088874	0.03266	-0.000805	0.044851	-0.0653225	-0.0847473	-0.057542	-0.120782	-0.16335	0.078086	-0.07845	0.037112	-0.05993	-0.0501652	-0.0428091	-0.0580499	-0.0877701	0.00564936
AAACCAGA	-0.16063	0.198555	0.007735	-0.230983	0.00259021	0.048765	-0.163692	-0.0930967	0.249144	0.283718	-0.07629	0.013713	-0.0361422	-0.031674	-0.147966	0.0316	-0.264816	0.15216	0.090332	0.016765	0.057563	-0.08486	0.150694	-0.0872403	0.0353086	0.185104	0.050133	0.00664378	-0.0495451	0.203025	0.192799	-0.121601	0.06126	0.002179	0.145878	-0.171359	0.0541232	-0.120775	-0.245385	-0.23966	0.006844	0.01468	-0.013705	0.084698	-0.131539	-0.026961	-0.00385961	-0.163289	0.152718
AAACCAGC	0.09556	-0.130569	0.486964	-0.046317	-0.0188651	0.059135	0.0395953	0.0994473	0.123485	0.117532	0.08507	-0.132687	-0.104718	0.114478	0.109636	-0.00246	0.030225	-0.07419	-0.057868	-0.13397	0.188257	-0.13259	-0.066241	0.0690322	0.0122228	0.016107	0.017159	0.0210091	0.0222292	-0.0816095	-0.128278	-0.138552	-0.00341	-0.013463	-0.233928	0.0616765	0.0980101	0.057185	0.0359578	0.02732	0.012736	-0.0019	-0.017457	0.003375	-0.0498439	0.0393546	-0.27907	-0.183843	0.0221218
AAACCAGG	-0.12183	0.157682	-0.044318	-0.192903	0.109007	0.202903	-0.110553	-0.0666571	-0.011744	0.107098	-0.0514	-0.268633	-0.0819474	-0.124695	-0.13818	-0.06633	-0.159464	-0.11199	-0.229924	0.022463	-0.110629	-0.04343	-0.137993	-0.128462	-0.0516488	-0.172516	-0.106918	-0.0341929	-0.0927841	0.0131201	-0.0254106	-0.0780489	0.04864	-0.088814	-0.099607	-0.217584	-0.0512117	0.006305	-0.127253	-0.10131	-0.07383	-0.07236	-0.216156	-0.145483	-0.12041	-0.00639154	0.0422717	0.0310895	0.0731865
AAACCAGT	-0.17939	0.053484	0.225944	-0.017806	0.0506175	0.045307	-0.242492	-0.190005	0.068965	-0.0970404	0.02115	-0.035355	-0.159411	-0.202415	-0.140153	-0.10164	-0.121178	-0.06354	0.092635	-0.040902	-0.141844	-0.00755	-0.159384	-0.0732441	-0.0769724	0.0817188	0.034974	-0.185612	-0.17482	-0.00849296	0.0392879	-0.12357	0.02517	-0.008097	-0.230328	-0.229584	-0.152124	0.035284	-0.267677	-0.27554	0.068639	-0.04391	-0.063996	-0.029163	-0.351381	-0.140855	0.0269084	-0.155138	-0.0211481
AAACCATA	0.00947	0.03857	0.017376	-0.018215	-0.167898	0.094295	0.130708	-0.0579716	0.20396	0.0741518	-0.02468	-0.006096	0.0297266	0.016431	0.0321849	0.05717	-0.09149	0.08887	0.142616	0.064621	0.061499	0.08578	0.080768	0.136596	0.215688	0.334639	0.135093	0.0498115	-0.0738898	-0.146383	0.125176	-0.0478173	-0.10196	-0.029392	-0.1017	0.0509416	0.0851833	0.113055	0.0585665	-0.06902	0.011693	0.09055	0.116321	0.190767	0.00633305	0.115984	0.013451	-0.0730075	0.140434
AAACCATC	-0.01516	-0.063196	-0.13312	0.137014	0.0222924	0.163541	0.105025	0.177365	0.05497	0.0964083	0.1222	0.022471	0.0230304	0.08577	0.150528	0.09791	-0.067905	0.09081	0.115074	-0.028055	-0.091627	0.00312	0.07552	-0.2332	0.0851497	0.197955	0.202998	0.120765	-0.0342476	0.00841443	0.0644661	0.037068	-0.02121	-0.153804	0.003258	0.239306	0.0255003	-0.094376	0.167091	0.15666	-0.001506	0.0802	-0.113265	0.143049	-0.0369069	0.135509	0.0352981	-0.0955	0.112171
AAACCATG	-0.03706	0.039158	0.059897	0.04026	-0.0461151	-0.04099	0.0147347	0.0798363	0.060002	-0.0408361	-0.015	0.0697	0.0180007	-0.18269	0.0160996	0.08476	0.07014	-0.04831	0.08523	0.09966	0.105488	-0.01457	-0.037068	0.00911104	-0.0633909	-0.157841	0.048325	-0.00737334	-0.0284602	-0.166428	-0.00784023	-0.0107327	0.07322	-0.047714	-0.064908	0.109459	-0.0431857	-0.05987	-0.06204	0.12528	-0.000427	0.02328	0.123159	0.146962	-0.084974	0.0938932	0.133306	-0.129772	0.0703558
AAACCATT	-0.0604	0.101832	-0.015472	-0.000723	-0.0356868	-0.001292	-0.209608	-0.202251	0.057097	-0.0936284	-0.02986	-0.005224	-0.0276842	-0.019077	-0.224364	0.04501	-0.064311	0.1051	-0.014203	0.129037	0.035519	-0.27903	0.132558	0.0942854	0.119991	0.048508	0.132948	-0.0959834	-0.145788	-0.0517911	-0.0158615	-0.0766829	-0.02084	-0.116579	-0.092708	0.0199059	-0.0833612	-0.016808	-0.295801	-0.21382	-0.128155	0.0007	-0.103235	0.040255	-0.242435	-0.0766441	0.137442	-0.265226	0.032879
AAACCCAA	0.14127	-0.028398	-0.000485	0.056884	0.00720162	0.149908	-0.202656	-0.164373	0.06368	0.181484	-0.06759	-0.138068	-0.00117512	-0.181919	-0.240772	0.22322	-0.11478	0.09087	-0.03057	0.055186	-0.096314	-0.20309	0.148358	-0.0737493	0.158778	0.150491	-0.040169	0.0239071	-0.0884935	-0.0463589	0.222281	-0.0582842	0.08692	-0.111985	-0.058844	-0.0494223	0.000657486	0.016419	-0.240578	-0.08109	0.162226	0.08455	-0.067391	0.039961	-0.209135	0.0282796	0.173485	-0.0162827	0.180907
AAACCCAC	-0.0255	0.032314	-0.148845	-0.032192	0.138883	0.188656	-0.0884603	-0.13693	0.053113	0.128965	0.13078	-0.092417	0.031492	-0.065488	0.0248041	0.11644	-0.141478	0.0356	0.021441	0.086776	-0.113221	0.02481	-0.117354	0.16374	0.06969	-0.0288121	-0.079353	-0.0364784	-0.0545168	-0.0548452	-0.0120707	-0.0744886	-0.02379	0.089269	-0.1966	0.0174976	0.00352457	0.060778	-0.133346	0.14735	0.015521	0.06564	0.150412	-0.116157	-0.0189195	0.0675198	0.000543648	0.243974	0.0410791
AAACCCAG	-0.0247	-0.110543	0.367135	-0.020717	-0.0261665	0.127309	-0.195875	-0.226972	-0.098669	0.0292508	0.08925	-0.113675	-0.231876	-0.088119	-0.15345	0.04368	-0.061476	-0.1865	0.00075	-0.22621	-0.246078	-0.10184	-0.045476	-0.12395	-0.0156667	0.122759	-0.214746	-0.00843394	-0.0481483	-0.0706203	0.0496781	-0.00778605	0.10386	-0.134502	0.001637	-0.106144	0.0353695	-0.132175	-0.259905	-0.20757	0.004042	0.02504	-0.220194	-0.203584	-0.215884	0.0493608	0.0551044	-0.218995	0.0807013
AAACCCAT	0.12874	0.130714	-0.106338	0.106643	-0.0974636	0.181369	0.0478154	0.0509883	0.106763	-0.000869476	0.26076	0.101556	0.0336865	0.055645	0.0525218	0.24356	-0.100083	0.15536	0.029276	0.059266	0.013131	-0.00776	-0.064643	-0.0618302	0.0555822	0.105557	0.141863	0.0432914	-0.144995	0.134613	0.160974	0.0906575	-0.0008	0.025012	-0.165509	0.0677886	0.0130937	0.048135	0.0875466	0.13977	0.134075	0.16867	0.083158	0.000536	-0.129103	0.167936	-0.0100172	-0.139041	0.0744712
AAACCCCA	-0.08644	0.084261	-0.192691	0.442652	0.0724026	0.230296	-0.25033	-0.245362	-0.15097	0.0953734	-0.08807	-0.055368	-0.0982374	0.064956	-0.110061	0.17595	-0.201374	-0.15816	-0.069589	-0.173779	-0.06909	-0.18275	-0.287959	-0.21097	-0.0210547	0.0298706	-0.053836	-0.113353	-0.0665666	0.0416243	-0.053718	-0.0512413	-0.13545	-0.040795	-0.170251	-0.0110034	-0.046863	-0.038636	-0.26766	-0.13371	-0.03141	-0.00673	-0.156229	-0.224551	-0.191859	0.236559	0.0561671	-0.105649	0.159258
AAACCCCC	-0.29534	0.055557	-0.052758	0.418249	0.147476	0.227358	0.122784	0.155965	-0.048156	-0.217824	-0.37281	0.065885	-0.038655	0.026156	0.0776921	-0.46613	0.089096	-0.35003	0.023223	0.075447	0.006903	-0.2987	-0.109242	-0.146531	-0.0216009	0.0140365	-0.264969	0.0863303	-0.118554	-0.102952	-0.195734	-0.116621	-0.23014	0.350548	0.204159	0.212888	-0.141545	-0.219859	0.110943	0.04785	0.084234	-0.25672	-0.059802	-0.24713	0.102054	0.119083	0.0285234	-0.136095	-0.0323815
AAACCCCG	-0.05842	-0.127054	0.060887	0.426196	0.252716	0.236429	0.193297	0.248078	-0.110294	0.149243	-0.07691	0.282216	0.17087	0.2081	0.35817	0.05071	-0.158522	0.00659	-0.079366	-0.004984	0.064542	-0.01139	-0.101397	0.0649914	0.0886033	0.102677	-0.142056	0.362317	0.106738	0.102082	0.112448	0.0770816	-0.05874	0.143837	-0.12606	0.465501	0.0806292	0.099452	0.269373	0.4381	0.059173	0.01843	-0.074561	-0.205852	0.35156	0.384827	0.142978	0.119231	0.166916
AAACCCCT	-0.32572	0.168585	-0.303918	0.259776	-0.04554	0.225324	-0.152813	-0.0223975	-0.03649	-0.0742812	-0.30919	-0.108463	-0.269055	0.147274	-0.106863	-0.25295	-0.305617	-0.29724	0.019414	-0.11532	-0.017047	-0.26525	-0.106399	0.201921	-0.108846	-0.158226	-0.20254	-0.173982	-0.118274	-0.217678	-0.274641	-0.232998	-0.18287	0.475477	-0.212654	-0.102436	-0.109436	-0.139506	-0.0884104	-0.09428	0.026921	-0.26595	-0.237423	-0.156037	-0.177549	0.0470665	-0.10811	-0.208192	-0.0884463
AAACCCGA	0.01526	-0.191837	-0.107719	0.103061	0.248923	0.140055	0.399813	0.313389	0.043463	0.195307	0.17165	0.082757	-0.05092	0.358568	0.258984	0.18466	-0.176336	0.14929	-0.021024	-0.109993	-0.052871	0.27896	-0.176265	-0.0126484	0.22726	0.147459	-0.108531	0.346658	-0.0179084	0.0932652	0.153783	0.031529	0.19044	0.113966	-0.081907	0.287793	-0.0938977	-0.204842	0.156074	0.43908	0.099545	0.0002	-0.013013	-0.179705	0.268899	0.35775	0.216783	0.0511361	0.187374
AAACCCGC	0.13121	-0.110159	0.388618	0.065983	0.0881818	-0.001978	0.277495	0.258161	-0.071974	0.0944132	0.17946	0.063862	0.0596177	0.258383	0.418776	0.08319	-0.042085	0.00185	0.019112	0.069806	0.210463	-0.12476	0.089206	0.27893	0.155731	-0.00827347	-0.216845	0.134178	-0.137925	-0.0981073	-0.04387	-0.112775	-0.11444	-0.068836	-0.15462	0.118509	-0.123156	0.156885	0.312208	0.3348	-0.138074	-0.1138	0.168994	-0.072125	0.226985	0.296739	0.128356	0.140397	0.0505042
AAACCCGG	-0.02084	-0.182184	-0.016548	0.06716	0.217053	0.06408	0.363691	0.418904	-0.238635	0.0190527	0.05616	0.378648	-0.187582	0.135125	0.314482	0.07542	-0.141705	-0.20872	0.068665	-0.227162	-0.235936	0.03179	0.055253	-0.198783	-0.14427	-0.131838	-0.302212	0.348523	-0.210859	-0.025908	-0.061199	-0.201841	0.03321	-0.155669	-0.039327	0.426746	-0.194566	-0.090591	0.317367	0.45421	0.015705	-0.15301	-0.265077	-0.301331	0.450215	0.422407	0.000214931	-0.119803	0.0588517
AAACCCGT	-0.13083	0.028824	-0.074154	0.010882	0.0400087	0.147198	0.114706	0.15657	0.132365	-0.090653	-0.1482	-0.007872	0.122692	0.02938	0.163506	-0.20038	-0.090127	0.04453	0.099748	-0.205394	-0.104838	0.04361	-0.065532	-0.114704	0.0513023	0.00847796	-0.031515	-0.0967794	0.0102612	-0.0740117	-0.126914	-0.252052	-0.05379	-0.082676	-0.20318	-0.0568247	0.040323	0.164666	0.255751	0.36072	0.113364	0.08291	-0.104467	-0.021109	0.127376	0.192792	-0.135394	0.0954165	0.121195
AAACCCTA	-0.0584	0.305189	0.039928	-0.007695	0.0254427	0.237053	-0.122717	-0.101523	0.10365	0.000229072	-0.08327	-0.095907	-0.0822162	-0.08905	-0.119373	0.09275	-0.205525	-0.14142	-0.086282	0.004269	-0.107618	-0.25848	-0.014496	-0.238659	-0.00449356	0.0770722	0.075372	-0.232864	-0.0336988	0.0553032	-0.0252362	-0.1409	-0.07305	0.242115	-0.123921	-0.126633	0.00440501	0.004988	-0.192562	-0.13626	-0.059664	-0.01087	0.086748	0.132116	-0.161761	0.134967	0.00493421	-0.0625836	0.0933569
AAACCCTC	-0.16824	0.000929	-0.125702	0.017887	-0.0356455	0.012445	0.0303714	0.052225	0.073993	-0.000867419	-0.14334	0.020892	-0.167386	0.129131	-0.166585	-0.09647	-0.255825	-0.05368	-0.1808	-0.131044	-0.199416	-0.1868	-0.05731	0.0836904	-0.0767825	-0.0651321	-0.196765	0.0950312	-0.0869846	0.0657647	-0.0275837	-0.114928	-0.09823	-0.050437	-0.17179	0.0942962	-0.110598	0.093155	-0.0440539	0.07718	-0.028311	-0.02331	-0.209039	-0.081523	-0.000917009	-0.0399033	-0.0672223	-0.0354977	-0.0566204
AAACCCTG	0.02491	-0.05366	0.079839	-0.073472	0.0339698	0.141791	-0.0155645	-0.0457519	0.167733	-0.0750344	-0.06978	-0.100818	-0.180693	-0.093645	-0.150414	-0.04355	-0.088155	-0.13424	-0.114258	-0.153302	0.033315	-0.12569	0.054051	-0.0322703	0.115546	0.163905	-0.165741	0.0113414	-0.00241671	-0.252161	-0.00267533	-0.0945272	0.0111	-0.022013	0.018871	0.00180777	-0.0170265	-0.11774	-0.125549	0.03666	0.127838	0.05096	0.009399	-0.049744	-0.00467681	0.231057	-0.126883	-0.336987	-0.0423733
AAACCCTT	-0.13567	0.099673	-0.214215	0.170591	-0.17539	0.111976	-0.0822525	-0.124445	0.028777	-0.213937	0.03511	-0.038676	-0.0111665	0.048286	-0.116255	0.07231	-0.211266	-0.08271	-0.108039	-0.083372	-0.046008	-0.11852	-0.107039	-0.101782	-0.0324698	0.0342089	-0.123471	-0.149265	0.00702592	-0.294832	-0.20175	-0.0275691	-0.11115	0.32197	-0.17973	0.0320665	-0.0242297	-0.171161	-0.184957	-0.03149	0.046422	0.12002	-0.142629	-0.008565	-0.286419	-0.0295807	-0.103441	-0.105775	-0.0542742
AAACCGAA	-0.04356	-0.138217	-0.160674	-0.140908	0.0938857	0.046281	0.279414	0.0363393	0.220076	0.0247546	-0.01745	0.095978	-0.037646	0.352522	-0.100883	0.02622	0.055649	-0.00079	0.19729	0.122626	0.041374	0.17866	0.166117	0.0954507	0.153972	0.186038	0.034457	0.196773	-0.0180452	0.136719	0.187584	0.0202071	-0.11593	0.066571	-0.321438	0.0520967	0.0991459	0.049245	-0.023665	0.2596	0.021515	-0.01359	-0.08897	0.235955	0.0683332	0.195901	-0.0127708	-0.195993	0.211098
AAACCGAC	-0.01388	-0.235076	-0.026681	-0.088761	-0.0412581	-0.041159	0.160908	0.0109608	-0.056105	0.000207692	0.0769	-0.021305	-0.202658	0.254784	0.00656194	0.14232	-0.072558	0.00998	0.080694	-0.115149	-0.075082	0.28218	-0.101466	-0.0468967	-0.0916733	-0.0620102	-0.041987	-0.0101707	0.0870157	-0.123535	-0.0883225	-0.139141	-0.08812	0.023624	0.003575	-0.0787263	-0.019665	-0.107986	0.034029	0.19817	0.11435	-0.07658	-0.088447	-0.114642	-0.0298054	0.0258071	-0.122711	-0.173629	-0.0314768
AAACCGAG	-0.03632	-0.302172	-0.030717	-0.305687	-0.0690336	-0.009904	0.355784	0.135286	-0.050943	0.148908	-0.02608	0.083827	-0.223253	0.415507	-0.00957866	0.02088	-0.033516	-0.02914	-0.188279	0.000296	-0.181818	0.25242	-0.105946	0.110954	0.0976709	0.0396568	-0.157269	0.153778	-0.156422	0.0255627	-0.0145906	-0.0585936	-0.291	0.134056	-0.244768	0.0562784	-0.137436	-0.220815	0.0649349	0.26655	0.058327	-0.20399	-0.246933	-0.255544	0.0545961	0.0395403	-0.0161054	-0.118702	0.101521
AAACCGAT	-0.06156	-0.22234	-0.021854	-0.247947	0.0572188	-0.078183	0.163393	0.0489279	-0.08347	-0.0382862	0.00351	-0.010253	-0.113798	0.227713	-0.0994419	0.01303	-0.077379	-0.07658	0.213564	0.112644	-0.132956	0.0836	0.11356	-0.0265898	-0.0329147	-0.00504624	0.074648	0.100736	0.285748	-0.0844189	-0.0576146	-0.217371	-0.07044	0.046173	0.314654	0.088637	0.229932	-0.127704	-0.0801898	0.30546	0.008051	-0.0211	-0.026934	0.130279	0.114854	-0.00220937	-0.0300495	-0.0956666	0.090638
AAACCGCA	-0.11389	-0.167769	0.227028	-0.017953	-0.0265954	0.001636	0.00891958	-0.0711985	-0.078437	-0.0910431	-0.2129	0.011852	-0.154804	-0.082531	0.140793	-0.14228	0.224746	-0.23583	-0.020292	-0.127436	0.249792	-0.03841	-0.101231	0.18046	-0.0531997	-0.0860534	-0.113479	-0.129383	-0.172952	-0.165031	-0.125681	-0.183798	-0.0451	-0.164512	-0.099723	-0.172567	-0.0929982	-0.185873	0.109728	-0.0551	-0.204098	-0.13627	-0.06076	-0.122964	0.149768	-0.0791893	-0.149974	-0.159073	0.088149
AAACCGCC	-0.21741	-0.008939	-0.155197	-0.061072	0.0917348	-0.050335	0.0532205	0.0469173	-0.189527	0.0757077	-0.01495	-0.005025	-0.0503137	-0.133291	0.270176	0.02615	-0.031576	0.06991	-0.248823	-0.22161	0.037912	-0.08333	-0.301953	-0.110036	-0.0271112	0.043232	-0.353528	0.141952	0.0676387	-0.0436405	0.0210164	0.0393468	-0.11436	-0.036077	-0.168601	0.157481	0.0143811	-0.086278	0.154285	0.14786	-0.11197	-0.0107	-0.152251	-0.25755	0.266782	0.0350274	-0.151099	-0.15782	0.0211758
AAACCGCG	-0.06829	-0.345771	-0.102764	-0.109033	0.0336971	-0.128824	0.169595	0.108703	-0.219443	-0.0322221	0.27061	0.025149	0.0426417	0.194951	0.187662	0.26507	-0.012258	0.14062	-0.082097	-0.166248	0.314926	-0.06807	-0.177838	0.324181	0.0619447	0.0806203	-0.223785	-0.0137782	-0.0115963	-0.169514	-0.0485309	-0.130437	-0.05657	0.110036	-0.133881	0.230821	0.0248858	-0.123484	0.218253	0.23462	-0.082556	0.05526	0.029589	-0.261653	0.197682	0.281585	0.14299	0.387365	0.0162497
AAACCGCT	-0.02118	-0.051067	-0.161511	-0.089001	0.0777318	-0.085788	0.00384647	-0.0508121	-0.036672	-0.120174	-0.07233	-0.116042	-0.0378991	-0.197952	0.0360479	0.01761	-0.083859	-0.18734	-0.16666	-0.076658	0.081629	-0.02284	-0.056878	-0.0550166	0.091986	-0.107158	-0.267171	-0.145407	0.0243021	-0.045114	-0.169708	-0.25258	-0.27336	-0.184167	-0.038837	-0.0704441	0.0350427	-0.105798	0.0715964	0.06566	-0.12502	-0.13701	-0.01987	-0.114977	0.318168	-0.0465629	-0.101963	-0.0676553	0.0250622
AAACCGGA	0.00218	-0.292619	-0.132586	-0.024012	0.209943	-0.02361	0.277892	0.396312	0.065516	0.0795253	0.0985	0.397871	-0.166436	0.096053	0.293515	0.10074	-0.132821	-0.03945	-0.225754	-0.017346	-0.14718	-0.07781	-0.11738	-0.0517966	0.0382799	0.114163	-0.205585	0.312736	0.0566744	0.177941	0.19994	-0.0948493	0.19411	-0.219684	-0.175692	0.397952	0.0599149	-0.213137	0.336934	0.32845	0.084752	-0.05163	-0.05847	0.004494	0.475215	0.304525	-0.01205	-0.233922	0.329037
AAACCGGC	-0.07147	-0.136448	-0.040942	-0.154026	0.0404755	-0.04012	0.307315	0.345723	-0.050701	-0.0770622	0.0007	0.274032	-0.217355	-0.100094	0.127837	0.0295	-0.122284	-0.11106	-0.128437	-0.137496	0.019938	0.03565	-0.00178	-0.0379593	-0.148056	-0.119902	-0.313314	0.216506	-0.0268401	-0.130196	-0.210681	-0.22735	0.10911	-0.067491	-0.147764	0.260723	-0.0586576	-0.138747	0.220279	0.33798	0.080367	-0.04874	-0.079303	-0.191032	0.486348	-0.0529322	-0.0320471	-0.00392354	-0.0802761
AAACCGGG	-0.12032	-0.072993	-0.261665	-0.040654	0.264621	0.207785	0.27472	0.322318	-0.06568	-0.0691034	-0.06269	0.32113	-0.139802	0.167936	0.107359	0.04312	-0.200555	-0.10247	-0.161932	-0.034444	-0.252126	-0.0388	-0.266805	-0.156256	0.0418871	-0.154147	-0.280866	0.172314	0.0315327	-0.0338833	-0.0546591	0.0345551	-0.0099	-0.007325	-0.033035	0.308104	-0.0458729	0.021445	0.11767	0.23358	-0.030143	-0.22912	-0.180457	-0.232948	0.461641	0.198996	-0.0303217	0.0451392	0.178536
AAACCGGT	-0.07818	-0.214292	-0.207942	-0.238455	-0.0235446	0.076994	0.272182	0.228827	-0.104997	-0.100216	0.0496	0.196129	0.0142383	0.130074	0.0259175	-0.0834	-0.202396	-0.16678	-0.128809	-0.014833	-0.050498	-0.10157	-0.262757	-0.110795	0.0695993	0.117991	-0.06973	0.00381516	0.0336685	-0.0756458	-0.16622	-0.160338	0.1181	-0.13729	-0.042926	0.174942	0.0316818	0.147695	0.111338	0.32001	-0.073209	-0.06674	-0.179424	-0.049225	0.451796	0.0163817	-0.101493	-0.0438211	0.0389563
AAACCGTA	0.22059	-0.155735	-0.025504	-0.129219	-0.151035	0.157649	0.0558425	0.0400542	0.030146	-0.127163	0.03641	-0.026963	-0.061495	0.045157	0.00477222	-0.14664	-0.065352	-0.11875	0.073542	-0.013569	-0.061504	0.27011	0.125678	0.0766409	-0.0671002	-0.0847226	0.181579	-0.0768889	-0.0261162	-0.0871507	0.0377158	-0.114995	0.05943	-0.109674	-0.092653	0.0858711	-0.0748065	0.03863	0.0370557	0.14605	-0.065169	0.05136	-0.022411	0.076766	0.0974811	0.030407	-0.0453074	-0.0508428	0.273981
AAACCGTC	0.0248	-0.068954	-0.018452	-0.014282	-0.0193441	-0.043574	0.076447	0.0869941	-0.108273	-0.138736	0.02487	-0.080051	-0.175085	0.016455	0.0434914	-0.20482	-0.14285	-0.0347	0.292512	-0.114966	-0.117014	0.01847	0.118418	0.0417897	0.0898826	0.044321	-0.153453	0.00453939	-0.220808	0.0485446	0.0265436	0.0739943	-0.28649	0.002367	-0.072058	0.0351258	-0.266391	-0.087794	0.20266	0.05065	-0.040893	0.01063	-0.238953	-0.12828	0.0831494	0.138328	-0.0788654	-0.000959461	0.0263198
AAACCGTG	0.11088	0.011343	-0.06816	0.027312	-0.134695	-0.04231	0.0545242	0.0277681	-0.107458	0.0551972	0.02054	-0.05733	0.207527	-0.033916	-0.0679752	-0.14331	0.03643	0.10995	-0.000633	-0.215203	-0.057732	-0.04651	-0.007896	0.114408	-0.0616756	-0.109034	-0.220954	-0.123672	-0.210235	-0.224067	-0.0861503	0.0375076	0.05098	0.161614	0.002125	0.0103614	-0.177748	-0.049023	0.0420234	0.03233	0.201321	-0.03802	0.068326	-0.245313	-0.0689599	0.0933741	-0.0323596	0.223706	-0.0227031
AAACCGTT	-0.01558	-0.159801	-0.236108	-0.29152	-0.184503	-0.120623	0.0902894	0.0356783	0.095412	-0.0300653	0.02695	0.018992	-0.219278	0.228894	-0.0941867	-0.0552	-0.107868	-0.08283	-0.290593	0.059673	0.064893	0.14953	-0.066144	-0.106066	0.00365672	0.00563399	0.012155	-0.23686	-0.0427572	-0.335344	-0.386353	-0.255125	-0.22804	-0.109618	-0.095017	0.10205	0.0646913	-0.073603	0.040083	0.0886	-0.008916	0.06696	0.135762	0.095148	0.146441	0.0657373	-0.207861	-0.112855	0.00271042
AAACCTAA	0.12717	0.113905	0.103544	0.144361	0.124599	0.008809	-0.0272933	-0.056918	0.181981	0.152183	0.01259	0.067244	-0.0539397	-0.050367	0.0588535	0.16971	-0.006313	0.05205	-0.057457	0.101349	-0.092296	0.07769	0.099793	0.091923	0.181346	0.0690742	0.208959	-0.0948369	-0.0243192	-0.0605459	-0.0276286	-0.129647	0.08126	-0.103771	0.056446	0.060542	0.0976839	-0.076749	0.0729292	0.05328	0.111376	0.05534	-0.016419	0.130696	0.00816945	-0.00647202	0.117511	-0.140256	0.00152446
AAACCTAC	0.01113	-0.007964	0.12638	0.064847	0.0233028	0.015181	0.0400522	-0.153189	0.019542	0.217223	0.0716	-0.030225	-0.10206	0.031559	-0.15114	0.19818	0.085074	0.04366	0.045685	0.012787	0.063301	-0.03176	0.130642	0.0166372	0.0839982	0.110585	0.053019	-0.0505266	0.0177763	0.0743738	0.0401827	-0.0482046	-0.08041	-0.022817	-0.110006	-0.00318916	0.0123061	-0.095836	-0.121699	-0.14824	-0.045371	0.12503	0.18402	0.021233	-0.179205	0.00252682	0.0763385	-0.0395518	0.0639738
AAACCTAG	-0.03518	0.25386	0.011399	-0.071821	-0.00149642	0.059351	-0.253114	-0.278325	-0.064367	-0.0934918	-0.06121	-0.129012	-0.156365	-0.041696	-0.254991	-0.07062	-0.023289	-0.2524	-0.005726	-0.080333	-0.201936	-0.09901	0.171217	0.0700469	-0.0375184	0.0677298	0.048653	-0.133981	-0.19512	-0.00182848	-0.00839582	-0.153147	0.04614	-0.054515	-0.131972	-0.0312177	-0.177261	-0.155285	-0.219525	-0.16496	-0.032912	0.05442	0.021649	-0.210334	-0.220518	-0.118755	-0.263818	-0.07762	-0.143124
AAACCTAT	-0.00276	0.125303	-0.010603	-0.076629	-0.056311	0.243359	-0.1275	-0.093576	0.21472	-0.0473507	0.04151	0.009514	-0.0129468	0.171115	-0.109647	-0.04578	-0.035205	0.10874	0.112089	0.012421	-0.051226	-0.21782	-0.004915	-0.0321541	0.0532948	0.0257128	0.236849	-0.0589108	0.027702	-0.00380374	-0.00239516	-0.0425623	-0.03099	0.017722	0.023691	-0.0198859	0.102902	0.076737	-0.0492559	-0.09174	0.141258	0.07096	0.179932	0.224907	-0.168004	0.069767	-0.0884207	-0.192905	0.0700914
AAACCTCA	0.04802	0.135579	-0.004205	-0.105518	0.00857039	0.017113	-0.0655548	-0.00205541	0.019827	0.0112653	0.19599	-0.16439	-0.0749903	-0.151069	-0.0281794	0.1785	-0.011564	-0.01298	0.021957	0.025998	-0.082049	0.03296	0.117667	-0.0540639	-0.069947	-0.0167659	0.013715	-0.142798	-0.0207078	-0.024796	-0.0412663	-0.128183	-0.03045	-0.086655	-0.176114	0.0349708	0.0663873	0.008329	-0.00775525	0.00633	-0.195712	0.01369	-0.223628	0.013577	-0.119999	0.0863837	0.0797619	-0.117543	0.0827312
AAACCTCC	-0.20347	0.078454	-0.274116	0.088077	0.18257	-0.04534	-0.0458456	-0.0179792	0.010197	-0.0854851	-0.19334	0.09966	-0.177925	0.060328	-0.08327	-0.16069	-0.301581	-0.25454	-0.019631	-0.070469	-0.138352	-0.14808	-0.019748	-0.272545	-0.141555	-0.126804	-0.183761	0.0454284	-0.164965	0.0170439	-0.0476547	-0.193358	-0.20672	0.067153	-0.049938	0.210481	-0.113917	-0.019733	0.00836174	0.03348	-0.04637	-0.18974	-0.327632	-0.124566	-0.0290417	-0.0638732	-0.158624	-0.111575	-0.0965944
AAACCTCG	-0.20827	-0.121066	0.026224	0.068625	-0.243183	0.077916	0.0898628	-0.0582385	0.05074	-0.0962468	0.04781	0.091013	-0.156598	0.276275	-0.0834278	-0.08231	-0.010655	-0.13583	-0.079414	-0.133492	-0.015915	0.13131	-0.021883	-0.245588	-0.231057	-0.135065	-0.052418	-0.0524729	-0.205914	-0.132096	-0.108452	-0.225037	-0.09151	-0.127374	-0.155091	-0.030212	-0.284547	0.054393	-0.0911374	0.10043	-0.062616	-0.18306	-0.007833	-0.041453	-0.0851436	-0.211645	-0.159892	-0.0742662	-0.108953
AAACCTCT	-0.17596	0.30421	-0.105206	-0.077283	0.0334996	0.124257	0.112231	0.00301868	0.077214	-0.0100991	-0.06739	-0.159693	-0.070943	-0.050178	-0.0261251	0.0865	-0.093189	-0.02543	-0.231031	0.061912	-0.08096	-0.17733	0.009865	-0.0642666	0.0964323	0.0491547	-0.073903	0.07377	-0.0674215	-0.148349	-0.0870728	-0.145932	-0.02425	0.036155	-0.251982	0.212386	-0.0526442	-0.051652	-0.0433961	0.01655	0.077175	-0.08002	-0.1547	0.003451	-0.0163471	0.11526	0.0166564	0.00784848	0.00566909
AAACCTGA	-0.24148	-0.014402	-0.014562	0.018116	0.0638106	0.039549	-0.123582	-0.118227	-0.021731	0.172751	-0.019	-0.097286	0.0604104	-0.112454	-0.181968	0.13507	0.028344	0.06563	-0.057241	0.100576	-0.121811	-0.05511	-0.096992	-0.00521114	0.0959251	0.0132843	-0.009124	-0.0783111	0.133277	-0.00113929	0.0399409	-0.0141912	0.11166	-0.053757	0.138818	-0.135592	0.181897	-0.003006	-0.137531	-0.22434	-0.037643	-0.11975	-0.0074	0.013955	-0.039285	-0.0582096	-0.0515061	-0.0212613	0.0232053
AAACCTGC	-0.16817	-0.17347	0.36869	-0.084674	-0.0439786	0.096487	-0.135697	-0.0162996	0.162342	-0.126806	0.06167	0.065655	-0.166343	0.011755	-0.221163	0.04142	0.094253	-0.09352	0.047528	-0.04915	0.241534	-0.08228	-0.052877	0.0509127	-0.03945	-0.0722741	-0.173679	-0.141692	-0.113122	-0.22293	-0.0981945	-0.236998	0.09475	0.032223	-0.141615	-0.114401	-0.127283	-0.090442	-0.0725804	-0.14788	-0.059462	-0.05448	0.042112	-0.020023	-0.0255473	-0.0871398	-0.0866928	-0.224077	-0.101258
AAACCTGG	-0.11822	0.11662	-0.148768	-0.082748	-0.00911479	0.066137	-0.147194	-0.156011	-0.026951	0.0691722	0.00289	-0.145944	-0.0257254	-0.260535	-0.0414033	-0.03902	-0.244267	-0.09657	-0.00084	-0.134439	-0.29113	-0.23127	-0.077018	-0.0844477	0.0584437	0.0595624	-0.216053	-0.124795	-0.0314953	-0.193434	-0.0864103	-0.0115716	-0.01064	-0.142831	-0.182424	-0.00632525	0.0331395	-0.08428	-0.153165	-0.09323	-0.076352	-0.09701	-0.292216	-0.202314	-0.0691829	-0.0404425	-0.182023	-0.214437	0.00538097
AAACCTGT	0.00044	0.014538	-0.254409	0.031376	0.0591637	0.08094	-0.19452	-0.210044	0.009483	-0.0523951	-0.02054	-0.055194	-0.0703472	-0.009896	-0.261211	0.06618	-0.090706	0.02823	0.000363	-0.19413	0.089994	0.13082	-0.125417	-0.0340369	-0.00602628	-0.0466167	0.006929	-0.0968986	-0.0841395	-0.0963896	-0.16617	0.0169569	0.04804	-0.261258	0.03154	-0.0774578	-0.0633593	-0.027861	-0.184276	-0.11682	-0.059782	0.07388	0.202998	-0.065004	-0.144295	-0.109591	-0.243541	-0.131557	-0.214915
AAACCTTA	0.04196	0.072904	0.044555	-0.126072	0.0868446	-0.06406	-0.0769313	-0.124525	0.073815	-0.0329864	0.11098	-0.178335	-0.0091939	-0.113976	-0.24427	0.04513	0.014819	0.1661	0.086506	-0.012353	-0.164719	0.08793	0.072283	-0.135573	0.190311	0.206012	-0.03832	0.110952	0.0188511	0.0767184	0.178303	-0.059926	-0.10651	0.002709	-0.201689	0.111192	0.00454041	-0.189444	-0.244721	0.01576	0.028965	0.11519	0.010019	0.037117	-0.0928657	0.00498175	0.0791436	0.00768271	-0.0183212
AAACCTTC	-0.0946	0.316709	0.041108	0.09666	0.0126565	-0.111109	-0.00380146	0.0261494	0.147182	0.0968998	-0.20477	0.150878	-0.106613	0.208321	-0.135368	-0.05874	-0.057191	-0.16515	-0.005643	-0.014225	0.004764	-0.17184	0.083435	-0.280451	-0.00624169	-0.033001	0.05369	0.10133	-0.0708912	-0.108722	-0.0737063	-0.133305	0.07781	0.061672	-0.060538	0.0230272	-0.0158305	-0.121731	-0.0177826	0.00763	-0.056796	-0.18117	-0.210464	0.318951	0.0115827	-0.0498928	-0.230196	-0.302	-0.0562385
AAACCTTG	-0.23992	0.101419	-0.132878	-0.046904	0.0356886	0.042971	-0.302597	-0.370665	0.122028	-0.0140409	-0.11486	-0.086224	-0.254537	0.147226	-0.380383	0.07204	-0.129112	0.06863	0.125384	0.036258	0.073558	-0.30688	-0.070874	-0.132276	-0.0800396	-0.0374874	0.034327	-0.238937	-0.247128	-0.112315	-0.156332	0.0495309	-0.07951	0.05701	-0.125723	-0.273712	-0.216029	-0.000964	-0.344283	-0.27766	-0.02981	0.05908	-0.066805	0.147084	-0.353637	-0.175762	-0.0803832	-0.130451	-0.235407
AAACCTTT	-0.10529	0.04061	-0.020693	0.079144	-0.0433431	0.183584	0.0640286	-0.035787	0.165903	0.0658035	-0.16725	0.025727	-0.106327	-0.055728	-0.0416539	-0.15454	-0.203514	-0.02844	0.014549	0.117082	0.039527	-0.14819	0.093853	-0.00360445	0.0396495	-0.0019489	0.153839	0.108543	-0.101685	-0.0560716	-0.0425831	-0.153543	-0.11117	0.00329	0.052572	0.208144	-0.108401	0.094981	-0.0413446	0.08566	-0.113223	-0.11125	0.017223	0.066246	0.0612991	0.113438	-0.0340482	-0.104883	0.195262
AAACGAAA	0.15919	-0.224355	0.233973	-0.10859	0.188933	0.174532	0.0717761	-0.111234	0.279822	0.2322	0.28666	0.099494	-0.173754	0.15683	-0.104859	0.19112	0.097731	0.19057	0.234189	0.140188	0.050391	0.44937	0.131251	-0.0616665	0.247107	0.246901	0.24614	0.095707	0.136246	0.0932114	0.232999	0.0851299	-0.01565	-0.101111	-0.070899	0.0952722	0.192814	0.235394	-0.0508557	-0.04598	0.159868	0.11537	0.030394	0.142498	0.0551251	0.210315	0.0678103	0.178843	0.29507
AAACGAAC	0.1909	-0.180755	-0.116781	-0.076085	-0.0760948	-0.124652	0.0339545	-0.0815671	0.134751	0.145794	0.0751	0.117594	0.0471296	-0.007828	-0.0993804	0.08759	-0.339187	0.20386	-0.01764	0.076788	-0.039756	0.45397	0.110042	-0.0592002	0.203904	0.258423	0.124311	-0.0043953	0.109707	0.0867028	0.190918	-0.103274	-0.07558	-0.141527	-0.08028	-0.0102346	0.0642356	0.042902	-0.0593616	-0.13	0.007089	0.14773	-0.052951	0.145781	-0.114011	0.0606957	0.0752131	0.0767295	0.0587397
AAACGAAG	0.10777	-0.164424	0.235202	0.056372	0.0264644	0.170198	-0.213815	-0.194704	0.200352	0.172704	0.02289	-0.028467	-0.100519	0.079619	-0.231098	0.02685	0.159551	0.07474	0.133723	0.085283	0.081356	0.45703	0.285846	0.0775121	0.0317508	0.104451	0.115853	0.0967137	-0.26385	-0.0262477	0.0846823	-0.0699115	0.11088	0.088055	0.037612	0.0782913	-0.160265	0.183036	-0.199673	-0.06285	0.095902	0.03346	0.122614	0.17164	-0.154163	0.0684009	-0.150525	0.0352432	0.0363205
AAACGAAT	0.1466	-0.188661	0.047348	-0.045547	-0.148452	0.089614	-0.129815	-0.104328	0.287889	0.133553	0.01705	0.048668	-0.100442	0.076789	-0.0999812	0.09121	-0.031024	0.15041	-0.000357	0.089505	0.01489	0.45329	0.164066	0.140482	0.198863	0.114246	0.220928	-0.0167336	-0.192717	-0.00616964	0.177036	-0.0763515	0.12636	0.048767	0.116941	0.0248272	-0.0554593	0.130029	-0.142186	-0.13308	0.078545	-0.00184	0.110797	0.222616	-0.258799	0.151866	0.0385215	-0.118199	0.325592
AAACGACA	0.32111	-0.239442	0.001396	-0.127145	-0.0576918	0.108093	-0.221687	-0.287207	0.1597	0.129244	0.08515	-0.053426	-0.14461	-0.05929	-0.194619	0.16784	-0.163328	0.11787	0.186478	0.011719	-0.013721	0.46702	0.066256	0.017531	0.151435	0.133461	0.066022	-0.0792044	0.109627	-0.0792393	0.0912273	-0.0826372	-0.05321	-0.064149	-0.071295	-0.218858	0.155399	0.093046	-0.286998	-0.1903	-0.033795	0.23526	0.158495	0.025819	-0.287636	-0.0670625	-0.0638765	0.0530822	0.0773529
AAACGACC	0.22778	0.058229	-0.048491	-0.083148	0.0221426	-0.121831	-0.0419483	0.0297122	-0.025888	-0.0744056	0.10061	-0.085804	-0.0189228	-0.098737	-0.0955989	0.10592	0.009677	-0.11407	0.152318	-0.070366	-0.052402	0.45041	0.108103	-0.0291335	0.0736378	0.0959433	-0.147138	0.080831	-0.196892	-0.0202186	0.0330145	-0.145272	-0.06965	-0.0089	-0.148493	-0.0440565	-0.127939	-0.221353	-0.100573	-0.03835	-0.157843	-0.07748	-0.048628	-0.134446	-0.0814598	0.0381253	-0.106098	-0.24437	-0.0917746
AAACGACG	0.2379	-0.278541	-0.129552	-0.036983	-0.029789	-0.075794	-0.0628781	-0.125934	0.045196	0.0160958	0.11282	-0.254229	-0.0569681	-0.215207	-0.0371035	0.1324	-0.239724	0.08805	-0.059298	0.14936	0.06952	0.46532	0.007528	0.261589	0.092721	0.1608	-0.116162	0.0338133	-0.0888287	-0.120113	0.0436314	-0.0284876	0.1667	0.084142	-0.21124	-0.0324514	-0.131287	-0.03457	-0.0709384	-0.13559	0.025276	0.17685	-0.051938	-0.037488	-0.0387654	0.0600923	0.0118212	0.265397	0.137853
AAACGACT	0.15153	-0.136611	-0.193126	-0.225364	-0.0998452	0.058764	-0.202808	-0.227141	0.173414	-0.0720599	-0.02348	-0.050125	-0.145546	-0.117049	-0.214307	0.02114	-0.125588	-0.07538	0.000554	0.075311	-0.036671	0.43655	-0.104106	0.014936	-0.186727	-0.0552512	0.127455	-0.231703	-0.0904674	-0.165279	-0.05264	-0.0289287	-0.09321	-0.064968	0.010743	-0.0526406	-0.00590176	-0.015737	-0.146242	-0.13182	-0.033296	-0.09056	-0.14581	0.099593	-0.143758	-0.160827	-0.21521	-0.108127	0.0469255
AAACGAGA	-0.02049	-0.008314	0.035173	-0.132263	0.120916	-0.019064	0.101647	0.0720467	0.286787	0.160599	0.01521	0.10186	-0.0360717	0.004243	0.0936589	0.07149	-0.046102	0.03955	0.178705	0.081602	0.159813	0.46324	0.314591	0.0533875	0.0569003	0.074728	0.118931	0.120276	-0.0254177	0.163482	0.0894766	-0.153769	-0.14406	0.021112	0.114696	0.0935617	-0.0373639	0.121704	-0.0191212	-0.02011	0.19987	0.00331	0.128772	0.161573	-0.0210646	0.154728	0.0304232	0.0737689	0.216537
AAACGAGC	0.18544	-0.108167	0.068372	0.005687	-0.0266161	-0.145716	-0.178359	-0.179969	0.082986	-0.00142876	0.07932	-0.162622	-0.119542	-0.160645	-0.0839672	-0.0828	0.091571	0.10446	-0.106149	0.003109	-0.005985	0.48161	-0.058628	-0.0758138	0.0405485	0.167934	0.010728	-0.0347814	-0.179934	-0.0752003	0.0738608	-0.103684	0.11631	-0.126521	-0.104795	-0.15797	-0.245012	0.022412	-0.211928	-0.14426	0.067381	0.20215	-0.104913	-0.047938	-0.201567	-0.0108863	-0.0321089	0.0673491	0.0608154
AAACGAGG	0.07883	-0.109758	-0.245896	-0.07013	-0.0503545	-0.047566	-0.0795264	0.00487739	0.113003	0.0426673	-0.1462	0.006517	0.0988413	0.143008	0.0992493	-0.10844	0.003979	0.0309	-0.136135	-0.198285	-0.03985	0.47595	-0.057704	-0.056155	0.0718613	0.0750269	0.001862	-0.080254	-0.0459102	-0.145151	-0.0386985	0.104587	-0.03674	-0.002929	-0.191408	0.0716825	-0.081728	-0.126695	0.0267096	-0.11476	0.107366	-0.06586	0.081712	0.071911	-0.088036	0.0297488	0.129904	0.0577395	0.171014
AAACGAGT	0.20573	0.037967	0.160728	0.157786	0.055393	0.075293	-0.0367547	-0.0480393	0.213807	0.206635	0.10585	-0.126734	-0.0279839	0.030189	-0.0631123	0.13874	-0.001214	-0.05007	-0.252813	0.020169	-0.094006	0.45585	-0.093135	0.0628106	0.123349	0.192815	-0.001259	-0.0241831	-0.204609	0.0111319	-0.032802	-0.0135338	0.13929	0.090406	-0.15976	-0.0473138	-0.209818	-0.126097	-0.0788968	0.00304	0.037214	0.1345	-0.072526	0.012282	0.0133758	-0.0499479	0.0769056	-0.0718311	0.117871
AAACGATA	0.3757	-0.005783	-0.044124	-0.163081	0.0958391	0.148886	-0.129201	-0.218372	0.237137	0.0443697	0.12761	0.106882	-0.00512053	0.245453	-0.254289	0.01203	-0.12577	0.17705	0.098296	0.302395	0.073202	0.43505	0.089735	-0.0702858	0.126631	0.235973	0.310884	-0.0373761	0.405207	-0.13125	0.066327	0.0766268	-0.0702	0.028575	0.347665	-0.0900753	0.362609	0.179758	-0.279685	-0.0324	0.198161	0.13658	0.02557	0.201408	-0.188615	0.0158661	-0.180675	0.00378025	0.110892
AAACGATC	0.28555	-0.191252	0.019164	0.015207	-0.0608378	0.111939	-0.0208388	-0.16531	0.015048	0.0839691	-0.00352	0.105838	-0.149645	-0.106427	-0.03754	-0.08731	-0.029905	0.01575	0.074811	0.097702	-0.014125	0.42271	0.308792	-0.164697	0.220321	0.227218	0.280172	0.00446903	0.0496524	0.200049	0.255623	-0.00184113	-0.18947	-0.087975	0.266082	-0.141873	0.0555539	-0.03511	-0.204377	-0.21978	-0.001606	-0.07777	-0.065818	0.088917	-0.154956	0.142477	-0.0259729	-0.21598	0.0923289
AAACGATG	0.29104	-0.224741	-0.003932	0.043571	-0.107041	0.032335	0.108132	0.0191207	0.229638	0.105156	0.02719	0.093602	-0.104762	0.064659	0.0363682	0.05328	-0.067312	0.19384	-0.023955	0.212809	0.15636	0.43893	-0.017829	-0.039041	0.182332	0.212077	0.223309	0.0338639	-0.0189422	-0.123145	0.0358514	0.088915	0.03794	-0.04779	-0.040811	0.138013	-0.0360643	0.132385	-0.0178165	0.02113	0.221225	0.05411	-0.026168	0.178452	-0.156261	0.0542135	0.0984901	-0.133565	0.121532
AAACGATT	0.29186	0.069925	0.075214	-0.042887	0.0535926	-0.002214	-0.191889	-0.198062	0.166233	0.112363	0.15997	-0.064942	-0.0352677	-0.073241	-0.160984	0.18736	-0.011928	0.06984	0.124126	0.209677	-0.026743	0.42021	0.099064	-0.229701	0.0300284	0.137876	0.226821	-0.0394221	0.220047	-0.0437085	0.0965526	0.091884	-0.05192	-0.125628	0.163312	0.0464978	0.15455	-0.017041	-0.168851	-0.04299	-0.096458	-0.03521	0.11055	0.098724	-0.185221	0.112813	0.177247	-0.125504	0.208915
AAACGCAA	0.01571	-0.214134	0.063586	-0.099836	0.0214898	-0.010834	-0.116789	-0.113327	0.138388	0.0891121	0.19062	-0.005182	-0.0598454	-0.110541	-0.149186	0.12987	-0.04786	0.25361	0.156869	0.027983	0.34116	0.13904	0.044044	0.372637	0.15688	0.258986	0.108533	0.0452363	-0.0851703	0.0490121	0.183266	0.0932068	-0.05047	-0.245373	-0.065411	0.0195966	-0.00815892	0.008227	-0.139892	-0.02704	0.001705	0.25916	0.229303	-0.076806	-0.00105569	0.23811	0.049722	0.0690489	-0.0032861
AAACGCAC	-0.01892	-0.067782	-0.007348	-0.144185	-0.0544782	0.140622	0.0244558	-0.0374648	0.004915	-0.046144	0.01766	-0.12314	0.0728017	-0.025482	-0.00763933	0.02016	-0.01188	0.07108	-0.155613	0.012631	0.408262	0.21882	-0.100518	0.377811	-0.0295838	0.0475896	-0.176913	-0.0963762	-0.253412	-0.163242	-0.0349295	-0.180186	0.11585	0.03199	-0.113112	0.0139604	-0.296242	-0.042297	-9.34976e-05	-0.06292	0.079673	0.16101	0.166316	-0.077763	-0.00459246	0.0506823	0.047836	0.125985	-0.142908
AAACGCAG	-0.11733	-0.036969	0.225821	-0.275756	0.0588714	-0.074454	-0.0697048	-0.0744816	-0.074303	-0.0171854	-0.03018	-0.330493	-0.189329	-0.255575	0.0166395	-0.07291	-0.014861	0.00743	-0.072324	-0.151437	0.331254	0.20789	0.048781	0.350183	0.15222	0.180049	-0.148115	-0.0443998	-0.17404	0.0350641	0.0744649	-0.0363667	-0.09981	-0.013475	-0.286573	0.0338831	-0.0743789	-0.157753	-0.0749543	-0.11909	-0.009247	0.19179	0.147834	-0.204172	0.0999772	0.0412025	-0.0538015	-0.0048428	-0.0856305
AAACGCAT	-0.18451	-0.063948	-0.107397	-0.082894	-0.126506	0.061645	-0.212542	-0.233738	0.124911	-0.118372	-0.01897	0.096462	0.13792	0.140459	-0.0704597	-0.11276	-0.045954	-0.13008	-0.105313	0.11109	0.387312	0.06042	-0.130065	0.400408	0.11159	0.0713249	0.176771	-0.173458	0.0713313	-0.0271101	-0.0788456	-0.0714221	-0.03381	-0.078875	0.030969	-0.261787	0.072054	0.0494	-0.235393	-0.30377	-0.043859	0.12963	0.247824	0.158409	-0.187325	-0.0649181	-0.17912	0.0556617	-0.146073
AAACGCCA	-0.04366	-0.066224	0.039029	-0.122838	-0.135257	0.095734	-0.196053	-0.156103	0.195739	0.012718	0.11375	-0.070053	0.0154979	-0.020284	-0.10313	0.1277	0.338707	0.1803	0.164512	0.036436	0.23254	0.00397	0.095775	-0.0195662	-0.135706	0.0639441	0.058342	-0.223331	-0.203995	-0.0738205	0.026559	-0.0239895	-0.12976	0.024751	-0.087265	-0.103266	-0.204898	0.116548	-0.124581	0.05244	0.026684	0.07017	-0.117638	0.070686	-0.078176	-0.0609789	0.0574449	0.401024	-0.0285843
AAACGCCC	0.1329	-0.089398	-0.344515	-0.097145	0.0406134	0.146556	0.013947	0.0966186	-0.061534	-0.134581	-0.06917	-0.091652	-0.170714	-0.129222	0.12998	-0.01262	0.20052	-0.03663	-0.031309	-0.013904	0.139517	0.12123	-0.33481	-0.136201	-0.284952	-0.125628	-0.170294	-0.0522592	-0.20297	-0.149315	-0.174249	-0.154148	-0.16789	0.168563	0.005697	0.262942	-0.216639	-0.054764	0.125228	0.26315	0.002078	-0.19174	-0.203379	-0.067703	0.195893	-0.0318604	-0.0882999	0.096737	-0.0182593
AAACGCCG	0.1847	-0.414127	-0.195139	-0.124145	0.202023	-0.11824	0.276718	0.22604	-0.080208	0.18138	0.16839	0.217805	0.0455453	0.150736	0.227121	0.13128	-0.040909	0.36029	-0.069369	-0.136271	0.103689	0.12466	-0.189373	0.112936	0.164438	0.072058	-0.263551	0.366928	-0.0886071	0.0189968	-0.0320806	0.0629361	0.03081	-0.020671	-0.118317	0.448914	-0.0510487	-0.101269	0.243397	0.4021	-0.015992	0.17441	-0.169869	-0.075087	0.411461	0.0658739	0.145384	0.227729	0.0497616
AAACGCCT	-0.27269	0.1304	-0.226416	-0.130689	-0.123455	0.218064	-0.158338	-0.0927592	-0.069022	-0.217158	-0.15008	-0.002267	-0.160152	-0.00427	-0.238606	-0.17141	0.325636	0.04653	0.012826	0.053426	0.267692	-0.02013	0.019447	0.122507	-0.0351847	-0.0981546	0.010859	-0.162861	0.107668	-0.0655318	-0.257728	-0.268497	-0.19844	0.043222	-0.162224	-0.0497861	0.0141152	-0.160457	-0.139185	-0.11402	0.08649	-0.05349	0.033574	-0.027519	0.00195346	-0.25527	-0.13979	0.179653	-0.136788
AAACGCGA	0.16105	-0.328646	-0.053844	-0.169321	0.0103703	-0.050192	0.0553248	0.0282203	0.103951	0.139511	0.05467	-0.366032	-0.0718638	-0.12871	-0.0221307	0.05548	-0.082202	0.0976	-0.20396	0.080659	0.21821	0.31273	-0.262	0.276569	0.081635	0.183827	-0.134258	-0.140638	0.0733823	-0.00889651	0.0397249	0.0901793	0.09767	0.262137	-0.074017	-0.0798233	0.100466	0.025556	0.0421607	0.14525	-0.142661	0.21444	0.243743	-0.100332	-0.0227819	0.226063	-0.0340171	0.484475	-0.0614628
AAACGCGC	-0.17849	-0.107836	0.117735	0.161305	-0.133726	-0.130536	-0.0567703	-0.129605	-0.102038	-0.0618133	0.00737	-0.144145	-0.168359	-0.145619	0.063567	0.05347	0.165265	-0.02303	-0.057204	-0.067688	0.453604	0.05677	-0.053562	0.370999	-0.0904127	0.0348476	-0.123388	-0.212803	-0.144033	-0.0717736	-0.165863	-0.123993	0.16971	0.144982	-0.051914	-0.120802	-0.142618	-0.141096	-0.102242	0.0907	-0.2222	0.16032	0.15917	-0.190995	0.041082	0.0864133	-0.144761	0.453246	-0.11146
AAACGCGG	-0.10571	0.016626	-0.158056	-0.107204	0.187491	-0.129494	0.303771	0.232321	-0.024413	0.153349	0.04583	0.082894	-0.0866954	0.038125	0.31832	0.12192	-0.062037	0.14546	-0.188309	-0.013994	0.277422	0.16418	-0.141882	0.183763	0.138672	0.169011	-0.197585	0.247494	-0.165432	0.0693646	0.171248	-0.055353	0.04523	0.081882	-0.15848	0.265018	-0.155464	-0.084794	0.388054	0.21036	-0.060197	0.17125	0.145566	-0.102903	0.2619	0.248166	0.129507	0.45767	0.149672
AAACGCGT	0.04843	-0.190516	-0.292037	0.093895	-0.111346	-8.4e-05	-0.145106	-0.0915309	-0.017177	-0.248698	0.08213	-0.200776	0.0401187	-0.048741	-0.215052	-0.01905	-0.168411	0.04475	-0.018431	0.190189	0.346581	0.22682	-0.316965	0.355041	-0.0486809	0.103887	0.014647	-0.114181	-0.0197787	-0.230918	-0.135137	-0.102577	-0.10334	0.316044	-0.1293	-0.150527	-0.108553	0.072326	-0.152354	0.0275	0.0177	0.3117	0.303841	0.101701	-0.112529	0.0306566	-0.0317263	0.493886	-0.160244
AAACGCTA	-0.20068	0.008875	0.033707	-0.273748	0.158713	-0.009983	-0.202212	-0.18781	0.060043	-0.131051	-0.15919	-0.163073	-0.160637	0.139325	-0.197493	-0.19159	-0.04234	-0.16064	-0.294968	-0.222013	0.241624	0.03394	-0.096183	0.250037	0.10042	0.0551115	0.145062	-0.123298	0.0107557	0.0683405	-0.0937091	-0.11412	-0.05483	0.029837	0.024923	-0.182491	-0.0450507	0.067453	-0.250868	-0.19355	-0.076257	-0.01704	-0.027608	-0.136536	-0.200932	-0.0620033	-0.0372458	-0.0608919	-0.167448
AAACGCTC	-0.21547	-0.035696	-0.080338	0.03043	-0.0114347	-0.11806	0.0653811	-0.0671501	-0.048874	-0.13231	-0.06316	-0.259498	-0.199936	0.002789	-0.0744962	-0.17282	-0.10214	-0.10468	-0.109675	-0.09758	-0.010899	0.1406	-0.067839	0.0482368	-0.11322	0.0497988	-0.109834	-0.0648905	-0.317659	-0.267739	-0.164764	-0.170728	-0.07576	-0.072146	-0.099245	0.0192218	-0.31693	-0.03648	-0.0532001	0.04989	-0.184117	-0.14356	-0.014623	-0.065871	0.108241	0.00651311	-0.14658	-0.0203173	-0.113226
AAACGCTG	-0.12402	-0.033387	0.320183	-0.123272	-0.148703	-0.063877	-0.226528	-0.168046	0.104423	-0.11462	0.02472	-0.222101	-0.0207365	-0.139305	-0.175974	-0.1388	-0.027386	-0.04657	-0.214855	-0.057301	0.125405	0.03477	-0.268355	0.0179753	0.0230282	-0.0129541	-0.077843	-0.217804	0.043743	-0.196506	-0.092063	-0.0748622	0.016	-0.047434	-0.09362	-0.0673595	-0.0114654	0.025517	-0.213722	-0.19928	0.105899	0.1773	0.087305	-0.044099	-0.182899	-0.0607963	-0.118483	-0.176964	-0.326939
AAACGCTT	-0.09847	-0.027151	-0.162398	0.067304	-0.102658	0.041406	-0.127095	-0.0128228	0.137015	-0.0425921	-0.09706	-0.057239	-0.265594	0.078216	-0.0702413	0.01517	0.036315	0.01008	0.024625	-0.120471	0.243673	0.00074	-0.052969	0.18842	-0.149447	0.00171156	0.122146	-0.169711	-0.233548	-0.0733724	-0.125156	-0.156404	0.0018	-0.07545	0.014557	-0.144059	-0.286149	0.207726	-0.119121	-0.15087	-0.025882	0.03782	0.091637	0.099915	-0.103799	0.00346104	-0.137579	-0.116474	-0.0157075
AAACGGAA	0.1972	-0.271798	0.08588	-0.139053	0.200457	0.040484	0.333925	0.368661	0.291071	0.0653723	0.26557	0.392563	-0.0969447	0.38249	0.350479	0.24366	-0.075653	0.18292	0.144133	0.127467	-0.094374	0.31487	0.295751	0.00903194	0.0714048	0.0570429	0.04137	0.257423	-0.0733421	0.0997212	0.104256	-0.038726	0.24464	0.049694	-0.176714	0.403939	-0.083774	0.127461	0.473878	0.27427	0.203981	0.00601	0.090652	0.21275	0.358996	0.426039	0.0366154	-0.188441	0.373097
AAACGGAC	-0.04303	-0.061725	0.056032	-0.140691	-0.117892	0.057446	-0.0790375	0.0873114	0.026861	-0.123673	-0.00593	0.257084	-0.127264	0.183474	-0.0791541	-0.12934	-0.184421	-0.10612	0.072845	0.057194	0.031509	0.3074	-0.062503	-0.183664	-0.107856	-0.0686275	0.031109	-0.0926283	-0.0118278	-0.212684	-0.256715	-0.11415	0.03617	0.106086	-0.164834	0.0182308	-0.00625668	0.063311	0.161574	0.22869	0.047729	-0.05391	-0.135821	0.063473	0.238554	-0.12532	-0.246354	-0.135823	0.282177
AAACGGAG	-0.04477	-0.21676	-0.018248	0.010503	0.117485	0.06996	0.16621	0.134372	0.062081	0.17568	-0.02033	0.273892	-0.0530279	0.067483	0.289669	-0.02446	-0.136527	-0.00734	-0.230073	-0.037711	-0.052213	0.28986	-0.243292	0.212618	0.127863	0.159996	-0.125898	0.167868	0.00409085	-0.024402	0.0856314	-0.111493	-0.23478	0.219448	-0.137945	0.351436	0.130302	-0.039053	0.367682	0.25841	0.111318	-0.06443	0.017146	-0.155752	0.396374	0.0273323	0.0872872	0.0159348	0.1513
AAACGGAT	0.22463	-0.061047	0.080526	0.054911	-0.0397673	0.108682	0.202902	0.355703	0.145572	0.0919098	0.2426	0.305894	0.0620012	0.254487	0.232207	0.24679	0.057108	0.22163	-0.045817	0.106854	-0.0349	0.32954	0.030644	-0.10539	-0.0162203	0.174067	0.002695	0.140387	0.152032	0.146997	0.0763158	-0.00371246	0.15513	0.027606	0.138516	0.262921	0.0702308	-0.060338	0.414184	0.28126	0.152152	0.12505	0.042093	0.126134	0.25716	0.299601	0.0688849	-0.021689	0.274774
AAACGGCA	0.21323	-0.226899	-0.138267	0.036016	-0.0196701	0.176448	0.235302	0.0570665	0.108499	-0.0705651	-0.13056	0.14926	-0.175484	0.026555	-0.0478371	0.12556	-0.265501	0.301	0.075156	-0.089598	0.132383	0.2936	0.058525	0.0450057	-0.0482815	-0.0846604	-0.038954	-0.140388	-0.135879	0.00857787	0.0480338	-0.0382346	0.07094	-0.000864	-0.293716	-0.060238	-0.0967327	-0.038298	0.164806	0.01417	-0.183812	0.09251	-0.105352	-0.039304	0.318047	-0.0451306	0.0531105	-0.201356	0.246905
AAACGGCC	0.01859	-0.041276	-0.352603	-0.255948	0.0158293	-0.009446	0.0629437	0.124128	-0.007092	-0.229182	0.07114	0.04356	-0.233087	0.045101	-0.0292019	-0.12305	-0.236678	0.08402	-0.197903	-0.080274	-0.195785	0.29038	-0.148073	-0.394099	-0.163385	-0.236365	-0.212659	0.11265	-0.0752053	-0.116179	-0.19769	-0.259417	-0.07532	0.026387	-0.214772	0.248175	-0.187961	-0.105074	0.172145	0.28254	-0.032526	-0.07792	-0.20739	-0.172333	0.332906	-0.195578	-0.0283987	-0.0461406	-0.0713823
AAACGGCG	0.20568	-0.242468	0.096874	-0.307236	0.172174	0.050391	0.00677456	0.00428512	0.01442	0.0319013	0.17031	0.13928	0.0882269	0.023036	0.152006	0.13555	-0.059026	0.36869	-0.02248	0.039474	0.441904	0.39091	-0.117823	0.200034	0.0574409	0.103145	-0.107961	-0.0369399	-0.051041	0.078214	0.00248112	-0.102844	0.05396	0.125845	-0.0762	0.0413962	-0.0628138	0.1547	0.138646	0.1616	0.099183	-0.1064	-0.095592	0.034226	0.35502	0.0957266	0.0533435	0.201744	0.143356
AAACGGCT	-0.13133	-0.134974	0.01162	-0.164516	0.0461814	-0.161922	0.128624	0.135911	-0.10633	-0.247609	-0.2237	0.026186	-0.29054	-0.069413	-0.118418	-0.06019	0.00127	0.10549	-0.117866	0.024909	-0.074346	0.25852	-0.140008	-0.147036	-0.0878894	-0.169497	-0.230555	-0.133757	-0.00318707	-0.142227	-0.276647	-0.315894	-0.10713	0.029818	-0.125871	-0.0169448	0.0100213	-0.193891	0.219249	-0.00631	-0.100916	-0.19321	0.030971	-0.084726	0.224653	-0.237495	-0.159651	-0.262292	-0.0215451
AAACGGGA	0.09279	-0.263245	-0.183411	-0.326536	0.129025	0.00379	0.373832	0.32418	0.190827	0.175217	0.06252	0.27565	-0.01725	0.183834	0.354947	0.12616	-0.25931	-0.07484	-0.104842	-0.143481	-0.194467	0.33245	0.084469	-0.120074	0.188789	0.0598006	-0.178172	0.216349	0.08552	0.143515	0.141504	-0.0189442	0.14505	0.016125	0.083584	0.253349	0.10554	0.076949	0.383383	0.21708	0.22389	-0.16946	-0.119831	-0.067538	0.348694	0.350449	0.170471	0.0809058	0.419867
AAACGGGC	0.15146	-0.127287	0.002931	-0.223662	-0.0228352	0.245798	-0.0548589	0.11259	0.096049	-0.0183324	0.09942	0.140541	-0.225089	0.040575	0.0501275	-0.07028	-0.047047	-0.10107	-0.114006	0.024841	0.021142	0.32016	-0.106967	-0.00292537	0.0458733	-0.0195839	-0.157723	0.0456022	-0.0838561	-0.128309	-0.0922237	-0.305404	0.00768	0.193678	-0.140084	0.0214643	-0.0374843	0.01344	0.13177	0.12339	0.192592	-0.09069	-0.212201	-0.123491	0.214975	-0.0444535	0.0341459	0.0034122	0.260013
AAACGGGG	0.01433	-0.021961	-0.223569	0.281063	0.170035	0.240945	0.123656	0.102695	0.177618	0.158026	0.13251	0.067499	0.0527398	0.123909	0.173511	0.0392	-0.022025	-0.06663	0.068918	0.039782	-0.121355	0.3609	0.069621	-0.0940659	0.203024	0.121936	-0.212651	0.202271	0.0523536	-0.00428074	-0.0995522	0.0917182	0.11079	0.26523	-0.119552	0.215404	0.075561	0.10531	0.185914	0.14544	0.110209	-0.08541	0.013863	-0.076877	0.344035	0.178387	0.0722927	0.0484419	0.340559
AAACGGGT	0.0669	-0.068598	0.132991	0.137307	0.104044	0.351858	0.275498	0.249771	0.042792	-0.0447301	0.01731	0.193889	-0.0229227	0.064792	0.0960098	0.01047	-0.097149	-0.00178	0.024683	0.023896	-0.014788	0.31937	0.053913	-0.011813	0.0330397	0.0193305	-0.201568	0.0679606	-0.105011	-0.0841979	-0.0213045	-0.0847593	0.13588	-0.019375	-0.187367	0.00184672	-0.0181883	0.129987	0.272313	0.13169	-0.001127	0.15314	-0.188634	-0.065743	0.213367	0.0128156	-0.0638533	0.10816	0.300582
AAACGGTA	0.14063	-0.197199	0.135229	0.053553	0.0228323	-0.161499	0.263179	0.233205	0.257265	0.0631328	0.06842	0.072267	-0.0568894	0.078417	-0.0079856	0.11368	-0.0235	0.11172	0.153369	0.016405	-0.147262	0.28738	0.046999	0.0209963	0.232405	0.302869	0.052976	0.0220131	0.0889905	-0.117049	-0.0635423	0.0138141	-0.05804	-0.075479	-0.208569	0.163013	0.144889	-0.103056	0.206529	0.10969	0.269184	0.03315	0.073791	0.033925	0.27858	0.154778	0.076438	0.0787222	0.378549
AAACGGTC	0.18662	-0.236137	-0.259268	-0.246877	-0.0402534	-0.130427	0.0466509	0.0918438	-0.062859	-0.138863	0.03276	-0.05353	0.152024	0.022113	-0.0313064	-0.04019	-0.227001	0.05922	-0.002174	-0.014784	-0.145016	0.29267	-0.100814	-0.100125	0.0746795	-0.106328	-0.101675	-0.0149036	-0.11198	-0.0828585	-0.159178	0.0771522	-0.04682	-0.102143	-0.158829	0.0657784	-0.190672	-0.037723	0.0641253	0.11374	-0.060453	-0.11708	-0.165936	-0.082433	0.186367	-0.126942	-0.0980634	0.0126735	0.20457
AAACGGTG	0.12879	-0.364976	-0.088041	0.223476	-0.0403347	0.107382	-0.120915	-0.27151	0.119044	-0.107991	-0.10405	-0.052814	-0.200507	0.119096	-0.0449798	-0.16612	0.037858	-0.02154	0.262577	-0.024556	0.086573	0.37621	0.21514	0.0246507	0.0576282	0.0189538	0.037711	-0.141233	-0.0349673	-0.121603	0.028649	-0.227347	0.10418	0.005334	-0.121122	-0.20918	-0.122583	0.037229	-0.0478128	-0.17292	0.027072	0.04418	0.096234	-0.051542	0.126223	-0.134742	-0.192748	-0.0311115	0.222113
AAACGGTT	-0.22416	-0.103835	-0.05626	-0.197878	-0.145738	-0.154755	0.0669099	0.0945588	0.065007	-0.193761	-0.11724	-0.166946	-0.170985	0.059358	-0.124263	-0.12074	-0.034378	-0.04122	-0.012869	-0.146409	-0.083394	0.26189	0.159917	0.00977882	-0.106166	-0.0150578	-0.124378	-0.194046	-0.194131	-0.107523	-0.337163	-0.168478	0.09613	-0.195774	-0.175073	-0.0279011	-0.13769	-0.034715	0.0639491	-0.08899	-0.124344	-0.02071	0.133441	-0.181502	0.0736946	-0.216646	-0.189806	-0.105764	0.0565559
AAACGTAA	0.03272	-0.210137	-0.048084	0.072589	-0.0578312	-0.028367	-0.106309	-0.172648	0.122815	-0.0490947	0.13924	0.034281	-0.0970483	0.177094	-0.125288	0.23383	0.152732	0.3655	0.098341	0.016847	0.125234	0.19412	0.018045	0.0106715	0.116815	0.163282	0.254146	-0.0811434	0.15826	-0.13263	0.0548748	0.196922	-0.04379	-0.052259	-0.085905	-0.0178886	0.100484	0.303432	-0.157612	-0.1786	0.214935	0.26279	0.325579	0.175598	-0.11152	0.0296877	-0.18621	0.00623298	0.047038
AAACGTAC	0.17456	0.032157	0.025057	0.080852	-0.306055	0.027232	-0.158216	-0.236533	0.130594	-0.0307227	0.05922	-0.087759	-0.410358	0.01463	-0.202402	0.04087	-0.039228	0.01069	0.064184	-0.026892	0.090373	0.28827	0.042098	-0.0692817	-0.0449152	0.0441786	0.142278	-0.233147	-0.0879998	-0.0716072	-0.0124594	-0.126033	-0.07003	0.135337	-0.030178	-0.0344811	-0.172704	0.283644	-0.196764	-0.28808	0.087024	0.05342	0.132604	0.007644	-0.1886	-0.139946	-0.319023	-0.0104313	0.106748
AAACGTAG	-0.07173	-0.02338	0.054838	-0.039383	-0.170154	0.105688	-0.173852	-0.143497	0.045408	-0.104921	-0.04383	-0.07336	-0.120738	-0.081018	-0.190583	0.02755	-0.031324	-0.09458	-0.0024	-0.072621	0.066289	0.15126	-0.156296	-0.154893	-0.0892789	-0.0695498	0.104336	-0.219188	-0.121159	0.101982	-0.0377871	-0.0536217	-0.06771	-0.120437	-0.130709	-0.0577841	-0.131682	-0.019836	-0.176816	-0.24019	-0.061823	0.20525	-0.001688	0.083421	-0.165916	-0.0860602	-0.136728	-0.0697804	-0.0662544
AAACGTAT	0.18956	0.111028	-0.039798	-0.065157	-0.0886604	-0.123071	-0.0199697	-0.094132	0.012162	-0.00140803	0.13442	0.003318	-0.219545	0.000691	-0.114997	0.16669	-0.071928	0.27598	-0.106982	-0.030871	0.012794	0.31941	-0.145887	-0.0822901	0.044628	0.235766	0.29148	-0.17273	-0.0404588	-0.218898	-0.133116	-0.0458008	0.04606	-0.071144	-0.054836	-0.0429125	-0.0692884	0.254477	-0.145565	-0.01465	0.114836	0.2781	0.15823	0.103497	-0.0676669	-0.000616735	-0.126883	-0.100184	0.224251
AAACGTCA	0.04034	0.057073	0.112764	-0.075861	-0.0580101	0.00295	-0.280523	-0.239862	-0.093426	-0.213521	-0.12288	-0.032855	0.153077	-0.089929	-0.328005	-0.0418	-0.090256	0.46281	0.439791	-0.139446	-0.07158	0.05122	0.068636	-0.154032	-0.0110817	-0.0305781	0.018493	-0.187452	-0.172536	-0.0688157	-0.171434	0.323121	-0.09712	-0.112102	0.002481	-0.211402	-0.207216	0.141173	-0.186851	-0.18311	0.124799	0.12653	0.047491	-0.063785	-0.269245	-0.15969	-0.128467	0.0376717	-0.115761
AAACGTCC	0.08341	-0.159407	-0.260459	-0.152346	0.0396596	0.001224	-0.139203	-0.1985	-0.054196	-0.12795	-0.04093	0.189103	-0.175529	-0.2502	-0.149144	0.00601	-0.19436	-0.07055	-0.002482	-0.192681	-0.249283	-0.04767	-0.234308	0.0235528	0.0506265	-0.0357488	-0.097724	-0.102008	-0.171743	-0.0810024	-0.0904926	0.030423	-0.05013	-0.053212	-0.08623	-0.0324486	-0.151874	-0.15527	-0.112928	-0.09101	-0.013725	-0.11453	-0.029543	-0.270299	-0.11317	-0.131575	-0.23847	-0.147222	0.100651
AAACGTCG	0.00886	-0.214462	-0.155044	-0.202154	-0.0176529	0.214756	-0.0133606	0.00773568	-0.05023	-0.0552482	0.05157	-0.349535	-0.107677	-0.004695	-0.0416212	-0.04949	-0.201821	0.07355	0.139917	-0.112629	-0.061709	0.31818	-0.105241	0.00923053	-0.0846646	-0.159622	-0.207682	-0.0153267	-0.1128	-0.0785574	-0.179103	-0.133356	0.04913	-0.008864	-0.145228	0.00250704	-0.182397	-0.150563	-0.0345459	0.00491	0.009636	-0.07791	-0.208619	-0.082762	-0.0286782	-0.0561719	-0.0461631	0.0825294	0.0999958
AAACGTCT	0.12332	-0.015228	-0.061122	-0.155321	-0.107458	-0.166201	-0.11351	-0.221823	-0.028759	-0.147391	0.0867	-0.043147	-0.0903272	0.024892	-0.198115	-0.04922	-0.115028	0.13951	0.150874	-0.187109	-0.114323	0.14911	-0.123193	-0.162991	0.0156579	-0.025195	-0.035448	-0.175618	-0.0522686	-0.346422	-0.0127566	-0.0867701	-0.00888	-0.137375	0.053301	-0.197889	0.0038813	-0.107908	-0.257414	-0.23298	-0.043763	0.09616	-0.003869	0.11356	-0.145634	-0.155872	-0.0750848	0.014337	0.0273362
AAACGTGA	0.12511	0.04034	0.029671	-0.085711	-0.126188	0.088771	-0.156395	-0.234023	0.074382	-0.068385	-0.02403	0.001779	0.468104	0.005361	-0.106764	-0.07654	0.034023	0.13691	0.023297	0.118654	-0.117061	0.11866	-0.032475	0.106578	0.0703808	0.0528608	0.187572	-0.0729489	-0.111108	-0.22784	0.0187905	0.231622	-0.05678	-0.000701	0.115308	-0.0537728	-0.0241775	0.126125	-0.297166	-0.24909	-0.10473	0.16807	0.263099	0.06157	-0.160593	0.157852	0.0328925	0.32155	0.123193
AAACGTGC	0.0805	-0.105626	0.181084	-0.164917	-0.130553	-0.231693	-0.181601	-0.144863	0.017448	-0.188723	-0.1598	-0.146476	0.400136	-0.18245	-0.177715	-0.11894	-0.077594	0.14291	-0.118105	-0.176541	0.288889	0.06681	-0.181219	-0.0151466	-0.103916	-0.121616	-0.069833	-0.0820693	-0.310345	-0.128394	-0.265815	-0.212056	0.15325	-0.063291	-0.107037	-0.0971178	-0.315143	0.005656	-0.174014	-0.21729	0.126822	0.06234	0.258411	0.013234	-0.127188	-0.238704	-0.269423	0.196844	-0.128408
AAACGTGG	-0.11506	0.061412	-0.059123	-0.171159	-0.0950166	0.111409	-0.136911	-0.136335	0.122249	-0.0896692	-0.10818	-0.095721	0.369313	0.047887	-0.0759325	-0.09505	-0.082998	-0.12177	-0.079821	0.093271	0.042401	0.13326	-0.034657	-0.0628429	-0.101992	-0.171381	-0.061	-0.177089	-0.148014	-0.180537	-0.189174	0.00621027	0.01887	0.05553	-0.126987	-0.140819	-0.106682	0.387173	-0.109876	-0.15993	0.128836	-0.06894	0.086397	0.188545	-0.152763	-0.17945	0.0244502	0.255251	-0.0133262
AAACGTGT	0.03877	-0.09027	0.068348	0.253583	-0.201209	0.222603	-0.0702062	-0.143445	0.122667	-0.235711	0.04275	0.117745	0.375688	-0.08395	-0.0127216	-0.0863	0.076236	0.11023	0.111217	0.070272	0.164417	0.13899	0.010184	-0.096625	-0.159409	0.0200128	0.095165	-0.0780053	-0.0703212	-0.232847	-0.269199	0.154551	-0.19099	0.058416	-0.055033	0.036869	-0.163978	0.448711	0.00575053	-0.10405	0.049185	0.37543	0.417232	0.08576	-0.111515	0.163321	-0.165281	0.402297	0.0138125
AAACGTTA	-0.05802	0.008476	-0.032823	0.025904	-0.128767	0.05712	-0.0373018	-0.204503	0.02875	-0.00447735	0.12484	0.044548	-0.141474	0.041077	-0.0611416	-0.00091	0.163338	0.07582	0.092565	0.105393	0.087097	0.1799	0.022719	0.0784685	0.11018	0.0877658	0.331652	-0.00440968	0.163746	-0.0583541	0.046291	-0.0152094	-0.1568	-0.181353	0.06848	0.109891	0.176467	0.114583	-0.093134	-0.09422	-0.110111	0.16017	0.241998	0.106359	-0.0953967	0.133561	0.0277751	-0.015359	0.0939691
AAACGTTC	0.08778	-0.277273	-0.22782	0.015047	-0.102168	-0.040916	-0.0451999	-0.11633	0.143572	-0.10958	0.03987	0.125797	-0.213827	0.032949	-0.214182	0.06366	-0.21942	-0.04966	-0.16186	-0.029652	0.020621	0.17656	-0.179935	-0.0685854	-0.0466393	0.0210957	0.086091	-0.100182	-0.190053	-0.163674	-0.0559821	-0.25924	0.02753	-0.134983	-0.172627	-0.153102	-0.1961	0.04309	-0.139776	-0.28833	0.021063	0.03739	-0.022746	0.414089	-0.19133	0.0431242	-0.000285169	0.0682903	0.0762219
AAACGTTG	-0.15504	-0.193392	-0.105404	0.01083	-0.136396	-0.075624	-0.249776	-0.107408	0.019002	-0.267074	-0.04515	-0.067825	-0.259197	-0.050273	-0.191537	-0.0943	-0.00564	-0.10621	-0.131191	0.083526	0.029799	0.03262	0.025347	0.0346142	-0.126253	-0.136446	0.06493	-0.322143	-0.13215	-0.117944	-0.245256	-0.203865	-0.00289	-0.061718	-0.116335	-0.148966	-0.193832	0.240719	-0.139154	-0.22162	0.037381	-0.02614	0.147894	0.035725	-0.245531	-0.167778	-0.167894	-0.0844858	-0.0932218
AAACGTTT	0.2177	0.097224	-0.030602	0.007045	-0.159395	-0.05947	0.0860619	0.0119775	0.134279	-0.232389	0.00653	0.123041	-0.166661	0.03994	-0.00784878	-0.00291	0.142368	0.04109	-0.145379	-0.015338	0.120105	0.3284	-0.253032	0.0634576	0.139849	-0.00473882	0.189906	-0.124916	0.206889	-0.0610651	-0.0764895	-0.149451	-0.13947	-0.252252	0.048501	0.12629	0.0777087	0.109404	0.126158	0.185	0.201426	0.01856	0.255281	0.138394	0.0592184	0.10527	-0.222262	0.0439644	0.185036
AAACTAAA	0.0822	-0.042261	0.066899	0.012531	0.140024	0.248716	-0.095956	-0.239833	0.145322	0.237496	0.14124	0.13447	-0.0427816	-0.01684	-0.237654	0.1985	0.109434	0.27128	0.054797	0.089802	0.130619	0.02345	0.135988	-0.181981	0.336603	0.3163	0.209108	0.0415975	0.00197211	0.231569	0.186502	0.143292	0.06604	0.118	-0.023858	0.0718355	0.0773353	0.034962	-0.209347	-0.18483	0.107567	0.07473	0.049894	0.100714	-0.170461	0.194908	0.040664	0.0124814	0.194584
AAACTAAC	0.01877	0.049245	-0.040826	0.003349	0.0552829	0.154475	0.001797	-0.0844826	0.107574	0.123517	0.09006	-0.015725	-0.0852436	-0.146207	-0.102309	0.21025	-0.114014	0.23585	0.007709	0.254624	-0.018953	0.13946	0.063976	0.274982	0.242614	0.263531	0.099729	0.0437346	-0.0528609	0.288697	0.23929	0.00170027	-0.06081	-0.118974	-0.224436	0.0725274	0.0804435	-0.129703	-0.13328	-0.08698	0.023579	0.27194	0.19924	0.017338	-0.0886405	0.175449	0.0833268	-0.0908564	0.180283
AAACTAAG	0.20735	-0.036172	0.071019	-0.026647	-0.00694245	0.105493	-0.000576767	-0.0408462	0.224398	0.218269	0.16621	-0.006882	-0.00124253	0.010603	0.00491355	0.1848	0.22656	0.21568	-0.026994	-0.062138	-0.023343	-0.02819	-0.00845	-0.0629619	0.243029	0.218929	0.204524	0.124459	-0.0862876	0.250069	0.19169	0.0658394	0.12032	-0.085244	-0.064199	-0.102018	0.0672559	0.072706	-0.0831723	-0.17384	-0.072021	0.24085	-0.021661	0.065358	-0.211169	0.23009	0.0652402	0.0921978	0.17757
AAACTAAT	0.19682	-0.173821	0.212165	-0.028977	-0.0555099	0.135873	0.00952264	-0.0933881	0.237677	0.211836	0.36043	0.150732	0.0222205	-0.026673	0.0464414	0.31213	0.154425	0.2411	0.135272	0.030418	0.171485	0.12668	0.108471	0.179435	0.20698	0.29917	0.283063	0.0746312	0.0565706	0.317589	0.228504	0.0680928	0.03597	-0.054809	0.148542	0.147331	0.114864	-0.049785	-0.0528706	0.11659	0.152801	0.17525	0.05126	0.152224	-0.0193581	0.171994	0.229081	-0.0726563	0.192215
AAACTACA	0.04771	0.221901	0.138467	-0.051806	0.0155413	0.123452	0.00064972	-0.117677	0.238926	-0.0173759	0.08077	0.134256	0.119636	0.082572	-0.0574864	0.19818	0.150315	0.13373	0.20256	0.162758	0.022929	-0.03521	0.258111	-0.0177106	0.165981	0.201597	0.225348	1.40713e-05	0.0867903	0.447074	0.0928145	-0.0408321	0.20109	-0.17376	-0.178725	0.113967	0.122792	0.145199	-0.0165965	0.06946	0.032351	0.36222	0.347118	0.225709	-0.185705	0.0641742	0.00623298	0.170361	-0.223767
AAACTACC	0.02313	-0.037481	0.048661	0.174095	-0.0270328	-0.073525	0.10919	0.00331353	0.032216	-0.00526658	0.0961	-0.009277	-0.0384951	0.117431	-0.0190496	0.03618	-0.087762	0.00827	-0.169366	-0.213856	-0.225873	-0.09391	-0.143999	0.0551486	0.00551347	0.0889109	0.107497	-0.0109334	0.0710367	0.364274	0.120652	0.00632559	0.05981	-0.079799	-0.142862	0.0305776	0.0452794	-0.009264	-0.0127842	-0.02516	-0.006893	-0.00289	-0.082873	-0.084209	-0.0470591	0.0753734	-0.0265235	-0.140507	-0.0317976
AAACTACG	0.03584	-0.046728	0.061152	-0.150316	0.0468865	0.184349	-0.0244107	-0.0302044	0.039905	0.0194326	-0.01261	-0.02672	-0.0153864	0.026277	0.00800557	-0.05241	0.022903	0.01807	0.051011	0.018946	0.187722	0.20064	0.196724	-0.0545117	0.0243444	-0.0513839	0.1559	0.0501199	-0.121385	0.405052	0.0766411	-0.0617526	-0.00816	0.155847	-0.032655	0.12685	-0.0275247	-0.067044	0.0602125	0.11765	-0.002238	0.08544	0.130006	0.0288	0.0309403	0.133888	-0.01866	0.0804913	-0.0351823
AAACTACT	0.11812	0.23	-0.049935	-0.002307	-0.141747	0.086286	-0.190453	-0.238946	0.174736	0.185283	0.08202	-0.062709	0.104901	-0.08213	-0.144939	0.12691	-0.103956	0.11294	-0.236213	0.040308	0.049503	-0.10547	-0.063342	-0.114244	0.0193415	0.0615429	0.170061	0.0436062	-0.0101478	0.341431	0.196654	0.0540037	0.0652	0.074857	-0.081239	0.0450633	0.00594128	0.058313	-0.207008	-0.08324	-0.059427	0.14374	0.158349	0.150072	-0.207794	0.127029	-0.0885919	-0.0524734	0.0697666
AAACTAGA	0.0568	0.322816	0.190878	0.023584	-0.0548759	0.013289	-0.158535	-0.225552	0.211552	0.0975297	-0.03948	0.088555	0.0644981	0.028027	-0.0685192	-0.11569	0.083359	-0.03171	0.127661	-0.051039	-0.06725	-0.09312	0.257326	-0.0485362	0.11654	0.186286	0.095214	-0.0588671	0.0682848	0.329793	0.257326	-0.134009	-0.05092	-0.211227	0.023134	-0.0866482	0.114778	0.031375	-0.177736	-0.19835	-0.143523	0.04332	-0.115644	0.184935	-0.256407	-0.109804	0.0515062	0.0838897	0.157068
AAACTAGC	-0.13194	0.019465	0.140505	-0.160142	-0.0374154	0.042961	-0.181415	-0.139677	0.139441	0.0575429	-0.01963	-0.123196	-0.173576	-0.10698	-0.103219	-0.06233	0.108446	-0.17207	-0.203501	0.022492	0.14175	-0.13914	-0.18355	0.0346313	-0.11561	-0.115646	0.16731	-0.206805	0.0432867	0.234453	0.0661751	-0.311084	0.02891	0.017905	-0.04877	-0.120229	-0.000801679	0.075906	-0.100181	-0.18778	0.123133	-0.11204	0.042142	0.046482	-0.232175	-0.138506	0.0428105	-0.182734	-0.0151476
AAACTAGG	-0.10653	0.241044	0.030293	-0.153484	-0.0329253	0.137548	-0.0976046	-0.0289119	0.107302	0.117638	-0.10104	-0.257211	-0.202526	-0.112768	-0.110107	0.02037	0.157508	-0.06493	0.157355	-0.146539	-0.056144	-0.12049	0.058109	-0.113758	0.0200011	-0.0257576	-0.075556	0.0696584	0.0591948	0.15081	0.00173242	-0.0970074	0.07845	0.162009	-0.087204	0.0630276	0.161952	-0.086919	-0.0717319	-0.05817	-0.057985	-0.02459	0.088681	-0.200751	-0.0361423	-0.0858471	-0.136301	0.0512448	0.104263
AAACTAGT	-0.01257	0.26769	0.176021	0.061483	0.0960666	0.112263	-0.112416	-0.177872	0.205941	0.0203446	0.06465	0.193716	-0.170006	0.067588	-0.130529	0.08198	0.093403	0.06204	-0.071835	-0.181086	0.224079	-0.00576	-0.07334	-0.177055	-0.111947	-0.0397773	0.270884	-0.222002	-0.198584	0.242549	0.10416	-0.0732196	0.08354	-0.072211	-0.062997	-0.0238091	-0.0896136	0.030441	-0.0996922	-0.14973	0.041713	0.062	0.093846	0.138507	-0.20507	-0.103115	-0.128713	-0.178712	0.181301
AAACTATA	0.1529	0.030331	0.031791	-0.024801	0.13008	0.060394	-0.0555529	0.0261865	0.25357	0.157513	0.06719	0.264566	-0.00048323	0.130785	0.0512916	0.18254	0.160283	0.06752	-0.097166	0.199563	0.113448	0.04134	0.159602	-0.273054	0.0918329	0.215886	0.260172	0.00971245	0.158923	0.27906	0.205783	0.0136568	0.06402	0.025562	-0.210839	0.0418597	0.169416	0.092888	0.0221406	-0.01418	0.063879	0.19463	0.260739	0.20111	-0.0712806	0.0918408	0.118064	-0.0175535	0.120964
AAACTATC	0.04842	0.063307	-0.044992	0.053874	-0.122399	-0.078558	-0.0572823	-0.0624354	-0.026841	-0.0159708	0.09825	0.117437	-0.221301	-0.016197	-0.0685249	0.07589	0.092705	0.02739	0.022819	-0.095879	0.079376	0.10779	0.122764	0.0847658	-0.100085	-0.0172139	0.41752	-0.208228	0.234618	0.185892	0.130349	-0.218941	-0.18967	-0.149253	0.30326	0.00538627	0.26292	-0.206269	-0.0946143	-0.03861	-0.05159	-0.00765	-0.018612	0.167469	0.0257066	-0.0529169	-0.130525	-0.274182	-0.145337
AAACTATG	0.02878	-0.032532	0.096987	-0.055992	-0.125419	-0.109582	-0.148379	-0.176352	-0.145598	-0.117572	-0.14494	0.041098	-0.151793	-0.02713	-0.266723	-0.01416	0.05186	0.04239	0.13899	-0.006276	0.04757	-0.23669	-0.080377	-0.0633958	-0.0594756	0.053027	0.138005	-0.179271	-0.197902	0.242488	-0.0365621	0.054712	0.0028	-0.219589	-0.043101	-0.0929181	-0.189526	-0.044691	-0.171644	-0.07194	-0.06875	0.09702	0.065744	0.044821	-0.161813	-0.205308	-0.0516335	-0.040109	-0.0459681
AAACTATT	0.01687	-0.023078	0.077554	0.245401	-0.0905576	0.09264	0.105426	-0.0384524	0.273118	0.130082	0.06266	0.151798	-0.16523	0.140472	0.0511902	0.12351	0.032231	0.13254	0.074658	0.180581	0.129108	0.01603	0.154571	0.0193127	0.176991	0.237829	0.266435	0.0556034	0.0256515	0.223337	0.28818	0.030168	0.01782	-0.061496	-0.07008	0.0955341	0.112885	0.037359	0.0315532	-0.04828	0.018885	0.03343	0.134072	0.243504	0.00105684	0.19842	0.246574	-0.0294575	0.117263
AAACTCAA	0.02179	0.068678	0.075357	-0.054903	-0.0154655	0.136404	-0.0270507	-0.101881	0.228068	0.244346	0.16297	-0.011616	-0.024658	0.038663	-0.000985438	0.20095	0.084123	0.13712	0.124151	0.067577	0.093901	0.05019	0.251815	0.313312	0.222583	0.266353	0.056906	0.0829766	-0.156853	0.122332	0.135868	-0.00288795	0.04596	0.111559	0.085176	0.0531683	-0.0175429	-0.035957	-0.106319	-0.12462	0.092942	0.18015	0.054611	0.08218	-0.0903386	0.0877852	0.206872	-0.174398	0.160082
AAACTCAC	-0.13552	0.009904	0.146072	0.039898	-0.00857769	0.088055	-0.0782471	-0.0961137	0.092641	0.0958789	-0.02661	-0.071808	0.156176	-0.149673	-0.095722	0.01248	-0.066623	0.04632	0.140242	-0.023944	-0.109234	-0.03898	0.044944	0.270427	0.0799266	0.118933	-0.108298	-0.0059726	-0.110443	0.218487	0.0389535	0.0326272	0.02191	-0.169353	-0.173411	-0.0210002	0.0342085	-0.048658	-0.0230555	-0.09343	-0.039042	0.04512	-0.034967	0.046399	-0.205369	0.142734	-0.0124586	0.0780686	0.00422506
AAACTCAG	-0.09095	0.252365	-0.031943	-0.097167	0.248174	0.005479	-0.129787	-0.189945	0.048202	0.111456	-0.00451	-0.245537	0.00867382	-0.173698	-0.0188969	-0.0077	0.07102	0.08178	-0.177638	-0.024874	0.06039	-0.2164	-0.1471	0.154445	0.273685	0.264739	-0.095857	0.169129	-0.0942453	0.188901	0.19591	0.131848	-0.03508	0.029949	-0.333036	-0.108967	-0.0529934	-0.097336	-0.10922	-0.07378	-0.063881	0.13018	-0.098789	0.09886	0.0236139	0.101274	0.101692	0.0240355	0.0401547
AAACTCAT	-0.14479	0.12472	0.076958	0.033323	0.0751625	-0.022772	0.000573806	-0.00887648	0.161648	0.109984	0.25342	0.138178	-0.0465866	0.040557	0.0402818	0.205	0.060978	0.18831	0.05415	0.058811	0.146627	-0.01664	0.11677	0.155896	0.0985214	0.128795	0.195206	0.0529294	-0.139992	0.182077	0.167422	0.156002	0.01589	0.005072	-0.273034	0.119026	0.009021	-0.011965	0.0695744	0.04679	0.087382	0.19279	0.136234	0.178184	0.0350429	0.221544	0.203926	-0.0331301	0.13626
AAACTCCA	-0.18635	-0.003071	0.051892	0.184712	-0.0193309	-0.006274	-0.141687	-0.185212	0.153935	0.199993	-0.03055	-0.217793	-0.000663051	-0.090393	-0.00867525	0.0269	-0.087074	-0.00312	0.053663	0.026612	-0.169657	-0.09231	0.110974	-0.0803937	0.151849	0.13804	-0.036879	-0.121059	-0.154331	0.163812	0.134022	-0.221281	-0.04814	-0.016779	-0.326724	-0.128032	0.0490374	0.10066	-0.207065	-0.05777	-0.007475	0.0637	-0.163885	0.109058	-0.130774	-0.00911365	-0.0531273	-0.173193	0.191568
AAACTCCC	-0.27542	-0.212837	-0.123157	0.137193	0.121773	0.026684	0.179635	0.189066	0.168555	0.126429	0.02595	-0.013861	-0.324241	0.10972	0.169076	-0.03023	-0.278085	-0.13098	-0.245474	-0.099096	-0.056777	-0.06592	-0.104257	-0.0375149	0.0496907	-0.0887673	-0.128737	0.120895	-0.0256434	0.121442	-0.15662	-0.0645632	-0.1437	0.255747	-0.175923	0.264431	0.0153284	-0.020665	0.196346	0.18914	0.046956	-0.15727	-0.332656	-0.110834	-0.0302383	0.182793	0.0398155	-0.197732	0.130168
AAACTCCG	0.08872	-0.261536	-0.105081	-0.035504	0.278793	0.120554	0.249813	0.229177	0.006534	0.166554	0.17367	0.375156	-0.097529	0.273708	0.427712	-0.04175	-0.072513	-0.12752	0.107182	0.201933	-0.038453	-0.11211	-0.15978	0.0147336	0.0606692	0.0584519	0.050238	0.440799	-0.0920637	0.125752	0.179474	-0.131762	-0.07654	0.094595	-0.140219	0.471316	-0.0802613	0.103355	0.36314	0.45569	0.083707	-0.03059	-0.032864	0.116225	0.423436	0.192955	0.012546	-0.239302	0.0535399
AAACTCCT	-0.12974	0.090652	-0.234985	-0.176645	-0.122805	0.029144	-0.177246	-0.0114485	0.090916	0.0579237	-0.31131	-0.042522	-0.196256	0.037044	-0.219063	-0.17697	-0.262285	-0.23397	-0.166034	-0.106811	-0.022426	-0.18533	0.017497	-0.0745838	-0.0739419	0.0848289	-0.04912	-0.141791	-0.0693786	0.0479869	-0.0642206	-0.235755	-0.10076	-0.121295	-0.170983	-0.122652	0.0822374	-0.098184	-0.178419	-0.10023	0.042672	-0.24378	-0.187594	-0.003965	0.00991169	-0.134259	-0.230879	-0.278293	-0.235702
AAACTCGA	-0.05064	-0.061897	-0.112358	-0.038726	-0.153208	-0.101079	-0.150586	-0.220083	0.080221	0.099205	0.00847	-0.056159	-0.269141	0.112905	-0.168369	0.12496	-0.186035	-0.06628	-0.115823	0.12724	-0.151667	0.00475	-0.08048	0.0270133	-0.0331136	-0.067885	0.208394	-0.0868849	0.0200801	0.114771	0.040275	-0.158567	-0.03142	-0.08971	0.153062	-0.174193	0.10749	-0.076086	-0.172748	-0.09608	-0.113177	-0.06669	-0.063157	0.214373	-0.126859	-0.0978621	-0.185407	-0.0122673	0.00304118
AAACTCGC	-0.04018	-0.316347	0.254333	-0.136541	-0.0607295	-0.142981	-0.116622	-0.078247	-0.138756	0.0504924	-0.0694	-0.19137	-0.194266	0.045364	-0.142035	0.05463	-0.018405	-0.05102	-0.033962	-0.057771	0.15415	0.21547	0.052966	0.291598	-0.0400276	-0.0307377	-0.0436	-0.0370018	-0.161468	0.0980481	-0.0104325	-0.293404	-0.07311	-0.122314	-0.129524	0.0699665	-0.0747374	-0.173399	-0.0644913	-0.01502	-0.097612	-0.06095	-0.292372	-0.144343	-0.00325985	-0.0460214	-0.0483313	0.130508	-0.221317
AAACTCGG	-0.03867	-0.260639	-0.083447	-0.069096	0.0396905	-0.116912	0.361406	0.234519	0.006827	0.201116	0.09808	0.073817	-0.129654	0.357979	0.142622	0.01776	-0.143063	-0.086	-0.077608	-0.108243	-0.247343	0.16081	0.051043	-0.00506773	-0.0167939	0.00060386	-0.208204	0.371349	0.0322121	0.100152	0.0376249	0.128554	0.05658	0.006269	-0.265947	0.295973	0.0677449	-0.225507	0.246271	0.32308	0.044364	-0.04515	-0.103641	-0.029313	0.178758	0.169758	-0.130786	0.0938122	-0.0467398
AAACTCGT	0.07766	0.10844	-0.070558	-0.122863	-0.190499	0.135184	-0.278204	-0.29922	0.054041	-0.096782	0.17219	-0.074171	0.0636308	0.001938	-0.139533	0.10528	-0.107725	0.06638	-0.258027	0.090033	0.038127	0.33972	-0.223512	-0.0895945	0.0286346	0.0650324	0.08509	-0.147684	-0.0132591	0.135745	0.0636014	-0.0832074	-0.02897	-0.061288	-0.153679	-0.199795	0.0628457	0.070218	-0.161648	-0.14417	0.007256	0.07631	0.034116	0.018691	-0.225762	0.0495453	0.053602	0.156946	-0.123091
AAACTCTA	-0.14446	0.164072	0.082837	0.018339	-0.245835	0.055072	-0.0205397	-0.172273	0.204808	0.195295	-0.14462	-0.125518	-0.140612	0.039907	-0.113826	-0.00419	0.082818	-0.0037	0.095314	0.002127	0.007684	-0.12007	0.132865	-0.0317784	0.0187066	0.192898	0.018114	0.108854	0.150999	0.186718	0.129073	-0.161679	0.05982	0.072077	0.0391	0.0637748	0.19321	-0.041672	-0.121105	-0.09239	0.053421	0.08513	0.035231	0.193071	-0.054731	0.0806681	-0.0758501	-0.0466595	0.0951477
AAACTCTC	0.09632	0.103654	-0.224386	0.082964	0.0581134	-0.009814	0.152925	0.0600535	0.090253	0.160093	0.22884	-0.010985	-0.0318985	0.1012	0.0495007	0.03387	-0.221489	0.12873	0.125731	0.00782	-0.157446	0.12542	0.035962	0.0296479	0.122331	0.0124405	-0.020163	0.223958	-0.334959	0.125825	0.189493	-0.0379302	-0.25133	-0.007931	-0.188134	0.24414	-0.259291	0.042709	0.0653229	-0.01977	0.07906	0.04166	-0.203752	0.041112	0.0906568	0.1656	0.0872951	-0.0569354	0.0855163
AAACTCTG	-0.07772	0.132976	-0.022358	-0.118486	0.120391	0.049625	-0.186627	-0.246023	0.067124	0.162091	-0.00764	-0.11352	-0.159077	-0.080675	-0.133239	0.05175	-0.023724	0.08667	-0.037131	-0.049067	-0.238548	-0.10013	0.091495	-0.0789119	0.109934	0.180429	-0.083384	0.0203888	-0.133117	0.225058	0.139542	-0.187157	-0.04227	-0.164567	-0.124508	0.092192	0.0164241	-0.003772	-0.189543	-0.0642	-0.148527	0.09647	0.090475	-0.016356	-0.134412	0.0336288	0.0776698	-0.249621	0.0609606
AAACTCTT	-0.16389	0.027516	-0.183535	0.119649	0.0992869	-0.013342	-0.169724	-0.205899	0.115895	0.080804	-0.20549	0.03148	-0.184002	0.057904	-0.207452	-0.25642	-0.248027	-0.10818	0.033384	-0.077062	-0.052034	-0.25421	-0.226751	0.0665621	0.0275448	0.0584084	0.082413	0.0248686	0.0784476	0.151035	0.00556645	-0.0981812	-0.10637	-0.006206	-0.183346	-0.152307	0.162612	-0.150821	-0.293414	-0.1636	0.073301	-0.02551	0.062919	0.165871	-0.185799	-0.173587	-0.144448	-0.0466926	-0.156463
AAACTGAA	0.00963	0.071425	0.233321	0.06078	0.19606	0.154727	-0.0893612	-0.108992	0.305873	0.0596338	0.06812	0.081452	0.029436	0.057366	-0.0975651	0.01546	0.129301	0.04242	0.265123	0.240932	0.079774	-0.09294	0.29583	0.106331	0.17647	0.201259	0.16539	0.129351	-0.0362507	0.178462	0.291354	-0.104457	0.10777	0.145512	-0.017598	-0.0159174	0.0347479	0.033241	-0.0501011	-0.01176	0.223066	0.04853	0.068624	0.245046	0.00472124	0.113146	0.07792	-0.00698159	0.101611
AAACTGAC	-0.16393	-0.002582	0.00093	-0.083704	-0.0325678	0.07063	0.00831315	0.0629711	0.074763	0.00263041	-0.04219	0.044218	-0.0123585	-0.050237	-0.0563557	-0.13953	-0.02192	0.18054	0.155627	-0.003148	-0.033085	0.00573	0.023534	-0.0432738	-0.071647	-0.094775	0.086634	-0.133947	-0.0160494	-0.0675872	-0.186543	0.233834	-0.01673	-0.017258	-0.206054	-0.109111	0.0225061	0.112152	-0.0221005	0.08316	-0.005602	-0.06449	0.073403	0.019867	0.0596684	-0.166302	-0.186387	-0.00735399	0.0190189
AAACTGAG	-0.18518	0.13931	0.058549	-0.134095	-0.179653	-0.022694	0.0477277	-0.0246888	0.152132	-0.0729396	-0.09162	0.020981	-0.29234	-0.01135	0.079311	-0.10515	0.097455	-0.06107	-0.046459	-0.104063	-0.06461	-0.07072	-0.015464	-0.0220363	-0.0591628	-0.120789	0.033187	-0.0993009	0.00690931	0.188437	-0.0163214	-0.200916	-0.16276	-0.141299	0.063008	-0.0178577	0.0789161	-0.004058	0.00279009	-0.17953	-0.067699	-0.19107	-0.20538	0.123572	-0.00886584	0.0769003	-0.0227531	-0.134511	-0.0507096
AAACTGAT	-0.07466	-0.123177	0.051725	-0.085425	-0.065987	0.004338	-0.0675768	-0.177323	0.274907	0.00253842	0.08191	-0.036557	-0.211819	0.014887	-0.0767597	0.09186	-0.024752	0.09254	-0.071579	0.197082	0.103939	-0.14268	0.151884	0.0614697	0.0456992	0.15697	0.247875	-0.0839274	0.356446	0.21807	0.190611	-0.204084	0.09674	0.082179	0.352183	0.0226754	0.370377	0.045638	-0.109655	-0.14619	0.136866	-0.00305	0.083376	0.108149	-0.152033	-0.0617905	-0.0141304	-0.0942794	-0.00172191
AAACTGCA	-0.04264	-0.049764	-0.000505	0.002813	0.16756	-0.006091	-0.0969746	-0.199027	0.129758	0.156181	-0.07772	-0.114846	0.0611233	-0.076078	-0.147594	0.04724	0.048896	0.05535	-0.018849	-0.123125	0.275829	-0.12325	0.048318	0.107388	0.136424	0.186087	-0.024115	0.0935362	0.0450686	0.228144	0.175644	0.00190738	0.21254	-0.152385	-0.334912	-0.0309868	0.0550555	-0.0072	-0.119278	-0.15175	-0.016268	-0.07048	0.013747	-0.004559	-0.0449527	0.12279	0.0427891	-0.127821	0.191836
AAACTGCC	0.09242	-0.131471	0.124566	-0.198246	-0.00215785	0.045625	0.107283	-0.00560211	0.13086	0.0353683	-0.15865	0.129929	0.0584271	-0.027124	-0.0414344	0.01463	0.018448	0.06306	0.071416	0.039215	-0.158771	0.16714	0.032551	-0.130191	-0.044502	-0.0722056	0.005689	0.104454	-0.371336	0.0337915	0.0762848	-0.127863	-0.114	-0.136158	-0.128244	-0.055892	-0.316508	-0.043852	0.0580724	-0.08028	0.093744	-0.13145	-0.053016	0.14684	0.0450517	0.0135646	-0.0702233	-0.167805	0.18506
AAACTGCG	-0.1191	-0.307188	0.245948	-0.124551	-0.172934	-0.170685	-0.0673723	-0.0773433	-0.03956	-0.0165355	-0.10681	-0.175077	-0.319924	-0.031654	-0.0166502	-0.03839	0.350605	-0.02368	-0.118521	-0.015425	0.47387	-0.03888	-0.03102	0.333108	-0.173938	-0.071892	-0.063862	-0.124938	-0.0705972	-0.020981	0.00930179	-0.238201	-0.05165	-0.073679	0.025953	-0.0155379	-0.00286354	-0.13403	-0.0901681	0.03258	0.045184	-0.02989	-0.018045	-0.181914	0.0938433	-0.151276	-0.175615	-0.0437524	-0.21259
AAACTGCT	-0.00508	0.030183	0.190074	-0.100046	0.0149951	-0.237208	-0.236399	-0.258542	-0.111544	-0.172469	-0.08415	-0.180432	-0.285615	-0.267928	-0.230401	-0.04887	0.061185	-0.11426	-0.070151	-0.178012	-0.119289	-0.1824	0.073186	-0.151209	0.154746	0.00171437	0.002113	-0.20147	-0.122732	0.0408864	-0.0974951	-0.111795	-0.12761	-0.150647	-0.147518	-0.125735	-0.0987574	-0.314249	-0.244009	-0.21355	-0.123773	-0.18447	-0.108322	-0.189944	-0.254022	-0.190681	-0.0618312	-0.221006	-0.132189
AAACTGGA	0.00973	0.087352	0.055703	-0.014841	-0.0193638	-0.117872	-0.0937793	-0.0186849	0.051986	0.0121689	-0.06391	-0.169556	-0.108513	-0.127589	-0.134483	0.00419	0.148594	-0.1337	-0.007449	0.147393	-0.226502	-0.12389	0.150622	-0.0678714	-0.124909	-0.0318976	-0.097056	-0.0114034	-0.195534	0.073071	0.0370113	-0.0348526	0.22446	-0.124758	-0.105147	-0.0286814	-0.063116	0.002731	-0.0282878	-0.04172	-0.175137	-0.04931	0.018362	0.112311	-0.0638377	0.0253591	-0.106691	-0.0622779	0.288674
AAACTGGC	-0.22986	-0.189847	0.052135	-0.233199	-0.017557	-0.047665	-0.201176	-0.126848	-0.057318	0.0296085	-0.12998	-0.169427	-0.215183	-0.114489	-0.11983	0.05554	-0.0467	-0.09395	0.007901	-0.02734	0.170411	-0.18445	-0.050815	-0.140613	-0.051979	-0.226121	-0.211463	-0.106436	-0.101302	-0.0249617	-0.0531215	-0.149348	0.02539	-0.14965	-0.049385	-0.103108	-0.0658293	-0.135611	-0.162592	-0.19526	-0.121104	-0.04528	-0.205081	-0.140771	-0.106059	-0.107939	-0.0715917	-0.0442749	-0.0102392
AAACTGGG	-0.28865	0.158235	-0.058722	0.261674	-0.00470364	0.138395	-0.137652	-0.025375	-0.016173	0.13466	-0.03713	-0.156747	-0.0819128	-0.118698	-0.0548607	-0.02979	-0.068002	-0.19892	-0.091742	-0.07266	-0.115437	-0.24314	0.078259	-0.037522	-0.0151588	-0.0989578	-0.17135	0.00732288	-0.142309	0.0441619	-0.0534396	-0.196354	0.1091	0.08574	-0.113282	-0.035813	-0.0960207	-0.011096	-0.127224	-0.12172	-0.011622	-0.2781	-0.027614	-0.10004	-0.126749	0.064176	0.114505	-0.0991434	0.142251
AAACTGGT	-0.03667	0.028271	0.133876	-0.08308	-0.139373	0.108533	-0.00644828	-0.122682	0.135929	-0.107971	-0.05557	0.038842	-0.0614971	-0.009869	-0.0849971	0.02557	0.049135	0.00264	-0.120369	0.082552	9.4e-05	0.03639	-0.04473	-0.0749741	-0.0914707	0.0122616	0.084748	-0.0396162	-0.194225	0.197272	-0.0205094	-0.0416613	0.1781	-0.202052	0.105601	-0.00209994	-0.0727315	-0.014713	-0.0150914	-0.08608	0.045178	-0.04717	0.025154	0.249497	-0.149356	-0.0954731	-0.0757497	-0.0518573	0.10607
AAACTGTA	0.05912	0.114548	0.162832	0.154482	0.0690476	-0.002228	-0.0857137	-0.204699	0.080833	0.0999381	0.1052	0.097445	-0.285995	-0.02	0.0130771	0.07316	0.193317	0.11087	0.20948	-0.041505	0.08899	0.15367	0.142685	0.116171	0.0462577	0.198927	0.185526	0.0219314	-0.0335148	0.180457	0.185241	-0.0902058	0.13623	-0.144564	-0.084432	-0.0328748	-0.0897693	0.168106	-0.140477	-0.06054	0.139474	0.24081	0.223639	0.195676	-0.0756567	0.035473	-0.0412978	-0.156742	0.258428
AAACTGTC	0.08446	0.016451	-0.145763	-0.108319	0.069654	0.053942	-0.167845	-0.184758	0.127591	-0.116106	-0.04636	-0.047658	-0.209623	0.061589	-0.275798	-0.02725	-0.110026	-0.03004	0.326137	-0.213376	0.011153	-0.04808	-0.035809	-0.0882016	-0.0523217	-0.0262805	0.04976	-0.214984	-0.0602488	0.0586413	-0.015118	0.0562987	-0.16734	-0.037739	-0.107631	-0.0825673	0.00317296	0.08077	-0.230742	-0.26686	0.105233	-0.09002	-0.115716	-0.023611	-0.216528	-0.094917	-0.234059	-0.0607733	0.0065179
AAACTGTG	-0.01805	0.06661	0.191115	-0.093528	0.0150256	0.120251	-0.222979	-0.259184	0.099069	0.0231959	0.06437	-0.033344	-0.0273423	-0.069409	0.0345104	0.03167	0.126927	0.02473	-0.005533	-0.073367	0.358977	-0.21421	-0.043277	0.129591	0.0450774	0.0692058	0.053542	-0.00593805	-0.0301894	0.190127	0.267631	-0.0145349	0.06682	-0.065036	-0.075019	-0.203284	-0.0684966	0.011553	-0.151912	-0.18655	0.136707	0.13109	0.140834	0.079036	-0.19945	0.1406	0.0100989	-0.164233	0.0690926
AAACTGTT	-0.03707	-0.001634	0.106058	0.074469	-0.263967	0.034259	-0.0795199	-0.0736135	0.296328	0.0191402	0.11003	0.149018	-0.202752	0.055134	-0.170414	0.18886	0.07375	0.07237	0.027564	-0.10528	0.001447	-0.12447	-0.050284	-0.184652	0.114829	0.171163	0.20793	-0.0760649	-0.161293	-0.112449	-0.0312934	-0.131816	0.00939	-0.11069	-0.341285	0.0538522	-0.0947694	0.12092	-0.169284	0.05372	0.097512	0.11993	0.047631	0.227122	0.041515	0.0671444	0.0180736	-0.0310815	-0.0186381
AAACTTAA	0.03589	-0.030285	-0.020448	0.077774	0.0110433	0.233671	0.00691522	-0.113914	0.227906	0.145375	0.17125	0.093138	0.0084319	0.10859	-0.0137342	0.15122	0.083443	0.22428	0.009067	0.067614	0.27726	-0.0485	0.156429	0.039775	0.298753	0.282868	0.290936	0.141325	0.0495538	0.180779	0.24657	-0.118429	0.08113	0.049078	-0.145016	0.0329692	0.13756	0.196772	0.00690377	-0.05072	0.061539	0.25622	0.139788	0.143146	-0.0361666	0.164601	0.259791	-0.146214	0.145314
AAACTTAC	0.08249	-0.005412	0.13319	0.083655	0.0765212	0.062891	-0.15497	-0.201758	0.256099	0.0938452	0.02265	-0.05364	-0.154617	-0.042221	-0.255008	0.09146	0.152163	0.07902	0.151809	-0.058301	0.095688	0.027	-0.024008	-0.0900893	0.0513269	0.196962	0.133281	0.0290842	-0.0424445	0.0773559	0.0819111	-0.0654139	0.01632	0.065057	-0.014084	-0.037014	-0.0329439	0.049093	-0.267056	-0.07067	-0.017406	0.2498	0.237581	0.075082	-0.110256	-0.000641046	-0.0239221	-0.0347036	-0.0638569
AAACTTAG	0.03507	0.176217	-0.089413	-0.148284	0.0457463	0.129465	-0.255417	-0.202288	0.068096	0.145463	-0.06637	0.108979	0.0249752	-0.006857	-0.0444132	-0.00442	0.043143	0.02265	-0.127992	0.100007	0.150485	-0.19123	0.173149	-0.0219127	0.184268	0.224328	0.132367	-0.0245071	-0.110876	0.160721	0.111047	-0.162555	0.0395	-0.084326	0.069545	-0.0418219	-0.114615	-0.031812	-0.150975	-0.17095	0.063941	-0.0066	-0.060552	0.064087	-0.262533	-0.0236549	0.0189493	-0.0198807	0.0287384
AAACTTAT	0.18398	-0.137971	0.013246	0.072283	-0.0782578	0.087963	0.00887289	0.0205607	0.179003	0.16835	0.25647	0.193379	-0.00115544	0.039122	-0.0392975	0.23315	0.197464	0.27032	0.206788	0.134531	0.235032	0.06517	0.1679	-0.213429	0.155656	0.201099	0.203282	0.130334	0.255036	0.121082	0.169092	0.236555	0.19147	-0.207244	0.176432	0.066219	0.317206	-0.078239	-0.0428426	0.09565	0.090614	0.16698	0.01865	0.264536	-0.10148	0.129905	0.0826808	-0.29819	0.269047
AAACTTCA	0.0314	0.08031	-0.062166	-0.030814	-0.0795617	0.106444	-0.0463756	-0.246232	0.045013	0.133648	0.14077	-0.054304	-0.0586352	-0.062494	0.0267756	0.06317	0.056964	0.18552	-0.140151	-0.038118	0.047333	0.01211	0.016172	-0.0850793	0.128043	0.151558	0.029639	-0.0378461	-0.0227368	0.244725	0.177325	-0.0641239	0.1009	0.010261	-0.136086	-0.159175	0.0132196	-0.14603	0.0102228	-0.20472	0.038207	0.07658	0.117054	0.096024	-0.14851	0.066826	0.0813772	-0.00955949	0.0597717
AAACTTCC	-0.11205	-0.201553	0.037991	0.119498	0.132121	0.099048	0.152783	0.262763	0.057754	0.00466575	-0.0776	0.118087	-0.170602	0.166578	0.222507	-0.10916	-0.13509	-0.13094	0.073874	0.026506	0.028665	-0.16523	0.106151	-0.142446	0.0265256	0.114353	0.004844	0.126377	-0.222464	0.209183	0.119105	-0.255825	0.08705	0.030225	-0.227657	0.30959	-0.180801	0.031418	0.337322	0.07532	0.184501	-0.15772	-0.181934	0.275719	0.237589	0.292755	-0.0194716	-0.218677	-0.0183577
AAACTTCG	-0.00445	-0.132036	0.07099	-0.120205	0.0610026	0.036761	0.0761066	-0.00592223	0.094556	0.055026	0.14244	0.002236	-0.152532	0.292999	-0.0778161	-0.03507	0.060781	0.09708	-0.133073	-0.066932	0.023568	0.18569	-0.118789	-0.0615913	-0.011286	-0.0212224	0.093059	0.0214502	-0.0630989	0.202097	-0.0630244	-0.274978	0.09686	0.031372	-0.196675	-0.0648256	-0.094543	-0.015281	-0.049126	0.07978	0.062718	0.14294	-0.065858	0.270362	-0.00457841	0.051942	-0.15937	-0.0543016	-0.130136
AAACTTCT	0.21066	0.001264	0.1812	-0.191642	-0.0685758	-0.083281	0.0349985	-0.0499143	0.151415	0.113327	0.12434	0.009751	-0.0791701	0.06652	-0.0257393	0.11258	0.07328	0.16879	-0.149909	-0.096497	-0.008452	0.09027	-0.006773	-0.0583032	0.13213	0.172423	0.00144	0.140676	-0.078429	0.132765	0.256138	-0.00456574	0.13865	-0.077733	0.131689	0.126002	-0.113191	-0.026491	0.0608847	0.14598	0.018348	0.17146	-0.044469	0.314194	0.0356085	0.0508315	-0.022582	0.00793158	0.194467
AAACTTGA	-0.1683	0.126331	0.021915	-0.001164	0.00370621	0.037871	-0.237332	-0.224396	0.146492	0.125369	0.04743	0.10712	-0.0252651	0.037092	-0.00369466	0.1818	0.034443	0.04201	-0.098936	-0.043555	0.050034	-0.26687	0.138993	-0.000870752	0.146496	0.128608	0.286615	-0.0792381	-0.000920472	0.168712	0.0663795	-0.0940469	0.08947	-0.029552	0.098825	-0.168024	0.0548621	0.05932	-0.0940273	-0.24072	0.058957	0.00597	0.063194	0.205251	-0.148296	-0.138724	0.0293162	0.0322241	0.000762444
AAACTTGC	-0.07878	-0.080225	0.111658	-0.066766	0.082981	-0.003748	-0.0130255	-0.0473682	0.106679	0.06028	0.11398	0.090617	-0.243554	-0.097008	-0.0246722	0.18541	0.150507	0.17404	-0.265818	-0.007534	0.377918	0.11289	-0.247311	0.193011	-0.0264281	0.115099	0.054368	-0.0126443	-0.0602516	0.235989	-0.027924	-0.136144	0.07969	0.005369	-0.192649	-0.0270826	0.089493	0.046041	-0.0544487	-0.05441	0.095572	0.08203	-0.010706	-0.02803	-0.0722074	0.17183	-0.0585382	-0.0711348	0.109687
AAACTTGG	-0.18251	-0.051776	-0.160495	0.133278	0.046655	0.10572	-0.065938	-0.0843444	-0.003964	0.0255518	-0.03575	-0.191957	-0.213033	-0.122629	-0.131289	0.11089	-0.15312	-0.03166	-0.094003	-0.105671	-0.153793	-0.02764	0.01831	-0.160585	0.0479666	0.0736575	-0.005403	-0.123143	-0.339013	0.181095	-0.0471488	-0.0943013	-0.01806	-0.058296	-0.141213	0.0526869	-0.198553	-0.069969	-0.0989078	-0.11253	-0.013427	-0.15523	-0.256417	0.003971	-0.00902266	-0.241635	-0.104586	-0.0152741	0.040268
AAACTTGT	0.05068	-0.188451	0.058131	-0.12259	-0.111594	0.02348	-0.0865617	-0.208334	0.096408	-0.074836	0.11237	0.002342	-0.163201	0.002097	-0.0479507	0.04418	0.098271	0.17351	0.039446	-0.188753	0.05468	0.09943	-0.098333	-0.219017	0.11326	0.18525	0.129365	0.0171135	-0.27288	0.045483	0.137312	-0.119088	0.04042	-0.003375	-0.253413	-0.107369	-0.0495803	-0.037207	-0.116721	-0.12219	0.082505	0.21269	0.282629	0.084193	-0.00597288	-0.0445915	0.0363457	-0.313134	0.152781
AAACTTTA	0.07172	-0.067434	0.028407	-0.037334	-0.060113	0.000465	-0.114509	-0.176833	0.115014	0.173426	0.04099	0.082084	0.0508591	-0.013529	-0.0401511	0.15103	0.027522	0.15138	0.178446	0.064048	0.002632	-0.05964	-0.005958	0.0834754	0.262132	0.140429	0.210431	0.0402438	0.0150814	0.180891	0.0970114	-0.0726601	0.15336	-0.183685	-0.06337	0.0849625	0.0396176	-0.049473	-0.0601734	0.05292	0.068702	0.19337	0.123242	0.160036	-0.0856544	0.0408768	0.148436	-0.00632289	-0.0372528
AAACTTTC	-0.00933	0.140521	0.16129	0.128704	-0.159925	0.083226	0.0275793	-0.0265344	0.243335	0.0355765	0.00621	0.156804	-0.104591	0.111464	-0.0734202	-0.00907	0.074085	0.00588	0.020354	0.082509	0.032112	-0.16184	0.029958	-0.20796	0.100768	0.0892303	0.135131	0.0491589	-0.173186	0.179641	0.189452	-0.190587	-0.1122	0.008602	-0.182746	0.105817	-0.0305594	0.166502	-0.0926107	0.07879	0.019978	-0.13205	-0.145279	0.33927	-0.0315862	0.204822	-0.206988	-0.181596	-0.0250772
AAACTTTG	0.01052	0.039063	0.009444	-0.092787	-0.0672667	0.100841	-0.111483	-0.0461699	0.132592	0.0335572	0.0979	0.078082	-0.0178211	-0.06544	-0.050689	0.06317	-0.056909	0.05797	0.105885	0.063148	0.053573	-0.03533	0.125248	0.185704	0.137471	0.221007	0.184162	-0.158451	0.111253	0.157143	0.191243	-0.0467641	0.12373	-0.062621	-0.183666	0.0426557	0.219021	0.107037	-0.00842042	-0.03266	0.168776	0.11545	-0.040976	0.090867	-0.149922	0.0993787	-0.0505615	0.143761	0.00503818
AAAGAAAA	0.02107	-0.072718	0.214711	0.133982	0.143754	0.221182	0.0673993	0.0218051	0.460338	0.304274	0.14861	0.10672	0.0692055	-0.058529	0.126234	0.11247	0.085208	0.16034	0.382048	0.146997	0.225466	0.04423	0.371165	0.0689162	0.277177	0.254912	0.104518	0.195283	0.0271247	0.0412638	0.200023	-0.115503	-0.02712	0.181248	-0.034838	0.097615	0.0579387	0.090278	0.064415	-0.04713	0.209541	0.07308	-0.019242	0.380445	0.022327	0.177732	0.179127	-0.0392171	0.23795
AAAGAAAC	0.11355	0.014715	0.160067	0.177922	-0.0552987	0.181348	-0.0192267	-0.124041	0.423882	0.0105878	0.08474	0.130939	0.132302	0.187065	-0.0265958	0.04601	0.106252	0.15016	0.168441	0.153129	0.170708	0.06948	0.159868	-0.0651944	0.243829	0.212805	0.124407	0.0803301	0.0626054	-0.126492	-0.0254881	0.0624189	0.0061	0.071354	0.018973	0.0988094	0.0955345	0.07229	0.00523559	0.04019	0.094035	0.21088	0.113066	0.37083	0.125391	0.17884	-0.0865383	0.0997994	0.129193
AAAGAAAG	0.12348	-0.179603	-0.096396	-0.102263	0.212808	0.082023	0.0837013	-0.0157539	0.41713	0.292077	0.03696	0.141889	0.112159	0.059151	0.00364652	0.01674	0.014914	0.09185	0.161466	0.153674	0.197219	0.03847	0.006998	0.00335604	0.362112	0.192652	0.106782	0.196967	0.00136609	0.0729133	0.18799	0.0616421	-0.02297	0.11097	-0.058938	0.202924	0.0370179	0.170009	-0.11338	-0.06703	0.106295	-0.14737	0.006253	0.303254	-0.00522223	0.225261	0.20071	-0.0730918	0.327139
AAAGAAAT	0.15344	-0.07722	0.13291	0.081249	0.157782	0.124866	-0.147647	-0.122092	0.441497	0.198764	0.12155	0.090639	0.106253	-0.072447	0.0449835	0.24122	0.099489	0.2693	0.227584	0.067429	0.09377	0.04606	0.304098	-0.0412647	0.29365	0.304608	0.153191	0.121829	0.0577025	0.0388894	0.147554	0.0139714	0.13237	0.039008	0.169365	0.153239	0.154524	-0.051232	-0.226884	-0.04249	0.056445	0.17481	0.083321	0.29946	-0.0962844	0.214621	0.311948	-0.183251	0.298664
AAAGAACA	0.03132	0.245468	0.028553	0.172116	0.0711631	-0.063611	0.0122707	-0.124299	0.177112	0.185454	0.05616	-0.086918	-0.0694249	-0.016466	-0.0943778	0.01517	0.028903	0.17104	0.120696	0.074456	0.227683	-0.12885	0.093157	-0.0505683	0.272486	0.280282	0.119758	0.0916715	-0.0290935	0.047846	0.13696	-0.0203981	-0.0499	-0.030047	-0.087282	-0.00581381	0.0414116	0.229747	-0.278363	-0.19077	-0.042622	0.28274	0.19125	0.45119	-0.0762052	0.132628	0.190376	-0.178599	0.226983
AAAGAACC	-0.23285	0.168182	0.018822	-0.129643	-0.00443415	-0.191957	0.0733846	0.0715694	0.185525	0.122792	0.06429	0.063655	-0.0859834	0.095058	0.0473687	-0.05167	-0.146877	0.06026	0.157243	-0.012746	-0.078258	-0.03504	-0.037687	-0.113314	0.0299074	-0.0555283	-0.177918	0.0929126	-0.0480892	-0.0379093	-0.0339631	-0.0989371	0.16747	-0.120364	-0.07042	0.0735343	-0.0721816	-0.188628	-0.0428793	0.10634	0.013876	-0.05516	-0.092519	0.216438	0.0344442	0.0549554	0.0167463	-0.197454	0.113478
AAAGAACG	0.00276	0.005186	-0.159126	0.051982	0.121398	0.148246	0.0975151	0.0513282	0.307273	0.0329046	0.11651	0.024169	-0.0310568	0.051892	-0.00157201	0.07949	-0.116116	0.04422	0.097622	-0.007026	0.202072	0.23223	-0.027296	0.196179	0.17836	0.167276	0.098837	0.108876	-0.00156161	0.0424541	0.128627	0.0128001	-0.12525	0.01052	0.038552	0.173929	0.0115118	-0.048853	0.0576093	-0.10511	-0.083969	0.08716	-0.060098	0.391025	0.0020765	0.145215	-0.0155872	0.200611	0.0783975
AAAGAACT	0.03344	-0.131827	0.07265	-0.169545	-0.100588	-0.092358	-0.0341792	-0.13519	0.30923	0.143344	0.08424	0.078891	0.031121	0.049031	0.01652	-0.01382	-0.166067	0.1135	-0.049459	0.046544	0.085201	-0.04273	0.196377	-0.116481	0.123654	0.0885928	0.147152	0.096422	-0.0215723	0.361868	0.28582	-0.148694	-0.18247	0.011827	-0.090009	0.0203832	0.0576556	0.11038	-0.109531	-0.11403	0.088991	0.11633	-0.064024	0.345402	-0.121261	0.0443908	0.0817199	-0.266782	0.137907
AAAGAAGA	-0.01119	0.055184	0.145855	0.117463	0.160681	0.238528	0.0692366	-0.0887223	0.428851	0.115043	-0.20523	-0.141329	-0.0123383	-0.064546	0.107411	0.01845	-0.128494	-0.04617	-0.019843	0.202134	0.319785	-0.13267	0.192037	0.0698726	0.0508883	0.0880753	-0.031579	0.0453647	0.044374	0.25735	0.159511	-0.114846	0.1844	0.182525	0.145922	0.140127	0.0671947	0.159889	0.00894319	-0.09934	0.090351	-0.05701	-0.099884	0.401131	0.0474009	0.150184	0.184868	0.0306888	0.264316
AAAGAAGC	0.03341	-0.068185	-0.099989	0.044479	0.24244	-0.197165	0.043335	-0.0275332	0.055845	0.151069	0.0936	0.029652	-0.0289282	-0.088561	-0.0478651	-0.01302	0.203045	0.03637	0.09213	-0.225361	0.019962	-0.07692	0.027123	0.0527945	0.12814	0.11461	-0.120421	0.108557	-0.105152	-0.00790182	0.0683497	0.0293444	0.2619	-0.27819	-0.044883	0.174643	-0.103504	-0.010522	-0.0533732	-0.05086	-0.062232	0.0547	-0.171262	0.235022	0.0962085	0.172831	0.114946	-0.0309542	0.266459
AAAGAAGG	-0.1183	-0.107268	-0.093029	0.008404	0.102765	0.060615	-0.0520426	-0.16969	0.282376	-0.140371	-0.16581	-0.06759	-0.110776	-0.181081	-0.109412	-0.05129	0.095222	-0.04703	0.175291	0.082096	0.028668	-0.14582	-0.093378	-0.0725344	0.0840495	-0.0147008	-0.155017	0.0364039	-0.00244769	-0.00622138	-0.00697834	-0.00841336	0.09967	0.241388	-0.09187	0.0612359	0.0168268	-0.060947	-0.203746	-0.16623	-0.011052	-0.20402	-0.015623	0.23099	-0.105259	0.137373	0.0619197	-0.103389	0.284909
AAAGAAGT	0.04948	0.110383	0.071073	-0.0198	-0.0578877	-0.034885	-0.110815	-0.144642	0.22835	0.142939	0.17144	0.006023	-0.0996322	-0.024017	-0.124234	0.03004	-0.060689	0.09455	0.164097	0.081041	0.062032	-0.08659	0.120807	0.113603	0.105907	0.16659	0.050244	0.0352757	0.029965	-0.0137369	0.0511507	-0.13889	0.08776	-0.161016	-0.153441	0.0170076	0.108281	-0.105735	-0.0812974	-0.05474	-0.115708	0.12273	-0.074377	0.246145	-0.0964896	-0.0141344	0.051401	-0.206608	0.22615
AAAGAATA	0.09898	-0.030714	-0.036757	-0.021506	-0.196637	0.080336	-0.172714	-0.221324	0.338982	0.193777	0.07563	0.127247	-0.0371597	0.174408	-0.214182	0.17021	-0.057585	0.22625	0.114252	-0.047998	0.22231	-0.01617	0.254171	-0.231414	0.18424	0.136578	0.27779	-0.0250328	0.00209561	-0.0498852	0.17677	0.0268529	-0.0583	0.128678	-0.126119	0.115421	0.0361149	0.084079	-0.20828	-0.13772	0.107916	0.19453	0.085821	0.361372	-0.265895	0.168488	0.32231	0.013299	0.241982
AAAGAATC	-0.24471	-0.020577	0.077008	0.017486	0.116361	0.136751	-0.0452422	-0.0769549	0.251169	0.0800509	-0.07083	0.013545	-0.232053	-0.042553	-0.111669	0.02044	0.100973	-0.12028	-0.027098	0.0446	0.169809	-0.09176	0.24867	-0.209673	0.091825	0.0999229	0.121536	-0.019106	0.0905255	0.108508	0.0484836	-0.0787011	0.1373	0.068271	0.092012	0.0553036	0.115936	0.079327	-0.145298	-0.14268	-0.108386	-0.12402	0.101949	0.307317	-0.0467234	0.130347	0.293225	0.0215818	0.0913387
AAAGAATG	0.1996	-0.133861	0.050404	0.093009	-0.0772571	0.013751	-0.133857	-0.223214	0.312763	0.187669	0.13994	0.014889	0.0273547	0.070308	-0.0696853	0.05804	0.067316	0.18709	-0.002076	-0.033993	0.13788	0.0134	0.00966	0.103841	0.148354	0.245248	0.170189	0.132176	0.0655244	-0.080704	0.15771	0.0841751	0.1288	-0.010346	-0.172523	0.0638401	0.0608038	0.13656	-0.168766	-0.03075	-0.003782	0.20401	-0.003466	0.258036	-0.0690002	0.105578	0.330282	0.0307556	0.0520576
AAAGAATT	0.07129	0.13684	0.158643	-0.011246	-0.121545	0.032264	-0.066848	-0.105858	0.214539	-0.0807523	0.07212	-0.031405	-0.0464427	-0.037105	-0.0886262	0.0863	0.136246	0.15969	0.23229	-0.104649	0.005406	-0.20226	0.132513	-0.0538381	0.0633892	0.0541843	0.187101	-0.0836678	0.0587868	-0.24328	0.0062792	-0.0762391	0.06941	0.010954	-0.151378	-0.00498624	0.0845867	-0.057982	-0.0871283	-0.0164	0.134958	0.09423	0.101366	0.320394	-0.152783	0.171849	0.396496	-0.0471513	-0.0567556
AAAGACAA	0.1023	0.094571	0.205782	-0.071561	0.162552	0.035895	-0.0387727	-0.111028	0.265634	0.12256	0.16604	0.00845	-0.0317	-0.00976	-0.0597993	0.25577	0.190524	0.27392	0.204758	0.122742	0.127875	-0.10501	0.1905	-0.0263819	0.19599	0.21399	0.144615	0.0309652	0.118531	0.0651143	0.14575	0.123358	0.03834	-0.083137	0.141786	0.00102679	0.0970931	0.13098	-0.234779	-0.05351	0.103902	0.22858	0.114248	0.024238	-0.0794102	0.124945	0.353476	-0.0582883	0.0724322
AAAGACAC	-0.05552	-0.099239	-0.241801	-0.056716	0.196307	0.239363	-0.0451203	-0.0964259	0.138869	0.112181	-0.06503	-0.083039	0.0375716	-0.121201	0.0224195	-0.01338	0.003928	0.17132	0.290369	0.073868	0.066941	0.00812	0.076287	0.0152406	0.210797	0.136719	0.04346	0.0014566	-0.0723935	-0.0667284	0.113033	0.0497482	-0.04758	-0.020341	-0.147259	0.019571	-0.107754	0.239248	-0.0550568	-0.02241	-0.039842	0.23062	0.142591	0.035934	-0.0977281	0.116854	0.0901186	0.286559	0.170762
AAAGACAG	-0.01569	-0.057563	-0.049778	-0.151342	0.257468	-0.018153	-0.0225362	-0.124239	-0.007786	0.205491	0.16133	-0.12766	-0.0816114	-0.063942	0.162547	0.19944	-0.073707	0.13098	0.052655	-0.024517	-0.058067	-0.04918	0.027769	0.0138803	0.226204	0.139056	0.012099	0.101633	0.0717239	0.0487455	0.103755	0.0424579	-0.06831	-0.093242	-0.144187	0.107893	0.07531	0.113837	-0.0696225	-0.04632	0.136146	0.09793	-0.186224	0.055512	0.0478045	0.220198	0.142829	0.0642832	0.204676
AAAGACAT	-0.01891	0.022781	0.08559	0.053285	-0.0403785	0.091454	-0.167519	-0.22655	0.069215	-0.109832	-0.22629	0.168058	-0.115544	-0.046113	-0.158916	0.06302	0.031006	0.07614	0.29277	0.056881	-0.061653	-0.24291	-0.075769	-0.0859575	-0.0302149	-0.0218882	0.141857	-0.086429	-0.0736192	0.113036	0.0148049	-0.0375782	-0.09956	0.042536	-0.168957	0.0199051	0.012168	-0.037841	-0.235859	-0.19504	-0.119649	0.01874	0.213766	0.003686	-0.25908	0.0473148	-0.127901	-0.143844	0.0102827
AAAGACCA	-0.22752	0.160248	-0.032732	-0.243911	-0.161631	0.074938	-0.118637	-0.210288	0.012946	-0.089848	-0.15312	-0.105608	-0.191609	-0.14094	-0.158328	-0.15458	-0.240667	-0.23134	-0.264519	-0.013691	0.042714	-0.18794	0.051698	0.0946066	-0.00409287	-0.0284146	-0.042172	-0.149607	-0.0101757	-0.204298	-0.160874	-0.195994	-0.15546	-0.108855	-0.208588	-0.152408	0.00905159	0.13474	-0.275377	-0.18201	-0.089077	-0.19337	-0.319745	-0.036915	-0.223003	-0.278036	-0.0394748	-0.192956	-0.0529753
AAAGACCC	-0.05679	0.038483	0.00032	0.074176	-0.0283427	0.111091	0.146375	0.11815	0.137611	0.183842	-0.12469	-0.021087	0.0855485	0.098835	0.0455638	-0.1553	-0.079976	-0.08427	0.070147	0.04706	0.15349	-0.15741	0.002784	-0.0340267	0.0440121	0.0875365	-0.077124	0.206986	-0.089645	0.0467209	0.184004	0.143176	-0.04718	0.17217	-0.274437	0.0396501	-0.077519	0.188145	0.0657866	0.01006	-0.008987	0.02987	0.016803	0.047753	-0.057443	0.0902897	-0.0445691	-0.229508	0.234412
AAAGACCG	-0.00037	0.098929	-0.076785	-0.094624	-0.133539	-0.154281	0.14789	0.119385	-0.234415	-0.153007	-0.18966	0.054295	-0.149328	0.122488	0.0390218	-0.18069	-0.195354	-0.15923	-0.112434	-0.158014	-0.260201	-0.10101	-0.274757	-0.00189273	-0.0964459	-0.0570675	-0.33625	0.161634	-0.0873118	-0.197671	-0.135538	-0.150675	-0.06455	-0.076744	-0.20903	0.123937	-0.059562	-0.065144	0.00765164	0.34485	-0.041389	-0.11891	-0.208817	-0.311706	0.242376	-0.0719797	-0.134093	-0.104121	-0.0987327
AAAGACCT	-0.08256	0.091442	-0.167452	-0.261736	-0.0971059	0.029854	-0.101016	-0.0846563	0.146817	-0.00157432	-0.12005	-0.085263	-0.166878	-0.058079	-0.167869	-0.03	-0.172859	-0.06201	-0.071309	-0.031177	-0.067751	-0.21169	-0.093659	-0.219134	-0.075314	-0.103511	-0.063532	-0.0659935	-0.177137	0.110706	0.0055397	-0.20329	-0.01127	0.034124	-0.091531	-0.108007	-0.0907032	0.066101	-0.0776637	-0.15738	0.082506	-0.20608	0.023388	0.064106	-0.114756	-0.0402971	0.0173205	-0.170552	-0.100392
AAAGACGA	0.20052	-0.046004	-0.099153	-0.193904	-0.000672708	-0.128099	-0.0942795	-0.18595	0.128671	0.122425	-0.00996	-0.074664	-0.147911	-0.064401	-0.0480914	0.036	0.073159	0.16261	-0.046851	-0.176454	-0.011142	0.07181	-0.007321	-0.259305	0.105657	0.035596	-0.031347	0.0523314	0.0211785	0.106299	0.00589874	0.0480613	0.09702	-0.215501	0.031149	0.0284769	0.0315743	-0.038464	-0.146553	-0.19876	-0.019977	-0.01321	0.060713	-0.04195	-0.110747	0.02018	-0.0015152	0.123692	0.0562411
AAAGACGC	-0.10076	0.117189	-0.074857	0.009562	-0.128886	0.000267	-0.0830998	-0.0999952	-0.043218	-0.11031	-0.00428	-0.222932	-0.230224	-0.275404	-0.198482	-0.15821	0.027865	-0.07718	-0.06022	-0.095015	0.195409	-0.11799	-0.182309	0.429501	0.152308	0.0689441	-0.109599	-0.0992368	-0.214541	-0.255416	-0.140867	-0.278859	0.15864	-0.114964	-0.191558	0.0454232	-0.158642	-0.172135	-0.0171859	-0.03469	0.00247	-0.05237	-0.139927	-0.188746	-0.0459321	-0.0356404	0.0165019	0.29037	0.0475411
AAAGACGG	0.18548	0.046008	-0.213717	-0.05657	0.105288	0.069197	0.0468236	0.108822	0.064815	-0.001561	-0.07124	0.172875	-0.0754698	0.123008	0.132698	0.04691	-0.178751	0.0165	-0.045081	-0.049465	-0.057727	-0.17486	-0.0416	-0.0643423	0.0255344	-0.171511	-0.078761	0.0295175	-0.264567	-0.00400094	-0.110928	0.0301508	0.06299	-0.003539	-0.102207	0.0164507	-0.186404	0.031109	0.255498	-0.03711	0.118635	-0.22732	-0.092068	-0.00956	0.104396	0.0709752	-0.0558315	-0.200452	0.0690625
AAAGACGT	0.20877	0.13899	-0.06041	0.131631	0.0477207	-0.049707	-0.0531851	-0.195436	0.231112	-0.102661	0.04993	0.061062	0.0814456	-0.031808	-0.0257924	0.10904	-0.035325	0.27144	0.220558	0.200918	0.086075	0.07799	-0.039829	-0.219528	-0.0415939	0.0437494	0.034274	-0.123511	-0.169101	-0.0630805	-0.052491	0.161737	0.05484	-0.012284	-0.114757	0.00486211	-0.115691	0.118379	-0.105231	0.06529	0.014489	-0.00312	0.09307	0.106176	-0.121571	0.169188	0.0883292	0.119815	-0.000986417
AAAGACTA	-0.20005	0.236738	-0.029357	0.110291	0.0246653	-0.012647	0.129356	0.120625	0.197501	0.0887643	-0.14991	-0.01397	-0.127378	-0.107383	-0.0223591	-0.14105	0.034357	-0.04527	0.064129	0.067641	-0.027889	-0.06962	0.18695	0.00566785	0.0144799	0.141572	0.171353	0.0920768	0.137193	-0.126814	-0.0200929	-0.14709	-0.11049	0.003605	-0.042669	0.176768	0.187209	0.091988	0.00357234	-0.04075	-0.111769	0.02505	-0.047912	0.167733	0.0460948	-0.00995505	0.0943854	-0.0614013	-0.105248
AAAGACTC	-0.12163	0.188925	-0.22817	-0.184653	-0.215539	-0.070974	-0.141535	-0.137261	0.077959	0.127588	-0.13758	-0.071073	-0.284478	0.127103	-0.272612	-0.07364	-0.228071	-0.17167	0.099284	-0.059226	-0.116265	-0.22821	0.067429	0.267379	-0.0543998	0.0203243	-0.120253	-0.0610215	-0.220338	-0.00452478	-0.124328	-0.00933671	-0.19545	-0.062583	-0.154075	-0.0219784	-0.216642	-0.091322	-0.211302	-0.22693	0.032362	-0.19349	-0.213499	0.175713	-0.193911	-0.166745	-0.0710633	-0.368906	-0.0829938
AAAGACTG	-0.37459	-0.065285	-0.061575	-0.245724	-0.0703593	0.032989	-0.280098	-0.21858	0.206267	-0.126105	-0.15964	-0.102346	-0.203659	0.112394	-0.266824	-0.18236	-0.149896	-0.11561	0.0865	-0.128424	0.079951	-0.03339	0.001058	-0.16763	-0.0422554	-0.00528734	-0.034572	-0.209564	0.0243047	-0.0225807	-0.0668605	-0.23269	-0.09566	0.103301	-0.203111	-0.238903	-0.0188975	0.023082	-0.22673	-0.27207	0.083256	-0.08411	-0.218847	0.060204	-0.277984	-0.204621	-0.196927	-0.0819215	-0.149944
AAAGACTT	-0.02752	-0.061677	-0.033073	-0.077574	-0.0685421	-0.03596	-0.145993	-0.221184	0.059129	-0.0344886	-0.10086	-0.163981	-0.0296985	-0.020557	-0.123707	-0.29203	0.025325	-0.00509	0.007579	-0.254315	0.104228	-0.07152	-0.053063	-0.0775835	0.0893335	0.0973875	0.090134	-0.0848357	-0.0735846	0.0338366	-0.00586152	0.0627082	-0.21088	-0.052977	0.025201	-0.0100249	-0.139352	-0.028452	-0.2068	-0.28811	0.040316	0.06232	-0.048803	0.04025	-0.128214	0.0392913	-0.0440467	-0.352414	-0.148072
AAAGAGAA	0.02163	-0.138376	-0.006371	-0.073563	-0.0078924	-0.116232	0.0183041	-0.02755	0.405324	0.0465569	-0.00557	0.040321	-0.0875803	0.100196	0.0251351	0.10396	-0.062129	0.08314	0.231565	0.039538	0.067941	-0.14185	0.193853	-0.0631906	0.195331	0.190354	0.055326	0.135664	-0.0831085	0.127444	0.0466375	-0.015432	0.02201	0.063785	-0.057543	0.264801	0.00390278	-0.058756	-0.0618819	-0.07546	0.092367	-0.10972	0.007768	0.307172	0.0274803	0.232279	0.12211	0.0823437	0.217865
AAAGAGAC	-0.11134	0.311054	0.006937	0.088149	0.110571	0.12085	-0.0294217	-0.0728898	0.157619	0.12211	0.09461	-0.079204	-0.103946	-0.118135	-0.158079	0.03406	-0.131213	0.00837	0.119707	-0.064561	0.072756	-0.12557	0.123813	-0.0400809	0.0973211	0.161728	-0.205737	0.0847746	0.156469	0.0915813	0.0107255	-0.00186246	0.02524	0.152727	-0.078108	0.181843	0.158445	-0.066169	-0.182598	-0.09823	-0.021114	-0.11622	0.037672	-0.120768	-0.0670913	0.205482	0.162227	-0.0999283	0.238374
AAAGAGAG	-0.21415	-0.106252	-0.128022	-0.175245	0.20041	-0.008756	-0.045192	-0.0588655	0.232831	0.186876	-0.24641	-0.201037	-0.0277393	-0.152445	-0.0697267	-0.08202	-0.147869	-0.10336	-0.019453	-0.026057	-0.033702	-0.12283	0.127348	0.0774074	0.176655	0.144053	-0.244501	0.0837413	0.0914444	0.0813541	0.134141	-0.0390011	-0.00056	0.120423	-0.140944	0.0658134	0.153656	-0.196892	-0.0498264	-0.16597	-0.083233	-0.12107	-0.16354	0.07816	-0.0381496	-0.0268894	0.19009	0.0375032	0.17314
AAAGAGAT	-0.02637	-0.100453	-0.123582	-0.065815	-0.10082	0.0547	-0.132734	-0.160339	0.222562	-0.0658414	-0.06317	0.064961	-0.0486081	-0.139453	-0.102248	0.02932	-0.031056	-0.00327	-0.060154	0.012092	0.092905	-0.08618	0.27346	0.112688	0.0130349	0.0840592	0.181578	-0.15777	0.228251	0.364245	0.185924	-0.112529	-0.11723	0.049478	0.292663	-0.100663	0.297945	-0.012026	-0.216216	-0.22989	0.030539	-0.04686	-0.035458	0.083794	-0.147522	-0.121514	-0.0295456	-0.173073	0.0791346
AAAGAGCA	0.03646	-0.001508	-0.00248	-0.254637	0.0714447	0.109037	0.000535833	-0.155152	0.310255	0.157233	0.07931	-0.162569	0.0314578	0.016943	-0.11868	0.05097	-0.036986	0.14025	-0.001165	0.024678	0.050968	-0.09451	-0.124631	-0.299352	0.0454361	0.0751312	-0.015827	0.123335	0.00340855	-0.000843282	0.117595	0.0561635	-0.06431	0.180114	-0.202883	0.146635	-0.00922273	-0.003732	-0.115149	-0.11762	0.023513	0.00963	-0.110429	0.128315	0.00767666	0.150976	0.103584	-0.0319492	0.152568
AAAGAGCC	-0.10605	0.071869	-0.168729	-0.054443	0.147352	-0.134434	-0.0476737	-0.0246589	0.110943	-0.129149	-0.14165	-0.008556	-0.146185	-0.054623	-0.241772	-0.20387	0.088262	0.01355	-0.195655	0.165936	-0.044927	-0.14556	-0.142451	-0.0810743	-0.256859	-0.197685	-0.031242	0.0372975	-0.052975	0.0752969	-0.11047	-0.177297	-0.1731	0.049792	-0.322052	-0.045017	-0.0892088	-0.104853	-0.0566547	-0.1197	-0.11482	-0.25293	-0.213665	0.131328	-0.112436	-0.260813	-0.0933825	-0.159125	-0.10721
AAAGAGCG	-0.15489	0.173131	-0.10021	-0.039273	0.0216533	-0.006161	-0.0871002	-0.112894	0.235953	0.0520003	-0.00921	-0.05935	-0.202396	0.066687	0.156036	0.04666	-0.113592	0.05444	0.168541	0.043607	0.360454	0.13511	0.187573	0.178194	0.0165805	-0.0951859	-0.106903	-0.0839807	-0.0560097	0.0321687	-0.00129978	-0.186561	0.04705	0.084991	-0.042085	0.0460643	-0.00331361	-0.196842	0.0374652	0.08718	0.065665	-0.07259	0.004974	0.038603	0.0664608	0.126859	0.0908217	0.0204055	0.186648
AAAGAGCT	-0.11132	0.173419	0.120724	-0.110678	0.0454	-0.061859	-0.0576239	-0.229411	0.151612	-0.0170704	-0.08083	-0.222402	-0.0577412	-0.032315	-0.0983664	-0.17705	0.023617	-0.19623	0.04224	0.032919	-0.098291	-0.20871	0.276679	-0.0457788	-0.0582125	-0.0896231	-0.11381	0.0645505	-0.0991133	-0.216363	-0.147017	-0.130736	0.01195	-0.03607	-0.128186	0.0348224	-0.111675	0.036381	-0.224066	-0.2012	-0.179138	-0.09409	0.056865	0.077397	-0.0522096	-0.029347	-0.0211376	-0.230073	-0.0593131
AAAGAGGA	-0.23707	0.007746	0.048669	0.107482	0.186473	0.219747	-0.00202991	0.0123802	0.336324	0.143224	-0.10722	-0.187463	-0.0491022	0.132686	-0.1296	-0.16685	-0.07212	-0.2146	0.031321	-0.011063	0.043823	-0.12952	0.151676	0.126785	0.172658	0.0481186	0.045569	0.138252	0.0246447	0.135203	0.0956231	0.00661288	0.00073	0.058297	-0.049349	0.0624945	0.0889174	-0.005326	-0.00657263	-0.22584	0.020851	-0.30408	-0.066255	0.192434	0.0136793	0.0895342	0.104616	-0.0506115	0.285841
AAAGAGGC	-0.20906	-0.030408	-0.204737	-0.04531	0.0384968	0.056243	-0.118895	-0.15874	0.110522	0.115339	-0.20077	-0.143985	-0.066116	-0.057383	-0.118834	-0.21132	0.338283	-0.16927	-0.173265	0.029998	0.200116	0.08374	-0.058598	-0.0679186	-0.0307071	-0.0812423	-0.107708	0.0358142	-0.15037	-0.0322142	-0.105835	-0.0496357	0.14637	-0.152237	-0.11964	-0.00731677	-0.145221	0.139768	-0.162198	-0.13885	-0.109495	-0.32263	-0.187804	-0.03948	-0.055828	-0.0551244	0.04537	-0.108905	0.146392
AAAGAGGG	-0.08371	0.043153	-0.049977	0.338305	0.219053	0.30571	0.00387319	-0.0555025	0.180006	0.135895	-0.15565	-0.147866	-0.0821677	-0.078142	0.0317726	-0.11778	0.250559	-0.09758	0.086546	0.036724	-0.064663	-0.02914	-0.05126	-0.196486	0.157726	0.174329	-0.260445	0.0115678	-0.0766418	-0.0339707	-0.00425592	0.0624052	-0.00258	0.328016	-0.142093	0.0924378	-0.0684887	-0.176149	-0.0936301	-0.1681	0.106437	-0.17373	-0.022188	-0.088952	-0.146645	0.0700116	0.0910632	0.0245377	0.279255
AAAGAGGT	-0.0718	0.046418	-0.139922	0.04193	0.0666653	0.175918	-0.151444	-0.101188	0.191957	0.155079	0.00147	-0.210434	-0.0515778	-0.095112	-0.0592021	0.05226	-0.083907	0.03393	0.14894	0.080421	0.014273	-0.24384	0.233477	-0.226288	0.14328	0.0696503	0.002628	-0.0660139	-0.133781	-0.245807	-0.0583929	-0.107655	0.02801	-0.094037	-0.077483	0.124987	-0.0212487	0.129907	-0.129573	-0.19583	-0.028343	0.00806	-0.103374	0.01575	-0.188288	0.137321	-0.160857	-0.351246	0.19199
AAAGAGTA	-0.04495	-0.093362	0.127741	0.021061	0.0161335	-0.065093	-0.200027	-0.169755	0.174981	0.194684	-0.12212	0.111438	-0.0960438	0.117669	-0.114297	-0.06194	0.047322	0.17352	0.11121	0.082636	0.104442	-0.20953	0.214452	0.170445	0.184176	0.21534	0.048019	-0.0761464	0.0509247	-0.0132206	0.0218171	0.0853914	0.02061	0.033015	-0.018219	-0.0139439	0.0429786	-0.084369	-0.0817682	-0.13606	-0.007976	0.08262	0.121222	0.155118	-0.236149	-0.124294	-0.0169578	-0.00323276	0.296622
AAAGAGTC	-0.13031	-0.02253	-0.153266	0.014375	-0.075146	0.001933	-0.185836	-0.190791	0.076388	0.150061	-0.15746	-0.04458	-0.131924	-0.147248	-0.207162	-0.15282	-0.009697	-0.22758	0.304171	0.069221	-0.060688	-0.10911	0.065599	0.202226	-0.121445	-0.113787	-0.18607	-0.0793453	-0.0818181	-0.097144	-0.125698	0.11097	-0.07157	-0.068637	-0.036708	-0.088336	-0.209791	-0.084669	-0.208636	-0.11619	0.010287	-0.29139	-0.127998	0.028495	-0.116885	-0.241418	-0.169001	-0.150889	-0.0524629
AAAGAGTG	-0.10119	0.156353	-0.046871	-0.108731	0.0662822	0.173734	-0.119599	-0.10491	0.180405	-0.198068	-0.14199	-0.04206	-0.139559	0.121598	-0.134113	-0.06486	0.063628	-0.04536	0.101972	0.035198	0.146801	-0.10426	0.165314	0.0641848	-0.00661699	-0.0802251	-0.005313	-0.153523	-0.124052	0.0138117	-0.194466	0.0860248	0.06289	-0.067864	-0.138587	-0.0474682	0.0164133	-0.090277	-0.165066	-0.15676	-0.034693	0.01049	0.003467	0.07083	-0.147256	-0.114056	0.0137881	-0.0405548	0.0295196
AAAGAGTT	0.02303	0.002248	-0.025705	-0.114404	0.0139434	0.053591	0.0130249	-0.0493365	0.308536	0.241199	-0.18061	0.068454	-0.182406	0.071714	-0.0818731	-0.0825	-0.014927	-0.00381	-0.087038	0.060526	0.12764	-0.26378	0.025447	0.145125	0.18774	0.225558	0.226444	0.0817212	-0.110943	0.255243	0.278036	0.0071759	-0.15492	0.17183	-0.225915	0.0120084	-0.0198451	0.157332	-0.214901	-0.28641	0.084326	-0.10244	0.001958	0.236804	-0.0681207	0.0932904	-0.0313017	-0.129169	0.217041
AAAGATAA	0.15374	-0.276196	-0.049261	-0.239611	-0.0554383	0.199032	-0.0927215	-0.160792	0.266546	0.192293	0.19968	0.079184	0.0605229	0.096084	-0.0561203	0.19526	-0.082736	0.3083	0.039876	0.243179	0.228305	-0.09475	0.130338	0.0511062	0.26247	0.312097	0.226757	0.163657	0.4797	0.169414	0.329094	0.0358297	-0.02399	0.082247	0.450503	0.0556127	0.479723	-0.013208	-0.185041	-0.09253	0.266514	0.11409	0.113743	0.203153	-0.112664	0.248085	0.18408	-0.050489	0.275057
AAAGATAC	0.13356	0.121482	0.028923	0.045877	0.0900684	-0.00744	0.0163492	-0.0485939	0.174071	0.0983443	-0.05099	0.049406	-0.0966275	-0.11369	-0.14891	0.18561	-0.020929	0.19147	-0.03424	0.233044	0.018815	0.1086	0.019282	0.049128	0.0644966	0.123597	0.137302	0.0212138	0.351564	0.295891	0.169931	-0.064867	0.2029	0.082471	0.355501	-0.0258104	0.341456	0.023395	-0.130238	-0.05836	0.193278	-0.07158	0.098668	0.143976	-0.00377062	0.0330296	-0.102184	-0.122771	0.0786021
AAAGATAG	-0.00204	0.013958	0.075916	-0.100164	-0.048876	-0.014668	-0.137723	-0.109655	0.086217	0.0818102	0.00786	-0.136767	-0.0674085	-0.083515	-0.142078	-0.0374	-0.007056	-0.02601	0.022634	0.156147	-0.146685	-0.19064	0.165677	-0.0992927	0.162358	0.0208167	0.318127	-0.0484985	0.409597	0.17565	0.136924	-0.0829473	0.00998	0.04573	0.414777	-0.0372847	0.414319	-0.083328	-0.0451721	-0.13373	0.095722	-0.02604	-0.055264	0.032564	-0.150987	0.0663017	-0.0170732	-0.105026	0.121759
AAAGATAT	0.20815	0.012556	0.030601	0.215574	-0.118357	0.202111	-0.0654546	0.00431601	0.287061	0.122942	0.2772	0.30073	-0.0448683	0.103702	-0.128805	0.29996	0.019586	0.17352	0.121521	0.214255	0.17046	-0.0162	0.208498	-0.038892	0.151024	0.125463	0.301213	0.0652344	0.41041	0.190977	0.210231	-0.00730589	0.07309	0.002048	0.360372	0.155284	0.376586	-0.022275	-0.115405	0.093	0.207812	0.05068	-0.048073	0.2211	-0.0636775	0.0667161	0.0142655	-0.0522225	0.108821
AAAGATCA	0.16428	0.161831	-0.005435	0.007228	-0.0920386	-0.032198	-0.0747853	-0.141289	-0.002053	0.0405488	0.05429	-0.124938	0.279397	0.002979	-0.0455254	0.05329	0.039308	0.13766	0.100755	-0.028091	-0.173569	-0.0296	0.435354	-0.142791	0.0120584	0.154431	0.063377	-0.0281876	0.0622924	0.402393	0.373054	-0.0204631	0.02615	-0.133694	0.236951	-0.117894	0.185567	-0.035591	-0.141739	-0.15146	-0.057333	0.15756	0.0584	0.024403	-0.0800793	0.0908853	0.0373796	0.109582	0.00918309
AAAGATCC	0.00287	0.082214	-0.035394	-0.020175	0.141371	-0.017179	0.103105	0.225442	0.047693	0.0188532	-0.14877	0.066657	-0.0652801	0.017435	0.0107939	0.02916	-0.140141	0.01096	-0.185243	-0.02265	-0.024132	-0.00107	0.490293	-0.0442045	0.104454	0.0407452	-0.050199	0.0882423	-0.154597	0.462614	0.477778	-0.231574	0.17163	-0.053055	-0.003749	0.00211537	-0.0788182	-0.090624	0.169276	0.09265	-0.033054	-0.15018	-0.183428	0.054211	-0.0021346	0.147728	-0.162534	-0.22836	-0.0386945
AAAGATCG	0.15732	-0.085396	-0.045524	-0.148179	-0.217506	-0.041761	-0.0489399	-0.0506201	0.125988	-0.0111329	-0.06984	-0.127998	0.0520669	0.02906	-0.153743	0.06768	-0.318286	0.04361	-0.001079	-0.086598	0.086527	0.15842	0.454538	-0.0808817	-0.075449	-0.175916	0.03644	-0.0645449	0.239501	0.42377	0.417267	-0.153137	-0.05541	-0.01	0.110623	-0.188856	0.240081	-0.107717	-0.0740278	0.04074	-0.117625	-0.0675	-0.15083	0.116096	-0.0911311	-0.0223461	-0.100446	-0.0087981	-0.0204039
AAAGATCT	-0.05185	0.145999	0.030545	-0.051923	-0.0862289	-0.07067	-0.145911	-0.185674	0.087286	-0.132325	-0.06672	-0.044711	-0.0725567	-0.171985	-0.164448	-0.08622	0.003683	-0.0274	-0.052827	-0.058029	0.03575	-0.06729	0.497106	-0.0144115	-0.0950109	-0.21088	0.146596	-0.162459	0.132894	0.479471	0.487812	-0.161244	-0.29935	-0.165765	0.27628	0.00543908	0.22676	-0.079624	-0.088045	-0.16628	-0.131589	0.00927	0.056614	0.246561	-0.0836015	-0.00650857	-0.0669952	0.038087	0.0567327
AAAGATGA	0.21233	-0.090644	-0.100671	0.057425	-0.141287	-0.06018	-0.102091	-0.179823	0.164534	0.040335	0.2131	-0.116059	-0.0633694	-0.122815	-0.116974	0.00284	-0.123531	0.29227	0.147167	0.098744	-0.025303	-0.12317	0.253409	-0.0583485	0.041413	0.229935	0.172185	0.00385553	0.0103659	0.252893	0.256892	0.335641	0.05212	0.030708	0.114813	0.000588544	0.108085	0.054319	-0.117531	-0.14338	0.067709	0.1873	0.067238	0.089763	-0.0392799	0.131809	-0.0192271	0.0540627	0.0978207
AAAGATGC	0.14118	-0.225106	-0.118906	-0.141684	0.0491339	-0.04354	-0.0866594	-0.108016	0.062008	-0.0581784	-0.01994	0.056619	-0.113493	-0.080976	-0.279925	0.00202	-0.031131	0.01166	-0.140752	0.243265	0.239213	0.0787	0.344456	0.223518	0.0328908	0.106623	0.03907	-0.162704	0.0152197	0.336254	0.179276	-0.261669	0.01582	-0.02103	0.010671	-0.244468	-0.0523063	-0.154291	-0.10503	-0.32484	-0.080347	-0.05011	-0.148248	-0.049111	-0.0744087	-0.0557444	-0.236575	-0.0932392	0.0628498
AAAGATGG	0.00619	-0.174458	0.063156	-0.00642	0.125723	0.052946	-0.115394	-0.0329005	0.109887	0.0779396	-0.15927	-0.015651	-0.240575	0.055134	-0.0935959	0.02173	0.223588	-0.02267	0.039397	0.019581	0.093069	-0.28583	0.219173	-0.235871	0.021593	0.10783	0.042333	-0.0807883	-0.0854072	0.185147	-0.0823311	-0.125766	0.07179	-0.084407	0.095369	0.0804704	0.00510458	0.072735	-0.121849	-0.16608	0.108133	-0.07916	-0.019344	0.141973	-0.171011	0.0954893	0.00395916	-0.106645	0.0257197
AAAGATGT	0.07004	-0.172893	0.086197	0.125748	0.0687871	0.066624	-0.117981	-0.169117	0.109398	-0.0401914	0.02135	-0.033756	-0.0589637	-0.108055	-0.233322	0.10028	0.135623	0.1297	0.132758	-0.042535	0.182988	-0.05465	0.270358	0.178825	0.0979681	0.141453	0.212106	-0.00264615	0.0778544	0.29939	0.0227531	0.0665047	0.10678	-0.262754	0.124654	0.0881584	0.0733718	0.002196	-0.186273	-0.10438	-0.078538	0.18694	0.104225	0.105534	-0.0959693	-0.00122672	0.156763	-0.138985	0.0413339
AAAGATTA	0.12434	0.139334	0.123251	0.120097	0.217768	0.212563	0.25895	0.039645	0.181411	0.27058	0.1522	0.258413	0.0166563	0.059364	0.21786	0.24865	-0.034895	0.18878	0.188172	0.187805	0.095749	0.0079	0.368914	-0.113362	0.209462	0.269315	0.323138	0.33038	0.313288	0.29903	0.338054	0.171776	0.05107	-0.164783	0.386648	0.208459	0.340289	0.18362	0.168872	0.09081	0.092615	0.15601	0.215043	0.220392	0.198486	0.248479	0.128681	-0.140393	0.203215
AAAGATTC	0.13365	-0.089257	-0.019744	-0.032144	-0.105464	-0.007593	-0.00365615	-0.120036	0.109557	0.169923	0.10776	0.015186	0.0619306	-0.089536	-0.0906815	-0.00486	-0.157931	0.23585	-0.08861	0.071176	0.066286	-0.01921	0.336972	0.0716337	0.182436	0.1796	0.050626	0.110008	-0.183167	0.381288	0.408825	0.137578	0.18955	0.035683	0.129187	-0.123058	-0.131672	-0.034845	-0.0989293	-0.18358	-0.053979	0.19647	-0.201193	0.265552	-0.131231	0.251039	0.0442677	-0.0602728	0.168218
AAAGATTG	0.03847	0.029457	0.168946	0.15314	0.114988	0.077932	-0.14633	-0.207447	0.144339	0.0127505	-0.04001	0.139263	-0.116463	0.022872	-0.0507118	-0.04971	0.213697	-0.07056	0.019593	-0.038702	0.045975	-0.28581	0.318029	0.0881329	0.133234	0.116888	0.1176	-0.128555	0.257764	0.241492	0.22868	-0.121365	-0.05422	-0.023501	0.336285	0.0518574	0.291375	-0.034214	-0.253101	-0.17254	-0.015987	-0.15724	-0.130629	0.100394	-0.0878455	0.0373783	0.193769	-0.24416	0.00690359
AAAGATTT	-0.01299	-0.117036	-0.110353	0.012323	-0.083921	0.025991	-0.0647444	-0.0330342	0.120914	0.166898	-0.02947	-0.06504	-0.121755	0.007161	0.0397973	0.09509	0.03085	0.03871	0.123052	-0.066453	0.122824	0.02593	0.431694	-0.00928918	-0.0100154	0.215339	0.19003	-0.020225	0.298691	0.393483	0.381562	-0.150853	0.07193	-0.115046	0.358921	-0.0128468	0.329419	-0.126147	0.0941663	0.00922	-0.055339	-0.03248	0.064495	0.131362	-0.0973829	0.191528	-0.0392466	-0.0599579	0.106711
AAAGCAAA	0.11791	-0.079261	0.039487	-0.084606	0.116735	0.147039	-0.110974	-0.139752	0.416655	0.278674	0.1602	0.093854	-0.0362994	0.043209	-0.101878	0.10357	0.02876	0.18636	0.126498	0.135194	0.248736	0.05696	0.229581	0.198854	0.289159	0.327704	0.147109	0.0784248	-0.0658271	0.20172	0.193377	-0.0250496	0.03995	0.175648	0.004099	0.23813	-0.0367483	0.185764	-0.150137	-0.08669	0.213976	0.12318	-0.026534	0.188732	-0.105956	0.204046	0.164222	-0.121306	0.128659
AAAGCAAC	0.00349	-0.003294	0.238322	-0.021289	0.167557	-0.095775	-0.076416	-0.197599	0.140638	-0.0746347	0.05558	-0.131354	-0.163595	-0.095066	-0.102341	-0.01595	0.215123	0.001	0.110632	0.108319	-0.042999	0.01635	-0.014876	0.034235	-0.0093853	0.0660385	-0.059869	-0.13077	-0.180411	0.119989	-0.0706352	-0.226528	0.02093	-0.193868	-0.042179	-0.118604	-0.156409	0.036186	-0.169546	-0.00246	0.094974	0.11454	0.096267	-0.078944	-0.230716	-0.018969	-0.194355	0.0709875	-0.10668
AAAGCAAG	-0.07493	-0.243487	0.192604	0.028538	0.108324	0.088859	0.0834077	0.0207773	0.249858	0.14885	0.08835	-0.184315	-0.0432167	-0.21277	-0.00012268	0.18656	0.12257	0.07331	0.115186	0.162423	-0.110337	0.0938	0.025763	0.210967	0.0316621	0.0853382	-0.03357	0.105093	-0.184476	0.0117155	0.103673	-0.22154	-0.17062	0.004727	-0.10759	0.064415	-0.0895292	-0.108437	-0.00727351	0.13933	0.021703	-0.02194	0.039897	0.130471	0.00158791	0.125876	0.0866822	-0.0958079	0.101723
AAAGCAAT	0.12292	-0.106101	-0.006556	-0.060877	0.0714612	0.082739	-0.111951	-0.141605	0.313042	0.204753	0.24649	0.116249	0.00504471	0.115316	0.107045	0.2528	0.044385	0.18187	0.001044	-0.008928	0.146132	-0.10915	0.059831	0.177137	0.184743	0.264888	0.248774	-0.0363061	0.104599	-0.13546	0.0947015	0.148137	-0.06827	0.06397	0.054417	0.164714	0.0482521	0.049845	-0.0680035	-0.12501	0.117576	0.2766	0.067238	0.108753	-0.144563	0.296493	0.101574	-0.0319386	0.0937644
AAAGCACA	0.08542	-0.173181	0.063192	0.045353	0.0329137	-0.05886	-0.230041	-0.204712	0.109199	0.0306824	0.04522	-0.035487	0.156529	0.013417	-0.112891	0.05118	0.033949	0.14309	0.010468	0.10671	0.153434	-0.06318	0.087735	0.184538	0.0516621	0.0682572	0.081235	0.046085	-0.109946	-0.0663054	0.102014	0.161618	-0.08021	-0.123839	-0.229937	-0.0937556	0.00392401	-0.072331	-0.289701	-0.14994	-0.06231	0.12309	0.078658	-0.015461	-0.166167	0.0812267	0.0649705	-0.056877	0.0382806
AAAGCACC	0.0912	-0.081532	-0.067664	-0.101952	0.116597	0.132318	-0.0550671	-0.0616119	0.008931	-0.0236852	-0.06535	0.004133	0.0216976	-0.059379	-0.0949741	-0.10669	-0.141859	-0.23948	-0.251513	-0.141181	-0.242363	-0.13546	-0.245502	0.114461	-0.0781291	-0.113907	-0.277123	-0.0339455	-0.00960643	-0.261165	-0.196673	-0.28732	0.07928	-0.142758	-0.113437	0.0397668	-0.0692963	-0.148977	-0.11207	0.03848	-0.123255	-0.27488	-0.300298	-0.133558	-0.115509	-0.123915	-0.00623579	-0.236768	-0.1036
AAAGCACG	0.23728	-0.228664	0.029708	-0.109716	-0.029927	-0.101828	-0.199014	-0.186714	0.054664	-0.0972592	-0.14292	-0.212656	0.30279	-0.17459	-0.193457	-0.14738	-0.024065	-0.05953	-0.042444	0.019921	-0.15866	0.11876	-0.087182	0.175139	-0.0109734	0.00439311	-0.243711	-0.216548	-0.0408435	-0.0659649	-0.110249	-0.0725618	0.08709	-0.068602	-0.121767	-0.177096	-0.00137683	-0.037306	-0.262543	-0.07427	-0.276213	0.0653	0.207973	-0.056683	-0.208292	-0.19473	-0.026192	0.270227	-0.0838379
AAAGCACT	-0.01662	0.054136	0.090523	-0.010091	-0.186789	-0.10136	-0.0677547	-0.0464311	0.191934	-0.00268097	0.14045	-0.054852	-0.0355886	-0.08362	-0.0710235	0.03929	0.188557	-0.02956	0.080254	-0.092625	-0.067184	0.01965	0.16418	0.159063	-0.0122301	-0.0380002	-0.058767	-0.0236949	-0.0699091	-0.235363	-0.131745	-0.0982688	-0.19477	-0.085594	-0.009504	-0.0855417	-0.0241234	-0.072933	-0.0843833	-0.05659	-0.100067	-0.12724	-0.031496	0.11985	-0.163681	0.0167473	-0.0512587	-0.286059	-0.158522
AAAGCAGA	-0.04359	0.006108	-0.013527	-0.152152	0.00494208	-0.105272	-0.0198657	-0.0844137	0.295311	0.231323	0.09511	-0.179367	0.0388263	-0.096768	-0.142237	0.17834	-0.002954	0.06599	0.174449	-0.016859	-0.0229	0.05797	0.212513	0.0817706	0.116125	0.136798	0.07192	0.0580299	0.183391	0.133756	0.208959	-0.0332794	0.10086	-0.053689	0.027854	0.129024	0.173992	-0.166837	-0.125297	-0.08094	-0.054558	-0.14147	-0.104214	0.038439	0.00636929	0.202956	0.0270658	-0.0361687	0.214143
AAAGCAGC	0.02351	-0.06176	0.190383	-0.090601	-0.056106	-0.086342	-0.0808122	-0.0973409	0.089203	0.0430847	0.17031	-0.148599	0.158717	-0.221681	0.0246749	0.06919	0.104249	-0.00842	0.020946	-0.049064	0.130419	-0.10512	-0.163897	0.150929	0.14501	0.00193836	-0.276079	-0.103299	0.0214997	-0.0924046	-0.0258784	-0.0856242	-0.05077	-0.098469	0.103259	0.0295688	0.0483342	-0.072795	-0.0855378	-0.08869	-0.054997	-0.03917	-0.026874	-0.200139	0.0027483	0.0143105	0.00674808	-0.139428	0.0406562
AAAGCAGG	0.13421	-0.021671	0.142812	-0.054167	0.027986	0.086838	0.00757471	-0.00939257	0.044972	-0.0936204	-0.09011	-0.071369	-0.012007	0.022382	-0.0312864	-0.08618	0.070275	-0.05748	-0.102869	-0.062037	-0.152115	-0.20261	-0.066125	0.0922828	-0.0202509	-0.0136982	-0.288304	-0.0809972	-0.158869	-0.190796	-0.0229459	-0.0257804	0.0327	0.156447	-0.016712	0.102343	-0.174023	-0.196717	-0.00140752	-0.11415	0.0981	0.03918	-0.203582	-0.06266	0.048502	0.034065	0.0605119	-0.0135495	0.113183
AAAGCAGT	-0.02948	-0.023383	-0.019904	-0.073036	-0.0956452	0.010289	-0.225288	-0.282922	0.121778	0.0665622	0.03004	-0.092412	-0.0610726	-0.14099	-0.277296	0.17678	0.03962	0.14675	0.062744	0.027003	-0.030583	-0.13176	-0.0535	0.0184477	-0.0665306	0.0572344	0.024962	-0.254338	-0.255838	0.0221958	-0.0994095	0.0309679	0.14306	0.087159	-0.185917	-0.170662	-0.16918	-0.168137	-0.273799	-0.16423	0.013193	-0.0605	-0.055981	-0.019318	-0.304839	-0.0886211	0.0116526	-0.0731368	0.154216
AAAGCATA	-0.08938	-0.169595	0.166612	0.028657	-0.0975861	0.240321	-0.0458246	-0.0317646	0.215401	0.121145	-0.01992	0.149544	0.00758363	0.209268	0.0263258	0.05445	-0.042504	0.07387	0.089396	0.186186	0.188208	0.0772	-0.037972	0.210801	0.0575846	0.17952	0.280479	-0.00865306	-0.105985	-0.114455	0.024006	0.0204812	0.05559	0.106618	-0.116496	0.0528146	-0.0628741	0.250881	-0.0862957	-0.19541	-0.104565	0.1043	0.053587	0.136754	0.042732	0.01105	0.203655	-0.0391215	0.0701881
AAAGCATC	0.06547	0.00834	0.119657	-0.124172	-0.160104	-0.040465	0.139891	0.123586	-0.016344	-0.0736329	0.03607	-0.038342	-0.0408901	-0.088478	0.103976	0.13374	0.095655	-4e-05	-0.011287	-0.036043	-0.006502	0.07478	0.046137	-0.183936	0.106478	0.00533894	0.005658	-0.107622	-0.0997555	0.0463738	-0.138337	-0.0404819	0.21626	-0.24057	0.087119	0.103612	-0.0175779	-0.15008	0.0836974	-0.0846	-0.07226	0.02022	0.05624	0.08627	0.0081575	-0.0358429	-0.00248352	0.0502466	-0.0254376
AAAGCATG	-0.18844	0.112306	-0.034838	-0.128258	-0.22016	-0.101789	-0.113238	-0.0589974	0.017946	0.0422897	0.01763	-0.233819	0.326033	-0.03636	-0.123867	-0.04638	0.172645	-0.03904	0.022166	-0.124132	0.118565	-0.08599	-0.091023	0.116163	0.0568127	-0.0338552	0.121314	-0.103224	-0.143972	-0.0255763	-0.016573	0.0402641	-0.10092	-0.126112	-0.101503	-0.137622	-0.164167	-0.08982	-0.044357	-0.24019	-0.106651	0.21789	0.153563	0.027542	-0.211507	-0.186166	-0.0986573	-0.0175399	-0.149858
AAAGCATT	0.0497	-0.186209	0.003261	-0.021135	-0.0542952	-0.13876	-0.19321	-0.196935	0.168106	-0.0897751	0.11654	0.013888	-0.0483044	-0.138782	-0.117514	0.04048	0.097488	0.0425	0.048597	-0.00246	0.096371	-0.0847	0.011056	0.108963	0.0528669	0.0190636	0.045231	-0.0871675	-0.209046	-0.107751	0.0281247	-0.0729528	-0.03369	-0.263904	-0.182214	-0.104069	-0.208245	-0.218927	-0.159689	-0.16387	-0.228208	0.05575	0.018945	0.04065	-0.126063	0.0319896	0.0938044	-0.16603	0.0491887
AAAGCCAA	-0.09404	-0.101261	-0.056985	-0.033999	0.0760505	-0.045142	-0.12229	-0.124586	0.210126	0.114081	-0.07635	-0.238292	-0.258231	-0.001678	-0.15097	-0.02124	0.112265	0.08898	-0.083709	-0.040506	-0.02444	-0.22241	-0.068447	0.0590962	0.164557	0.0112321	-0.004725	0.152094	-0.0706479	-0.0751158	0.135206	-0.16055	0.0021	0.084881	-0.087238	0.0395842	-0.11457	0.107967	-0.129881	0.00136	0.030872	-0.06437	-0.016365	0.075518	-0.174144	-0.075793	-0.107191	-0.30797	0.0771672
AAAGCCAC	-0.03088	-0.130803	-0.191398	-0.168513	0.0471512	0.016546	-0.153663	-0.135181	-0.043424	0.0484169	-0.05883	-0.12933	0.0240085	0.063465	-0.0877246	-0.07488	0.477411	0.03524	0.016834	-0.031688	0.021435	-0.1019	-0.102389	-0.149161	-0.0388022	-0.0634684	-0.185713	-0.0253142	-0.199112	0.140082	-0.0599831	-0.0397288	0.01782	-0.243522	-0.08061	-0.0585243	-0.164964	0.232273	-0.210709	0.04883	-0.054365	-0.12932	-0.001294	-0.127219	-0.0481612	0.125345	-0.120927	0.027594	0.0705809
AAAGCCAG	-0.24031	0.012057	0.271732	-0.110105	0.0193695	-0.15842	-0.250379	-0.244311	0.055752	0.0490723	0.02829	-0.308481	-0.108881	-0.073785	-0.293767	-0.08918	0.140061	-0.14075	0.028416	-0.185336	-0.296357	-0.04781	-0.006752	-0.159717	0.0415935	-0.0111776	-0.278754	-0.177971	-0.201153	-0.147795	-0.0627223	-0.149001	-0.11039	-0.059769	-0.027598	-0.0990151	-0.0594663	-0.073341	-0.253607	-0.20709	-0.184441	-0.07217	0.042587	-0.168785	-0.243869	-0.0604133	-0.104209	-0.0914162	-0.00782832
AAAGCCAT	-0.02128	-0.096183	-0.110883	-0.122727	-0.0119078	-0.187448	-0.000636535	0.0616617	0.063854	0.0341317	0.1183	-0.120664	0.0189456	0.034621	-0.00643065	0.05413	0.24738	0.17064	-0.254876	0.034597	0.047478	0.04535	-0.152564	-0.058797	0.0868335	0.130142	-0.032043	0.0659983	-0.1454	0.123707	0.154901	-0.0827812	-0.33987	-0.146149	-0.234508	0.0807038	-0.111148	-0.007964	-0.0771056	0.00306	-0.187459	0.03844	-0.079938	-0.043084	-0.0235824	0.142334	0.211025	-0.235385	0.0603119
AAAGCCCA	-0.02328	0.09332	0.103999	-0.01601	0.0498004	-0.000367	-0.0311529	-0.201656	0.023273	-0.00129652	0.07196	-0.234714	0.0626216	-0.143546	0.00393751	0.03812	0.198836	6e-05	0.038272	-0.118461	-0.083635	0.04292	-0.104781	-0.138533	0.0223665	-0.047978	-0.208457	-0.0050347	0.0915338	0.00636962	0.0588672	-0.220609	-0.0697	-0.092156	-0.156994	-0.150357	0.0742353	-0.157625	-0.123798	-0.06451	-0.143255	-0.10015	-0.071143	-0.111599	-0.211474	-0.0779869	-0.159567	-0.115218	0.0951029
AAAGCCCC	-0.25379	0.145307	-0.164987	0.298882	-0.0022789	-0.114821	-0.0982511	0.00167494	-0.179343	-0.151679	-0.26886	-0.022493	-0.302634	-0.074498	0.0251636	-0.12707	0.460657	-0.28606	0.15066	-0.291619	-0.212775	-0.19061	0.037943	0.0490468	-0.176937	-0.193854	-0.335622	0.0156895	-0.0544829	-0.00547677	-0.153707	-0.215059	-0.12103	0.204322	0.072119	0.142441	-0.0697144	-0.188207	-0.0180735	0.10571	0.00342	-0.27067	-0.211947	-0.32422	-0.0374974	0.028229	0.00405277	-0.213378	-0.00337614
AAAGCCCG	-0.17774	-0.062839	0.019776	-0.203095	0.0885969	-0.142679	0.223184	0.174899	-0.073072	-0.0256966	-0.12617	0.104019	-0.138327	0.002236	0.193643	-0.12345	0.124672	-0.28319	-0.009194	-0.244161	-0.202913	0.02352	-0.031098	-0.175768	0.00936431	-0.0475233	-0.358768	0.372534	-0.120355	-0.0939209	-0.153686	-0.168725	-0.11086	-0.106715	0.001028	0.374686	-0.136641	-0.271647	0.0379386	0.37357	0.044881	-0.19662	-0.158818	-0.301983	0.338867	0.12652	-0.0463104	-0.244868	-0.0916413
AAAGCCCT	-0.18694	0.151509	-0.320543	-0.200556	-0.123397	-0.15998	-0.111851	-0.112947	-0.00559	-0.0791551	-0.13428	-0.167233	-0.214113	0.009804	-0.200625	-0.1682	0.272263	-0.11475	0.027416	-0.240155	-0.242123	-0.25146	-0.099983	-0.157672	-0.0525825	-0.183731	-0.262556	-0.105284	-0.130268	-0.175818	-0.183771	-0.141763	-0.14576	0.068825	-0.176488	-0.0857718	-0.163123	-0.108319	-0.238149	-0.02644	-0.269319	-0.22262	-0.038062	-0.182343	-0.0847771	-0.0831608	-0.0358917	-0.249107	-0.0356964
AAAGCCGA	-0.2591	-0.181318	0.025712	-0.137048	0.0630168	0.003926	0.390901	0.214522	-0.068819	0.179101	-0.08889	0.150418	-0.113477	0.378642	0.182632	-0.08317	0.300857	-0.2039	-0.08848	-0.148584	-0.061445	-0.02391	0.02906	-0.0455797	0.107118	-0.0348139	-0.124803	0.247905	-0.142686	-0.196233	-0.0721081	-0.165389	-0.17853	-0.269895	-0.128413	0.180808	-0.0840865	-0.178935	0.0623789	0.42556	-0.030285	-0.18321	-0.112308	-0.058947	0.245141	0.22063	0.0580467	-0.24328	-0.0445369
AAAGCCGC	-0.31213	-0.204176	-0.08047	-0.217865	0.0677127	-0.008912	0.240577	0.160275	0.002226	-0.0558814	-0.05331	-0.010235	-0.194841	-0.014943	0.362484	-0.12585	0.358474	0.18337	-0.126215	-0.176719	0.201912	0.0696	-0.19464	0.151285	-0.0815368	-0.085386	-0.209705	0.0376856	-0.1802	-0.0909016	-0.132192	-0.152505	0.0398	-0.18468	-0.218994	-0.055529	-0.195163	-0.154574	0.315503	0.30473	-0.093283	-0.24477	-0.153305	-0.264746	0.280125	0.299427	0.00864805	-0.00621736	0.0108363
AAAGCCGG	0.03668	-0.193053	-0.098532	-0.009897	0.139748	0.019765	0.324843	0.37471	0.012748	0.0802578	0.13678	0.392245	-0.226266	0.21985	0.236411	0.04063	0.032401	0.01742	-0.250198	0.028695	-0.306046	0.0157	-0.202677	-0.108102	-0.021477	-0.0942764	-0.170419	0.219923	-0.0287442	-0.193647	-0.0204588	-0.0741888	-0.10077	-0.094425	-0.084684	0.228827	0.0211643	-0.231409	0.246539	0.43894	0.068363	-0.03136	-0.226642	-0.189512	0.46001	0.295391	-0.0380343	-0.0991841	0.0514973
AAAGCCGT	0.14119	-0.095358	-0.068418	-0.199676	-0.0868019	-0.120944	0.199311	0.192593	-0.033377	-0.121828	0.02242	-0.106775	-0.049491	-0.179249	0.143192	-0.19809	0.068942	0.22256	-0.085545	-0.078154	-0.208886	0.00607	-0.110141	-0.109001	-0.0258925	-0.0772118	-0.07606	-0.011294	-0.15888	-0.108662	-0.0368255	-0.0974957	-0.16571	-0.267581	-0.064515	-0.131237	-0.256375	-0.188413	0.251286	0.32208	-0.1131	0.0037	-0.103489	-0.148958	0.272002	0.110704	-0.022781	-0.180975	-0.00942565
AAAGCCTA	-0.18205	0.232398	-0.138921	-0.058168	0.036824	-0.139785	-0.258197	-0.245802	-0.027465	0.121747	-0.07512	0.06797	-0.240155	-0.038539	-0.212826	-0.1019	0.267098	0.05322	0.066805	-0.064974	-0.114021	-0.20836	0.045286	-0.195348	0.0891831	0.0364843	-0.121868	-0.107604	-0.0143115	-0.0745056	-0.0598714	0.0120655	-0.26963	-0.115861	0.005164	-0.0609211	-0.0411613	-0.197047	-0.294861	-0.19895	-0.049417	0.05249	-0.060978	-0.062003	-0.21349	-0.00107119	0.0472645	-0.0602583	0.0529198
AAAGCCTC	-0.0339	-0.019954	-0.316533	-0.260741	0.0498314	-0.07075	-0.0522712	-0.0838519	-0.188497	-0.0489688	-0.18572	-0.266189	-0.225334	-0.229076	-0.0180995	-0.10927	0.455677	0.01762	-0.191272	-0.075663	-0.190392	0.05173	-0.221653	-0.14103	0.0179005	-0.0611869	-0.268927	-0.0279568	-0.141489	-0.175675	-0.0706915	-0.165915	-0.06195	-0.147709	-0.044538	0.0149412	-0.129561	-0.172016	-0.0234221	-0.10416	-0.142298	-0.20582	-0.237694	-0.214098	-0.134365	0.106426	0.00734557	-0.0953912	-0.145993
AAAGCCTG	-0.29643	0.120415	0.060385	-0.016456	-0.0707327	-0.050698	-0.0129739	-0.142528	-0.097018	-0.0890936	-0.17275	-0.162284	0.000342509	-0.159021	-0.240955	-0.16505	0.311219	-0.16559	-0.138769	-0.184085	-0.233354	-0.22751	-0.272949	-0.0512507	-0.156691	-0.0321714	-0.220828	-0.0712119	-0.192174	-0.0846395	-0.117161	-0.167704	-0.24226	-0.135575	-0.161525	-0.148322	-0.23474	-0.204373	-0.206931	-0.1837	-0.039376	-0.16661	0.078263	-0.195697	0.0776004	-0.102767	-0.140914	-0.210387	-0.125899
AAAGCCTT	-0.21873	0.217276	-0.176705	-0.170951	-0.0369528	-0.253368	-0.148169	-0.165306	-0.059917	-0.181182	-0.1425	-0.055237	-0.143085	-0.111368	-0.193826	-0.12429	0.352903	-0.0208	0.128027	-0.200452	-0.165056	-0.09349	-0.133419	-0.275229	0.049295	-0.168438	-0.104881	-0.156994	0.0216949	-0.084307	-0.19198	-0.163987	-0.17502	-0.200791	-0.077907	-0.0418007	0.038717	-0.193268	-0.249479	-0.18213	-0.153968	-0.211	-0.104199	-0.140225	-0.20462	-0.0155686	-0.157565	-0.220325	-0.162861
AAAGCGAA	0.1184	-0.184801	0.102767	-0.106102	0.0477888	0.029269	-0.0284671	0.0149982	0.247441	0.096966	-0.01007	-0.044087	-0.0506646	0.111806	0.00810011	0.1944	0.179684	-0.02588	0.030982	0.069248	0.120596	0.13342	0.08452	-0.013361	0.105755	-0.0380341	0.136277	-0.00980814	-0.224807	0.154246	0.121824	-0.0254778	-0.03781	0.021352	0.041086	0.102677	-0.208633	-0.061973	0.100714	0.1437	0.151967	-0.13222	0.061952	0.22294	0.135116	0.189921	0.0952851	0.0665361	0.149899
AAAGCGAC	0.2425	0.000471	-0.188613	-0.217671	-0.0761845	0.019804	-0.00521763	0.0548023	0.052898	0.138518	0.09553	-0.054969	-0.088669	0.003347	0.020032	0.0683	0.111675	-0.11386	-0.070192	-0.09773	0.089259	0.17021	-0.086686	0.192548	0.0556486	-0.0689273	0.037846	0.0941555	0.107181	-0.127314	0.0194968	-0.12917	0.01239	-0.024104	-0.288971	0.0842381	0.104945	0.069391	-0.104011	0.07338	-0.156294	0.0782	-0.053443	0.013452	0.070253	0.161597	0.0654322	0.0927934	0.180474
AAAGCGAG	-0.09285	-0.039626	0.065218	-0.127099	-0.0803017	-0.058556	0.07272	0.0115833	-0.032545	0.0622848	0.12799	-0.083046	-0.212753	0.130486	0.0475998	0.11916	0.097656	-0.01161	0.033229	-0.00601	-0.077373	0.28277	0.292326	0.114354	0.0123005	0.0136467	0.01397	0.0898225	-0.00844595	0.0059077	-0.00666652	-0.261243	0.23836	-0.045873	-0.038588	-0.0090904	-0.0156057	-0.148244	0.0364689	0.11645	-0.071728	0.10693	-0.073862	-0.044459	0.105677	0.21265	0.179874	0.105919	0.165608
AAAGCGAT	0.21929	-0.122593	-0.0756	0.011871	0.035033	0.088752	0.0862795	-0.0216021	0.035759	0.0575356	0.1824	-0.125307	0.0127212	0.086689	-0.110896	0.20983	-0.092861	0.09774	-0.212563	0.048782	0.00673	0.13931	-0.003005	0.11787	0.0509093	0.0404555	0.053083	-0.0184521	0.272756	0.101569	0.0647696	0.00674647	0.14186	-0.036438	0.308649	-0.0109928	0.270981	-0.093302	-0.0918964	0.17214	0.035484	-0.07198	-0.041873	-0.019659	0.121908	0.205729	0.132051	-0.0562641	0.301334
AAAGCGCA	-0.16887	-0.166789	0.125333	-0.01385	-0.0053206	-0.154469	-0.0331719	-0.0419047	-0.02784	0.0376	-0.06356	-0.188177	-0.208451	-0.090485	0.0605483	-0.02518	0.298414	-0.14612	-0.083895	-0.056272	0.384665	-0.08752	0.002363	0.199419	-0.0996165	-0.153296	-0.074952	-0.160546	-0.172338	-0.0767345	-0.147628	-0.263525	-0.20744	-0.117382	-0.119356	-0.0394077	-0.255498	-0.191767	0.0783358	0.17075	-0.000781	-0.16875	-0.018148	-0.083101	0.0167309	0.0583836	-0.0436778	-0.0584805	-0.119694
AAAGCGCC	-0.16862	0.07316	-0.186429	-0.246328	-0.108508	-0.138788	-0.0415079	-0.167019	-0.049201	-0.0686552	-0.06638	0.081552	-0.281041	0.040501	0.032273	-0.06596	0.335074	0.11299	0.027383	-0.199376	0.371866	-0.0107	-0.195442	0.0934823	-0.130043	-0.222225	-0.101684	0.095038	-0.019735	-0.256549	-0.130474	-0.177435	0.06988	-0.119766	-0.272263	0.128474	-0.10778	0.019038	0.00691611	0.17027	0.014305	-0.20203	-0.211491	-0.229525	0.184434	-0.177295	-0.215633	0.0262254	-0.0956166
AAAGCGCG	-0.06423	-0.226818	-0.115947	-0.167161	0.0864719	0.023644	0.116624	0.0201147	-0.079364	-0.0864228	0.09976	-0.226079	0.0358193	-0.264477	0.211012	-0.05794	0.069555	-0.03091	-0.153066	-0.094237	0.433599	-0.05567	-0.098186	0.333347	0.0618747	-0.0276735	-0.187511	0.0453009	-0.108487	-0.178162	-0.0896384	-0.0330842	-0.07656	0.091109	-0.084779	0.0144738	-0.0281912	0.142084	0.0655696	0.07303	-0.094364	0.1357	-0.163549	-0.162191	0.165909	0.034876	0.0301849	0.424398	0.0202662
AAAGCGCT	0.11529	-0.019131	-0.085467	-0.155592	0.0207227	-0.17689	-0.00378335	-0.0464163	-0.024606	-0.0225469	0.20837	-0.352918	-0.0327718	-0.224129	0.164905	0.08051	-0.009582	0.18272	-0.217061	-0.143457	0.337064	0.03319	0.009396	0.0377087	0.115358	0.239576	-0.180235	-0.1567	-0.113487	0.0065265	0.209856	0.0387659	-0.22409	-0.15674	-0.180456	0.0661712	-0.141996	-0.06033	-0.0480564	0.12266	-0.186313	0.10862	-0.151338	-0.256457	0.191667	0.172713	-0.0438019	-0.0338738	0.120265
AAAGCGGA	-0.13644	-0.067663	-0.068523	0.081309	0.0885703	-0.149722	0.198282	0.235561	0.090179	-0.145644	0.03195	0.26405	-0.149873	0.112439	0.45935	-0.09584	0.127752	0.01068	0.072931	0.005261	0.176875	-0.07737	0.151135	0.0711541	-0.0839863	-0.133599	0.019563	0.0960786	-0.00546669	-0.0386641	-0.00131022	-0.0661126	0.00092	-0.043625	0.055169	0.0745344	-0.0339782	-0.090437	0.429669	0.27451	0.164199	0.02511	-0.162982	0.041951	0.369446	0.254041	0.129199	0.00809572	0.230809
AAAGCGGC	-0.15914	-0.192865	-0.267378	-0.31652	0.0655695	-0.014401	0.280655	0.202172	0.019402	0.00833293	0.17371	0.049127	-0.0351952	0.125104	0.364745	0.07593	0.036156	0.15131	-0.224998	0.000199	0.169066	0.01823	-0.149876	0.0317001	-0.062361	-0.0804537	-0.112614	0.193603	-0.0691817	-0.131696	0.036205	-0.107837	0.2129	-0.157957	-0.147311	0.0681536	-0.027641	-0.096447	0.304293	0.07151	-0.15198	-0.01472	-0.148432	-0.091172	0.389752	0.106661	0.0174182	-0.0728543	0.271166
AAAGCGGG	-0.10718	-0.080646	0.130171	0.273866	0.0653542	0.054415	0.190125	0.191873	-0.064752	0.0350884	-0.17713	0.083278	-0.0851933	-0.037453	0.393179	-0.14994	-0.012851	-0.16465	-0.131682	-0.144233	0.004714	-0.19437	-0.017925	-0.0402288	0.064013	-0.0628862	-0.350612	-0.0197758	-0.0738662	-0.07647	-0.143905	-0.130138	-0.05194	-0.04774	-0.225144	0.0396966	0.0447809	-0.095542	0.240373	-0.01856	0.098952	-0.17799	-0.205328	-0.273771	0.328907	0.135439	0.0539448	-0.158624	0.207092
AAAGCGGT	-0.03199	0.039106	-0.155415	-0.219184	0.042003	-0.097544	0.203034	0.0998876	0.040362	0.0190281	-0.04181	-0.016678	-0.208049	0.024833	0.221904	-0.11678	-0.100568	-0.11419	0.01909	-0.0144	0.171499	-0.0099	-0.196883	0.145023	0.121615	0.0937306	-0.124165	0.104524	-0.0978361	-0.0884994	-0.0554868	0.0231008	0.04255	-0.270245	-0.16609	0.0616089	-0.155601	-0.243901	0.17078	0.02844	-0.059408	0.01683	-0.077515	-0.064151	0.366148	0.0937877	-0.0173253	-0.176793	0.29382
AAAGCGTA	-0.13014	-0.003313	0.155799	-0.031968	-0.0357811	0.051748	0.124744	0.097384	0.115145	-0.10699	-0.09208	-0.198312	-0.236804	-0.08839	0.0586495	-0.01947	-0.005331	-0.0932	-0.139982	0.017686	0.133183	0.14574	-0.120445	0.161619	-0.0225148	0.0665816	0.148271	-0.0596383	-0.111067	0.0415656	-0.116704	-0.207894	-0.03231	-0.004571	-0.121085	-0.00151764	-0.00698164	0.05905	0.106705	0.02313	-0.012081	-0.06735	0.120293	-0.013614	0.137128	0.0907502	0.0282793	-0.108779	0.00737393
AAAGCGTC	-0.06545	0.097407	-0.059424	-0.095712	-0.0459261	-0.0735	-0.125099	-0.160005	-0.015276	-0.0932354	-0.02092	-0.129527	-0.0639576	-0.132812	-0.10581	-0.11333	0.013545	-0.02659	0.350234	-0.145335	0.080535	-0.0658	-0.160568	0.279944	0.0507755	0.172614	-0.073105	-0.118446	0.00902061	-0.0718573	0.0185377	-0.0770902	0.01297	-0.105303	-0.153289	-0.115428	-0.187729	0.00523	-0.0759325	-0.15594	0.0816	-0.04436	-0.108474	-0.147018	-0.0858494	-0.0296223	0.0787921	-0.135051	0.20797
AAAGCGTG	0.07104	0.013258	0.063273	-0.059236	-0.188845	0.052715	-0.00464929	-0.108267	0.025181	-0.199679	-0.00012	-0.089431	0.368213	-0.059021	-0.132985	-0.04605	0.096226	0.03991	-0.065731	0.161318	0.248514	-0.07152	-0.189021	0.313318	-0.133901	-0.128181	-0.047711	-0.168059	-0.0400025	-0.221486	-0.272108	-0.0691976	-0.23948	-0.052353	-0.230194	-0.0756475	-0.073476	0.000625	-0.148637	-0.11704	-0.123232	0.09522	0.20044	0.026885	-0.150132	-0.140984	-0.270555	0.224153	0.0558525
AAAGCGTT	-0.02871	-0.018284	-0.030584	0.201211	-0.117326	-0.097361	-0.174534	-0.192252	0.060434	-0.10814	0.04591	-0.293142	-0.350855	-0.039198	-0.0823552	0.0053	0.094541	-0.11566	0.075516	-0.121636	0.275069	-0.03727	-0.024494	0.0972887	-0.19122	-0.0589601	0.016575	-0.199156	-0.0593953	-0.171873	-0.154166	-0.139562	-0.22448	-0.067595	-0.075068	-0.118525	-0.0620584	0.081211	-0.188176	-0.2344	-0.311428	-0.07835	0.198539	0.006408	-0.0545656	-0.0449801	-0.200336	-0.146455	0.0550169
AAAGCTAA	-0.0278	0.049382	-0.009204	-0.146915	-0.0557124	0.006229	-0.11262	-0.168688	0.120115	-0.0439128	0.0006	0.090924	-0.103276	0.096381	-0.11317	0.00062	0.19354	0.08539	0.062457	0.031976	0.065266	-0.10214	0.160292	-0.0416239	-0.00923931	0.00130287	0.103713	-0.00120941	-0.0626047	-0.0487295	0.105925	-0.128305	-0.01383	0.02152	-0.032715	0.0370459	0.00497896	0.033879	-0.155744	-0.12342	0.11145	0.10867	-0.147974	0.186089	-0.134749	0.0248613	-0.00669235	-0.0400612	0.0527362
AAAGCTAC	-0.00618	0.143756	-0.050989	-0.031865	0.109105	-0.013856	0.00833734	-0.244091	0.195197	-0.134257	-0.18736	0.029404	-0.212667	0.032584	-0.169049	-0.04069	-0.11729	0.00086	-0.254138	0.040912	0.034074	-0.01314	-0.173867	0.00199892	-0.0302163	0.00424594	0.056756	-0.21339	-0.192788	-0.0430985	-0.16421	-0.262733	-0.09413	0.067075	-0.063267	-0.172335	-0.112588	0.053981	-0.159348	-0.13039	0.068649	0.08635	0.071044	0.008228	-0.141649	-0.0834608	-0.162886	-0.132042	-0.131443
AAAGCTAG	-0.23645	0.133618	-0.035444	-0.032183	-0.104275	-0.216947	-0.262959	-0.176257	0.21337	0.0471577	-0.08886	0.008968	-0.237335	-0.08211	-0.264304	-0.10272	-0.138445	-0.22741	0.039463	-0.010076	-0.075358	-0.19672	0.048097	0.0253757	-0.133107	0.0274175	-0.150839	-0.158435	0.0481117	-0.0517834	0.104192	-0.0301617	-0.15325	-0.029286	-0.077025	-0.106242	-0.0173472	0.042397	-0.273022	-0.1399	-0.097335	-0.12896	-0.201724	-0.005403	-0.190854	-0.218251	-0.143978	-0.393833	-0.210063
AAAGCTAT	0.00198	0.048721	-0.036049	-0.001604	-0.020597	-0.154601	-0.0105013	-0.0150723	-0.082066	-0.0617019	-0.06256	-0.036376	-0.169376	-0.1506	-0.0888986	-0.00422	0.005752	0.06167	-0.023571	0.154471	-0.158901	0.01115	0.002355	-0.0983732	0.0101629	0.131356	0.101895	-0.00218868	0.192827	-0.140758	-0.00104665	-0.164822	-0.18796	-0.095293	0.242526	0.156725	0.194272	-0.157793	-0.0274561	0.00647	-0.216864	0.1005	0.142762	-0.038125	-0.0472095	0.109154	0.122705	-0.139218	-0.0880841
AAAGCTCA	-0.01749	0.179428	0.146895	-0.256004	0.0167004	-0.023671	-0.197829	-0.313487	0.088743	-0.130069	-0.17659	-0.141992	-0.0674868	-0.09513	-0.332991	-0.08489	0.168138	0.01477	-0.003069	-0.075522	-0.01479	-0.10636	-0.030239	-0.190359	0.0407177	-0.0144438	-0.001579	-0.219476	-0.00935983	-0.102948	0.0722003	-0.121903	-0.23065	-0.022284	0.043696	-0.175983	0.00940355	0.062427	-0.355549	-0.25211	0.017878	0.03691	0.008573	-0.163729	-0.272498	-0.0576992	-0.0293502	-0.206646	0.011339
AAAGCTCC	-0.05758	-0.152478	-0.129238	-0.011831	0.0859782	-0.054153	-0.015629	0.0505574	0.071578	-0.279792	-0.1012	0.149572	0.0530982	0.088658	0.108802	-0.13097	-0.147172	-0.13191	-0.173855	-0.107138	-0.216758	-0.25266	-0.107349	-0.0425076	-0.0398686	-0.193838	-0.135557	0.00210023	-0.226912	-0.162478	-0.230299	0.0255844	-0.0149	-0.031357	-0.218102	0.197076	-0.186173	-0.107391	0.154233	0.05563	-0.121853	-0.1531	-0.239688	-0.047843	0.0363485	-0.116764	-0.205784	-0.166316	-0.198549
AAAGCTCG	-0.08745	-0.104816	-0.095872	-0.157358	-0.0932591	-0.110883	0.056132	-0.0277009	-0.0355	0.0266415	-0.00679	-0.109271	-0.0415525	0.119284	-0.078535	-0.00313	-0.262294	-0.05987	-0.287704	0.038522	-0.163014	0.28923	-0.146061	-0.0433587	-0.194886	-0.164537	-0.130441	0.0531181	-0.0436726	-0.104514	0.0858946	-0.0968203	-0.13745	-0.174519	-0.168427	-0.028851	0.0124837	-0.098409	-0.0924059	0.07532	-0.179916	0.00761	-0.100872	-0.102763	-0.122484	-0.0359261	-0.0893729	-0.00845434	-0.125904
AAAGCTCT	-0.18584	0.242425	0.031341	0.179307	-0.0210981	-0.180169	0.00965766	-0.0869689	0.136386	-0.0955315	-0.28017	-0.087364	-0.0946085	-0.173976	-0.164756	-0.22364	-0.059294	-0.38433	-0.15137	-0.091253	-0.028898	-0.25788	-0.077396	-0.146576	-0.197607	-0.194171	-0.054325	-0.0516556	-0.189602	-0.189228	-0.236313	-0.323749	-0.19205	-0.098814	-0.159417	-0.093365	-0.206197	-0.030244	-0.174186	0.01716	-0.084291	-0.15354	-0.173368	0.155974	-0.136356	-0.102328	-0.168858	0.0389249	-0.213619
AAAGCTGA	-0.11357	-0.066932	0.173303	-0.199117	-0.136698	-0.052257	-0.166864	-0.174926	0.048592	-0.0772249	0.03679	-0.252581	-0.0532347	-0.201189	-0.197629	-0.05603	0.101977	0.02625	0.142673	-0.202066	-0.307142	-0.21015	0.147637	-0.0465693	-0.0195281	0.0457146	-0.154061	0.0728498	-0.0304341	-0.0611035	0.0712911	-0.0239541	0.11292	0.019515	-0.046105	-0.114255	0.0188364	0.030801	-0.155477	-0.10592	-0.027178	0.0781	-0.153094	-0.062462	-0.199323	-0.0416175	0.110903	0.0802927	0.0375848
AAAGCTGC	0.06894	-0.02056	0.291371	-0.194454	-0.134013	-0.138475	-0.0166896	-0.0265447	-0.111464	-0.0968021	0.04867	-0.315535	-0.0563187	-0.089655	0.00555768	0.0861	0.054447	-0.05372	-0.007005	-0.130552	0.019565	-0.06755	0.03639	0.0925108	-0.102089	-0.040239	-0.249508	-0.159281	-0.026094	-0.102977	-0.133253	-0.0630397	-0.12344	-0.031918	0.035945	-0.182804	-0.0466913	-0.091942	-0.0281749	-0.07532	-0.200814	-0.02593	-0.210111	-0.152958	-0.0134822	-0.0379366	-0.0727575	0.0690517	-0.0602556
AAAGCTGG	-0.17179	0.071088	0.407431	-0.037567	0.0419281	-0.154469	-0.0718376	-0.0497806	0.125183	0.0911216	-0.14523	-0.250725	-0.0697322	-0.140522	-0.0359166	-0.07774	0.077108	-0.17719	-0.023371	-0.017157	-0.263378	-0.14821	-0.069692	0.0221834	-0.0899135	-0.178633	-0.335491	-0.124049	-0.0119468	-0.0259446	0.0308753	-0.215053	-0.02284	-0.116958	-0.115544	-0.0957666	0.130479	-0.210273	-0.119426	-0.19408	-0.265905	-0.13417	-0.09098	-0.196669	-0.156427	-0.176378	-0.126923	-0.07598	-0.101422
AAAGCTGT	-0.07123	0.192109	0.133575	-0.296424	-0.199931	-0.134967	-0.0896754	-0.0563792	0.075847	-0.0807178	-0.01101	-0.149726	-0.16609	-0.103835	-0.110296	0.1007	0.159189	0.1018	0.242349	-0.090594	-0.044347	-0.10815	0.035371	-0.0747138	-0.0266129	0.121481	-0.122225	-0.179988	0.0823902	-0.103076	-0.101229	-0.0404698	-0.09265	-0.064339	-0.413577	-0.0285325	0.00555529	0.102657	-0.0529214	-0.05811	0.088473	-0.02138	0.083628	-0.066578	-0.0296901	0.0076768	-0.18993	-0.170696	-0.025895
AAAGCTTA	-0.04561	0.062882	0.046123	-0.184276	-0.0264754	-0.047273	-0.220914	-0.259132	0.029169	0.0227222	0.20073	-0.168683	-0.085081	0.018808	-0.0977501	0.14738	0.215891	0.16728	-0.014468	0.144871	-0.122943	-0.04195	0.090177	0.148968	0.0260271	0.108623	0.045055	-0.140988	-0.0283059	-0.0875424	0.0354014	-0.0702107	-0.06674	-0.054925	0.09266	-0.0164469	-0.0221733	-0.022004	-0.159006	-0.19903	-0.089134	0.10214	0.021538	0.059501	-0.131689	0.0538542	0.0538942	-0.0702177	0.0376889
AAAGCTTC	-0.0418	0.044754	-0.161216	-0.050954	-0.0460074	-0.024481	0.0999511	0.0726694	0.159406	-0.212052	-0.09784	0.098321	-0.236488	0.031944	-0.0464234	-0.18041	0.091274	-0.17159	0.018707	-0.064055	-0.107908	-0.1108	0.044307	-0.166535	-0.169127	-0.14068	-0.079519	-0.0639549	-0.258253	-0.125399	-0.180979	-0.316111	0.10881	-0.098924	-0.045035	0.101886	-0.153889	-0.06735	0.00264322	0.06233	-0.178017	-0.01595	-0.21553	0.300263	0.0101196	-0.0182011	-0.05615	-0.139913	-0.0991401
AAAGCTTG	-0.06566	0.110024	-0.005003	-0.110937	0.13937	-0.163497	-0.329792	-0.242094	0.108618	-0.0427534	-0.03552	-0.204746	-0.25723	-0.158766	-0.18866	0.0216	0.120511	-0.0299	0.022735	-0.045665	0.048879	0.11771	-0.072073	0.0351541	0.0305268	-0.0342559	-0.002594	-0.311763	0.0236432	-0.0140033	-0.217084	-0.351229	-0.28133	-0.159575	-0.044405	-0.0862983	-0.131458	-0.105458	-0.179552	-0.27242	-0.00657	0.05444	0.047998	-0.07589	-0.335805	-0.0054872	-0.0614598	-0.270679	-0.113896
AAAGCTTT	-0.08151	0.244251	0.000691	0.063254	-0.047343	-0.102718	0.167176	0.00977928	-0.010839	-0.150176	0.23534	-0.251973	-0.145939	-0.210357	0.166914	-0.05596	0.038469	-0.02111	0.266574	0.035322	0.029676	-0.06481	0.038047	0.208142	0.106483	0.0683176	0.029379	0.0701791	-0.0321973	-0.135024	-0.0990636	-0.176478	-0.16283	-0.074882	0.065966	0.0701101	-0.0103728	0.006888	0.0582589	0.2104	-0.236697	0.04993	-0.217885	-0.08436	0.228786	0.0587792	0.0125381	-0.228442	-0.0779945
AAAGGAAA	0.09366	-0.056925	0.061446	-0.142841	0.0662486	0.001678	0.160681	0.0861461	0.450331	0.235148	0.00578	0.069694	0.0175762	-0.011207	0.160323	0.1883	-0.103002	0.19584	0.125284	0.146996	0.18879	0.14111	0.152305	0.209376	0.320987	0.243994	0.120971	0.180602	0.141681	0.0189596	0.165564	0.0631492	0.08315	0.19964	-0.144508	0.166609	0.179584	0.150879	0.0882861	-0.07681	0.215898	0.09032	-0.166569	0.296184	0.0865512	0.394812	0.208456	-0.0594992	0.377812
AAAGGAAC	-0.04262	-0.184807	0.097887	0.024369	0.17985	-0.027028	-0.0135621	0.080274	0.301718	0.120229	0.13048	0.121761	-0.00642302	0.140976	0.064986	0.0182	-0.198657	0.06563	0.262658	0.029373	-0.070226	0.20699	0.093783	-0.239725	0.0802841	0.135819	0.132818	0.158908	0.0361533	0.151917	0.145298	-0.130268	0.21935	0.00041	-0.257279	0.112746	0.0109979	0.115184	0.070732	0.08958	-0.063994	0.13383	-0.103919	0.301971	0.0673905	0.264816	0.210334	0.151769	0.242375
AAAGGAAG	-0.19611	0.044792	-0.123417	0.022808	0.0331541	0.089281	0.0932886	-0.052808	0.341655	0.18237	-0.09724	0.10104	-0.00392425	0.079254	0.0505489	-0.1666	-0.111117	-0.12627	0.169099	0.005831	0.051091	-0.13492	0.169209	0.0812	0.0592814	0.0800617	0.116009	0.228253	0.0401123	-0.0368251	0.201139	-0.148561	0.36055	0.019558	-0.138036	0.121517	0.0530711	0.034319	0.0425348	0.05147	-0.045311	-0.14138	0.073721	0.296348	0.108995	0.16472	0.170944	-0.147017	0.389184
AAAGGAAT	-0.00419	-0.028968	-0.032091	-0.017744	-0.0588531	0.083838	0.0259336	-0.13364	0.344229	0.0373346	-0.12593	0.184525	-0.10849	0.174238	-0.0481618	0.10217	-0.14748	0.02934	-0.011882	0.149013	0.179093	-0.04285	-0.064784	-0.190999	0.050786	0.0256734	0.161175	0.0321664	0.0243792	-0.0199989	0.166822	-0.0268193	0.21211	0.173179	-0.088718	0.0406793	-0.0419396	0.06616	-0.0897731	0.04413	0.111707	0.02052	-0.148677	0.208081	0.0096671	0.429667	0.0061487	-0.316904	0.191053
AAAGGACA	-0.02657	-0.159165	0.106154	0.097323	0.164627	0.113469	-0.0880037	-0.0752322	0.314669	0.0777251	-0.0819	-0.001044	-0.0269042	0.012479	-0.0881824	0.02417	-0.06659	-0.02902	0.135058	0.168009	0.112144	-0.0993	0.159248	-0.0982734	0.151614	0.0121587	0.14838	0.138173	-0.0731642	0.0652706	0.166542	-0.0216508	-0.13211	0.139583	-0.138548	-0.00174324	-0.0274151	0.363891	-0.116448	-0.00426	-0.054456	0.01383	-0.112157	0.023914	-0.112463	0.0380319	0.175893	-0.195365	0.189974
AAAGGACC	-0.14664	0.067817	-0.072892	-0.027882	-0.00250412	-0.210518	0.0650141	0.024467	-0.15856	0.0763585	-0.28734	-0.174366	-0.166267	-0.109561	-0.00141859	-0.11764	-0.152808	-0.18474	-0.0242	-0.146743	-0.237508	-0.11678	-0.059868	-0.084475	-0.0320783	-0.0561267	-0.216299	0.0108011	-0.0873025	-0.128495	-0.146974	-0.257122	-0.07578	-0.020272	-0.242448	0.0327687	-0.118634	-0.115318	-0.00263477	0.02678	-0.181992	-0.24714	0.08179	-0.200842	0.151324	0.0836703	0.0309177	-0.115258	0.112926
AAAGGACG	-0.00645	-0.005676	-0.010771	-0.005138	-0.0592162	-0.134566	-0.00619795	-0.126303	0.126273	0.0202499	-0.0954	-0.11831	-0.204595	-0.035459	0.0779216	-0.01469	-0.037341	-0.14628	0.086149	0.021633	0.016373	0.07971	-0.101172	0.169212	0.159809	0.157793	-0.182253	0.011575	-0.140699	-0.191287	0.0584281	-0.0735224	0.02498	0.082632	-0.071562	-0.0346286	-0.203718	0.180687	-0.0721245	-0.08806	0.000154	0.05196	0.038359	-0.075191	-0.0838607	0.168401	0.0988975	0.138824	0.192609
AAAGGACT	-0.28412	0.147313	-0.112761	-0.255985	-0.10959	0.004691	-0.0235347	-0.0196046	0.113898	-0.0723545	-0.22363	0.02994	-0.189838	-0.144134	-0.093203	-0.12673	-0.140197	-0.06726	0.057865	0.018781	0.12172	-0.20908	0.074734	-0.0447248	-0.104063	-0.125395	0.025347	-0.0838529	-0.13852	-0.120066	-0.165795	-0.0358664	-0.1489	-0.122005	-0.133254	-0.117228	-0.0712278	-0.027687	-0.0647585	-0.02537	-0.056055	-0.18431	-0.001442	0.058527	-0.139785	-0.120138	-0.105277	-0.235618	0.0579964
AAAGGAGA	-0.18467	0.120104	0.043181	-0.017383	-0.0787758	0.024307	-0.171046	-0.122763	0.283632	0.0955566	-0.25569	0.03677	-0.141141	-0.057614	-0.127889	-0.13141	-0.046368	-0.15582	0.167059	0.160046	-0.12121	-0.21869	0.259338	0.035567	-9.29237e-05	-0.0240235	-0.137965	-0.0924088	-0.0568913	0.0733442	-0.0068354	-0.171193	0.03507	0.027354	0.026495	-0.00698809	-0.00926291	-0.073247	-0.153342	-0.21249	0.097984	-0.16372	-0.146209	0.058582	-0.0340815	-0.0130999	0.17466	-0.0635731	0.3265
AAAGGAGC	-0.18306	0.132871	-0.158874	0.097318	-0.00636311	-0.041504	-0.0775206	-0.0222944	0.039511	-0.0906114	-0.26075	-0.118359	-0.0988545	-0.066101	-0.0781205	-0.18982	0.018412	-0.12485	-0.068674	-0.161432	0.054444	-0.13128	0.017743	-0.208538	-0.0666406	-0.07922	-0.255666	-0.0810514	-0.144621	-0.102098	-0.0741033	-0.278019	0.12621	-0.133659	-0.32354	-0.0855542	-0.106448	-0.16884	-0.00966601	-0.14128	-0.102626	-0.13844	-0.076128	-0.162054	0.0206136	0.0267883	-0.0066552	0.0263289	0.241806
AAAGGAGG	-0.24332	0.031213	0.04181	0.084729	0.288293	0.047096	0.0516147	0.0269996	0.084876	0.183284	-0.26792	-0.200561	-0.0876646	-0.103909	0.0383389	-0.26688	0.165545	-0.17668	0.121159	-0.0024	-0.099906	-0.20709	0.052796	0.140528	0.139397	0.0449875	-0.148856	0.157331	-0.029785	0.0186779	-0.0333776	-0.0479785	0.10705	0.100757	-0.157187	0.222342	-0.00331564	-0.058405	0.0317246	-0.21699	-0.001537	-0.21158	0.038835	-0.06051	0.0264794	0.220668	-0.0165581	-0.0543943	0.220116
AAAGGAGT	-0.21866	0.076692	-0.07128	0.022877	-0.0691513	0.063748	0.078926	-0.044838	0.213726	0.19645	-0.09815	0.225394	-0.094245	0.193302	0.0607293	0.09787	-0.055745	-0.00521	0.024494	0.025577	-0.039518	-0.13059	0.046443	0.0309886	-0.0360663	0.00689692	0.001471	0.00514861	-0.0965417	0.00217604	-0.0341606	0.0829181	0.04077	0.075013	-0.101392	0.0616768	-0.0968428	0.010788	0.00665472	0.07154	-0.058641	-0.02724	-0.124767	0.15216	-0.00233672	0.0516188	0.137445	-0.044092	0.12659
AAAGGATA	0.18325	-0.099156	0.040706	-0.032573	-0.0403178	0.152088	-0.0315241	-0.0140186	0.19025	0.228565	0.14868	0.244555	-0.100228	0.156934	0.086601	0.0839	-0.003031	0.1607	-0.07474	0.040362	0.030212	-0.00559	0.072087	-0.0263426	0.15012	0.163074	0.287362	0.0870899	0.297543	-0.155892	0.129144	-0.0258924	0.15233	0.100279	0.247501	0.254287	0.16091	-0.086536	0.0304369	-0.01679	0.138926	-0.00272	-0.051702	0.147989	0.0119444	0.175978	0.0331653	-0.108933	0.273295
AAAGGATC	0.0169	-0.069654	-0.081942	0.006235	0.0112339	-0.04335	-0.169772	-0.173195	0.053931	-0.0145018	-0.04924	-0.041509	-0.064028	-0.006114	-0.101888	-0.01927	-0.247058	0.03105	0.073959	0.10414	-0.125358	-0.17398	0.311443	-0.255829	0.0457418	-0.0552009	-0.027922	0.0352657	-0.0674615	0.188825	0.0932172	-0.0940072	0.08683	-0.055317	-0.024003	-0.00114624	-0.107917	-0.103142	-0.164697	-0.12632	-0.075009	-0.07005	0.003432	0.074877	-0.135286	-0.0723451	-0.0932976	-0.161908	0.0700353
AAAGGATG	0.10557	0.016361	-0.069617	0.064683	-0.0344991	0.005489	-0.0752375	-0.131258	0.161302	0.0618075	0.0537	-0.084003	-0.0542467	-0.10666	-0.231477	0.07215	-0.020363	-0.02215	0.222941	0.107237	-0.183406	0.00531	0.139698	0.119826	-0.0150818	0.0249499	0.106887	-0.0378348	-0.170716	-0.0145066	0.0734555	0.0593797	0.18941	-0.060285	0.137359	0.0119184	-0.0603723	0.022248	-0.215447	-0.19662	0.054681	0.01394	-0.139478	-0.029756	-0.191994	0.0200054	-0.0962509	-0.196462	0.190299
AAAGGATT	-0.10527	0.058212	0.026431	0.00282	-0.0768445	0.033504	-0.249587	-0.212858	0.029692	-0.067146	-0.09183	-0.060706	0.0802175	-0.132881	-0.125647	-0.00637	0.06771	0.01719	-0.161374	0.028843	-0.049151	-0.16427	0.013129	-0.15145	-0.109946	-0.0411145	-0.025879	-0.207923	0.119602	-0.163629	-0.303568	0.0287067	-0.16053	0.071361	0.027853	-0.0560213	0.100431	-0.013564	-0.192999	-0.14326	-0.099091	0.02075	-0.011284	0.083036	-0.278642	-0.00342881	-0.121922	-0.134503	-0.0366789
AAAGGCAA	-0.0156	-0.080786	-0.073837	-0.093241	-0.043449	-0.024049	-0.0333159	-0.125698	0.336297	0.186917	-0.01485	-0.102877	-0.00498443	-0.057467	0.00109556	0.13383	-0.009957	0.22888	0.102359	0.099767	-0.005241	-0.13025	0.123235	-0.145922	0.134753	0.0386874	-0.001165	0.0469502	0.0305627	-0.143837	0.0641193	0.11292	-0.18627	-0.12141	-0.116163	0.130029	0.142141	-0.048741	-0.169834	-0.20166	-0.091484	0.01835	-0.104209	0.151983	0.0577172	0.143415	0.202494	-0.0769578	0.178713
AAAGGCAC	-0.02741	-0.19645	-0.141148	-0.097194	0.0768126	0.227162	0.0564992	0.0922956	0.03339	-0.0306033	-0.01045	-0.243625	0.112587	-0.148802	0.0287599	-0.13573	0.033624	0.18867	0.099141	-0.053726	0.150816	-0.16405	0.159981	-0.0375879	-0.0113177	-0.0234554	-0.088653	0.0238632	0.0337044	-0.117274	-0.0856957	-0.204099	0.18175	0.027841	-0.053261	0.0367568	0.0875827	-0.008318	0.0207053	0.08908	-0.117878	-0.01218	0.003166	-0.079357	0.0398705	0.0104336	-0.0339932	0.0601538	-0.0831759
AAAGGCAG	0.17004	-0.275661	0.19252	0.105216	0.258245	0.103172	-0.133839	-0.0280571	0.135749	0.141079	0.0302	-0.120349	-0.0553635	-0.05828	-0.170905	-0.03507	0.119556	0.01116	0.021503	0.079748	-0.18738	-0.1567	-0.082355	-0.0539963	0.142625	0.0434658	0.003116	0.0971846	0.056711	0.0992358	0.0630095	-0.130966	0.07104	-0.01389	0.015596	0.0373137	0.045195	0.022085	-0.12882	-0.11346	-0.148248	0.01791	-0.104278	0.034402	-0.0697926	0.0580207	0.118888	-0.138254	0.0875221
AAAGGCAT	0.02854	-0.052556	-0.131798	-0.077954	0.0548774	-0.008484	0.0553221	-0.0716231	0.080109	0.038773	-0.0062	-0.157446	-0.0352533	-0.06477	-0.0946174	0.0014	-0.054723	0.1319	0.017513	0.039931	-0.017299	-0.13217	-0.127175	-0.101411	0.208096	0.121281	0.048953	0.0357441	-0.141817	0.0208417	0.0584115	-0.191524	-0.19159	-0.036995	-0.160794	0.0351263	-0.187396	-0.196051	-0.0440778	-0.12469	-0.015289	0.04891	0.007015	0.021247	0.012029	0.0682578	0.151347	-0.177128	0.16478
AAAGGCCA	0.06283	0.080657	-0.035925	-0.131311	-0.0449327	-0.10304	-0.202454	-0.151195	-0.228659	-0.154841	-0.12374	-0.272224	0.139454	-0.197305	-0.123507	-0.14238	-0.09648	-0.10859	-0.02815	-0.112622	-0.266311	-0.18261	-0.059699	0.0156197	-0.142241	-0.0925482	-0.138395	-0.194245	-0.0557764	-0.224238	-0.266845	-0.210416	-0.24467	0.106951	0.02228	-0.163344	0.0341149	-0.051459	-0.167423	0.02949	-0.129568	-0.18793	-0.291839	-0.218187	-0.179525	-0.172771	-0.0681526	0.0544111	-0.10486
AAAGGCCC	0.04067	-0.107436	-0.217172	-0.10048	-0.0626978	0.07045	-0.0222785	0.0403797	-0.103492	-0.0595279	-0.22273	-0.106354	0.0273729	-0.105715	0.107915	-0.10377	-0.178606	-0.0654	-0.06457	-0.216254	-0.260114	-0.16154	-0.102354	-0.348899	0.035428	-0.0529817	-0.272931	0.031519	-0.188737	-0.0276049	0.0444274	-0.0874892	-0.18806	0.044876	-0.104186	0.0879183	-0.263471	-0.145091	0.0601779	0.01043	-0.073262	-0.17749	-0.042414	-0.288886	0.0908401	-0.124121	-0.0715063	-0.0309541	0.0266152
AAAGGCCG	-0.14375	-0.187053	-0.175485	-0.087878	-0.060935	-0.21284	0.166734	0.153815	-0.094519	-0.169166	-0.02439	0.188409	-0.332545	0.159824	0.0870199	-0.19311	-0.139877	-0.09447	-0.045638	-0.039956	-0.222603	0.08135	-0.194026	-0.240323	-0.0982767	-0.194892	-0.33032	0.185673	-0.128449	-0.0800363	-0.0168499	-0.383847	-0.14724	-0.145894	-0.26935	0.25466	-0.213406	-0.160543	0.135596	0.36347	-0.114814	-0.21247	-0.218443	-0.282568	0.378906	-0.134397	-0.255625	-0.0109699	-0.109741
AAAGGCCT	-0.07794	0.169339	-0.128367	-0.180955	-0.065491	-0.199997	-0.250732	-0.30582	-0.043777	-0.359771	-0.04297	-0.227655	-0.185439	-0.1304	-0.208552	-0.31333	-0.20263	-0.09181	-0.063714	0.01122	-0.150985	-0.11425	-0.034494	-0.222317	-0.0912012	-0.14651	-0.133422	-0.315403	-0.0742533	-0.291649	-0.235709	-0.177202	-0.29154	-0.187132	-0.184073	-0.219101	-0.174651	-0.238795	-0.229133	-0.30521	-0.22754	-0.08311	-0.058285	-0.027617	-0.0253895	-0.214132	-0.243549	-0.1406	-0.198697
AAAGGCGA	-0.00133	-0.121184	-0.267827	-0.141074	0.120024	0.048997	-0.0604236	-0.142996	0.178601	-0.0233126	-0.21472	-0.005415	-0.217249	0.17614	-0.284991	-0.16991	-0.062268	0.05358	-0.079451	-0.031096	0.034856	0.03194	-0.106085	-0.133454	-0.000782331	0.0742243	-0.031793	-0.174044	0.123887	-0.0976904	-0.112174	-0.106104	-0.12655	0.062634	0.045499	-0.142079	0.139346	0.008898	-0.201038	-0.01456	0.082582	-0.06134	-0.162531	0.169742	-0.073858	-0.117135	-0.0242367	0.131187	0.0189889
AAAGGCGC	0.10176	-0.094124	-0.059142	-0.077915	-0.170599	0.037275	-0.148311	-0.158225	0.108045	-0.0966147	0.0944	-0.242677	-0.133547	-0.065997	-0.0546809	-0.04705	0.278847	0.04727	0.014127	-0.103398	0.435058	0.11544	-0.024199	0.123007	-0.132453	-0.128074	-0.080393	-0.224184	-0.114752	-0.214957	-0.218426	-0.149954	0.18237	0.007426	-0.100688	-0.0750168	-0.128727	-0.026437	-0.0399523	-0.01672	-0.175807	0.00069	-0.174752	-0.182257	0.00272175	-0.0579866	-0.18897	0.253691	-0.11688
AAAGGCGG	-0.0153	-0.062556	-0.211439	0.049282	0.110248	-0.010288	0.155849	0.107367	-0.073138	0.00173924	0.02109	-0.14021	-0.00578283	-0.035379	0.418415	-0.10415	0.101827	0.03369	0.126038	-0.246579	0.239212	0.01994	0.134357	-0.163791	0.000763101	-0.0839365	-0.163522	0.0564455	-0.212541	-0.00674985	0.04013	-0.0549557	-0.02581	0.101067	-0.02413	0.0307546	-0.132721	-0.091439	0.243978	0.04014	0.004714	-0.15091	-0.14354	-0.145812	0.16068	0.109808	-0.0413776	0.0927109	0.0135242
AAAGGCGT	-0.1585	-0.046369	-0.085487	-0.144223	-0.0539548	0.183508	0.0151747	-0.0397803	0.009026	-0.10839	-0.12406	-0.296327	-0.0782578	-0.147291	-0.0970262	-0.17437	0.150158	0.08894	-0.239108	-0.22148	0.170201	-0.17546	-0.035962	-0.0455132	-0.0214759	0.0257171	-0.154099	-0.0779708	-0.00706316	-0.0134234	-0.135832	-0.220291	0.08736	-0.08078	-0.153327	-0.0319727	-0.0168412	-0.126053	-0.0549234	-0.13968	-0.041089	-0.14032	-0.057657	-0.179362	-0.118291	-0.0856767	-0.126356	0.137443	-0.110782
AAAGGCTA	-0.0405	0.139436	0.117248	0.008199	-0.0173157	-0.051746	-0.196128	-0.235241	0.059062	-0.170543	-0.17479	-0.073417	-0.101431	-0.026027	-0.319229	0.03368	0.152663	-0.03833	-0.178429	-0.021006	-0.252708	-0.19421	-0.223171	-0.0818861	-0.0313831	0.0397504	-0.039249	-0.174825	0.0710592	-0.0423938	-0.15863	-0.121622	-0.19259	-0.054687	0.018564	-0.0685948	-0.0132629	0.022624	-0.280663	-0.23824	-0.010678	-0.15205	-0.083413	-0.038143	-0.302894	-0.198062	-0.195655	-0.312046	-0.00510247
AAAGGCTC	-0.09558	0.076959	-0.178646	-0.256362	-0.104349	-0.064491	0.0196092	0.0164773	0.090462	-0.106751	-0.27431	-0.054787	-0.269108	0.030169	-0.119885	-0.28549	-0.02513	-0.01059	-0.115665	-0.212917	0.045884	-0.00176	-0.204454	-0.135914	-0.0519387	-0.132456	-0.209638	-0.181081	0.0116611	-0.0346943	-0.031833	-0.28889	-0.07064	0.048039	-0.243552	0.0528944	0.0149703	-0.13959	-0.0417474	-0.05037	-0.165138	-0.22339	-0.119664	-0.088525	-0.245504	-0.119636	-0.170652	-0.0682079	-0.0605672
AAAGGCTG	-0.23633	-0.009851	0.200353	-0.220081	0.122482	-0.132065	-0.143046	-0.0172101	0.119263	-0.224003	-0.13535	-0.367095	-0.0365236	-0.018111	-0.087285	-0.17474	0.291554	-0.16557	-0.214701	-0.101172	-0.109202	-0.24345	-0.14574	-0.0269889	0.0387126	0.0248749	-0.096732	-0.0953286	-0.146566	-0.0267493	-0.103032	-0.128513	-0.02201	0.0027	0.072194	-0.105977	-0.183148	0.07377	-0.0600861	-0.0944	-0.071925	-0.09996	-0.164999	-0.094397	-0.186374	-0.0763291	-0.0325531	-0.122063	-0.192959
AAAGGCTT	-0.25073	0.0562	-0.1423	-0.211525	-0.0862531	0.04941	-0.163834	-0.127538	-0.040783	-0.136796	-0.03383	0.002754	-0.213382	0.031888	-0.190583	-0.13186	0.24151	-0.03736	0.103779	-0.25263	-0.013357	-0.17711	0.069982	-0.119991	-0.127167	-0.0306335	-0.049821	-0.181413	-0.0560451	0.0332366	-0.241559	-0.257917	-0.1935	-0.038608	-0.080914	-0.0684402	-0.0335257	-0.080472	-0.151883	-0.07301	-0.003289	-0.16237	0.068406	0.137848	-0.0128365	-0.0983695	-0.106273	-0.20731	-0.0823511
AAAGGGAA	-0.07287	-0.058656	0.187371	0.052514	0.131675	-0.025243	0.0351483	-0.0117009	0.365133	0.0646104	-0.20507	-0.033585	-0.0175025	0.028375	0.0886918	-0.11182	-0.028648	-0.09351	0.131445	0.044644	0.198348	-0.06357	0.107129	-0.127967	0.137615	0.155572	0.067408	0.0444609	0.0595098	0.0527703	0.0675976	0.130933	0.10156	0.352299	-0.006211	0.0910688	0.078595	0.081851	-0.0257707	-0.1107	0.1119	-0.04135	-0.129606	0.186755	0.0733067	0.307786	-0.0237496	-0.157416	0.361062
AAAGGGAC	-0.10923	0.065173	-0.185407	-0.032312	-0.120199	-0.024426	-0.0592599	-0.0079705	0.067896	-0.0312059	-0.13898	-0.138356	-0.01513	-0.147545	-0.0247483	-0.21974	-0.324163	-0.094	0.031256	-0.033489	-0.180428	-0.12982	-0.003275	-0.0102686	-0.0844911	-0.0207964	-0.22635	-0.143332	-0.286932	-0.122953	-0.14622	-0.0757259	-0.16916	0.334074	0.038107	-0.0926924	-0.363886	-0.191054	-0.0901469	-0.16829	-0.181357	-0.19999	-0.270564	-0.235966	-0.0782075	-0.138767	-0.0662678	-0.126827	0.250227
AAAGGGAG	-0.16346	-0.024168	0.096388	0.065352	0.0403122	-0.121877	0.00234163	-0.0597053	0.187016	0.0322377	-0.28606	-0.189943	0.0773449	-0.07065	0.0381591	-0.31905	-0.059995	-0.15175	-0.028792	-0.071755	-0.094388	-0.08831	-0.084862	-0.0374724	0.0810552	0.00584688	-0.234776	0.0281003	-0.038986	0.0182892	-0.0255643	-0.0769132	-0.08803	0.437405	0.018585	0.0888252	-0.0135694	-0.069884	0.0117619	-0.27043	-0.103043	-0.19858	-0.092428	-0.058701	-0.0953595	0.040981	0.0260347	-0.0616542	0.110205
AAAGGGAT	0.10731	0.195681	-0.268664	0.053296	0.131766	-0.054627	-0.0396334	-0.0727937	0.096462	0.109281	-0.0646	-0.188114	-0.176828	-0.216633	-0.0136603	-0.0211	-0.26326	0.03196	-0.040498	-0.051182	-0.069997	-0.16734	0.112215	-0.136903	0.0992533	0.147841	0.054492	0.0222748	0.0749777	0.0812756	0.156865	0.132568	-0.07555	0.388736	-0.019194	-0.00997435	0.0332075	-0.166141	-0.0863799	-0.33599	0.021277	-0.00422	-0.212363	0.065534	-0.0990284	0.18702	0.0720186	-0.272182	0.360332
AAAGGGCA	0.00013	-0.029381	-0.297884	-0.186178	0.106503	-0.075166	-0.0826466	-0.0315233	0.043703	0.0266365	-0.13218	-0.022052	0.00948064	-0.172023	-0.000473601	-0.17448	-0.245337	0.08009	-0.037156	-0.205891	-0.066189	-0.20683	0.090572	-0.189286	-0.00453193	0.00290796	0.055422	-0.118683	-0.295289	-0.0464012	-0.0997242	-0.0896818	-0.20557	0.07628	-0.069	-0.0445334	-0.273637	-0.066402	-0.160337	-0.08774	-0.090995	-0.20645	-0.065844	-0.06615	0.00222806	-0.108619	0.0319965	-0.224201	0.335334
AAAGGGCC	-0.19824	-0.039448	-0.161239	0.071388	-0.0978703	-0.186751	-0.0890851	-0.104041	-0.137257	-0.292922	-0.24603	-0.246494	-0.279059	-0.098954	-0.284807	-0.25485	-0.179937	-0.24324	-0.041219	-0.09294	-0.326324	-0.33826	-0.116557	-0.218407	-0.232448	-0.158834	-0.368351	-0.148989	-0.124635	-0.170835	-0.296011	-0.275745	-0.14386	0.213606	-0.228015	-0.0577304	-0.159951	-0.249452	-0.216126	0.02458	-0.204001	-0.13987	-0.148776	-0.238106	-0.0276477	-0.230911	-0.215852	-0.133848	-0.136272
AAAGGGCG	-0.13557	0.009608	-0.177674	-0.082529	0.017893	0.235906	-0.155148	0.00554314	0.18145	-0.0487374	-0.03265	-0.120471	-0.139918	0.013258	-0.0412302	-0.04698	0.094061	0.09726	0.046407	-0.267133	0.341698	-0.03679	-0.14467	-0.00721802	0.151157	0.0485317	-0.092246	-0.188653	-0.0661497	-0.0792477	-0.0517404	-0.0673748	0.04779	0.401848	0.057366	-0.0379544	-0.0261178	-0.005509	-0.132609	-0.0369	0.120039	0.10888	-0.246654	-0.142467	-0.0249556	-0.0470887	0.11151	0.0970517	0.292359
AAAGGGCT	-0.2532	0.154918	-0.204847	0.007811	-0.0275031	-0.236775	-0.0998295	-0.0702692	-0.092237	0.0499261	-0.16171	-0.13764	-0.205404	-0.108486	-0.188712	-0.259	0.039361	-0.17422	-0.16138	-0.179725	-0.16205	-0.32436	-0.307231	-0.0712894	-0.13846	-0.050689	-0.274758	0.00278611	-0.0586176	-0.0875847	-0.128524	-0.0700366	0.03274	0.159058	-0.018713	-0.0173796	-0.127963	-0.139498	-0.0802293	-0.22932	-0.171041	-0.17378	-0.049138	-0.149114	-0.0718194	-0.123377	0.0289201	-0.300986	-0.00315106
AAAGGGGA	-0.00295	-0.130513	-0.205733	0.180326	0.109292	-0.063769	-0.0906285	-0.0363165	0.384794	-0.00171329	-0.32504	0.049499	-0.06367	0.236742	0.00554828	-0.19379	-0.235145	-0.29122	-0.164426	0.2559	0.073769	-0.25988	-0.038163	-0.163694	0.0533401	0.0568691	0.015611	0.110431	0.023815	0.0659197	0.0306755	-0.0130021	0.19709	0.454192	-0.262195	0.0255675	-0.0196175	0.057907	-0.103651	-0.06855	0.304465	-0.3373	-0.101327	0.240652	-0.00643926	0.150567	0.0134086	-0.0115988	0.36061
AAAGGGGC	-0.19104	-0.032108	-0.158608	0.013766	0.0586372	0.107326	-0.0291938	0.0484211	0.144615	0.183186	-0.12047	0.107052	-0.152838	0.278435	0.0858676	-0.20181	0.345822	-0.19561	-0.178904	0.162953	0.000754	-0.1353	-0.043568	0.0220014	0.120723	0.128992	-0.195115	0.0372444	-0.0551379	-0.0816042	-0.00836869	0.0449543	0.12023	0.465414	-0.137772	0.118915	-0.111462	0.058693	0.111674	-0.16244	0.007113	-0.14588	-0.300129	-0.044309	-0.0487419	0.0595348	0.0503651	-0.140107	0.269089
AAAGGGGG	-0.33487	0.08847	-0.037345	0.376056	0.349704	0.004168	0.224879	0.141609	0.063666	0.230089	-0.34449	-0.250416	0.150902	-0.211394	0.216511	-0.3894	0.333626	-0.27944	0.276007	0.000304	-0.310988	-0.19599	-0.087396	-0.0922685	0.277805	0.144768	-0.331592	0.233839	-0.0749575	0.206182	-0.0502333	0.204379	-0.07674	0.482851	0.081326	0.191879	0.079753	-0.26121	0.0251308	-0.17579	0.24578	-0.10976	-0.066944	-0.261087	0.147504	0.203358	0.307097	0.0874636	0.379469
AAAGGGGT	-0.18801	0.113461	-0.152116	0.143536	0.146817	0.306941	-0.0457765	-0.0398887	0.208528	-0.176572	-0.31445	-0.020219	-0.168593	0.107936	-0.176422	-0.17982	-0.191157	-0.13158	-0.006377	0.031485	0.150715	-0.19633	0.045791	-0.14714	0.106471	0.0789986	-0.011437	-0.194057	-0.0380364	-0.118434	-0.120522	0.104631	0.06034	0.475297	-0.166903	-0.125281	-0.0442752	0.236551	-0.220759	-0.32586	0.18038	-0.09703	-0.07711	0.082068	-0.0813726	-0.0548512	0.110577	-0.114176	0.309392
AAAGGGTA	-0.08452	-0.033893	-0.071458	0.149513	0.0922864	0.007784	0.0483633	-0.0304058	0.256182	0.133693	-0.1422	0.144054	-0.0909846	0.215416	-0.151353	0.02247	-0.179791	0.08544	0.097636	0.087216	0.097484	-0.02954	-0.035641	-0.0529753	0.209133	0.247393	0.122124	-0.0529474	-0.121638	0.086631	-0.0106445	0.0830307	-0.15065	0.430008	-0.166514	0.075566	-0.14342	0.11627	-0.104793	-0.05617	0.060269	0.13634	-0.022805	0.139651	-0.0820502	0.168388	-0.00174894	0.129971	0.323349
AAAGGGTC	0.12011	0.029947	-0.12311	-0.134923	-0.0588046	0.12432	-0.0468706	-0.00947378	0.073011	0.0801362	-0.20602	-0.021281	-0.0710437	-0.011222	-0.0471833	-0.14151	-0.209788	-0.12933	-0.018925	-0.199997	-0.11184	-0.10922	-0.195497	-0.031319	0.0405917	-0.0538432	-0.119426	0.100186	-0.155464	-0.0614993	-0.0505714	0.0735161	-0.2347	0.407855	-0.282972	0.0471015	-0.139483	-0.01006	0.0559444	0.01606	0.042241	-0.12772	-0.123543	-0.126251	-0.0547788	-0.105359	0.0562556	0.0277639	0.119178
AAAGGGTG	-0.04034	-0.079695	-0.238896	-0.053911	0.285714	0.479899	0.00665643	0.000797493	0.125274	-0.00855244	-0.02888	0.034706	0.0366762	0.092813	-0.0478423	-0.14869	-0.046622	0.01987	0.005925	-0.001588	0.131892	-0.26098	0.0064	-0.0139347	0.00232872	0.0462579	-0.029522	-0.0577372	-0.0947249	-0.0820502	0.00949806	0.127503	-0.07187	0.396434	-0.185234	-0.0408203	-0.069461	0.260299	-0.0606874	-0.18488	0.179266	-0.09885	-0.249375	0.115742	-0.116456	0.0604443	0.152518	-0.0713218	0.259765
AAAGGGTT	-0.17071	0.081902	-0.241019	0.200069	-0.0569903	0.142152	-0.203778	-0.0889392	0.295725	-0.124359	-0.12644	-0.065779	-0.212855	0.125031	-0.101702	-0.23051	-0.226691	-0.03929	-0.009169	0.09298	-0.000636	-0.18127	-0.204608	0.0298334	-0.155731	0.00756126	-0.003111	-0.0727976	-0.116058	-0.188176	-0.156791	-0.190693	-0.04143	0.397351	-0.18341	-0.0117658	-0.205418	-0.079438	-0.0274081	-0.02263	-0.092162	-0.08912	-0.139947	0.237737	-0.0888513	-0.111365	-0.140086	-0.183527	0.225065
AAAGGTAA	0.13349	-0.177434	0.063334	-0.05644	0.0116527	0.114832	-0.114521	-0.139311	0.293788	0.179828	-0.00154	-0.071114	-0.103872	0.123563	-0.217942	-0.00617	0.181406	-0.0156	-0.051524	0.050312	0.292754	0.05334	0.065444	0.07232	0.335432	0.290409	0.193865	0.1314	-0.0737402	-0.0523159	0.177907	0.00593235	0.06303	0.205566	-0.018919	0.109726	0.0839488	0.13675	-0.197659	-0.16794	0.104231	0.15426	0.102503	0.098442	-0.0324706	0.119944	-0.0603646	-0.0234499	0.334707
AAAGGTAC	-0.0107	0.147037	-0.000268	-0.16757	0.059049	0.11553	0.0164851	-0.0239213	0.104891	-0.0112056	0.06917	0.082578	-0.0821478	-0.043691	-0.11126	-0.03666	-0.053473	-0.10379	-0.039701	-0.002052	0.01216	0.09971	-0.069412	-0.119603	-0.0444165	-0.0488128	0.06758	-0.0574062	-0.0501735	-0.127315	0.0108547	0.0109116	0.13694	0.155608	-0.092339	-0.0673995	-0.158845	0.018081	-0.0589349	-0.12283	-0.021317	0.06205	-0.018739	-0.002721	-0.0943956	0.0324292	-0.11212	-0.0347831	0.0651286
AAAGGTAG	0.05161	-0.024546	-0.046617	-0.086474	-0.156515	0.037321	-0.0801442	-0.186677	0.267352	0.0886148	-0.16015	-0.02349	-0.0784639	-0.130841	-0.260672	-0.10067	-0.111211	-0.09535	-0.088631	0.010408	-0.032775	-0.23689	-0.083783	-0.107471	-0.0617228	-0.0203074	0.152521	-0.111688	-0.0561703	0.0310658	-0.0347943	-0.0283587	-0.01366	-0.00083	-0.153024	0.0160572	0.000241637	-0.007367	-0.250455	-0.31138	-0.110682	-0.12906	-0.044119	0.009429	-0.185777	-0.102852	-0.05533	-0.176305	0.108018
AAAGGTAT	0.10839	0.003366	-0.065883	0.111416	-0.0536707	0.087825	-0.0315885	-0.0246926	0.219852	0.0518316	-0.08764	0.229824	-0.15775	0.155539	0.0171099	0.10133	-0.081112	0.04483	0.075749	0.11431	0.071431	0.00139	0.046009	0.0641648	0.00475067	0.00813379	0.264749	-0.00304709	0.160364	-0.165911	-0.0642217	-0.0173256	0.0383	-0.076311	-0.005555	0.0612837	0.145115	0.045793	0.0748739	0.08999	-0.070486	0.07598	-0.007989	0.186151	-0.0446429	-0.0873564	-0.164925	0.0439468	0.155561
AAAGGTCA	-0.00768	0.058933	-0.199463	-0.139749	0.0790722	-0.003255	-0.0234448	-0.134607	0.006031	0.0548415	-0.0383	-0.048044	0.300285	0.0018	-0.133878	-0.07515	-0.213776	-0.04785	-0.082554	-0.035711	-0.023607	-0.14396	-0.039524	-0.200986	-0.0144567	-0.00473288	0.010769	-0.0512681	-0.0539293	-0.138208	-0.0608591	0.118271	-0.14946	0.022739	-0.215992	-0.126323	0.00710383	-0.136734	-0.186476	-0.19406	-0.097661	0.01164	-0.291537	-0.07145	-0.143987	-0.0320986	-0.076373	0.0409475	0.148866
AAAGGTCC	0.15727	0.066175	-0.442273	-0.279166	-0.0257742	-0.179581	-0.132402	-0.0976738	-0.213669	-0.122439	0.0087	-0.248839	-0.0431243	-0.302257	-0.189097	-0.21564	-0.356609	-0.19119	-0.065383	-0.186885	-0.058011	-0.18201	-0.080133	-0.100405	-0.114242	-0.000770808	-0.349604	0.0205993	-0.0943195	-0.153894	-0.0864777	-0.0874248	-0.11321	0.019733	-0.054966	-0.0907366	-0.114199	-0.292817	-0.0418465	0.04785	-0.217719	-0.03949	-0.36986	-0.233578	-0.104771	-0.145013	-0.221258	-0.172759	0.136302
AAAGGTCG	-0.02584	-0.022761	-0.133464	-0.14545	0.127219	-0.109839	0.0193659	0.00942546	-0.165288	-0.043329	-0.19028	-0.153935	-0.0153784	-0.012891	-0.0351544	-0.08499	-0.069927	-0.13495	-0.122235	-0.148272	-0.172457	0.00556	-0.081156	-0.0338797	0.00490931	0.0139321	-0.17086	-0.136758	-0.0154618	-0.101981	-0.224192	-0.16564	-0.08768	0.077423	-0.190584	-0.0432155	-0.0167854	-0.187704	-0.0706814	-0.09001	-0.238073	-0.20186	0.017758	-0.178403	-0.0535747	-0.0867392	0.0292373	-0.0423539	0.0350999
AAAGGTCT	0.01316	0.229198	-0.131072	-0.126518	-0.00556496	-0.106808	0.0937218	-0.00342987	0.013961	0.103504	-0.21229	-0.068223	-0.14175	-0.001021	-0.149802	-0.07677	-0.088757	-0.03149	-0.086979	-0.095827	0.030484	-0.01147	-0.102728	-0.0405531	0.00681328	0.032019	-0.063437	0.168867	0.05539	0.069655	-0.104093	-0.207007	-0.05978	-0.025308	0.071639	0.162262	0.00278834	0.006363	-0.0526417	-0.04542	0.034445	-0.10854	0.205423	0.131257	0.126331	0.00216852	-0.00833532	-0.239027	0.20383
AAAGGTGA	0.1031	-0.031068	0.061783	0.153742	-0.00809908	0.276323	-0.121493	-0.151863	0.211408	0.131394	-0.04059	-0.108646	0.0165174	-0.100002	-0.209603	-0.04707	-0.085631	-0.04385	0.207593	0.0238	-0.061229	-0.14464	0.059946	-0.007263	0.0285969	0.139714	0.07176	-0.10764	-0.065005	0.04305	0.029608	0.220848	-0.01225	0.156397	-0.042737	-0.048636	0.0380156	-0.255164	-0.185596	-0.26442	0.11776	-0.05247	0.139584	0.084403	-0.107513	0.0122351	0.0120898	-0.11779	0.0186142
AAAGGTGC	-0.09479	0.122693	-0.180076	0.115455	0.118187	0.371459	-0.144561	-0.118739	0.039224	-0.207338	-0.17589	-0.033689	-0.166898	-0.122573	-0.204433	-0.08905	-0.040815	-0.03377	0.129526	-0.021732	0.329104	-0.1117	-0.081804	0.15317	-0.116374	-0.0576215	-0.072897	-0.0943177	-0.138195	-0.17258	-0.202622	-0.172723	0.09156	-0.015029	-0.158058	-0.114924	-0.101855	-0.170079	-0.1804	-0.15888	-0.035565	-0.17499	-0.065493	0.078962	-0.294191	-0.0517279	-0.138016	-0.314395	-0.0153085
AAAGGTGG	-0.11559	-0.045474	-0.05612	0.143438	0.0162359	0.168885	-0.171643	-0.160112	0.158188	0.0820566	0.05623	-0.154611	-0.210678	-0.211684	0.154299	0.03506	0.09742	0.02226	-0.051335	-0.042017	0.016345	-0.17934	-0.148312	-0.332659	0.10258	-0.00790223	-0.15063	-0.0885937	-0.100443	-0.0785664	-0.147805	-0.0155422	0.02566	0.047426	-0.303756	-0.0620075	-0.0765589	0.10658	-0.181448	-0.15621	0.082186	0.00905	-0.035469	-0.014673	-0.222729	-0.0543258	-0.0192831	0.0103938	0.118648
AAAGGTGT	0.02323	0.086735	0.083238	0.001174	0.0571471	0.3663	-0.0395007	0.0705565	0.139056	-0.129758	-0.09585	-0.156601	-0.0761473	-0.04458	-0.206561	-0.05565	-0.018185	-0.1665	0.200923	-0.033548	0.065548	-0.07678	0.176357	0.153155	-0.158068	-0.130937	-0.086007	-0.0843967	-0.165002	0.0190779	-0.179513	-0.098167	-0.01192	0.105082	-0.120665	0.0255604	-0.188557	0.090188	-0.0430544	-0.02584	0.213949	-0.00838	0.038215	-0.075514	-0.0131673	-0.138568	-0.198951	0.1352	-0.00394164
AAAGGTTA	-0.04442	0.119133	-0.041982	-0.123455	0.0288769	-0.028952	-0.192629	-0.178425	0.192281	0.115028	0.00027	0.09718	-0.137978	0.0278	-0.115445	-0.0742	-0.141029	-0.06754	-0.01931	0.012432	-0.046776	-0.06205	0.077611	0.0485394	0.0320671	0.132817	0.118286	-0.067331	-0.105195	-0.10645	-0.0194957	0.0565568	-0.141	-0.044626	-0.187906	-0.0827432	-0.068122	-0.133559	-0.201963	-0.13266	-0.186055	-0.03583	0.055269	0.138681	-0.162572	-0.0702646	0.132584	-0.166428	0.0931251
AAAGGTTC	-0.19685	0.031301	-0.07603	0.049899	-0.138028	0.032639	-0.0621645	-0.0969561	0.120133	0.0324536	-0.17472	0.057427	-0.225509	0.273409	-0.142447	-0.02295	-0.16464	-0.12494	-0.063365	-0.202073	0.010816	-0.00446	-0.160841	-0.156298	-0.0614657	-0.0696443	0.063771	-0.0843238	-0.0769066	-0.0300736	0.0671552	-0.343661	0.01192	0.059871	-0.22792	-0.0834018	-0.0341571	0.037156	-0.076754	-0.12728	-0.062659	-0.14752	-0.106292	0.350123	-0.0640542	-0.0459143	0.00071776	-0.0809209	0.077608
AAAGGTTG	-0.07893	0.076539	0.108504	-0.059439	-0.117142	0.146585	-0.124941	-0.0181693	0.125347	-0.109623	-0.15831	0.109404	-0.242863	0.080285	-0.107225	-0.12741	0.01758	-0.16977	-0.143148	-0.012022	0.102982	-0.25143	-0.096483	-0.00799098	-0.103061	-0.163053	0.147826	-0.141596	-0.139631	-0.0739694	-0.242282	-0.148399	0.0957	0.067576	0.018458	-0.00299813	-0.104933	0.130658	0.00313665	-0.09056	0.016995	-0.22704	0.135544	0.06108	-0.130278	-0.0764324	-0.208307	-0.212521	-0.0267135
AAAGTAAA	0.00942	0.03906	0.123341	0.14985	0.00606704	0.042728	-0.112754	-0.105073	0.2975	0.148697	-0.05565	0.181188	-0.0940715	0.183637	-0.0652999	0.17126	0.123563	0.13778	0.114014	0.141105	0.213758	-0.07218	0.179207	-0.000904845	0.382919	0.360079	0.246007	0.0820271	-0.0763078	-0.103833	0.073706	0.072764	0.03864	-0.045203	-0.024055	0.13953	0.0284064	0.23176	-0.204572	-0.13399	0.148208	0.17366	0.286132	0.168635	-0.0370307	0.251571	0.193012	-0.195243	0.137884
AAAGTAAC	0.0929	-0.082083	0.144827	0.010433	-0.0421912	0.130186	-0.0322278	-0.048673	0.222203	0.116487	0.09741	0.22772	-0.116926	0.241852	-0.0211844	0.16602	0.186385	0.10495	-0.119667	0.06925	0.141969	-0.07454	0.040967	0.0853078	0.122032	0.0548256	0.263095	-0.00547469	0.128149	-0.119605	-0.0198281	-0.135281	-0.04338	-0.086172	-0.221026	0.125797	0.123597	0.239336	-0.11572	-0.05116	-0.042293	0.13744	0.165468	0.109875	0.0154629	0.0798243	-0.0645595	-0.0527912	0.152389
AAAGTAAG	0.02246	0.067103	0.007676	-0.183319	-0.05219	0.087882	-0.110599	-0.252813	0.211656	0.00683551	0.00657	-0.020358	-0.0178606	0.047498	-0.20152	0.00481	0.097918	0.06622	0.228853	0.054184	-0.043991	-0.07111	0.256688	0.228421	0.0235826	0.0766049	0.072046	0.00069966	0.145956	-0.0851228	0.158575	-0.0575791	-0.11758	0.030786	-0.250251	-0.0763634	0.135453	0.078284	-0.214084	-0.16302	0.019746	0.11382	-0.230684	0.12953	-0.207617	0.0743962	-0.143761	-0.173748	0.0302113
AAAGTAAT	0.07318	0.010618	0.200508	0.035057	-0.0813493	0.243182	-0.0326885	-0.0851438	0.334344	0.149022	0.17324	0.189491	0.00108651	-0.019015	-0.0404421	0.20092	0.157946	0.18406	0.065913	0.284442	0.249481	0.04938	0.124842	-0.115184	0.00501342	0.214449	0.283663	0.0402016	0.096429	-0.0770677	0.0679144	0.039835	0.1543	0.079383	0.18694	-0.0251025	0.100851	0.064007	-0.0394397	0.01115	0.040575	0.23826	0.150376	0.276777	-0.0739813	0.0736026	0.0569931	-0.089199	0.113022
AAAGTACA	0.0707	0.172427	0.292418	0.207739	-0.197504	0.010436	-0.240497	-0.263833	0.17775	0.0601775	-0.00569	0.08592	-0.182837	0.009153	-0.157198	0.21536	0.173161	0.20845	0.105753	-0.007062	0.120494	0.1538	0.14424	0.0784913	0.0866204	0.130061	0.258946	-0.143239	0.07915	-0.00150301	0.0814724	-0.0275748	0.03935	0.098915	-0.058729	0.0150258	0.000741237	0.257875	-0.300257	-0.22345	0.136952	0.26154	0.343727	0.154265	-0.240881	-0.0132811	-0.0252038	-0.144382	-0.0411213
AAAGTACC	-0.01526	-0.005803	0.090033	0.055055	0.0228999	-0.108187	0.250034	-0.00491694	0.111182	-0.0882065	-0.01277	-0.060945	-0.144028	-0.035274	-0.110917	0.13109	0.091622	-0.07526	-0.170991	-0.112302	-0.013164	0.01865	-0.021496	-0.16921	-0.0439191	-0.0585744	0.048515	-0.0496125	-0.13922	-0.185696	-0.0353338	-0.0579415	-0.01844	-0.131249	-0.105244	0.00665659	-0.0718442	-0.156468	0.0497529	-0.12908	-0.133739	0.10677	-0.117577	0.066496	0.00130591	0.00489609	-0.100055	0.0109924	0.0102128
AAAGTACG	0.15308	-0.088285	0.079316	0.101234	-0.0953074	-0.071972	-0.00280574	-0.0205074	0.149488	-0.0136099	-0.03798	0.12584	-0.167545	-0.039247	-0.15701	0.12014	0.112113	0.22178	-0.096392	0.041499	0.16127	0.33591	-0.140801	0.186562	0.0870695	-0.0235928	-0.047091	-0.197138	-0.0042898	-0.193901	-0.0207342	0.0717977	0.10868	-0.11324	-0.070894	-0.0842742	-0.0407844	0.05207	-0.0294513	-0.04943	-0.020748	0.15859	0.172934	0.04979	-0.013589	0.0910347	-0.207793	0.223583	0.0851489
AAAGTACT	-0.0068	-0.149204	0.085757	-0.063179	-0.0818078	-0.009707	-0.12047	-0.0249415	0.222345	-0.0188591	-0.13439	-0.034666	-0.237422	-0.00821	-0.199885	0.004	-0.052949	-0.01006	-0.009683	0.057155	0.139772	0.02872	0.103118	-0.0799429	-0.139103	0.0220317	0.177891	-0.113405	-0.161536	-0.162358	-0.147871	-0.0203678	-0.11838	-0.082706	-0.134628	-0.0129059	-0.162593	-0.039945	-0.143356	-0.08591	0.099089	0.01638	-0.012113	0.149393	-0.253086	-0.0848214	-0.211407	-0.167023	-0.103735
AAAGTAGA	-0.04582	0.221237	0.008936	-0.05654	-0.133137	0.122723	-0.242235	-0.301767	0.245102	0.146547	-0.13705	0.146488	-0.0365581	0.107027	-0.111063	0.03394	0.059464	0.08158	-0.009063	0.088937	0.109274	-0.15624	0.1029	0.0650325	0.178706	0.197561	0.122658	0.142809	-0.0520353	0.0912214	0.177809	-0.0468942	0.19406	0.159261	0.08042	-0.0404101	0.100952	0.027404	-0.312773	-0.23496	-0.018238	-0.0055	0.010372	0.280264	-0.295418	0.0748495	-0.0261134	-0.264237	0.316541
AAAGTAGC	0.09932	0.081974	-0.033738	-0.148036	0.0459764	-0.051136	-0.00174665	-0.139084	0.189852	0.0326315	-0.08016	-0.06456	-0.188582	0.036296	-0.0598791	-0.05777	-0.054091	-0.05556	-0.163113	-0.055236	0.233958	-0.05762	-0.058259	0.128879	-0.0832909	0.0553751	0.039358	0.0286069	0.0595671	-0.0837007	0.0301098	-0.212188	0.1803	0.059628	-0.228579	0.0366172	0.0323541	-0.082458	-0.0765497	-0.0475	0.034119	-0.16061	0.086995	0.074131	-0.184693	-0.065326	0.0565042	-0.216963	0.111803
AAAGTAGG	0.15475	0.210175	-0.090114	0.086059	0.0702209	0.192686	0.00319235	-0.0366534	0.222967	0.253842	-0.00063	-0.023257	-0.195428	0.110399	-0.0757476	0.06931	0.143255	0.15741	0.039305	-0.017995	0.125481	-0.01993	0.098633	-0.0673305	0.150609	0.126399	0.034565	0.0838591	-0.0794262	-0.1109	-0.10244	-0.20138	0.21446	0.18915	-0.13402	0.203562	-0.0912281	0.035907	-0.0150038	-0.00922	0.066334	0.14628	-0.177402	0.173668	0.0298026	0.00173193	0.0065898	0.146907	0.252645
AAAGTAGT	0.07706	0.170711	0.107174	0.01917	-0.00561491	0.061335	-0.164621	-0.25453	0.110212	0.0651739	-0.06726	-0.125667	-0.101136	-0.032612	-0.32299	0.08844	0.033821	0.13048	0.166382	0.14695	0.01891	-0.27315	0.119547	-0.275524	-0.117359	-0.0758265	0.145613	-0.0597804	0.0729435	0.0587742	0.100217	0.05762	-0.02611	-0.089977	-0.11516	-0.240039	0.0636786	0.142741	-0.327336	-0.14754	-0.053665	0.14874	0.256452	0.066318	-0.270228	-0.120579	-0.117988	-0.198195	0.107488
AAAGTATA	0.10133	-0.08242	0.226501	0.034796	-0.0835593	0.08133	-0.143428	-0.151773	0.185189	0.182363	0.07243	0.118683	-0.0835941	-0.048891	-0.108007	0.17594	0.147857	0.18524	0.00873	0.099938	0.226017	-0.01839	-0.038244	0.0791964	0.28505	0.288507	0.257782	-0.0283733	-0.024617	0.113153	0.167563	-0.069192	-0.06341	0.117767	-0.062214	0.0671611	0.0349619	0.093896	-0.12057	-0.02979	0.061931	0.11423	0.197545	-0.008706	-0.0749738	0.105003	0.0531806	-0.158766	0.114538
AAAGTATC	0.11858	-0.152932	0.185602	0.21072	0.0421568	-0.056277	0.0383198	-0.0465888	0.17132	0.105437	0.16891	0.073001	0.047702	0.051122	-0.00281597	0.11463	0.122684	0.15537	0.15061	0.040616	0.017519	0.06873	0.071693	-0.0279642	0.1298	0.132223	0.172137	0.138827	0.140657	0.204998	0.129653	-0.12074	0.03415	-0.200316	0.211217	0.0453797	0.208234	-0.106681	0.0162379	0.10908	-0.002315	0.11925	0.06194	0.262292	-0.0990705	0.178232	0.0106805	-0.0172548	0.165495
AAAGTATG	0.03233	-0.204153	0.158419	0.031186	-0.00298144	0.133098	0.026163	-0.0903301	0.157799	0.0383695	-0.13642	0.155676	0.013393	0.141116	-0.0472517	0.16324	0.162882	0.01969	0.186473	0.116045	0.135292	-0.09966	0.018568	0.197979	0.0464253	0.0649987	0.192183	-0.04359	-0.0151368	0.0936656	0.196211	-0.0658598	-0.14161	-0.012796	-0.073675	0.124489	0.0141095	0.073704	0.0198272	-0.09652	0.012189	0.0804	0.255341	0.086164	-0.138397	0.0694423	-0.0317381	-0.0990858	0.0203525
AAAGTATT	0.15385	-0.184282	0.154443	0.026993	-0.121789	0.165828	-0.194958	-0.233353	0.270853	0.0826339	0.04041	0.113721	-0.157525	0.024454	-0.273763	0.20303	0.19385	0.12722	0.106113	0.013286	0.097804	-0.03755	0.148849	-0.0259833	-0.0644035	0.0689399	0.187313	-0.122256	-0.117717	-0.0569894	0.0789113	-0.0338183	-0.00522	-0.012376	-0.101634	-0.0862956	0.0247902	-0.003026	-0.258776	-0.21091	0.141834	0.05711	0.218287	0.131985	-0.159019	-0.0782571	0.221869	-0.205876	-0.106838
AAAGTCAA	-0.08197	-0.011415	-0.071453	0.097862	-0.114956	0.156454	-0.0256034	-0.0896612	0.091837	0.0803699	-0.06562	-0.05763	-0.0604941	-0.071171	-0.0978043	0.04634	-0.016567	0.01548	0.14603	-0.024919	-0.082772	-0.17663	0.116148	-0.148071	0.0727169	0.0953258	0.130714	-0.032218	-0.121112	-0.0948007	-0.0928859	-0.0678912	-0.21072	-0.03236	-0.034241	-0.0154019	-0.101625	-0.162633	-0.0501491	-0.0916	0.118691	0.00731	-0.037077	-0.136193	-0.0710018	-0.0179139	0.0022184	-0.103636	-0.0966077
AAAGTCAC	0.2741	-0.224856	0.035534	-0.083966	-0.0388232	-0.002528	0.0524115	-0.152834	-0.020647	0.18702	-0.07572	-0.05571	0.370565	-0.169151	-0.105646	-0.01289	-0.001519	0.09797	0.082144	-0.12384	-0.149433	0.01893	-0.049798	-0.0521495	0.130035	0.0226378	0.055698	0.0286083	0.147903	-0.27116	0.0641207	0.244417	0.09738	-0.105996	-0.266063	-0.0625955	0.144703	-0.067761	-0.125122	-0.12643	-0.172049	0.04495	0.005614	-0.164794	-0.108419	0.0588168	-0.00379692	-0.00799981	0.146734
AAAGTCAG	0.08579	0.097402	0.074782	0.074337	0.0213255	0.132901	-0.170149	-0.171758	0.070648	0.0927673	0.0103	-0.191959	0.166811	-0.027561	0.0541786	0.06195	-0.013907	0.0101	0.129769	-0.082241	0.03518	-0.04695	0.076647	-0.103398	0.0381049	-0.023958	0.030882	-0.0523143	-0.0309683	-0.100635	-0.0732858	-0.0233827	-0.06994	0.007915	-0.08622	-0.181368	0.0215075	-0.022135	-0.122477	-0.19906	-0.043344	-0.13201	-0.06589	-0.087056	-0.0823738	-0.16203	0.031276	-0.114933	-0.0413102
AAAGTCAT	0.20486	0.040703	-0.01536	-0.077425	-0.0703525	-0.000167	-0.157	-0.180585	0.137909	-0.0591369	0.07399	0.062515	0.293369	-0.004205	-0.26864	0.11824	-0.107874	0.13072	-0.038026	0.027974	0.099114	-0.11752	-0.129244	-0.136247	-0.0267805	0.0466034	0.102669	-0.077907	-0.14779	-0.074419	-0.030868	0.344674	-0.18833	-0.125186	-0.241371	-0.0510769	-0.0986962	-0.120684	-0.230104	-0.14838	-0.104079	0.06722	-0.06139	0.069026	-0.147341	0.0115117	-0.0703175	-0.203045	0.108847
AAAGTCCA	-0.00416	0.071416	0.089872	-0.060227	-0.138523	0.060385	-0.318329	-0.270917	0.094144	-0.00138203	0.07465	0.035816	0.0107856	0.004785	-0.152037	-0.02748	-0.010175	-0.12788	0.097514	0.068855	0.002637	-0.24429	0.054301	-0.270366	-0.172986	-0.212919	0.049686	-0.166441	-0.0331368	-0.294463	-0.0173807	-0.158297	-0.11919	-0.128527	-0.123506	-0.199876	-0.151174	0.149071	-0.212105	-0.08245	-0.019662	-0.10676	-0.184139	0.106623	-0.313073	-0.0811829	-0.185189	-0.0328567	-0.0607585
AAAGTCCC	-0.09579	0.048014	-0.097226	0.229298	-0.0174593	0.186077	0.180651	0.204063	-0.092176	-0.158966	-0.0531	0.030109	-0.14773	0.082384	0.104445	-0.11694	-0.178686	-0.25902	0.022377	-0.048668	-0.253415	-0.18745	0.039718	-0.13519	-0.0580688	-0.0911266	-0.21756	-0.0112408	-0.0885174	-0.222057	-0.235256	-0.273002	-0.05685	0.205371	0.012979	0.241854	-0.0993858	-0.111544	0.139618	0.06582	0.007039	-0.19828	-0.085522	-0.136853	0.17724	0.12789	-0.045801	-0.0643522	0.0907325
AAAGTCCG	0.05353	-0.098507	-0.070147	-0.089863	0.191036	-0.150853	0.152558	0.218581	-0.108328	-0.0365628	0.08686	0.276458	-0.206331	0.072788	0.354331	-0.2025	-0.025697	-0.22526	-0.022822	-0.09464	-0.09027	-0.00499	0.030568	0.051017	-0.0589011	-0.180426	-0.240917	0.340879	-0.106138	-0.149543	-0.146214	-0.266129	-0.23871	-0.160313	0.044987	0.407987	-0.222886	-0.1948	0.28622	0.44629	-0.068548	-0.11813	-0.056812	-0.123359	0.393769	0.244155	-0.0725279	-0.0602763	-0.0341114
AAAGTCCT	-0.16089	0.025869	-0.162982	-0.201162	-0.200691	0.026839	0.00700588	0.0513099	-0.068928	0.0625933	-0.10456	0.003436	-0.336652	0.057395	-0.0066249	-0.20578	-0.12726	-0.12362	-0.145153	-0.181686	-0.116882	-0.18049	0.01788	-0.232121	-0.160551	-0.19615	0.081922	0.0490154	-0.203358	-0.0608112	-0.0796929	-0.260179	0.06219	-0.195292	-0.285838	0.0836331	-0.211707	-0.028533	-0.0335555	0.15714	-0.149946	-0.21417	-0.028073	-0.040198	0.0785826	-0.102971	-0.147302	-0.326646	-0.13464
AAAGTCGA	-0.05133	-0.242396	-0.022286	0.047654	-0.0491137	-0.146034	-0.143086	-0.0886762	0.021348	0.0455909	-0.01371	-0.191852	-0.199867	-0.137294	-0.0652968	-0.02402	0.005937	-0.15078	0.010637	-0.063578	-0.256463	0.00308	0.053934	-0.19285	-0.0183237	-0.158084	-0.013298	-0.071934	-0.100544	-0.0350587	0.0270487	-0.13226	-0.17394	-0.006504	0.130475	-0.113835	-0.0964617	-0.078999	0.0137871	-0.17064	-0.257791	-0.08307	-0.099502	0.002717	-0.209562	-0.023884	-0.0700778	0.0336643	0.0606096
AAAGTCGC	0.12799	-0.250826	-0.110466	-0.075367	-0.0245412	-0.074148	-0.0537973	-0.0566164	0.027534	0.022015	0.12404	-0.050283	0.000666277	-0.015694	0.0731114	0.07856	-0.167989	0.10709	-0.212694	0.083233	0.135175	0.09169	-0.255852	0.286114	0.0507392	0.183085	-0.019406	0.055134	-0.164733	0.0212269	-0.0140043	-0.133663	0.01899	-0.061299	-0.202338	0.0663791	-0.0893323	-0.143013	0.0436898	0.13641	-0.035035	0.10102	-0.005527	-0.033674	0.0769587	0.266714	0.117334	0.276287	0.057293
AAAGTCGG	-0.08606	-0.200473	0.031915	0.121228	0.0299414	-0.00971	0.204029	0.13697	0.13188	-0.0749902	-0.09773	-0.012731	-0.0808244	0.111889	0.113572	-0.11507	0.069277	-0.14437	0.009113	-0.240318	-0.048949	0.04155	0.015962	-0.0916532	-0.121844	-0.175197	-0.191104	0.1839	-0.095126	-0.150319	-0.191714	-0.115599	-0.12233	-0.206561	0.000751	0.0501194	-0.089295	-0.059663	0.0246868	0.11328	0.073393	-0.09531	-0.133993	-0.170269	0.182153	0.0921013	-0.200067	-0.235469	-0.161205
AAAGTCGT	-0.01287	-0.17088	-0.111087	-0.17199	-0.104259	-0.050264	-0.180621	-0.184496	0.029224	-0.103137	-0.04679	-0.157177	-0.129205	-0.0752	-0.0947439	0.00718	-0.061721	-0.02957	-0.131295	-0.022826	-0.025159	0.26078	-0.052013	-0.128458	-0.135862	-0.119996	-0.086117	-0.174314	-0.320059	-0.203216	-0.11265	-0.157011	0.03981	-0.029249	-0.134378	-0.155813	-0.309233	0.006709	-0.13036	-0.20126	-0.032421	-0.04558	0.14335	-0.006933	-0.27679	-0.114121	-0.243779	0.0432258	-0.115805
AAAGTCTA	0.04248	0.219135	0.08569	-0.094995	-0.0321905	0.066159	-0.124635	-0.250323	0.054414	-0.0899886	-0.03005	0.020178	-0.0990785	0.018336	-0.0997187	-0.06715	0.119078	0.08193	-0.205034	0.052039	-0.004013	-0.18585	0.151871	-0.170481	0.0345986	-0.054025	0.206451	-0.0890683	0.0445007	-0.161589	0.00643571	-0.122352	-0.04068	-0.224112	0.017007	-0.110218	-0.0214119	-0.04732	-0.200082	-0.10435	-0.09459	-0.03167	0.146521	0.131709	-0.110825	-0.0697465	-0.0376353	-0.0284031	0.0244854
AAAGTCTC	0.08215	0.104582	-0.132773	-0.156205	-0.166627	-0.234565	-0.206477	-0.184152	0.172843	-0.088828	-0.18555	-0.084758	-0.129235	-0.125501	-0.0963822	-0.24684	-0.117044	-0.13883	-0.101647	-0.02843	-0.116537	-0.14457	-0.082894	-0.0280884	-0.0461624	-0.174266	-0.05944	-0.0690815	-0.142293	-0.28338	-0.186482	-0.21507	-0.15142	-0.161396	-0.310915	-0.0914721	-0.166446	-0.181706	-0.155567	-0.11923	-0.237641	-0.18071	-0.171262	0.136147	-0.172081	-0.0482623	-0.100635	-0.190987	-0.155945
AAAGTCTG	-0.05245	0.137751	-0.069568	-0.04683	-0.176834	0.120199	-0.441443	-0.405873	-0.077229	-0.101974	0.10165	-0.222094	-0.246216	-0.282749	-0.30346	-0.01498	-0.089594	-0.09894	-0.08845	-0.0843	0.009691	-0.28431	-0.152253	-0.0873537	-0.0431954	0.0216024	-0.146005	-0.230848	-0.0884397	-0.17768	-0.165595	-0.183122	-0.09917	-0.080102	-0.065203	-0.208747	-0.0995135	-0.036852	-0.390292	-0.29066	-0.13471	-0.00127	0.041015	0.101357	-0.295494	-0.0730499	-0.119664	-0.297176	-0.0188321
AAAGTCTT	-0.08818	0.072215	-0.13136	-0.164012	0.00749441	0.046985	-0.0578742	-0.0524941	0.109915	-0.0563599	0.03293	-0.092466	0.00578846	-0.066271	-0.187449	-0.06534	-0.05706	0.00101	0.030382	-0.037983	-0.191068	-0.12655	0.066635	-0.318077	0.0482837	0.05954	-0.031065	-0.184756	-0.303942	0.0334366	-0.153516	-0.0886622	-0.2469	-0.119498	0.171208	0.0142585	-0.313181	-0.094805	-0.09794	-0.10297	-0.092205	-0.19324	0.056449	0.062711	-0.109656	0.0275052	-0.0873728	-0.122706	-0.0866063
AAAGTGAA	-0.01832	0.026654	0.132413	0.036958	0.168965	0.266415	-0.053461	-0.0511294	0.263031	0.242271	0.0425	0.025249	-0.0364063	0.047483	0.0814851	0.25785	0.116167	0.09964	0.19326	0.195678	0.108123	-0.09755	0.121378	-0.085432	0.219142	0.166895	0.167088	0.0707757	0.0399262	0.152284	0.20014	0.112658	0.11102	0.136325	-0.131832	0.152284	0.0271112	0.123853	0.0558951	-0.04353	-0.00812	-0.00254	0.141168	0.212464	0.0445148	0.19745	0.18208	-0.0627892	0.206875
AAAGTGAC	0.34313	-0.031164	-0.070063	-0.209866	-0.166999	-0.101373	-0.201175	-0.18218	0.107054	-0.0451201	-0.09454	-0.219805	-0.0255158	-0.291669	-0.206066	-0.08559	0.030089	0.13988	0.372983	-0.042113	-0.010903	-0.1198	-0.052417	-0.109116	-0.0247611	0.0389566	0.089675	-0.110524	-0.0485145	-0.25614	-0.119019	0.375657	-0.20702	-0.044177	-0.229632	-0.117112	-0.00834871	0.09314	-0.156204	-0.07757	0.053091	0.01518	-0.050364	-0.027887	-0.186953	-0.170978	0.105227	-0.173639	-0.0870991
AAAGTGAG	0.19982	0.02209	-0.013841	0.0355	-0.136433	0.04967	-0.144739	-0.163675	0.213539	0.0104153	0.10057	-0.069168	0.0256788	-0.022393	-0.190291	0.13382	0.080396	0.14596	0.066458	0.112539	-0.168522	-0.07341	0.063796	0.0598992	0.0468242	-0.0245977	0.019954	-0.145573	-0.0510057	0.0172381	0.0498958	0.154171	0.0964	0.004309	-0.012873	0.0324317	-0.0542972	0.089706	-0.160735	-0.23101	-0.085703	-0.07422	0.064994	0.10252	-0.18425	-0.0202821	-0.0170069	-0.129365	0.130042
AAAGTGAT	0.39724	0.01773	0.039663	-0.078452	0.00307204	-0.034539	-0.160135	-0.103943	0.107499	0.169301	-0.01077	-0.017963	0.167586	0.142739	-0.126751	-0.00439	0.045083	0.19901	-0.004475	0.052844	0.051276	-0.06076	0.118438	-0.0375124	0.125728	0.148967	0.367239	0.0770662	0.128241	-0.089142	0.175089	0.2114	0.04175	-0.011931	0.271098	0.0829642	0.141095	-0.008578	-0.119182	-0.07506	0.209929	-0.12642	0.092405	0.141791	-0.0662329	0.16456	0.0127173	-0.26064	0.19997
AAAGTGCA	0.04186	-0.270333	0.079372	-0.186011	-0.0949639	0.048326	-0.072943	-0.113963	0.131512	-0.172446	0.00528	-0.156327	-0.025431	-0.015107	-0.166939	0.05396	0.073026	0.05517	-0.003436	-0.050135	0.339357	-0.13265	-0.190212	0.0352372	-0.0496973	-0.038823	-0.140119	0.00174484	0.130915	-0.0708262	-0.245935	-0.0622504	-0.02495	0.009592	-0.157501	0.0137051	0.129363	-0.111052	-0.194617	-0.00797	0.160895	-0.05836	0.047738	0.04493	-0.0478266	-0.0814453	-0.00163937	-0.0780394	0.131259
AAAGTGCC	-0.14816	0.015135	-0.094286	-0.030605	0.0448534	-0.10467	0.125586	0.0954188	-0.046127	-0.0267526	-0.20286	0.097943	-0.257618	-0.082487	-0.208533	-0.17445	0.06058	-0.10416	0.247977	-0.058145	0.04218	-0.25095	-0.164252	0.0234455	-0.124211	-0.0963362	-0.188284	0.00579736	-0.131989	-0.138961	-0.170327	-0.332654	-0.1041	-0.12498	-0.278645	0.0694053	-0.0959676	-0.236623	0.0999941	-0.02779	0.018206	-0.17896	-0.308617	-0.235979	-0.000711638	-0.298362	-0.0344436	-0.153014	-0.236853
AAAGTGCG	-0.10494	-0.244354	0.014018	-0.05678	0.119655	0.18824	0.120184	0.0249174	0.187344	-0.0448088	0.00817	0.058005	-0.184284	0.132297	0.170167	0.05435	-0.035447	0.12519	-0.234136	0.21797	0.479937	0.01702	-0.243207	0.219971	-0.0125106	0.0142598	-0.01436	0.0155867	0.0744146	-0.0703223	-0.0668831	-0.0969947	0.10478	0.09152	-0.101335	0.0863979	0.0727847	0.05682	0.0802407	0.12789	0.034152	-0.05004	0.009187	0.043887	0.11174	0.0625698	0.181766	0.0671915	-0.0305294
AAAGTGCT	0.0641	0.053713	0.054602	-0.0541	-0.173441	-0.080313	-0.231383	-0.274304	0.080994	-0.110857	-0.03805	-0.3022	0.0487085	-0.171585	-0.0908658	-0.03927	0.159375	-0.04062	-0.044308	-0.143486	0.004945	-0.28358	0.09088	0.0923342	-0.110702	-0.0738947	-0.004017	-0.192492	-0.114695	-0.198331	-0.0622363	0.0946564	-0.04299	-0.182341	0.012946	-0.0511696	-0.134307	-0.109857	-0.14783	-0.21029	-0.081501	-0.11963	-0.030355	-0.049692	-0.309588	-0.167052	-0.0418553	-0.160039	-0.00758786
AAAGTGGA	-0.0539	-0.151043	0.043436	0.234123	0.0507057	0.073278	-0.0800486	-0.0636417	0.281645	0.0269797	-0.10084	-0.038481	-0.170424	-0.012034	0.0680722	-0.07111	-0.129511	0.01861	-0.150737	0.068889	-0.04587	-0.18449	0.005664	-0.18886	0.0695894	0.0260349	0.198406	-0.0171363	-0.047447	-0.000649088	-0.0137673	-0.00843865	0.24009	-0.092901	-0.163732	-0.0671103	-0.0383174	-0.070503	-0.110415	-0.03213	0.121966	-0.21637	-0.170046	0.277537	-0.184848	0.114359	0.109002	-0.172324	0.337189
AAAGTGGC	-0.11805	-0.183818	-0.019938	-0.198313	0.0353424	0.073788	-0.120799	-0.0895737	0.216015	-0.0266469	-0.08097	0.018649	-0.198693	0.05306	-0.0559894	0.08367	0.360756	0.00035	0.057119	0.109326	0.314176	-0.04929	-0.037526	-0.0704088	-0.102747	-0.214727	-0.054373	-0.144903	-0.105133	-0.0834557	-0.173078	-0.226581	0.2948	0.00566	-0.170462	-0.0438867	-0.070375	-0.007695	-0.113058	0.00164	-0.088828	-0.20615	-0.096872	0.031614	-0.162471	-0.140255	-0.0689702	-0.035107	0.164036
AAAGTGGG	-0.10645	-0.103988	-0.004963	0.410134	0.0626608	0.134281	0.0259746	0.122061	0.033637	0.158627	0.05728	-0.045305	0.12047	0.005511	0.19667	0.15539	-0.01589	0.02661	-0.145333	-0.236654	-0.074362	0.02331	-0.138497	0.148531	0.134965	0.0908422	-0.053438	-0.0174343	-0.0339358	-0.120614	-0.0600628	0.134509	0.05736	0.12334	-0.13518	0.158299	-0.00197246	-0.060494	0.034173	0.0026	0.151983	-0.10359	-0.181066	0.018824	0.0677372	0.10061	0.0942646	0.00152137	0.227253
AAAGTGGT	-0.0319	-0.111107	-0.122227	-0.039697	-0.0554146	0.2592	-0.136499	-0.103115	0.028956	-0.0657918	0.00758	0.007083	-0.200472	0.057229	-0.137252	0.11495	0.037972	0.00383	-0.253478	-0.031571	0.216772	-0.0949	-0.180052	-0.00770668	-0.106098	-0.065351	0.139097	-0.169649	-0.17887	-0.186836	0.134617	-0.116024	0.16698	-0.057825	-0.284954	-0.129196	-0.0985898	0.082127	-0.103774	-0.22693	0.122621	-0.15689	-0.094987	0.166725	-0.199333	-0.0633758	-0.0841692	-0.0970312	0.231105
AAAGTGTA	0.09853	0.00083	0.08378	-0.090548	0.00808563	0.139082	-0.185352	-0.216517	0.278247	0.0185135	0.18111	0.149922	-0.118147	0.114844	-0.123373	0.08899	0.235063	0.14431	-0.176193	-0.028872	0.263031	-0.10324	-0.149481	0.0882016	0.165934	0.219494	0.177758	-0.0568986	0.125658	0.0345914	-0.0466431	0.0608403	0.11286	-0.107513	-0.041801	-0.02658	0.1277	0.145667	-0.267086	-0.14985	0.021713	0.17681	0.262252	0.223552	-0.215115	0.0793584	0.0763846	-0.135132	0.0701054
AAAGTGTC	-0.03831	0.085363	-0.006322	0.085469	0.0980154	-0.018675	-0.107947	-0.0379824	0.027049	-0.165589	0.03066	-0.136275	-0.196844	-0.122059	-0.082399	0.04686	-0.096053	-0.11741	0.483588	-0.178674	0.033666	0.03874	-0.084431	-0.0263217	0.0230503	0.00844781	0.034395	-0.0548905	0.0443529	0.157026	-0.0463514	-0.0224576	-0.13471	0.006134	0.036168	0.120418	0.0871365	0.000523	-0.0854391	0.09445	0.147109	-0.12266	-0.194768	-0.043279	-0.0640467	-0.0903703	-0.172824	-0.0764308	-0.00225571
AAAGTGTG	0.02465	-0.195037	-0.098303	0.035724	0.0203697	0.287863	-0.132259	-0.217698	0.181033	-0.00108427	0.03084	0.065133	0.170442	-0.041763	-0.15911	-0.00283	0.038949	0.11539	-0.02922	0.145573	0.312466	-0.1683	-0.09889	0.0100136	0.139857	0.0148085	-0.002975	-0.0129945	-0.0321394	-0.0130201	0.0329336	0.17841	-0.04758	0.084765	-0.113576	-0.00339661	-0.0163975	0.029453	-0.189471	-0.32702	-0.152892	0.12384	0.189859	0.105475	-0.105779	0.0576557	-0.0829025	-0.110078	0.12552
AAAGTGTT	0.06018	-0.090219	0.016987	-0.062806	-0.0491415	0.136532	-0.00187673	0.0360727	0.20314	-0.0799217	0.20067	0.143936	-0.207482	0.115589	0.103841	0.14925	0.058919	0.04059	-0.011562	0.165773	0.169524	-0.0118	-0.087739	0.0293162	0.173247	0.135893	0.250379	0.0631668	-0.0351216	-0.242926	-0.0847608	-0.125286	-0.06449	-0.004771	-0.102682	0.179555	-0.0128667	0.248944	-0.0158598	0.12301	0.262733	0.24858	0.158528	0.222544	-0.0693074	0.104782	0.0010746	-0.162778	0.0434681
AAAGTTAA	0.22155	-0.089877	0.103246	0.054294	0.137428	0.220812	-0.00660017	-0.0672141	0.283061	0.153711	0.17988	0.228818	0.0914711	0.143816	-0.0433602	0.15812	0.09037	0.24074	0.062732	0.05486	0.123814	-0.09412	0.231382	-0.0635061	0.179453	0.202856	0.271219	0.0900674	-0.0148153	0.139705	0.258114	0.0831681	0.07668	0.000277	-0.046932	0.0101766	0.0272026	0.132286	-0.0749061	-0.04611	0.054116	0.22082	0.211062	0.222706	-0.0192428	0.167468	0.13157	0.00245695	0.157505
AAAGTTAC	0.0908	0.122797	0.028277	-0.049511	-0.225738	0.037376	-0.0666989	-0.21167	0.068069	-0.0570843	0.04644	0.062844	-0.0151929	-0.01102	-0.0921839	0.04995	0.061225	0.1545	0.050468	0.036277	0.024579	-0.01396	0.156708	0.00700556	-0.0795009	-0.0362918	0.172061	-0.136244	-0.0620832	0.214031	0.159513	0.180224	-0.08558	-0.095298	0.077817	-0.114537	-0.0621536	0.037826	-0.098636	-0.20249	0.110982	0.20416	0.166245	0.109055	-0.224488	0.0292343	-0.166644	0.027948	0.0652213
AAAGTTAG	-0.02754	-0.054913	0.056421	-0.115914	-0.0598409	0.014167	-0.027903	-0.0811972	0.140777	0.149767	0.10711	0.041706	-0.0701135	0.066693	-0.103382	0.21739	0.057553	0.12042	-0.151511	-0.039424	0.129284	-0.03231	-0.097359	-0.0892362	0.128749	0.084427	0.198158	0.0703996	0.0402472	-0.00782223	0.125245	0.109124	-0.06745	0.070996	-0.203675	0.071878	0.181269	-0.085687	-0.164466	-0.01904	-0.060766	0.16551	0.001069	0.069817	0.0242783	0.182476	-0.0123251	-0.234317	0.100689
AAAGTTAT	0.12317	-0.027485	0.039247	-0.066483	-0.069201	0.135406	0.0142879	-0.107606	0.164265	0.168992	0.06947	0.193064	-0.0936429	0.121926	-0.053446	0.19293	0.069248	0.2809	0.051893	0.251028	0.149637	0.0679	0.047006	0.0787712	0.100817	0.229439	0.327415	0.0694082	0.196994	0.0825464	0.247571	0.0446379	0.18701	0.111138	0.291529	-0.0316699	0.21061	0.157829	0.00115482	0.01337	0.204774	0.20859	0.174397	0.232426	-0.0376718	0.0529919	0.0376592	0.0422875	0.0762209
AAAGTTCA	-0.19453	-0.222619	0.074497	0.045251	0.0147045	0.037437	-0.0212069	0.00210325	0.06294	-0.0316627	0.08154	0.003856	-0.0261844	-0.038674	-0.0691629	0.04603	0.159529	-0.05063	0.075582	-0.014901	0.088959	-0.08126	0.138153	-0.0343824	0.0596148	0.0893107	0.155403	0.0174371	-0.227083	0.34754	0.317613	-0.248117	0.07308	-0.145682	-0.023496	0.0813863	-0.115965	-0.051595	-0.0268956	0.00735	-0.245651	0.04497	-0.024572	0.065336	-0.00541903	0.108101	0.0386861	-0.163172	0.0534217
AAAGTTCC	-0.09102	-0.011231	-0.050878	-0.137487	0.116663	-0.046381	0.122307	0.214545	0.052326	-0.213735	-0.15064	0.236517	-0.176194	0.169143	-0.007401	-0.11671	-0.039978	-0.17491	0.139355	0.161838	-0.04468	-0.19143	0.246966	-0.0204398	-0.233574	-0.204085	-0.012444	0.0691992	-0.26614	0.43667	0.416361	-0.245209	0.07399	-0.124477	-0.106316	0.293456	-0.269775	-0.055677	0.254195	0.21413	-0.168218	-0.1685	-0.10372	0.361279	0.0721826	0.330897	-0.223485	-0.106635	-0.156248
AAAGTTCG	0.06413	-0.139544	0.152461	-0.054041	0.0680037	-0.004958	0.146251	0.0562199	0.123616	0.174547	0.06599	0.032939	-0.211016	0.184889	0.041703	0.14108	-0.158182	0.19024	-0.094839	-0.045609	0.12371	0.15514	0.126561	-0.234564	0.00665059	0.0700134	0.019581	0.184836	0.0575464	0.393305	0.362129	-0.139814	-0.02988	-0.171057	-0.146957	0.116714	0.0783835	-0.161856	0.0718941	0.08303	-0.232029	0.01966	-0.048944	0.327295	0.0383143	0.151923	-0.00888038	0.0439094	0.0858303
AAAGTTCT	-0.13934	0.0785	0.088606	0.15831	0.117235	-0.073811	0.0029223	-0.00101314	0.16522	0.0832695	0.09257	-0.031451	-0.0580833	0.007513	-0.0734804	-0.02948	-0.016676	-0.08639	0.023249	0.058439	0.125393	-0.10478	0.269009	-0.154914	0.0167393	0.0498043	0.119165	0.134233	-0.0145334	0.427627	0.412932	-0.273549	-0.17292	-0.197641	-0.175844	0.151686	0.094679	-0.065669	0.078747	0.05128	-0.069799	0.01586	-0.057368	0.460235	0.0610734	0.150359	0.0343162	0.0843735	0.0394472
AAAGTTGA	0.0822	0.069558	-0.082858	-0.075207	-0.00746284	-0.066436	-0.12575	-0.194223	0.223285	0.0400735	-0.01243	-0.094886	-0.0726838	0.026847	-0.127845	-0.07513	-0.012311	0.04745	-0.064618	0.003195	0.067207	-0.09466	0.064161	0.128787	0.0943571	0.184619	0.138071	-0.0516671	0.152792	0.0675581	0.0986521	-0.0985563	0.10195	-0.078751	-0.04902	-0.0294604	0.139169	0.002134	-0.173221	-0.19231	-0.112298	0.03759	0.081807	0.161993	-0.249587	-0.102186	0.0866479	-0.0736503	0.0417508
AAAGTTGC	-0.08568	-0.173996	0.086084	-0.056406	-0.125986	-0.037878	-0.017772	-0.00810207	0.113047	0.0130356	0.02585	0.050896	0.000576159	0.039569	-0.0507968	0.03621	0.057822	0.10439	0.019918	-0.104809	0.33452	-0.13456	-0.135916	0.232386	-0.0992687	0.0201457	0.159272	-0.284707	-0.219307	0.190837	-0.0366285	-0.214845	0.0082	-0.011952	-0.154585	-0.229301	-0.128679	-0.089082	-0.000440092	-0.19753	-0.127126	-0.10392	0.063514	0.011517	-0.0445278	0.0509115	-0.0434685	-0.0782199	0.00219491
AAAGTTGG	-0.03915	0.023367	0.00614	0.07288	-0.18159	0.166811	-0.278569	-0.217549	0.307742	0.0493914	-0.00742	-0.001325	-0.134383	0.033706	-0.322559	0.11431	-0.150945	0.01236	0.083257	0.056892	0.001485	-0.05917	-0.012699	0.0416139	-0.142449	-0.150676	0.068033	-0.230273	-0.119425	-0.0743356	-0.0121559	-0.00147038	0.11319	0.123666	-0.268525	-0.0337772	-0.0988799	0.164916	-0.321544	-0.2242	0.117149	0.08047	-0.066063	0.123684	-0.149513	-0.0458277	-0.0870272	0.00521031	0.0400578
AAAGTTGT	0.18455	-0.137387	0.015463	0.126279	-0.124453	0.155146	-0.0781534	-0.128195	0.148079	0.00394309	0.17198	0.009076	-0.138922	0.035353	0.0250042	0.24059	0.096577	0.2131	0.134401	0.091769	0.178484	0.11618	0.011013	0.0667235	0.119115	0.200074	0.160274	-0.00913744	-0.0443742	0.104466	0.188188	-0.0746282	-0.00604	0.013785	-0.134053	0.0347123	0.0237719	0.176693	-0.0228146	0.05736	0.180933	0.16277	0.180863	0.155992	-0.00485686	0.104477	-0.0788847	-0.0146952	-0.0116577
AAAGTTTA	-0.0558	0.058875	0.137262	0.039967	-0.0885506	0.13842	-0.0878584	-0.11811	0.20854	0.0168059	0.17928	0.071696	-0.17592	0.200128	-0.0243163	0.08871	0.10877	0.18782	0.151453	0.022644	0.207828	-0.04055	0.160656	0.0491102	0.320004	0.382274	0.230514	-0.0621331	0.148412	0.158739	0.140754	-0.0826737	0.17627	-0.068575	-0.036523	0.195763	0.259752	0.177022	-0.0353167	0.09867	0.197292	0.25043	0.150562	0.198795	-0.019718	0.179091	-0.0935341	-0.0010297	-0.0152461
AAAGTTTC	0.03051	-0.02532	-0.056563	0.065409	-0.0193703	-0.025891	-0.173765	-0.129554	0.178962	0.0335888	0.00219	0.152189	-0.133449	0.140504	-0.121653	0.04217	-0.121893	0.01519	0.052147	0.017731	0.049404	-0.07807	0.098222	-0.106375	-0.0709191	-0.0253649	0.163047	-0.12888	-0.177666	0.207376	0.179278	-0.158533	-0.02143	-0.21858	-0.152184	0.0920239	-0.181332	0.064906	-0.0943343	-0.10534	0.049702	-0.08881	-0.158807	0.232013	-0.181109	0.170986	-0.0820729	-0.0772088	-0.0514474
AAAGTTTG	0.04457	-0.091751	0.065541	-0.029706	-0.131836	0.037596	-0.122478	-0.0949831	0.089083	0.0985011	-0.01966	0.07813	0.0406851	-0.028132	-0.0560789	0.12187	0.086668	0.15563	0.220318	0.061363	-0.059014	-0.16136	-0.029559	0.0780744	0.195258	0.119684	0.000249	0.0431116	-0.0490722	0.075758	0.187508	-0.0472425	0.13942	-0.17785	-0.208221	0.0707869	0.027423	-0.11729	-0.0797972	-0.0236	0.02729	0.03457	-0.058579	0.080607	-0.152344	0.0444197	0.122641	0.0597184	0.20474
AAATAAAA	0.09637	-0.265247	0.242127	0.170493	0.00462633	0.301937	-0.0893972	-0.1661	0.375759	0.185325	-0.01118	0.153318	0.124211	0.15092	-0.0574149	0.14618	0.194915	0.18612	0.188571	0.015026	0.211982	0.02233	0.264237	0.136218	0.283573	0.40372	0.245078	0.0786326	0.00580518	0.0570963	0.116294	-0.0523941	0.15393	0.168392	0.257756	0.141194	0.176552	0.185797	-0.112233	-0.00749	0.207153	0.1417	0.038853	0.09871	-0.084243	0.0291205	0.225433	0.11828	0.113229
AAATAAAC	0.08496	-0.072641	0.204516	0.130234	-0.0311413	0.263296	-0.0554334	-0.0377999	0.324928	0.105886	0.13477	0.156948	0.00666168	0.049236	0.00388866	0.18736	0.07156	0.25901	-0.025085	0.104651	0.229992	0.23956	0.170881	0.20125	0.404246	0.456537	0.1986	0.00499444	-0.0892324	0.0166555	0.118294	-0.0130121	0.04756	-0.03262	0.088151	-0.026877	-0.10212	0.086088	-0.131259	-0.02302	0.41721	0.14916	0.19118	0.073197	-0.0328469	0.123524	0.234745	0.0719574	0.126042
AAATAAAG	0.13353	-0.271603	0.013547	-0.06886	0.0927752	0.236279	-0.0186859	-0.108552	0.313417	0.105202	-0.02315	0.121665	0.0966195	-0.115391	-0.0306247	0.03867	0.127847	0.10445	0.173914	0.052467	0.260516	-0.0876	0.051443	-0.0678527	0.278778	0.344248	0.190271	-0.030493	0.0596241	0.0519536	-0.0124541	-0.102489	0.17081	0.175141	-0.148091	0.169591	0.144839	0.046353	-0.187066	0.00195	0.220286	-0.08635	-0.004572	-0.039754	-0.0610203	0.0661629	0.105111	0.0995972	0.149567
AAATAAAT	0.2413	-0.336859	0.107269	0.015195	-0.0274749	0.247045	-0.0235221	0.0186545	0.181485	0.0968089	0.31415	0.262622	0.171909	0.077154	0.060166	0.24601	0.158043	0.37101	0.0278	0.159174	0.261051	0.14916	0.129589	0.255127	0.378557	0.437539	0.348113	0.197341	0.246203	0.0215677	0.264579	0.0675826	0.08493	-0.050245	0.060524	0.176156	0.293583	0.038029	0.00258677	0.15865	0.387739	0.20474	-0.001611	0.279961	-0.0373147	0.245581	0.216362	0.157817	0.243313
AAATAACA	0.09585	-0.307374	0.077141	0.144947	-0.0246562	0.336066	0.0344151	-0.0472174	0.310905	0.129482	0.06161	0.199136	0.0539041	0.15116	-0.00353489	0.17125	0.140724	0.2399	0.119463	0.160761	0.243531	-0.01106	0.122436	-0.00628906	0.343644	0.401077	0.267316	0.1132	0.0402587	0.0198664	0.170764	0.0413921	0.09552	0.084025	-0.009221	0.0639291	0.137599	0.259978	-0.0413526	-0.00712	0.435113	0.31573	0.344941	0.114927	0.0926377	0.230901	0.123848	0.158902	0.0314037
AAATAACC	-0.02418	-0.148805	0.135315	0.158278	-0.0584083	0.189305	0.127916	0.114296	0.101369	0.190545	-0.10614	0.257086	0.12731	0.173224	0.114671	0.00655	0.006297	0.08211	0.057248	0.205158	0.196672	-0.21185	-0.074935	-0.0565752	0.164387	0.241434	0.259939	0.0428076	-0.254917	-0.0142672	0.126589	-0.0440931	-0.07495	0.081256	0.012765	0.0557868	-0.203847	0.173356	0.0898541	0.02248	0.206155	0.00326	0.021161	0.108521	0.00645645	0.0228642	0.0425352	-0.120542	-0.0249975
AAATAACG	0.17086	-0.202081	0.009747	0.185932	-0.0243451	0.187236	-0.0668006	-0.0826783	0.201896	0.15629	0.18423	0.174149	0.147744	0.009313	0.0592876	0.19018	0.144697	0.2628	0.148744	0.181887	0.30144	0.17136	0.147271	0.156882	0.202455	0.234854	0.194899	0.0189385	0.0472075	-0.115149	0.00477428	-0.0254486	0.11161	-0.217528	0.134627	0.128532	0.0493243	-0.007217	-0.0200868	0.16404	0.186862	0.2308	0.233316	0.085613	0.084361	0.138398	0.0966756	0.226715	0.0275028
AAATAACT	0.18631	-0.047945	0.135205	0.113823	-0.144539	0.148538	0.00947587	-0.156302	0.273576	0.105083	0.2371	0.076718	0.0967952	0.151218	-0.120796	0.22582	0.169085	0.24912	0.164863	0.114331	0.075745	0.08206	0.122312	0.0347966	0.191299	0.2169	0.200283	0.00997895	0.180812	-0.211433	0.211109	0.0482665	0.16633	0.056736	-0.068075	0.0934064	0.231957	-0.023389	-0.0682768	0.05855	0.131441	0.29597	0.068639	0.149022	-0.00907505	0.221322	0.0516218	0.00486529	0.103293
AAATAAGA	0.04346	-0.110714	0.181251	0.012059	-0.0151753	0.092181	0.0871243	-0.0335619	0.319667	0.178132	0.09271	0.052465	-0.0757313	0.041894	0.08631	0.16138	0.184562	0.21574	0.3079	0.13331	0.057496	-0.05115	0.323383	0.123407	0.343339	0.340896	0.186315	0.145365	0.0820098	0.115198	0.266082	0.042478	0.24377	-0.070435	0.087179	0.0879403	0.145863	-0.03927	0.0265906	0.07391	0.093026	0.04562	0.183734	0.097788	0.0730676	0.158357	0.193369	0.0226604	0.156698
AAATAAGC	0.02046	-0.293465	0.037101	0.00958	0.145066	-0.027819	-0.0241286	-0.127224	0.222402	0.115655	0.24151	-0.001473	0.0770862	0.19254	0.000673312	0.18946	0.107255	0.0943	-0.02549	-0.070205	0.248365	0.02071	0.128923	0.18532	0.210801	0.324754	0.117095	0.0825815	-0.146305	-0.118023	0.00657754	-0.0254009	0.05162	-0.090559	-0.0471	0.138121	-0.0839815	0.022051	-0.0290729	-0.03602	0.262796	0.05351	-0.118685	-0.004275	-0.0428532	0.124823	0.060328	0.087679	0.117955
AAATAAGG	-0.07186	-0.052277	0.191481	0.135248	0.0601318	0.313082	0.000854	0.00427071	0.302762	-0.049697	0.05863	0.157289	0.0660797	0.139772	-0.0417172	0.14188	0.13431	0.18323	0.138439	0.179748	0.09885	0.04359	0.139235	-0.0539044	0.159911	0.179098	0.176976	0.0322815	-0.101523	-0.140849	-0.0470949	-0.112302	0.05608	0.372409	-0.151002	0.104884	-0.00404625	0.065244	0.0588347	0.02578	0.261339	-0.05584	0.117288	0.22064	-0.031301	0.17171	0.029533	0.0656687	0.316747
AAATAAGT	0.19877	-0.216289	0.076758	-0.033453	-0.00976781	0.113553	-0.162828	-0.238583	0.322097	0.107807	0.10205	0.142044	-0.0106518	0.104328	-0.161369	0.12042	0.07725	0.14014	0.149743	0.136896	0.228145	-0.11451	0.061955	-0.10334	0.192903	0.299167	0.206041	-0.029932	-0.0191196	0.0426348	0.169256	0.0207362	0.05718	0.049227	0.017932	-0.0492105	0.0347959	0.150051	-0.369414	-0.13766	0.208785	0.13306	0.066739	0.213469	-0.237972	0.112967	0.0164507	-0.0718603	0.0621806
AAATAATA	0.29383	-0.243711	0.181182	0.225167	-0.0604043	0.110467	0.05053	-0.0451503	0.301182	0.248858	0.24798	0.255402	0.105418	0.218112	-0.00121259	0.31318	0.058386	0.2866	0.111398	0.11965	0.238922	0.10359	0.137497	0.155671	0.306362	0.402924	0.355121	0.19418	0.110879	0.196512	0.257139	0.114674	0.12228	0.059686	0.065672	0.171217	0.173486	0.077139	0.0554222	0.05345	0.306288	0.16823	0.20089	0.123728	-0.0306403	0.143239	0.406762	-0.00338265	0.166696
AAATAATC	0.13064	-0.210677	0.156356	0.060382	-0.0841138	0.252842	-0.0907639	-0.102125	0.244386	0.0903109	0.19825	0.266268	0.0486732	0.152319	0.0316918	0.16984	0.198005	0.17761	0.14223	0.275879	0.150983	-0.04383	0.108468	0.216448	0.277727	0.340784	0.328045	0.103121	0.140631	0.0211273	0.182506	-0.0638646	0.01779	-0.063314	0.305777	-0.0203458	0.13774	0.097295	-0.0617382	-0.03407	0.299172	0.18721	0.088509	0.203275	-0.0300455	0.141499	0.257751	0.0244979	0.0214707
AAATAATG	0.20683	-0.389503	0.201633	-0.115775	0.146429	0.253709	-0.0299101	-0.132195	0.268345	0.27957	0.15184	0.183248	0.136251	0.08619	0.00725928	0.20971	0.079653	0.31234	0.255914	0.18187	0.206042	0.1076	-0.099782	0.0989504	0.346826	0.361095	0.289671	0.163881	-0.139191	0.0683052	0.179476	0.0994031	0.12325	0.046411	-0.083032	0.10481	-0.00405156	0.03363	-0.101283	0.03545	0.242511	0.21374	0.100656	0.158391	-0.0470148	0.2344	0.370944	0.0232588	0.166188
AAATAATT	0.2118	-0.300295	-0.084533	-0.123408	0.0491313	0.175615	0.039227	0.00512446	0.215768	0.22408	0.29538	0.196013	-0.00692137	-0.004365	0.141926	0.30114	0.107533	0.2722	0.109927	0.16507	0.242179	0.00596	0.088872	0.125994	0.317224	0.375776	0.338228	0.179907	0.0991849	-0.0798112	0.287706	-0.00527422	0.10084	-0.01002	0.048441	0.119574	0.134169	0.029554	0.0116316	0.15598	0.242732	0.20647	0.081788	0.232085	0.00014717	0.364674	0.456379	-0.0133609	0.218832
AAATACAA	0.15452	-0.169523	0.071813	0.059287	0.0224808	0.126841	0.0225461	-0.147014	0.263199	0.251393	0.08754	0.138987	-0.0414576	0.087775	0.0481104	0.18344	0.073986	0.32061	0.185762	0.138664	0.214741	0.13615	0.143136	-0.0748673	0.386509	0.451404	0.254008	0.285647	-0.0583475	0.0957386	0.291267	0.11734	0.19002	0.058547	0.033789	0.110093	-0.0159267	0.179037	0.0138375	-0.09569	0.348731	0.34652	0.403397	0.079614	0.0292656	0.28374	0.402456	-0.162402	0.153139
AAATACAC	0.1202	-0.070957	0.152331	0.084824	0.152062	0.207053	-0.106627	-0.231902	0.175953	0.066594	0.15069	0.157172	0.0959917	-0.025213	-0.0505241	0.12495	0.049346	0.1407	0.135606	0.185281	0.120839	0.05579	0.179625	0.188396	0.291406	0.35292	0.345812	-0.0340131	-0.0838219	-0.0561858	0.0220064	0.0850725	0.14914	-0.107198	0.024092	-0.008477	0.0332603	0.14533	-0.0932309	-0.13531	0.341121	0.43079	0.45022	0.154759	-0.0878473	0.104671	0.174789	0.308476	0.158006
AAATACAG	-0.06572	0.015664	0.107015	-0.160091	0.00681216	-0.057289	-0.044462	-0.0478089	0.134323	0.139619	-0.04672	0.004884	-0.117932	-0.155796	0.062691	0.11928	-0.021266	0.08654	0.113195	0.051216	0.100833	-0.13129	0.216954	-0.051908	0.261789	0.402456	0.201929	0.0434269	0.0580856	0.0503336	0.00761865	0.0952101	-0.05455	-0.173941	-0.08181	0.0217563	0.0968597	0.033591	-0.162143	-0.14747	-0.092666	0.1721	0.221817	0.070279	-1.06215e-05	0.162541	0.147855	-0.0729313	0.131176
AAATACAT	0.03442	-0.070825	0.063472	0.07072	-0.0450767	0.124516	-0.27769	-0.19145	0.16706	0.0902189	0.08436	0.214827	1.85858e-05	0.122875	-0.0815427	0.13784	0.238182	0.05494	0.059771	0.148935	0.149593	-0.08252	-0.0348	-0.0695211	0.22544	0.349698	0.207794	-0.0689351	-0.0614128	0.0450212	0.14007	0.103829	0.13809	0.07067	-0.089749	-0.132087	0.122759	0.048444	-0.220573	-0.21596	0.243029	0.44122	0.465467	0.145885	-0.161969	0.0292606	0.11399	-0.104445	0.105403
AAATACCA	-8e-05	0.122829	0.178258	-0.08014	-0.116347	-0.17444	-0.136551	-0.0972985	0.014156	0.139433	0.18175	-0.009418	-0.0799014	-0.022934	-0.0416323	0.06232	-0.006344	0.08195	-0.067038	-0.043157	-0.078679	-0.0648	-0.099926	0.146805	0.280847	0.275361	0.083944	0.0216231	0.0621033	-0.167276	0.139686	0.00747603	0.02477	-0.043327	-0.224644	-0.0708441	0.0988573	-0.077273	-0.159969	-0.044	0.199544	0.1211	0.001335	0.082655	-0.12686	0.265332	0.030243	-0.0495823	0.245848
AAATACCC	-0.00592	0.095952	0.038104	0.24731	0.134164	0.056358	0.178034	0.282172	0.158249	0.2038	0.13598	0.188395	-0.000542088	0.163861	0.209492	0.12623	-0.045181	-0.07039	-0.111157	0.09201	0.060175	-0.05997	-0.113713	0.149364	0.222014	0.231917	0.048443	0.258502	-0.0109643	0.0088677	0.0545104	-0.163473	0.1069	0.025039	-0.30172	0.262313	-0.0410002	0.071321	0.208608	0.18877	0.114476	-0.04331	-0.075632	0.0334	0.179242	0.311072	0.0831886	0.0574196	0.176127
AAATACCG	0.05751	-0.28087	-0.124216	-0.078193	0.195481	-0.10735	0.415697	0.240387	0.102175	0.128497	0.07615	0.219689	-0.218617	0.133042	0.289296	0.01202	0.096615	0.01998	-0.176891	0.102676	0.02146	0.17603	-0.239036	0.206564	0.265666	0.263475	0.009121	0.299675	-0.116525	0.143041	0.175597	-0.0156568	0.11775	-0.101149	-0.095898	0.339026	-0.109432	-0.053092	0.247754	0.3204	0.103073	0.06556	-0.187019	0.12578	0.411381	0.405311	0.107062	0.00741015	0.230719
AAATACCT	0.0896	0.141511	0.186628	0.130368	0.0299132	0.214137	-0.0107795	-0.0834376	0.332409	0.0758625	0.09914	0.179733	-0.0318501	0.143635	-0.0165993	0.0632	0.04667	-0.06743	-0.086898	0.03895	0.156048	-0.14418	-0.117581	-0.0112375	-0.00482775	0.191932	0.145791	-0.00475447	-0.0550182	-0.134366	0.000358903	-0.127965	0.01152	0.184463	-0.037562	0.0368587	-0.076799	0.130448	-0.0466781	-0.01387	0.224649	-0.00338	0.264678	0.227881	-0.0678857	0.17155	-0.0228665	-0.0672193	0.0277961
AAATACGA	0.33252	-0.131645	0.097108	-0.045192	0.0474158	-0.117415	-0.0598432	-0.271383	0.107657	0.114661	0.15906	-0.000766	-0.0293837	-0.051312	-0.0736221	0.11982	0.093447	0.16719	-0.005205	0.027263	0.093399	0.45141	0.055868	-0.165169	0.220373	0.201848	0.077115	-0.0418817	0.0768644	0.161547	0.122991	0.00477228	0.15645	-0.206333	-0.02726	-0.0119549	0.0374797	-0.081903	-0.126653	-0.08829	0.143061	0.23073	0.257164	0.054444	-0.128377	0.121895	0.123706	0.0748028	0.213375
AAATACGC	0.03081	-0.198156	0.097563	0.2315	-0.0392204	-0.063241	0.0360358	0.019606	-0.058192	0.0873833	0.10027	-0.151053	-0.0131344	-0.11703	0.0943236	0.14388	0.275133	0.19531	-0.185494	0.007646	0.331213	0.19359	-0.232103	0.240942	0.102948	0.234282	-0.000695	0.0504793	-0.0848299	0.0160163	0.0695938	0.11504	0.01507	-0.282061	-0.031684	0.149674	-0.0804689	-0.134331	0.105312	0.1788	-0.0308	0.30959	0.334166	-0.126869	-0.0287736	0.273352	-0.000568934	0.344671	0.148896
AAATACGG	0.3144	-0.166243	-0.005911	-0.102182	0.186523	0.119542	0.121446	0.0381683	0.104897	0.140703	0.10504	0.237028	0.0761777	0.226439	0.0772394	0.01261	0.012165	0.1669	-0.204307	0.03485	-0.12962	0.26495	-0.180762	-0.223435	0.177783	0.273105	0.1416	0.199267	0.0286384	0.0322259	0.13342	0.176268	0.14915	-0.009395	-0.110769	0.17266	0.0419051	0.030509	0.148684	0.08618	0.147293	0.07841	0.106818	0.058683	0.134399	0.260876	0.106227	-0.115542	0.288313
AAATACGT	0.03898	-0.215422	0.068778	-0.019007	0.104613	0.223257	-0.225479	-0.150786	0.19253	-0.0510847	0.135	0.157662	0.0594931	0.015024	-0.103491	0.10038	0.088754	0.2506	0.321688	0.004823	0.22108	0.09318	0.062889	-0.0134982	0.0149886	0.0982532	0.314225	-0.0787602	-0.0232628	-0.172333	-0.0278721	0.0130493	0.12822	0.072655	-0.172529	-0.0621912	-0.0407408	0.300133	-0.171849	-0.134	0.267523	0.24643	0.383896	0.16246	-0.137168	0.0694664	-0.0228448	0.227705	0.174142
AAATACTA	0.05436	-0.043147	0.154469	0.044106	0.119569	0.025962	-0.0703443	-0.184165	0.119486	0.246206	0.04165	0.125715	0.0113586	0.040089	-0.0650231	0.11191	0.179805	0.21576	0.11674	0.092859	0.019725	-0.04488	0.100779	-0.0695327	0.277975	0.340125	0.233256	0.0706133	0.0393302	-0.0305018	0.190203	0.0681671	0.14175	0.008862	0.065246	0.0634542	0.128279	0.008364	-0.190933	-0.0697	0.002286	0.15962	0.174682	0.1867	-0.173969	0.138886	0.131416	-0.0773654	0.222042
AAATACTC	0.00717	-0.16505	0.011785	-0.102965	-0.0982203	0.107855	0.0599688	-0.00848191	0.275259	0.0789321	0.09481	0.212704	-0.0781422	0.214224	0.00960886	0.06991	-0.009842	0.10867	0.010097	0.172644	0.099831	-0.04175	0.076524	-0.0442025	0.153255	0.244018	0.273181	0.0122261	0.00458718	-0.0752657	0.0780622	0.131374	-0.05357	-0.064945	-0.305139	0.103528	0.00119308	0.079998	-0.0963258	-0.00865	0.170015	0.03342	0.104728	0.227255	-0.0289918	-0.0334073	0.108609	-0.266328	0.0231748
AAATACTG	0.07019	0.004412	0.24444	0.116144	-0.00885422	0.130137	-0.148839	-0.142634	0.239274	0.100531	0.11357	0.18907	0.0224251	-0.004373	-0.0918301	0.16053	0.080972	0.04099	0.106662	0.082374	0.046251	-0.03151	0.049154	0.0169467	0.133488	0.260738	0.234494	-0.127384	-0.0482131	0.0609185	0.0715133	-0.0987383	0.18804	-0.120106	0.038691	-0.0574393	0.0653354	0.058739	-0.211977	-0.05758	0.066596	0.01092	0.048481	0.137277	-0.0948311	0.0733949	0.061317	-0.118005	0.0350414
AAATACTT	0.25552	0.106278	0.128138	0.095105	-0.0751634	0.251315	-0.117657	-0.0210319	0.127783	0.00024723	0.17743	0.133045	-0.108469	0.127875	-0.0290294	0.14165	0.16638	0.14032	0.023562	0.130734	0.115768	-0.07089	0.01903	-0.00815401	0.16439	0.295723	0.223685	-0.0231621	-0.0755856	-0.0942002	0.0720696	-0.0362314	0.01468	-0.053923	-0.035654	0.0906857	0.0480557	-0.004805	0.0200335	-0.00908	0.088537	0.20776	0.17652	0.167737	-0.133536	0.0919489	0.0705696	-0.0138809	0.00359794
AAATAGAA	-0.03194	-0.102016	0.146803	0.15005	0.0107317	0.249318	-0.0983774	-0.165152	0.426288	0.134343	-0.06384	0.096253	-0.0693187	0.030721	-0.0344343	-0.01173	0.21926	0.08092	0.248477	0.037618	0.183393	0.03886	0.149034	0.053222	0.218858	0.227898	0.236247	0.0272718	-0.106525	0.144789	0.116645	-0.196339	-0.14487	0.058755	0.003995	0.0234379	0.090476	-0.018298	-0.0776697	-0.053	0.107341	-0.0961	0.086389	0.405151	-0.119471	-0.096543	0.093556	-0.0723326	0.108814
AAATAGAC	-0.02538	0.062961	-0.021957	0.027056	0.0628493	0.110433	-0.0375515	-0.0491638	0.164942	0.127036	0.0409	0.15523	-0.214522	0.0881	-0.150049	0.14288	0.075724	0.04088	0.220041	0.017573	0.10412	-0.04152	-0.060619	0.0278266	0.22397	0.311304	0.220391	-0.0734388	0.158035	0.0544808	-0.0708726	-0.0646658	0.22975	0.119283	-0.137681	0.142097	0.162279	0.052824	-0.146566	-0.05826	0.206574	-0.06523	0.082632	0.161592	-0.102144	0.0961356	0.117453	0.186672	0.206582
AAATAGAG	-0.13655	0.039827	0.036919	0.008922	0.239751	0.182521	0.0816225	-0.0110835	0.237456	0.260529	-0.09341	0.116878	0.107982	0.100016	-0.0554398	-0.07607	0.004399	0.094	0.121679	0.249833	0.065161	-0.05891	0.169177	0.0475648	0.345572	0.324886	0.023808	0.260898	0.0429164	0.159753	0.279773	-0.00585651	-0.03102	0.124211	-0.010911	0.188083	0.189871	0.026936	-0.00836463	-0.10581	0.178813	0.14854	-0.119232	0.137234	0.0311689	0.163396	0.360683	0.10266	0.368359
AAATAGAT	0.14619	-0.051527	0.210686	0.036185	-0.00100386	0.242232	-0.000714775	-0.238134	0.182152	0.193373	0.16839	0.19185	-0.116018	0.21833	0.000603601	0.29745	0.20385	0.27159	0.092888	0.245575	0.039746	0.12149	0.378009	-0.0146537	0.274961	0.341896	0.34838	0.0768774	0.234576	0.373117	0.353758	-0.0432883	0.12519	0.075042	0.304628	0.0692697	0.236034	0.043185	-0.155163	0.10357	0.072028	0.12345	0.043781	0.2319	-0.0327007	0.155002	0.207812	-0.261414	0.258387
AAATAGCA	-0.06998	-0.027744	0.078974	-0.026788	-0.0997841	0.154715	-0.108083	-0.244622	0.276945	0.112375	0.03602	0.007057	0.0199346	-0.02029	-0.0639095	0.0744	0.041283	0.03949	-0.030616	0.030399	0.167715	-0.18634	-0.140392	0.129399	0.143612	0.177597	0.240792	-0.0728221	-0.079142	-0.0677127	-0.0942044	0.0476369	0.047	-0.050614	0.026513	0.0412733	0.0549711	0.128001	-0.112045	-0.17493	0.052691	0.09432	-0.021	0.197289	-0.102619	0.127472	0.114279	-0.110819	0.106014
AAATAGCC	-0.09409	0.057613	0.002172	0.033016	0.0804564	-0.040626	0.154986	0.171695	0.056082	0.137808	-0.09464	0.017065	-0.0907889	0.063771	0.112588	0.00796	0.064542	0.02809	-0.119413	-0.03681	-0.076888	-0.29076	0.088132	0.0378672	-0.114507	0.0305017	0.014059	-0.0168785	0.10395	-0.17278	-0.105255	-0.0749159	-0.09245	-0.1196	-0.123947	0.0975453	0.140212	-0.005654	0.096196	0.09301	0.11811	-0.184	-0.146451	0.104077	0.196805	0.0567578	0.0438108	-0.0667006	0.120305
AAATAGCG	0.06387	-0.023627	0.043679	0.163968	-0.118678	0.104924	-0.143595	-0.253416	0.209247	-0.136646	0.15531	0.069046	0.0241482	-0.049163	0.12349	0.03842	0.137592	-0.02413	0.136452	0.00837	0.42743	-0.05474	0.092629	0.210971	-0.00335089	0.12574	0.102708	0.0611819	-0.000950201	-0.108267	0.0506058	-0.0606808	0.14673	0.088342	-0.094387	-0.078145	0.0787787	0.105592	0.00057612	0.02854	0.104236	0.08751	-0.132634	-0.051552	0.0571328	0.200617	-0.0875366	0.148299	0.0304284
AAATAGCT	-0.06599	-0.071509	0.153643	0.040407	-0.0102187	-0.04419	-0.0636577	-0.166798	0.096885	-0.0526985	-0.08488	0.046358	-0.170262	0.023091	-0.153463	0.07636	0.064459	-0.00989	0.090347	0.154347	0.016702	-0.09965	-0.052237	0.00647036	-0.0566969	0.118906	0.195084	-0.0657542	-0.158168	-0.0351091	-0.0361127	-0.0923384	-0.13006	-0.081191	0.121208	-0.00781254	-0.0566463	0.096148	-0.139281	-0.13476	0.011464	-0.12849	0.012119	0.045716	-0.11375	0.0893472	-0.0451913	-0.241053	0.00966482
AAATAGGA	0.11967	-0.057842	0.133816	0.155719	-0.0755945	0.081367	-0.084546	-0.166797	0.128796	0.194258	0.18044	0.058338	-0.0478876	0.069709	-0.0650677	0.16211	0.159488	0.16446	0.13259	-0.016306	0.16691	-0.09099	0.178022	-0.0447793	0.244944	0.164973	0.250143	0.0912902	0.151904	-0.000968312	0.132497	0.0953533	0.3352	0.122425	0.006363	0.0715385	0.1723	0.022112	-0.192624	-0.02101	-0.06868	0.04788	0.028757	0.114789	-0.0534354	0.0812627	0.150976	0.00600242	0.352102
AAATAGGC	0.00611	-0.037756	0.025035	0.079089	0.0129973	0.059932	0.00626966	-0.0707814	0.135625	0.154446	-0.01204	-0.158342	-0.0623829	-0.152953	0.00900935	0.04757	0.354367	-0.00092	-0.004092	0.132265	0.249036	-0.17335	-0.052662	-0.197102	0.113821	0.116984	-0.109894	0.201712	-0.0964979	0.0268904	0.0801134	-0.226992	0.08995	-0.000324	-0.098387	0.170189	-0.119193	-0.19474	0.0112248	0.16867	-0.146005	-0.06455	0.110993	-0.028408	0.150007	0.0313582	0.0985846	0.0910852	0.324955
AAATAGGG	-0.07899	-0.119188	0.063543	0.191267	0.0381558	0.080475	0.0404486	-0.0294763	0.255621	0.112031	0.14284	0.136444	-0.176149	0.170706	0.0462832	0.0008	0.028158	-0.19782	0.075519	0.054832	0.029118	-0.13314	0.07216	0.182144	0.0442479	0.145834	0.058584	-0.10377	-0.067175	-0.0910969	-0.077025	-0.213691	0.17975	0.468427	-0.044356	0.066279	-0.0999229	0.035053	-0.0127107	-0.03735	0.020609	-0.0284	-0.210047	0.095244	-0.0222511	0.128469	-0.0537509	-0.0574707	0.316167
AAATAGGT	-0.0416	-0.095085	0.004102	0.072539	0.0963073	0.177366	-0.155558	-0.154656	0.1038	0.0296188	0.00789	-0.086786	0.0255209	0.009456	-0.137752	0.09385	-0.007167	0.02852	0.152339	0.103711	0.040614	-0.0638	0.058566	-0.349404	0.0710405	0.173018	0.130838	-0.0341702	-0.0142253	-0.0649723	-0.000454611	-0.0177726	0.17029	-0.057742	-0.189283	0.0237794	0.0578016	-0.019516	-0.254346	-0.11383	-0.041062	0.12933	-0.031804	0.124409	-0.123926	-0.110625	0.00866215	-0.103238	0.339756
AAATAGTA	0.14411	-0.105704	0.064979	0.174241	-0.0975074	0.225804	-0.0527183	-0.0660132	0.263782	0.148499	0.18143	0.276024	-0.122032	0.21791	0.0565068	0.16139	0.083261	0.10912	0.026572	0.006222	0.140366	0.07464	0.075365	0.115919	0.145007	0.242799	0.324496	-0.0420474	-0.0171295	0.067835	0.00168004	-0.106171	0.06823	0.016329	-0.118817	0.204832	0.078964	0.182817	0.0112877	0.00936	0.288986	0.09909	0.036896	0.15999	-0.100875	0.22032	0.096251	-0.193096	0.264741
AAATAGTC	0.00163	-0.134858	0.059646	-0.158653	0.0119132	0.042873	0.0577215	0.0261767	0.045437	-0.125935	-0.09814	-0.056025	-0.0821027	-0.01476	0.0410756	0.00929	0.118142	-0.23401	-0.052614	0.036874	0.078179	-0.0637	0.045481	-0.104506	0.0532676	0.250742	0.177205	0.0278997	-0.0727945	-0.0895845	-0.0877931	-0.180036	-0.02623	-0.244626	-0.071816	0.102092	-0.076087	-0.107704	-0.0166339	0.1705	-0.049145	-0.14304	-0.053394	0.135926	0.0540587	0.00945519	0.0606075	-0.0964126	0.127914
AAATAGTG	0.24008	-0.20149	0.219539	0.001171	-0.0689953	0.260614	-0.0946344	-0.0965698	0.139453	0.112384	0.2577	0.069054	0.0504158	-0.007666	0.0845741	0.21297	0.014723	0.21695	0.172197	0.114548	0.282447	-0.00077	0.128225	0.212746	0.178796	0.283128	0.226474	0.0477663	-0.0172184	-0.0296787	0.205704	0.000900191	0.20302	-0.074102	-0.048581	0.041847	0.119518	0.097802	-0.08803	-0.09371	0.230167	0.21045	-0.008051	0.101673	-0.239551	0.148889	0.059635	-0.00677606	0.161143
AAATAGTT	0.03037	-0.099425	0.142995	-0.005577	-0.0110518	0.177075	0.0164796	-0.0776106	0.152568	0.141665	0.1285	0.26772	0.0621439	-0.041654	0.00028593	0.13283	0.151163	0.14073	-0.040902	0.064535	0.182989	-0.06639	0.143575	-0.0552874	0.193108	0.324323	0.211395	0.104697	0.0338979	0.311421	0.301794	0.118401	0.13831	-0.107727	0.042542	0.180571	0.192652	-0.026958	-0.0352739	0.10037	0.172136	0.07956	0.087851	0.179809	0.0670253	0.230716	0.0909519	-0.071184	0.208613
AAATATAA	0.13638	-0.326676	0.038638	0.107891	0.211062	0.214637	0.0158442	-0.0421832	0.215826	0.341267	0.24664	0.201436	0.014864	0.01922	0.123286	0.20309	0.146686	0.23285	0.223379	0.120966	0.192969	0.07538	0.203356	-2.12368e-05	0.318038	0.367352	0.328312	0.185525	0.0221366	0.0623976	0.29547	0.188917	0.2503	0.076492	0.237007	0.280694	0.089857	0.063057	-0.00316066	0.0848	0.273203	0.2249	0.186792	0.154298	0.044557	0.313972	0.326617	0.0606531	0.218008
AAATATAC	0.06971	-0.01533	0.262893	0.131389	-0.039096	0.235593	-0.074279	-0.113223	0.204143	0.159593	-0.09154	0.121483	-0.0458571	0.147612	-0.131741	0.17759	0.116198	0.14461	0.073151	0.060963	0.18618	0.16887	-0.096919	0.0431507	0.267564	0.350323	0.294962	0.0223564	-0.11274	-0.0606726	0.203034	-0.118039	0.07161	0.033811	-0.005134	0.0170038	0.0577349	-0.004291	-0.184669	0.01453	0.258941	0.05389	0.266971	0.196947	-0.176149	0.10616	-0.148719	-0.134598	0.164325
AAATATAG	0.23876	-0.160662	0.085803	0.016717	-0.0200254	0.316774	-0.0487088	-0.110286	0.22485	0.0765067	0.20934	0.122937	0.121075	0.144321	0.0741426	0.22372	0.04413	0.29735	0.127443	0.139285	0.188328	-0.00859	0.057855	0.0171763	0.252231	0.322695	0.361786	0.0235514	0.0575084	0.0732018	0.162878	0.179512	0.08036	-0.001603	-0.054043	-0.00794564	0.0810829	0.145534	0.0233207	-0.02746	0.161487	0.10796	-0.017803	0.267645	-0.0726936	0.146986	0.0644717	0.230472	0.147414
AAATATAT	0.12549	-0.12185	0.156067	-0.100618	0.000739553	0.246739	0.067494	-0.0535856	0.185394	0.253285	0.3054	0.30459	0.0812222	0.156239	0.0212151	0.29519	0.204154	0.26984	0.067363	0.155231	0.31061	0.08921	0.051965	-0.104549	0.382599	0.369562	0.386843	0.19433	0.145368	0.0387008	0.253225	0.102362	0.15243	-0.138051	0.174826	0.176046	0.133465	0.143591	-0.0328444	0.06069	0.211396	0.29749	-0.021422	0.256626	-0.00609704	0.220152	0.312365	0.0923856	0.173757
AAATATCA	0.37575	-0.139004	0.078895	0.17985	-0.230947	0.120222	-0.277271	-0.215629	0.198115	0.00564433	0.24772	0.168964	0.116622	-0.032778	-0.212941	0.1792	0.079043	0.13868	-0.069122	0.102919	0.212437	0.03448	-0.020041	0.143394	0.186115	0.235252	0.352599	0.0268323	0.196132	-0.333001	0.129563	0.0433865	0.11007	0.032331	0.265803	-0.0744652	0.143997	0.063237	-0.245388	-0.08744	0.191772	0.07537	0.006402	0.199563	-0.0654004	0.144562	0.0893023	-0.115666	0.0635582
AAATATCC	0.06592	0.035287	0.109625	-0.026513	0.154473	0.13044	0.296199	0.28782	0.163898	0.180252	0.15431	0.238438	-0.0607956	-0.063714	0.281187	0.04679	-0.127639	0.10094	-0.139677	0.037182	0.193671	0.10311	-0.188573	-0.0171231	0.208582	0.212403	0.189911	0.232243	0.108898	0.0427684	0.19271	-0.083685	-0.01409	-0.006382	-0.068088	0.200736	0.0277465	-0.00023	0.210299	0.2204	0.307539	0.09453	0.033342	0.171577	0.209763	0.373572	0.0787261	-0.0333803	0.255615
AAATATCG	0.27141	-0.317343	0.102845	0.1071	0.0357758	0.070395	0.12335	0.0437698	0.067751	0.0950859	0.15109	0.076725	-0.0805933	0.085191	0.0401988	0.16431	-0.049804	0.1659	-0.060752	0.042327	0.128079	0.2288	0.074788	0.248761	0.0736211	0.251793	0.151943	0.183758	0.246468	-0.202989	0.16196	-0.00752608	0.10851	0.026782	0.141566	0.151143	0.198735	-0.002806	-0.0267069	0.30324	0.158298	0.09291	-0.049418	0.002719	0.0874491	0.244557	0.13502	0.0674516	0.028749
AAATATCT	0.03611	-0.118133	0.15065	0.095763	-0.100055	0.030723	-0.110033	-0.0718207	0.157021	0.16791	0.1142	0.099438	-0.115869	-0.027297	-0.161272	0.15503	0.154163	0.04891	0.12211	0.190662	-0.084402	-0.08006	-0.092412	0.0874961	0.00348886	0.184388	0.183858	0.0894774	0.154884	0.162474	0.121457	0.0110623	-0.07297	-0.038115	0.232059	0.115109	0.0630654	-0.061214	-0.0327356	0.09583	0.023774	0.00858	-0.082871	0.181735	-0.150631	0.180418	0.0641107	-0.0685528	0.0233787
AAATATGA	0.06961	-0.051941	0.214052	0.154031	-0.00051239	0.166085	-0.253118	-0.251328	0.232857	0.198	0.23368	0.227787	0.102699	0.175552	-0.10768	0.24461	0.269924	0.23863	0.204006	0.191765	0.159238	-0.13182	0.121308	0.0996773	0.186951	0.30573	0.202591	0.0404014	0.0615529	-0.195853	0.184069	0.385131	0.12278	-0.022573	0.020778	0.0180567	0.121068	0.117455	-0.233956	-0.25222	0.215404	0.06944	0.111207	0.181057	-0.178524	0.138098	0.127291	-0.0469349	0.122447
AAATATGC	0.03611	-0.095328	0.100675	0.168639	-0.0135233	0.038428	0.0833214	-0.00572582	0.210669	0.0507023	0.06897	0.317491	0.112401	0.031874	-0.0616374	0.01561	0.140983	0.11993	0.202984	0.256235	0.367441	0.04988	0.007904	0.20618	0.0767433	0.278328	0.164046	0.0791908	-0.23452	-0.0382776	0.159067	0.0434533	-0.17736	-0.123445	-0.134522	0.0730641	-0.192003	-0.104616	-0.0862713	-0.07163	0.110041	-0.04172	0.080607	0.064036	-0.0202259	0.0915774	0.0652863	-0.0503598	0.0212927
AAATATGG	0.00692	-0.007183	0.010089	0.022117	-0.056425	0.217783	-0.124941	-0.0933184	0.100647	0.0935047	-0.00169	0.16968	0.0437536	0.123442	-0.125019	0.04585	0.004786	-0.00593	0.123101	0.164617	0.146952	-0.0875	0.114678	-0.028821	0.192926	0.188275	0.199767	-0.156781	0.000997622	0.0434171	-0.000571532	0.0525048	0.10554	0.018907	0.083048	-0.0878106	0.10694	0.096022	-0.057572	-0.15565	0.121057	-0.00812	-0.08559	0.173855	-0.147657	0.0773102	0.0149848	0.169299	0.268565
AAATATGT	0.3341	-0.224472	0.205866	0.031175	0.0420019	0.233512	0.0242503	-0.0670203	0.153133	0.148286	0.27655	0.224301	0.0195413	0.161803	0.00253104	0.22294	0.167355	0.29842	0.230643	0.088131	0.297315	0.25102	0.023743	0.0887381	0.254327	0.268093	0.313311	0.178204	-0.0623607	-0.064013	0.131708	0.155491	0.21076	-0.041697	-0.184745	0.212563	0.00153827	0.039202	0.0835701	0.18051	0.169312	0.27693	0.216967	0.16128	0.067456	0.292384	0.0894322	0.0446676	0.114676
AAATATTA	0.21736	-0.210034	0.019923	-0.021505	-0.0579726	0.109678	-0.147866	-0.172326	0.188832	0.150487	0.2984	0.19235	0.188878	0.086362	-0.0803706	0.31531	0.052969	0.28566	0.071902	0.105843	0.314278	0.1606	0.194119	0.0332648	0.229805	0.318005	0.372687	-0.0387036	0.13541	-0.0166023	0.105236	0.193796	0.16349	-0.032155	-0.042592	-0.0236651	0.131773	0.116003	-0.238031	0.02842	0.216122	0.31729	0.129722	0.150236	-0.118899	0.221993	0.162445	0.294578	-0.0734443
AAATATTC	0.08744	-0.16163	0.012819	0.131662	-0.0163524	0.018448	0.0209014	-0.0728258	0.127338	0.0683061	0.24884	0.011564	-0.149278	-0.078112	0.127567	0.18341	0.088344	0.22117	0.103274	-0.021794	-0.06588	0.08942	-0.126348	-0.0708825	0.342011	0.314876	0.135063	0.01438	-0.111453	-0.104987	0.155398	0.0279025	0.14918	-0.115025	-0.09351	0.0333137	-0.0226115	0.04523	0.0156593	-0.15644	0.142094	0.06757	0.084038	0.295044	-0.0404579	0.346853	0.168941	-0.0837287	0.207137
AAATATTG	0.16361	-0.265948	0.052037	0.075405	0.0833001	0.102643	0.192346	-0.0213263	0.215807	0.0774346	0.24936	0.154582	-0.116491	-0.041098	0.0777595	0.22167	0.163488	0.28551	0.192807	0.082384	0.224109	0.10245	0.103618	0.174084	0.263437	0.32241	0.309335	0.112073	0.0819912	-0.115391	0.118961	0.101245	0.11631	0.066508	-0.11861	0.145692	0.174486	0.09999	0.0556329	0.04364	0.228439	0.02913	0.002247	0.133004	0.0530037	0.234388	0.224085	0.0676559	0.126866
AAATATTT	0.17374	-0.367655	0.023528	0.02381	0.0105859	0.16504	-0.144696	-0.285232	0.161717	0.200027	0.22812	0.207934	0.00711529	-0.037807	0.0423292	0.14139	0.044985	0.2457	-0.00529	0.117304	0.249635	-0.00064	-0.012727	-0.0524563	0.325717	0.409676	0.275755	0.147293	-0.075409	0.0121971	0.235752	0.0386908	0.04595	0.045124	0.191945	-0.0250037	0.0280062	0.21986	-0.0577097	-0.14759	0.259732	0.08656	-0.050923	0.217999	-0.0315561	0.251861	0.279608	0.0671998	0.249469
AAATCAAA	-0.04973	-0.15817	0.103596	0.06412	0.0515696	0.254392	-0.0851691	-0.239843	0.285026	0.299272	0.18874	0.142527	-0.0363237	-0.097943	-0.0232607	0.17545	0.083335	0.15282	0.110323	0.172724	0.10064	-0.17461	0.18531	-0.221821	0.309677	0.24781	0.313392	0.17438	0.101768	0.0498388	0.24106	0.0221469	0.06548	-0.067076	0.290356	0.0849174	0.186946	0.011741	-0.113869	-0.12319	0.129592	0.07297	0.047525	0.115175	-0.0657176	0.18874	0.117971	-0.113942	0.0790618
AAATCAAC	-0.04542	-0.090484	-0.132626	-0.148841	-0.0238796	0.060624	-0.138944	-0.166162	0.140125	0.0718922	0.00702	-0.099966	-0.0696301	-0.061124	-0.108012	0.13314	0.016054	-0.02918	-0.065903	-0.016004	0.120693	-0.08802	-0.270645	0.0133856	0.199755	0.276653	0.218379	-0.0582185	0.0576321	-0.036425	0.0118301	-0.104246	0.00896	0.064961	0.232475	0.0868503	0.114075	-0.004613	-0.184265	-0.1082	0.167461	0.10406	0.201239	-0.043366	-0.135678	0.0246748	-0.0238376	-0.251386	-0.20472
AAATCAAG	0.15674	0.117127	0.01268	0.044274	0.162967	0.111705	-0.0186418	-0.0633831	0.18531	0.146905	-0.06208	-0.025282	0.110517	0.01465	-0.165578	0.16425	0.118493	0.2053	0.219932	0.222675	0.033553	0.13643	0.157553	-0.0286339	0.0226503	0.00723225	0.278283	0.168364	0.188143	-0.0436267	0.16337	-0.149626	0.02286	0.223705	0.275478	0.045517	0.198205	-0.013071	-0.0875408	0.02913	0.131569	-0.05153	0.19552	0.188597	-0.114226	0.0488049	-0.0303545	-0.0311306	0.138953
AAATCAAT	0.1421	-0.138872	0.052712	-0.054687	0.10058	-0.122587	0.00525665	-0.113117	0.100388	0.167339	0.10905	0.103882	-0.0430018	-0.027665	-0.0182174	0.20474	0.090534	0.19867	0.094978	0.162805	0.086346	-0.10247	0.165608	0.121149	0.179267	0.227487	0.25856	0.141313	0.223519	0.0821872	0.303935	-0.0910358	-0.08632	-0.050334	0.32801	0.0372463	0.314231	-0.038648	-0.0755995	-0.13568	0.009998	0.21965	0.157454	0.041274	-0.099494	0.0717098	0.2067	-0.101424	0.118555
AAATCACA	0.01756	-0.037389	-0.089542	-0.021415	0.0345748	0.133861	-0.0605533	-0.132764	0.263301	0.0781441	0.05001	0.069703	0.261633	0.070905	-0.0261106	0.00243	-0.093221	0.00167	0.048826	0.105365	0.073905	-0.03714	-0.028763	-0.0352956	0.0914396	0.127711	0.274597	-0.0100075	0.0312801	-0.165285	-0.0793752	-0.0706245	0.04996	-0.061476	0.233997	-0.0986095	0.0365677	0.063062	-0.18804	-0.12074	0.176663	0.16538	0.239755	0.102379	-0.180357	0.0335064	0.0374021	0.124936	-0.0245023
AAATCACC	0.33572	-0.11728	-0.009895	0.106505	0.0193685	0.084525	0.00265272	0.0201222	0.125154	0.136512	0.0779	0.108737	0.250529	0.11335	0.0568113	0.24895	-0.217099	0.19722	0.12536	-0.00783	-0.128582	-0.07913	0.151324	0.0424816	0.0390069	0.0531303	0.14395	0.134364	0.167505	-0.100718	0.200155	0.18167	0.09398	-0.016094	0.225582	0.263427	0.20125	0.041002	-0.0179664	0.10912	0.115584	0.06139	0.108367	-0.0039	0.122394	0.162977	0.0772202	0.137107	-0.0287074
AAATCACG	0.28434	-0.099066	0.048542	0.030187	-0.0251454	0.083404	0.0467988	0.101601	0.096849	0.0949366	0.14847	-0.183711	0.462225	-0.162818	0.0912963	0.15247	0.079294	0.20328	-0.029154	-0.088972	0.16244	0.12333	0.011741	0.167156	0.0989254	0.027166	0.112865	0.135187	-0.00197957	0.123701	0.182629	0.156787	0.08022	0.108971	0.173876	0.194872	0.0834495	-0.109141	0.147542	-0.0297	0.020175	0.15491	0.191735	-0.018012	0.0715148	0.388207	0.0545151	0.37089	0.0517899
AAATCACT	0.37369	-0.084831	-0.085174	-0.292591	-0.0544734	0.071299	-0.163197	-0.197534	0.210834	0.111593	0.14133	0.058834	0.142821	-0.136453	-0.133773	0.14068	-0.077533	0.19324	-0.254057	0.114725	0.061073	0.00461	-0.174828	-0.00360058	0.107284	0.245176	0.243692	-0.127022	0.107952	0.0491392	0.145823	0.103137	-0.09867	-0.010132	0.197709	-0.0798404	0.126511	-0.062129	-0.231539	-0.13813	-0.012646	0.00442	-0.029194	-0.011543	-0.156348	0.179458	0.122702	-0.150111	0.132207
AAATCAGA	0.19454	0.056675	0.038677	0.022017	0.0449263	0.030607	-0.00527932	-0.0913774	0.214041	0.170787	0.08425	0.028464	0.00812566	0.110469	-0.0919471	-0.01077	0.047899	0.15168	-0.034497	0.055193	0.002216	0.0265	0.107496	0.0534297	0.0908736	0.0792609	0.164046	0.0258377	0.172877	0.215487	0.24103	-0.169178	-0.0181	-0.089263	0.318457	-0.050354	0.241463	0.034773	-0.0846573	-0.11273	-0.005687	0.06847	-0.114625	0.032627	-0.123578	0.0262746	0.00505578	-0.018359	0.178195
[truncated: 32,058 more rows]
[truncated: 104 more columns]
