# Supplementary material for: Curated collection of yeast transcription factor DNA binding specificity data reveals novel structural and gene regulatory insights
Source: Genome Biol. 2011 Dec 21;12(12):R125. doi: 10.1186/gb-2011-12-12-r125 (PMC3334620; doi:10.1186/gb-2011-12-12-r125)
Supplement: Additional file 6 — Table S7. Discrepancies between in vivo and in vitro motifs for S. cerevisiae TFs. [file gb-2011-12-12-r125-S6.XLS]

## Sheet: Sheet1
Table S7. Discrepancies between in vivo and in vitro motifs for S. cerevisiae TFs.
Index	TF	DNA-binding domain	Motif source	Motif logo	Enrichment in ChIP-chip data (grey = not significant)	Similarity to other in vitro motifs (DBD of TF; TomTom p-value; TomTom E-value). Only the top two matches are shown (if E-value<1).			Conclusion
1	Cha4	Zn2-Cys6 fungal-type	In vitro motif (Zhu et al.)		Cha4_SM: AUC=0.513, p=0.83	Rds1_secondary (Zinc cluster; p=4.6e-05; e=0.013); Ykl222c (Zn2-Cys6 fungal-type; p=0.000464; E=0.131)			Direct DNA binding motif
			In vivo motif (MacIsaac et al. - PhyloCon)		Cha4_SM: AUC=0.660, p=0.015	Pbf1 (HTH myb-type; p=0.000228; E=0.0649); Pbf2 (HTH myb-type; p=0.000260; E=0.0741)			Indirect DNA binding motif / Motif of co-regulatory TF
2	Cst6	bZIP	In vitro motif (this study)		Cst6_YPD: AUC=0.563, p=0.04	Gcn4_secondary (bZIP; p=5.912e-13; E=1.679e-10); Sko1_secondary (bZIP; p=1.181e-06; E=0.000335)			Direct DNA binding motif
			In vivo motif (MacIsaac et al. - PhyloCon)		Cst6_YPD: AUC=0.560, p=0.05	Weak matches (E>4) to Tec1 and part of Mig1 (none of them are bZIPs)			Possibly spurious motif
3	Fhl1	Forkhead	In vitro motif (Zhu et al.)		Fhl1_SM: AUC=0.758, p=0.055	No matches with E<1.			Direct DNA binding motif
			In vivo motif (MacIsaac et al. - PhyloCon,Converge)		Fhl1_SM: AUC=0.861, p=0	Rap1 (HTH myb-type; p=0.000425; E=0.120); Stp4 (C2H2-type zinc finger; p=0.00767; E=2.180)			Indirect DNA binding
4	Gat3	GATA-type zinc finger	In vitro motif (Zhu et al.)		Gat3_YPD; AUC=0.483, p=0.95	Srd1 (GATA-type zinc finger; p=2.43e-09; E=6.92e-07) Ypr013c (C2H2-type zinc finger; p=6.4e-05; E=0.018)			Direct DNA binding motif
			In vivo motif (MacIsaac et al. - Converge)		Gat3_YPD; AUC=0.656, p=0.185	Hmra2 (homeobox; p=0.000646; E=0.183); Mot3_secondary (C2H2-type zinc finger; p=0.00112; E=0.320)			Indirect DNA binding motif / Motif of co-regulatory TF / Possibly spurious motif
5	Phd1	HTH APSES-type	In vitro motif Zhu et al.)		Phd1_BUT90; AUC=0.827, p=0; Phd1_YPD; AUC=0.775; p=0	Sok2 (HTH APSES-type; p=0.000581; E=0.165068)			Direct DNA binding motif
			In vivo motif (MacIsaac et al. - Converge)		Phd1_BUT90; AUC=0.77, p=0.015; Phd1_YPD; AUC=0.789; p=0	Mot3 (C2H2-type zinc fingers; p=0.00023; E=0.0655815)			Indirect DNA binding motif / Motif of co-regulatory TF
6	Rox1	HMG box	In vitro motif Badis et al.)		Rox1_H2O2Hi; AUC=0.654, p=0.815	Matalpha2 (homeobox; p=0.000208; E=0.0592); Matched the motisf of human Sox factors (HMG box)			Direct DNA binding motif
			In vivo motif (MacIsaac et al. - Converge)		Rox1_H2O2Hi; AUC=0.790, p=0.02	Yml081w (C2H2-type zinc fingers; p=0.00209; E=0.595); Mig3 (C2H2-type zinc fingers; p=0.00211; E=0.601)			Indirect DNA binding motif / motif of co-regulatory TF
7	Rtg3	bHLH	In vitro motif Zhu et al.)		Rtg3_SM; AUC=0.643, p=0.725	Cbf1 (bHLH; p=9.867e-06; E=0.00280); Pho4 (bHLH, p=2.745e-05; E=0.00779)			Direct DNA binding motif
			In vivo motif (MacIsaac et al. - PhyloCon)		Rtg3_SM; AUC=0.763, p=0	Vhr2 (VRH1; p=0.000205; E=0.0582); Vhr1 (VHR1; p=0.000354; E=0.100573)			Indirect DNA binding motif / motif of co-regulatory TF
8	Sfp1	C2H2-type zinc finger	In vitro motif Zhu et al.)		Sfp1_H2O2Lo; AUC=0.665, p=0.045	Sum1 (unknown; p=5.518e-05; E=0.0156)			Direct DNA binding motif
			In vivo motif (MacIsaac et al. - PhyloCon,Converge)		Sfp1_H2O2Lo; AUC=0.897, p=0	Rap1 (HTH myb-type; p=0.000775; E=0.22)			Indirect DNA binding motif / Motif of co-regulatory TF
9	Sok2	HTH APSES-type	In vitro motif Badis et al.)		Sok2_BUT14; AUC=0.813, p=0	Phd1 (HTH APSES-type; p=0.000229; E=0.0652)			Direct DNA binding motif
			In vivo motif (MacIsaac et al. - Converge)		Sok2_BUT14; AUC=0.838, p=0	Mot3 (C2H2-type zinc finger; p=4.356e-06; E=0.00123)			Motif of co-regulatory TF
10	Sum1	Unknown	In vitro motif Zhu et al.)		Sum1_YPD; AUC=0.694, p=0	Pho2 (homeobox; p=0.000288; E=0.0819); Sfp1 (C2H2-type zinc finger; p=0.00107; E=0.306)			Direct DNA binding motif
			In vivo motif (MacIsaac et al. - PhyloCon,Converge)		Sum1_YPD; AUC=0.892, p=0	Ndt80 (NDT80; p=0.00337; E=0.958) - Sum1 and Ndt80 compete for binding DNA (PMID: 12832469)			Indirect DNA binding motif / Motif of co-regulatory TF / Another mode of binding?
11	Sut1	Zn2-Cys6 fungal-type	In vitro motif (this study)		Sut1_YPD; AUC=0.838, p=0	Sut2 (Zn2-Cys6 fungal-type; p=6.234e-10; E=1.77e-07); Ylr278c (Zn2-Cys6 fungal-type; p=1.207e-06; E=0.000342)			Direct DNA binding motif
			In vivo motif (MacIsaac et al. - PhyloCon,Converge)		Sut1_YPD; AUC=0.837, p=0.005	Mig2 (C2H2-type zinc finger; p=0.00065; E=0.184); Mig3 (C2H2-type zinc finger; p=0.00065; E=0.184)			Motif of co-regulatory TF
12	Uga3	Zn2-Cys6 fungal-type	In vitro motif Badis et al.)		Uga3_SM; AUC=0.495, p=0.665	Ume6 (Zn2-Cys6 fungal-type; p=0.00266541; E=0.756975)			Direct DNA binding motif (motif covers one half-site)
			In vivo motif (MacIsaac et al. - LITERATURE)		Uga3_SM; AUC=0.508, p=0.655	Leu3 (Zn2-Cys6 fungal-type; p=2.306e-05; E=0.00655); Hal9 (Zn2-Cys6 fungal-type; p=0.00104; E=0.298)			Direct DNA binding motif (motif covers both half-sites)
13	Yml081w	C2H2-type zinc finger	In vitro motif Zhu et al.)		Yml081w_YPD; AUC=0.447, p=0.945	Mig2 (C2H2-type zinc finger; p=6.537e-07; E=0.000185); Mig3 (C2H2-type zinc finger; p=6.537e-07; E=0.000185)			Direct DNA binding motif
			In vivo motif (MacIsaac et al. - Converge)		Yml081w_YPD; AUC=0.771, p=0	No matches at E<10.			Indirect DNA binding motif / Motif of unkown co-regulatory TF
14	Yox1	Homeobox	In vitro motif Badis et al.)		Yox1_YPD; AUC=0.611, p=0.005	Pho2 (homeobox; p=1.981e-05; E=0.00562); Smp1 (MADS-box; p=0.000282; E=0.0801)			Direct DNA binding motif
			In vivo motif (MacIsaac et al. - PhyloCon)		Yox1_YPD; AUC=0.608, p=0.01	Mcm1 (MADS-box; p=0.000747; E=0.212)			Motif of co-regulatory TF
15	Yrr1	Zn2-Cys6 fungal-type	In vitro motif Zhu et al.)		Yrr1_YPD; AUC=0.427, p=0.92	Yrm1 (Zn2-Cys6 fungal-type; p=4.885e-07; E=0.000138); Ykl222c (Zn2-Cys6 fungal-type; p=1.276e-06; E=0.000362)			Direct DNA binding motif
			In vivo motif (MacIsaac et al. - PhyloCon)		Yrr1_YPD; AUC=0.531, p=0.205	Reb1 (HTH myb-type; p=3.435e-05; E=0.00975);			Indirect DNA binding motif / motif of co-regulatory TF
