# Supplementary material for: Curated collection of yeast transcription factor DNA binding specificity data reveals novel structural and gene regulatory insights
Source: Genome Biol. 2011 Dec 21;12(12):R125. doi: 10.1186/gb-2011-12-12-r125 (PMC3334620; doi:10.1186/gb-2011-12-12-r125)
Supplement: Additional file 7 — Table S9. All over-represented functional categories of target genes for each TF examined in this study. [file gb-2011-12-12-r125-S7.XLS]

## Sheet: Abf1
Table S9. All over-represented functional categories of target genes for each TF examined in this study.
Enriched functional annotations for each TF based on the top 200 predicted target genes.
P = significance of this functional enrichment within target gene set
P_adj = Bonferroni corrected significance of functional enrichment within target gene set.
TF	P	P_adj	attrib ID	attrib name
Abf1	6.23886e-07	0.004	GO:0000943	retrotransposon nucleocapsid
	7.12695e-07	0.004	GO:0032197	transposition, RNA-mediated
	1.1925e-06	0.012	GO:0032196	transposition

## Sheet: Cad1
TF	P	P_adj	attrib ID	attrib name
Cad1	2.18019e-08	<0.001	GO:0016491	oxidoreductase activity
	8.37741e-07	0.007	GO:0016209	antioxidant activity
	1.5997e-06	0.011	GO:0006801	superoxide metabolic process
	3.86787e-06	0.031	GO:0055114	oxidation-reduction process

## Sheet: Cin5
TF	P	P_adj	attrib ID	attrib name
Cin5	2.32328e-16	<0.001	GO:0000943	retrotransposon nucleocapsid
	2.89873e-16	<0.001	GO:0032197	transposition, RNA-mediated
	6.8368e-16	<0.001	GO:0032196	transposition
	8.06041e-12	<0.001	GO:0021700	developmental maturation
	8.06041e-12	<0.001	GO:0022415	viral reproductive process
	8.06041e-12	<0.001	GO:0046797	viral procapsid maturation
	1.09136e-11	<0.001	GO:0004523	ribonuclease H activity
	1.95237e-11	<0.001	GO:0015074	DNA integration
	7.37477e-11	<0.001	GO:0003964	RNA-directed DNA polymerase activity
	1.52139e-10	<0.001	GO:0004190	aspartic-type endopeptidase activity
	1.52139e-10	<0.001	GO:0070001	aspartic-type peptidase activity
	3.71945e-10	<0.001	GO:0016891	endoribonuclease activity, producing 5'-phosphomonoesters
	8.47071e-10	<0.001	GO:0003887	DNA-directed DNA polymerase activity
	1.81497e-09	<0.001	GO:0034061	DNA polymerase activity
	2.17714e-09	<0.001	GO:0004521	endoribonuclease activity
	2.17714e-09	<0.001	GO:0016893	endonuclease activity, active with either ribo- or deoxyribonucleic acids and producing 5'-phosphomonoesters
	4.79111e-09	<0.001	GO:0004574	oligo-1,6-glucosidase activity
	6.69427e-08	<0.001	GO:0004175	endopeptidase activity
	7.90937e-08	<0.001	GO:0004540	ribonuclease activity
	1.05141e-07	0.002	GO:0046352	disaccharide catabolic process
	1.36634e-07	0.003	GO:0009313	oligosaccharide catabolic process
	4.35087e-07	0.007	GO:0003006	developmental process involved in reproduction
	5.48044e-07	0.007	GO:0070011	peptidase activity, acting on L-amino acid peptides
	5.62363e-07	0.007	GO:0022414	reproductive process
	6.92503e-07	0.007	GO:0016779	nucleotidyltransferase activity
	8.00694e-07	0.009	GO:0004519	endonuclease activity
	8.94367e-07	0.01	GO:0008233	peptidase activity
	1.0941e-06	0.01	GO:0005984	disaccharide metabolic process
	1.1925e-06	0.01	GO:0006310	DNA recombination
	1.23636e-06	0.01	GO:0015926	glucosidase activity
	2.73309e-06	0.021	GO:0032502	developmental process
	5.83275e-06	0.046	GO:0009311	oligosaccharide metabolic process

## Sheet: Cst6
TF	P	P_adj	attrib ID	attrib name
Cst6	9.69779e-15	<0.001	GO:0000943	retrotransposon nucleocapsid
	1.20549e-14	<0.001	GO:0032197	transposition, RNA-mediated
	2.80122e-14	<0.001	GO:0032196	transposition
	8.31615e-11	<0.001	GO:0021700	developmental maturation
	8.31615e-11	<0.001	GO:0022415	viral reproductive process
	8.31615e-11	<0.001	GO:0046797	viral procapsid maturation
	1.99191e-10	<0.001	GO:0015074	DNA integration
	6.55427e-10	<0.001	GO:0003887	DNA-directed DNA polymerase activity
	7.38647e-10	<0.001	GO:0003964	RNA-directed DNA polymerase activity
	1.4944e-09	<0.001	GO:0034061	DNA polymerase activity
	1.50693e-09	<0.001	GO:0004190	aspartic-type endopeptidase activity
	1.50693e-09	<0.001	GO:0070001	aspartic-type peptidase activity
	1.93659e-09	<0.001	GO:0004523	ribonuclease H activity
	4.3995e-08	<0.001	GO:0016891	endoribonuclease activity, producing 5'-phosphomonoesters
	1.5462e-07	<0.001	GO:0004519	endonuclease activity
	2.09039e-07	<0.001	GO:0004521	endoribonuclease activity
	2.09039e-07	<0.001	GO:0016893	endonuclease activity, active with either ribo- or deoxyribonucleic acids and producing 5'-phosphomonoesters
	3.75188e-07	0.003	GO:0003006	developmental process involved in reproduction
	4.93244e-07	0.005	GO:0016779	nucleotidyltransferase activity
	6.15114e-07	0.006	GO:0004540	ribonuclease activity
	6.73819e-07	0.006	GO:0004175	endopeptidase activity
	7.24763e-07	0.006	GO:0022414	reproductive process
	7.57312e-07	0.006	GO:0006310	DNA recombination
	1.25902e-06	0.008	GO:0004518	nuclease activity
	5.713e-06	0.049	GO:0032502	developmental process
	5.75149e-06	0.049	GO:0006259	DNA metabolic process

## Sheet: Ecm22
TF	P	P_adj	attrib ID	attrib name
Ecm22	1.01872e-14	<0.001	GO:0006950	response to stress
	2.19851e-11	<0.001	GO:0050896	response to stimulus
	7.4995e-11	<0.001	GO:0006694	steroid biosynthetic process
	7.4995e-11	<0.001	GO:0016126	sterol biosynthetic process
	8.0498e-10	<0.001	GO:0006696	ergosterol biosynthetic process
	8.0498e-10	<0.001	GO:0016129	phytosteroid biosynthetic process
	8.0498e-10	<0.001	GO:0044108	cellular alcohol biosynthetic process
	1.73234e-09	<0.001	GO:0008204	ergosterol metabolic process
	1.73234e-09	<0.001	GO:0016128	phytosteroid metabolic process
	1.73234e-09	<0.001	GO:0044107	cellular alcohol metabolic process
	3.49324e-09	<0.001	GO:0008202	steroid metabolic process
	3.49324e-09	<0.001	GO:0016125	sterol metabolic process
	1.14281e-06	0.01	GO:0031225	anchored to membrane
	1.20067e-06	0.01	GO:0046165	alcohol biosynthetic process
	1.90432e-06	0.017	GO:0006066	alcohol metabolic process
	3.92176e-06	0.033	GO:0005576	extracellular region
	5.25981e-06	0.045	GO:0016020	membrane

## Sheet: Gcr1
TF	P	P_adj	attrib ID	attrib name
Gcr1	5.5318e-26	<0.001	GO:0000943	retrotransposon nucleocapsid
	7.06783e-26	<0.001	GO:0032197	transposition, RNA-mediated
	1.82995e-25	<0.001	GO:0032196	transposition
	2.50862e-16	<0.001	GO:0021700	developmental maturation
	2.50862e-16	<0.001	GO:0022415	viral reproductive process
	2.50862e-16	<0.001	GO:0046797	viral procapsid maturation
	3.42954e-16	<0.001	GO:0004523	ribonuclease H activity
	5.85515e-16	<0.001	GO:0004190	aspartic-type endopeptidase activity
	5.85515e-16	<0.001	GO:0070001	aspartic-type peptidase activity
	6.25475e-16	<0.001	GO:0015074	DNA integration
	2.47943e-15	<0.001	GO:0003964	RNA-directed DNA polymerase activity
	1.33771e-14	<0.001	GO:0016891	endoribonuclease activity, producing 5'-phosphomonoesters
	3.16634e-14	<0.001	GO:0003887	DNA-directed DNA polymerase activity
	7.05121e-14	<0.001	GO:0034061	DNA polymerase activity
	8.5402e-14	<0.001	GO:0004521	endoribonuclease activity
	8.5402e-14	<0.001	GO:0016893	endonuclease activity, active with either ribo- or deoxyribonucleic acids and producing 5'-phosphomonoesters
	2.55407e-13	<0.001	GO:0006096	glycolysis
	9.44419e-13	<0.001	GO:0004175	endopeptidase activity
	1.71204e-12	<0.001	GO:0006007	glucose catabolic process
	1.8356e-12	<0.001	GO:0006094	gluconeogenesis
	3.02487e-12	<0.001	GO:0003006	developmental process involved in reproduction
	3.91075e-12	<0.001	GO:0004540	ribonuclease activity
	7.39563e-12	<0.001	GO:0019320	hexose catabolic process
	1.39042e-11	<0.001	GO:0019319	hexose biosynthetic process
	1.84251e-11	<0.001	GO:0046365	monosaccharide catabolic process
	2.6446e-11	<0.001	GO:0070011	peptidase activity, acting on L-amino acid peptides
	4.52925e-11	<0.001	GO:0046164	alcohol catabolic process
	4.84719e-11	<0.001	GO:0004519	endonuclease activity
	5.58621e-11	<0.001	GO:0008233	peptidase activity
	6.25267e-11	<0.001	GO:0006006	glucose metabolic process
	1.07712e-10	<0.001	GO:0005737	cytoplasm
	1.48076e-10	<0.001	GO:0016779	nucleotidyltransferase activity
	3.30753e-10	<0.001	GO:0044282	small molecule catabolic process
	4.08245e-10	<0.001	GO:0044275	cellular carbohydrate catabolic process
	9.64199e-10	<0.001	GO:0046364	monosaccharide biosynthetic process
	1.02017e-09	<0.001	GO:0016052	carbohydrate catabolic process
	1.18668e-09	<0.001	GO:0022414	reproductive process
	1.20007e-09	<0.001	GO:0004518	nuclease activity
	1.84196e-09	<0.001	GO:0006310	DNA recombination
	1.90856e-09	<0.001	GO:0019318	hexose metabolic process
	6.86886e-09	<0.001	GO:0003723	RNA binding
	6.94192e-09	<0.001	GO:0032502	developmental process
	7.62561e-09	<0.001	GO:0005996	monosaccharide metabolic process
	1.64396e-08	<0.001	GO:0034637	cellular carbohydrate biosynthetic process
	6.24971e-08	0.001	GO:0016772	transferase activity, transferring phosphorus-containing groups
	7.98589e-08	0.002	GO:0016051	carbohydrate biosynthetic process
	3.4866e-07	0.002	GO:0006091	generation of precursor metabolites and energy
	5.57954e-07	0.006	GO:0044428	nuclear part
	1.09819e-06	0.012	GO:0046165	alcohol biosynthetic process
	1.491e-06	0.015	GO:0004365	glyceraldehyde-3-phosphate dehydrogenase (NAD+) (phosphorylating) activity
	1.491e-06	0.015	GO:0008943	glyceraldehyde-3-phosphate dehydrogenase activity
	1.72936e-06	0.018	GO:0006066	alcohol metabolic process
	1.98666e-06	0.02	GO:0044262	cellular carbohydrate metabolic process
	2.19088e-06	0.022	GO:0003676	nucleic acid binding
	4.13404e-06	0.033	GO:0006508	proteolysis

## Sheet: Hac1
TF	P	P_adj	attrib ID	attrib name
Hac1	4.20835e-07	0.006	GO:0006797	polyphosphate metabolic process
	1.26378e-06	0.013	GO:0033254	vacuolar transporter chaperone complex
	1.38018e-06	0.013	GO:0006096	glycolysis
	3.18459e-06	0.023	GO:0006793	phosphorus metabolic process
	3.18459e-06	0.023	GO:0006796	phosphate metabolic process
	6.07847e-06	0.043	GO:0044262	cellular carbohydrate metabolic process

## Sheet: Hap1
TF	P	P_adj	attrib ID	attrib name
Hap1	1.29385e-07	0.001	GO:0016491	oxidoreductase activity
	3.01528e-07	0.001	GO:0055114	oxidation-reduction process
	4.51452e-07	0.004	GO:0008645	hexose transport
	4.51452e-07	0.004	GO:0015749	monosaccharide transport
	7.37038e-07	0.007	GO:0016705	oxidoreductase activity, acting on paired donors, with incorporation or reduction of molecular oxygen
	7.46885e-07	0.007	GO:0005506	iron ion binding
	1.39499e-06	0.008	GO:0046914	transition metal ion binding
	2.13849e-06	0.011	GO:0008204	ergosterol metabolic process
	2.13849e-06	0.011	GO:0016128	phytosteroid metabolic process
	2.13849e-06	0.011	GO:0044107	cellular alcohol metabolic process
	2.24683e-06	0.011	GO:0006629	lipid metabolic process
	3.76009e-06	0.019	GO:0016717	oxidoreductase activity, acting on paired donors, with oxidation of a pair of donors resulting in the reduction of molecular oxygen to two molecules of water
	3.8404e-06	0.021	GO:0016616	oxidoreductase activity, acting on the CH-OH group of donors, NAD or NADP as acceptor
	3.87688e-06	0.021	GO:0005355	glucose transmembrane transporter activity
	3.95241e-06	0.021	GO:0006084	acetyl-CoA metabolic process
	5.0434e-06	0.028	GO:0015145	monosaccharide transmembrane transporter activity
	5.0434e-06	0.028	GO:0015149	hexose transmembrane transporter activity
	5.17702e-06	0.028	GO:0071702	organic substance transport
	6.00942e-06	0.039	GO:0022857	transmembrane transporter activity

## Sheet: Hmla2
TF	P	P_adj	attrib ID	attrib name
Hmla2	7.09367e-07	0.005	GO:0000943	retrotransposon nucleocapsid
	8.101e-07	0.006	GO:0032197	transposition, RNA-mediated
	1.35385e-06	0.013	GO:0032196	transposition

## Sheet: Mot3
TF	P	P_adj	attrib ID	attrib name
Mot3	1.04351e-08	0.001	GO:0015926	glucosidase activity
	3.61828e-08	0.001	GO:0005355	glucose transmembrane transporter activity
	5.53181e-08	0.001	GO:0015145	monosaccharide transmembrane transporter activity
	5.53181e-08	0.001	GO:0015149	hexose transmembrane transporter activity
	2.26566e-07	0.002	GO:0071702	organic substance transport
	2.32293e-07	0.002	GO:0051119	sugar transmembrane transporter activity
	2.95231e-07	0.002	GO:0005576	extracellular region
	4.229e-07	0.004	GO:0008645	hexose transport
	4.229e-07	0.004	GO:0015749	monosaccharide transport
	7.08144e-07	0.006	GO:0004553	hydrolase activity, hydrolyzing O-glycosyl compounds
	1.07004e-06	0.007	GO:0005353	fructose transmembrane transporter activity
	1.07004e-06	0.007	GO:0015578	mannose transmembrane transporter activity
	1.18767e-06	0.009	GO:0015144	carbohydrate transmembrane transporter activity
	2.17925e-06	0.016	GO:0016798	hydrolase activity, acting on glycosyl bonds
	4.07273e-06	0.038	GO:0055114	oxidation-reduction process
	4.5819e-06	0.042	GO:0003939	L-iditol 2-dehydrogenase activity
	4.6248e-06	0.044	GO:0046700	heterocycle catabolic process

[truncated: 17 more sheets: Msn1, Nrg2, Pdr3, Sko1, Stb4, Stb5, Ste12, Stp1, Sut1, Upc2, Vhr1, Vhr2, Yap3, Ybr033w, Yer184c, Ylr278c, Zap1]
