# Supplementary material for: Curated collection of yeast transcription factor DNA binding specificity data reveals novel structural and gene regulatory insights
Source: Genome Biol. 2011 Dec 21;12(12):R125. doi: 10.1186/gb-2011-12-12-r125 (PMC3334620; doi:10.1186/gb-2011-12-12-r125)
Supplement: Additional file 8 — Data file S3. Gapped and ungapped 8-mers with a PBM enrichment score of at least 0.35. [file gb-2011-12-12-r125-S8.ZIP]

Archive with 1 entries (1 files):
- DataFileS3_MS1306175381626198.xls
