# Supplementary material for: Curated collection of yeast transcription factor DNA binding specificity data reveals novel structural and gene regulatory insights
Source: Genome Biol. 2011 Dec 21;12(12):R125. doi: 10.1186/gb-2011-12-12-r125 (PMC3334620; doi:10.1186/gb-2011-12-12-r125)
Supplement: Additional file 8 — Data file S3. Gapped and ungapped 8-mers with a PBM enrichment score of at least 0.35. [file gb-2011-12-12-r125-S8.ZIP › DataFileS3_MS1306175381626198.xls]

## Sheet: Data File Legend
Data File S3. Gapped and ungapped 8-mer data for all 27 TFs used in scoring potential target genes. All ungapped and gapped 8-mers with a PBM enrichment score of at least 0.35 were utilized in scoring potential target genes in S. cerevisiae. These 8-mers included both contiguous 8-mers as well as 8-mers spanning up to 10 total positions, or 8-mers of the pattern 1111-gap-1111 with gaps up to 12 p…

## Sheet: Abf1_8mers_genome_scan
8-mer	8-mer	E-score	Median	Z-score
ATCA......ACGA	TCGT......TGAT	0.49789	202787	17.6925
AATA....................TCAG	CTGA....................TATT	0.4977	21300.8	0.2458
TCGT.....ACGA	TCGT.....ACGA	0.49713	207167	18.4933
TCAT.....ACGA	TCGT.....ATGA	0.49666	174378	17.1232
TCAC.....ACGA	TCGT.....GTGA	0.49644	209226	18.572
CGT....AATGA	TCATT....ACG	0.49638	155061	16.5932
GTCA......ACGA	TCGT......TGAC	0.49631	224243	18.4649
CCTA...................GCAC	GTGC...................TAGG	0.49515	32446.2	2.5424
CTAC...................GTAG	CTAC...................GTAG	0.49496	22523.7	0.5586
CGT.C...ATGA	TCAT...G.ACG	0.49488	176683	17.8462
ATCA.....AACG	CGTT.....TGAT	0.4948	168267	16.8395
CGT....AGTGA	TCACT....ACG	0.49462	157204	16.7051
CGTG....ACGA	TCGT....CACG	0.49432	169604	17.0746
GT.C...ATGAC	GTCAT...G.AC	0.49416	169772	17.7857
CGTG....ATGA	TCAT....CACG	0.49414	151647	16.1753
GTAC....GTAC	GTAC....GTAC	0.49401	136497	15.3296
CACT....ACGA	TCGT....AGTG	0.49348	139750	15.5188
CGTT....GTGA	TCAC....AACG	0.49347	128440	14.8407
CGT..G.A.TGA	TCA.T.C..ACG	0.4933	100904	13.1526
CGT.C...GTGA	TCAC...G.ACG	0.4933	147237	16.344
CGT.G...GTGA	TCAC...C.ACG	0.49329	130358	15.3407
CGTG.....TGAC	GTCA.....CACG	0.49319	110291	13.4805
ATCC......ACGG	CCGT......GGAT	0.49313	128831	14.2089
TCGT.......GACA	TGTC.......ACGA	0.49311	92325	11.8617
CGT.T...ACGA	TCGT...A.ACG	0.49311	165620	17.3134
CGT....CACGA	TCGTG....ACG	0.49296	132527	15.3132
ATCAC...C.AC	GT.G...GTGAT	0.49294	94959.7	12.9255
CGTG.....CGAC	GTCG.....CACG	0.49277	135790	15.1343
CGT...AAA.GA	TC.TTT...ACG	0.49267	89068.6	12.4555
GT.C...GTGAC	GTCAC...G.AC	0.49263	144203	16.4202
CGTG....GTGA	TCAC....CACG	0.49251	130796	14.9868
CGT..A..ACGA	TCGT..T..ACG	0.49233	135790	15.9959
CGT...A.ACGA	TCGT.T...ACG	0.49231	154710	16.83
CGT..C..ATGA	TCAT..G..ACG	0.49207	109025	14.1495
TAGT....................ACTA	TAGT....................ACTA	0.49193	129127	9.6849
CCGT.....GCGA	TCGC.....ACGG	0.49182	132170	14.9194
CGT.C..A.TGA	TCA.T..G.ACG	0.49179	93555.1	12.8442
CCGT.....ATGA	TCAT.....ACGG	0.49175	102769	12.9188
CGTG...AA.GA	TC.TT...CACG	0.49171	100904	13.2323
CGTA...AA.GA	TC.TT...TACG	0.49166	106793	13.6999
CATT....ACGA	TCGT....AATG	0.49119	84490.5	11.4753
CGT...AA.TGA	TCA.TT...ACG	0.4909	87691.7	12.1299
GT.C.G..TGAC	GTCA..C.G.AC	0.49082	81856	11.6733
CGT...A.ATGA	TCAT.T...ACG	0.49081	85836.3	11.9514
CGTA...AG.TA	TA.CT...TACG	0.49071	98223.8	13.0103
TATC.......ACGA	TCGT.......GATA	0.49068	90857.4	11.7363
CGT...A.GTGA	TCAC.T...ACG	0.49067	97102	12.9727
ATCG.....TACG	CGTA.....CGAT	0.49064	129583	14.7623
CGT..G..GTGA	TCAC..C..ACG	0.49051	95557.3	13.0406
ATCG......ACGG	CCGT......CGAT	0.49051	97953.8	12.1048
CGTT....GCGA	TCGC....AACG	0.49045	99709.7	12.8061
CGT.T.G..CGA	TCG..C.A.ACG	0.49034	85226.9	11.7685
GTAC......ACGA	TCGT......GTAC	0.49031	119925	13.6588
CGTA....ACGA	TCGT....TACG	0.49029	120544	14.3308
TACC.....ACGA	TCGT.....GGTA	0.49012	82244.7	11.1472
ATCAT...C.AC	GT.G...ATGAT	0.4901	92505.6	12.7065
C.T.T.G.ACGA	TCGT.C.A.A.G	0.49	96477.5	13.0166
CGTA.....GTAC	GTAC.....TACG	0.48993	80555.3	10.9821
CGT...G.ACGA	TCGT.C...ACG	0.48988	96907.6	12.9561
CA.TT...ACGA	TCGT...AA.TG	0.48986	90796.2	12.3621
CCGT.......GATA	TATC.......ACGG	0.48985	67787.6	9.4449
ATCGT...A.AC	GT.T...ACGAT	0.48967	93941.8	12.8354
CAAT....................CACG	CGTG....................ATTG	0.48963	26345	1.359
CGTA......GATA	TATC......TACG	0.4895	107420	12.8132
CGTC...AG.GA	TC.CT...GACG	0.48933	124761	14.982
CGTT...AG.GA	TC.CT...AACG	0.48933	91776.1	12.4505
CGT...AAG.GA	TC.CTT...ACG	0.48928	97755.5	13.2389
CCGT......CGAC	GTCG......ACGG	0.48926	110704	13.0444
GT.CG...TGAC	GTCA...CG.AC	0.4892	73535.2	10.6237
CGT...GAA.GA	TC.TTC...ACG	0.48918	82639.6	11.8249
CGTGC....TGA	TCA....GCACG	0.48917	59180.6	8.7415
CGT.T...GCGA	TCGC...A.ACG	0.48915	97987.7	12.9887
CGTG...A.TGA	TCA.T...CACG	0.48907	91125.6	12.3904
CAC....CACGA	TCGTG....GTG	0.48903	91125.6	12.26
CGT.G...ATGA	TCAT...C.ACG	0.48901	91539.9	12.4278
CGT.A.T.ACG	CGT.A.T.ACG	0.48892	102515	13.6776
CGT.CG...TGA	TCA...CG.ACG	0.48888	72343.2	10.5366
ATCGT....TAC	GTA....ACGAT	0.48888	78817.8	11.0773
CGTGC...A.GA	TC.T...GCACG	0.48883	93204.6	12.7695
CCGT.....GTTA	TAAC.....ACGG	0.4887	85140.3	11.4223
CGTA..A.A.GA	TC.T.T..TACG	0.48867	88146.1	12.2925
ATCA.....TACG	CGTA.....TGAT	0.48865	113021	13.6749
CGT..C..GTGA	TCAC..G..ACG	0.48851	99125.1	13.3489
CACTT...ACG	CGT...AAGTG	0.4885	92396.9	12.6702
CCGT.....ACGA	TCGT.....ACGG	0.48847	105695	13.142
ATAT........ACGG	CCGT........ATAT	0.48841	70388.2	9.7362
CGT...T.GTGA	TCAC.A...ACG	0.4884	72411.5	10.543
CGT.C.A.A.GA	TC.T.T.G.ACG	0.48832	83440.1	12.08
CGT...G.GTGA	TCAC.C...ACG	0.48829	113054	14.2322
ATAC......ACGA	TCGT......GTAT	0.48824	101335	12.3653
CGT....AGTTA	TAACT....ACG	0.48822	71613.6	10.2959
CGT..AA.G.GA	TC.C.TT..ACG	0.48821	96436.5	13.4639
CCGT.....GTGA	TCAC.....ACGG	0.48821	94150.8	12.2223
CGT.A...ACGA	TCGT...T.ACG	0.48818	122817	14.8497
GTCG......ACGA	TCGT......CGAC	0.48816	81184.4	10.6628
CATC.......ACGG	CCGT.......GATG	0.48813	81610.2	10.8967
CGT..AA.A.GA	TC.T.TT..ACG	0.4881	78075.1	11.6393
CGTT..T.G.GA	TC.C.A..AACG	0.4881	50804.9	7.6844
CGT.A.T..CGA	TCG..A.T.ACG	0.48807	67599.2	9.8691
ACGT.....ATGA	TCAT.....ACGT	0.48793	98974.5	12.6196
CGT....AACGA	TCGTT....ACG	0.48792	86459	11.8315
ATCA......ACGG	CCGT......TGAT	0.48788	94150.8	11.8007
CGTG....GCGA	TCGC....CACG	0.48786	89212.5	11.9122
GT.C..A.TGAC	GTCA.T..G.AC	0.48784	65929.7	9.8738
CAC...G.ACGA	TCGT.C...GTG	0.48784	59787.3	8.9565
CGT.C.T.G.GA	TC.C.A.G.ACG	0.4878	89442.6	12.6732
CCGT.....ATGC	GCAT.....ACGG	0.48775	108051	13.3172
CGT..T.AG.GA	TC.CT.A..ACG	0.48771	118228	14.88
CGT.C..T.TGA	TCA.A..G.ACG	0.4877	88055.4	12.3354
CGTC.....TGAC	GTCA.....GACG	0.48769	106533	13.2048
CGT.C.T..TGA	TCA..A.G.ACG	0.48768	72411.5	10.4328
TCGC.....ACGA	TCGT.....GCGA	0.48767	106745	13.2206
CGTG.A..A.GA	TC.T..T.CACG	0.48757	98223.7	13.2117
CGT.T..AG.GA	TC.CT..A.ACG	0.48755	104075	14.0741
CCGT.......GATC	GATC.......ACGG	0.48749	71836.8	9.8988
CGT..G..ATGA	TCAT..C..ACG	0.48745	70769.8	10.515
CGT..A..GCGA	TCGC..T..ACG	0.48728	100060	13.4279
AGTC.......ACGA	TCGT.......GACT	0.48724	69599.4	9.6513
CGT...G.ATGA	TCAT.C...ACG	0.48715	80938.1	11.4648
ATGT........ACGA	TCGT........ACAT	0.48704	94691.1	12.059
CGT..A.C.CGA	TCG.G.T..ACG	0.48699	57796.7	8.5849
GTCA....GCAC	GTGC....TGAC	0.48686	66736.6	9.5798
ATCG.....AACG	CGTT.....CGAT	0.48682	96198	12.3933
ATC.TT...TAC	GTA...AA.GAT	0.48681	81427.7	11.5162
CGT..T..ACGA	TCGT..A..ACG	0.48674	88983.9	12.4412
CCGT.......GACA	TGTC.......ACGG	0.48673	88055.4	11.4913
CGTGA.A.G..A	T..C.T.TCACG	0.48673	94881.2	12.6703
CGT.G.A.A.GA	TC.T.T.C.ACG	0.48672	77272.9	11.4242
CGTAC....TGA	TCA....GTACG	0.48671	82663.7	11.4656
CGT....CATGA	TCATG....ACG	0.4867	70343.1	10.15
CGT....CGCGA	TCGCG....ACG	0.48666	91120	12.2595
CA.T.G..ACGA	TCGT..C.A.TG	0.48666	63658	9.5705
CGT.C.A..TGA	TCA..T.G.ACG	0.48664	83440.1	11.5948
ATCA..T.C.AC	GT.G.A..TGAT	0.48664	65576.1	9.8188
CGT..C.A.TGA	TCA.T.G..ACG	0.48657	67925.6	9.9086
CGT.G..A.TGA	TCA.T..C.ACG	0.48656	79474.4	11.4742
CCGT......TGAC	GTCA......ACGG	0.48655	79960.5	10.5462
CGT.CA...TGA	TCA...TG.ACG	0.48655	72411.5	10.5444
GTC...AG.GAC	GTC.CT...GAC	0.48654	105409	13.6538
CA.T...TACGA	TCGTA...A.TG	0.48652	52636.7	7.9898
CGT..A..GTGA	TCAC..T..ACG	0.4865	89122.4	12.4542
CGTC.T..G.GA	TC.C..A.GACG	0.48644	101952	13.5237
CGT....GGCGA	TCGCC....ACG	0.48642	77779	10.9691
CGT.C.G..TGA	TCA..C.G.ACG	0.48635	65985.6	9.6711
CGT.T.G.A.GA	TC.T.C.A.ACG	0.48635	76299.9	11.316
CGT.A...GCGA	TCGC...T.ACG	0.48634	95864.2	12.8081
C.TTT...ACGA	TCGT...AAA.G	0.48633	90712.4	12.3789
GTCT......ACGA	TCGT......AGAC	0.48629	105217	12.6541
CACT...CACG	CGTG...AGTG	0.48622	85447.3	12.1619
CGT.T.C..CGA	TCG..G.A.ACG	0.48617	83046.9	11.5561
CGT.C...GGTA	TACC...G.ACG	0.48612	60375.7	8.9985
CAT....CACGG	CCGTG....ATG	0.48606	74610.4	10.6301
CGT..T.AA.GA	TC.TT.A..ACG	0.48599	76840.6	11.2453
CGT....CGTGA	TCACG....ACG	0.48599	93097.8	12.4346
CGTA.....TTAC	GTAA.....TACG	0.48592	67970	9.6313
C.TG.G.AA.GA	TC.TT.C.CA.G	0.48591	64151.4	10.0076
TCGT................ACGA	TCGT................ACGA	0.48588	41222.4	4.4101
CGTAC...A.GA	TC.T...GTACG	0.48588	69924.2	10.3655
CGTA....GTTA	TAAC....TACG	0.48586	77060.9	10.7356
CGT...AAGT.A	T.ACTT...ACG	0.4858	59824.4	9.056
CGT...A.GCGA	TCGC.T...ACG	0.48572	80894.3	11.4603
CGT...T.ATGA	TCAT.A...ACG	0.48567	69580.1	10.2127
CGT.T.A.G.GA	TC.C.T.A.ACG	0.48567	90394.8	12.7637
CGTC..A.G.GA	TC.C.T..GACG	0.48567	97008	13.0937
ACGT......CGAT	ATCG......ACGT	0.48555	78021.7	10.3577
ATCGC...A.AC	GT.T...GCGAT	0.48551	74271	10.87
CGT..G..ACGA	TCGT..C..ACG	0.48541	74403.7	10.9361
CGTGC.G.G..A	T..C.C.GCACG	0.48539	71237.9	10.3194
CGTG..A.G.GA	TC.C.T..CACG	0.48538	73607.7	10.7851
CGTC.......ACGA	TCGT.......GACG	0.48538	83426.7	11.0689
CGT..T..GTGA	TCAC..A..ACG	0.48529	91125.6	12.6412
CGT.C..AA.GA	TC.TT..G.ACG	0.48526	50567.5	7.8588
CGTAC....GTA	TAC....GTACG	0.48523	60375.7	8.9044
CGT.A...ATGA	TCAT...T.ACG	0.48522	79700.5	11.2866
GTA.C...GTAC	GTAC...G.TAC	0.4852	56162.4	8.4024
CGT....GACGA	TCGTC....ACG	0.4852	86360.1	11.8222
ATCG......ACGA	TCGT......CGAT	0.48515	57279.3	7.9845
CA.T.C..ACGA	TCGT..G.A.TG	0.48514	52636.7	7.9806
CGTA......TACG	CGTA......TACG	0.48512	82778.9	10.8122
C.TTT.G.ACG	CGT.C.AAA.G	0.48505	82625.2	11.9053
CGTG.A...CGA	TCG...T.CACG	0.48498	57796.7	8.6761
CGTG..G.A.GA	TC.T.C..CACG	0.48498	73736.4	10.7997
CGTCT...G.GA	TC.C...AGACG	0.48497	74271	10.87
ATCAC....AAC	GTT....GTGAT	0.48496	66050.6	9.6367
CGT.G.A..TGA	TCA..T.C.ACG	0.4849	61558.3	9.1018
CGTA...A.TGA	TCA.T...TACG	0.48489	65929.7	9.7236
GT.CA...TGAC	GTCA...TG.AC	0.48487	69848.2	10.1996
CGTA..AA..GA	TC..TT..TACG	0.48483	47648.7	7.1062
CACT.T..ACG	CGT..A.AGTG	0.48483	72688.5	11.0428
GGTC.......ACGA	TCGT.......GACC	0.4848	68815.2	9.5626
CGTA.....TGAC	GTCA.....TACG	0.48477	75656.5	10.4832
CGT.A.A..CGA	TCG..T.T.ACG	0.48471	81772.5	11.4293
CCGT.......GACG	CGTC.......ACGG	0.48468	81887.3	10.9232
CGTA....ATGA	TCAT....TACG	0.48465	80938.1	11.1301
CGTA...AAT.A	T.ATT...TACG	0.48453	72497.3	10.5274
CAC.TT..ACG	CGT..AA.GTG	0.48452	84273.9	12.2572
CGT....TATGA	TCATA....ACG	0.4845	85776.9	11.767
ATAT........ACGA	TCGT........ATAT	0.48448	63523.4	8.9326
CGT..A.AG.GA	TC.CT.T..ACG	0.48447	88407	12.4281
CGTC.A..G.GA	TC.C..T.GACG	0.48446	108019	14.0076
CGT....AGCGA	TCGCT....ACG	0.48443	80178.3	11.2168
CGT.G.G.GT.A	T.AC.C.C.ACG	0.4844	77132.9	11.506
CGT.A..AG.GA	TC.CT..T.ACG	0.48435	85447.4	12.3759
CGT..G.AA.GA	TC.TT.C..ACG	0.48433	72454.1	10.7494
CGTAC...G.TA	TA.C...GTACG	0.48432	56162.4	8.5322
CGT.T.G.AC.A	T.GT.C.A.ACG	0.48431	56675.8	8.8524
CGT...C.ATGA	TCAT.G...ACG	0.48426	71145.8	10.3969
ATCC.....TACG	CGTA.....GGAT	0.48426	55542.6	8.0257
CGT...TA.TGA	TCA.TA...ACG	0.48421	66646.8	9.8574
GTCGT....CAC	GTG....ACGAC	0.48421	56675.8	8.3889
CATT...TACG	CGTA...AATG	0.48412	68647.3	10.3109
CAC..T..ACGG	CCGT..A..GTG	0.48411	80051.6	11.5515
CGTC...GG.GA	TC.CC...GACG	0.48408	105819	13.6244
CGTC....GTGA	TCAC....GACG	0.48404	89283.6	11.9186
CGTG.A.A..GA	TC..T.T.CACG	0.48403	37874.4	4.738
CGTCG...G.GA	TC.C...CGACG	0.48402	105819	13.8313
CGT..A.GG.GA	TC.CC.T..ACG	0.484	89956.1	12.5746
CGT.T.AA..GA	TC..TT.A.ACG	0.48399	70754.6	10.6272
GTG.G.A.TGA	TCA.T.C.CAC	0.48397	62940.2	9.5585
CGT.A..AA.GA	TC.TT..T.ACG	0.48397	67599.2	10.3584
CGT..A..ATGA	TCAT..T..ACG	0.48393	74610.4	10.9595
CGTA.A.A..GA	TC..T.T.TACG	0.48393	42988	5.6979
C.T.T.C.ACGA	TCGT.G.A.A.G	0.48393	47185.9	7.0499
GTCAT....CAC	GTG....ATGAC	0.48389	70362.9	10.1523
CGT.CC...TGA	TCA...GG.ACG	0.48388	65929.7	9.7679
CGT...T.GCGA	TCGC.A...ACG	0.48386	66869.8	9.8836
CA.T...CACGA	TCGTG...A.TG	0.48383	72687.2	10.6897
GT.A...GCGAC	GTCGC...T.AC	0.4838	69820.5	10.3531
ACGT.....GTGA	TCAC.....ACGT	0.48378	94028.8	12.2119
ATCA.T..C.AC	GT.G..A.TGAT	0.48378	54435.6	8.2699
CACT..G.ACG	CGT.C..AGTG	0.48376	65353.6	9.9618
GTAC....TGAC	GTCA....GTAC	0.48371	69921.6	9.9544
CGT.CA..G.GA	TC.C..TG.ACG	0.48367	64589.4	9.8571
CAC.T...ACGA	TCGT...A.GTG	0.48364	66033	9.7365
CGT..G..GCGA	TCGC..C..ACG	0.4836	72536.6	10.7224
CGTC....ATGA	TCAT....GACG	0.48357	70988.1	10.0761
CCGT........ACAA	TTGT........ACGG	0.48356	58616.2	8.303
ACGT......TGAT	ATCA......ACGT	0.48352	75314.1	10.0865
CGTT.A..G.GA	TC.C..T.AACG	0.48344	64447.6	9.6835
TCGT........ACGA	TCGT........ACGA	0.48342	71237.9	9.8302
CGTA.A..A.GA	TC.T..T.TACG	0.48341	73178.4	10.7472
CGTA..AA.G.A	T.C.TT..TACG	0.48333	57240	8.9117
CGTAT.A.G..A	T..C.T.ATACG	0.48331	77682.9	11.0298
CGTA....ATGC	GCAT....TACG	0.48328	77489.1	10.7802
CC.T.T..ACGG	CCGT..A.A.GG	0.48326	64447.6	9.6736
CGT..C..ACGA	TCGT..G..ACG	0.48324	67599.2	10.1295
CCGT.....GGGA	TCCC.....ACGG	0.48321	64447.6	9.2081
CGT.C.A.ACG	CGT.T.G.ACG	0.48317	69530.9	10.3994
CGTA.......ACGA	TCGT.......TACG	0.48315	70834.3	9.7889
CGTC.T.AA..A	T..TT.A.GACG	0.48307	69478.5	10.2119
C.CTT...ACGG	CCGT...AAG.G	0.48307	61594.1	9.1812
CGT...GA.TGA	TCA.TC...ACG	0.48305	53739.5	8.0749
ACGT......TGAC	GTCA......ACGT	0.48305	82481.2	10.7845
CGTA..A..TGA	TCA..T..TACG	0.48304	82148	11.7689
CAT.T...ACGA	TCGT...A.ATG	0.48304	67873.6	9.963
CGTT....ACGA	TCGT....AACG	0.48291	83933.2	11.4221
CGTG.G..A.GA	TC.T..C.CACG	0.4829	60413.6	9.1423
CG.G.G.AA.GA	TC.TT.C.C.CG	0.4829	60338.5	9.3659
CGTG.G.AA..A	T..TT.C.CACG	0.4829	49192.4	7.3499
AACC...................AACG	CGTT...................GGTT	0.48286	28780.3	1.8908
GT.C..T.TGAC	GTCA.A..G.AC	0.48283	66188.4	9.9066
CGTC....GCGA	TCGC....GACG	0.48283	85951.9	11.613
CAC.T.A.ACG	CGT.T.A.GTG	0.48282	89382.7	12.5201
CGTC......GACG	CGTC......GACG	0.48272	110704	13.0444
GATC.......ACGA	TCGT.......GATC	0.4827	50218.8	7.0982
CGT...C.GTGA	TCAC.G...ACG	0.48267	79960.5	11.3642
C..TT.G.ACGA	TCGT.C.AA..G	0.48265	61541.2	9.2064
CGTG..A.A.GA	TC.T.T..CACG	0.48264	70324.4	10.4035
CAC....AACGG	CCGTT....GTG	0.48255	77667.9	10.9575
CGT.CA..A.GA	TC.T..TG.ACG	0.48254	60158.4	9.2519
CGT.G.G.G.GA	TC.C.C.C.ACG	0.48254	84232.1	12.1607
CG.G.C..ACGA	TCGT..G.C.CG	0.48252	70324.4	10.4035
CACT.A..ACG	CGT..T.AGTG	0.4825	81303	12.0116
CGT..A.AA.GA	TC.TT.T..ACG	0.48249	59282.1	9.0569
CGT.C..AGT.A	T.ACT..G.ACG	0.48248	48268.7	7.4058
AGAT........ACGA	TCGT........ATCT	0.48247	77464.4	10.4864
ATCAT....TAC	GTA....ATGAT	0.48246	83440.1	11.5418
CGTAT...A.GA	TC.T...ATACG	0.48244	60299.4	9.1267
ATC.T..T.TAC	GTA.A..A.GAT	0.48243	71691.9	10.6085
CGT.C.T.GT.A	T.AC.A.G.ACG	0.48243	60114.9	9.3596
CGT..A.CA.GA	TC.TG.T..ACG	0.4824	48526.8	7.3681
CGTAT.T.A..A	T..T.A.ATACG	0.48236	62190.9	9.2053
AGTA......TACG	CGTA......TACT	0.48235	60960.5	8.4628
ATCGC....AAC	GTT....GCGAT	0.48231	70912.1	10.2157
CGTC......GACC	GGTC......GACG	0.48227	69921.6	9.516
CGT.TA...CGA	TCG...TA.ACG	0.48223	55084.2	8.2796
CGTA.G..A.GA	TC.T..C.TACG	0.48223	60299.4	9.1264
CGTA...AGT.A	T.ACT...TACG	0.48222	54546.8	8.1775
CACT....ACGG	CCGT....AGTG	0.48219	79769.1	11.0132
GTCT....AGAC	GTCT....AGAC	0.48217	80172	11.0537
CGT....TGTGA	TCACA....ACG	0.48216	80408.2	11.2401
CGT.G..AA.GA	TC.TT..C.ACG	0.48214	66754.1	10.25
CAC....TACGA	TCGTA....GTG	0.48214	74790.7	10.6497
ATC.T.A..TAC	GTA..T.A.GAT	0.48213	64001.5	9.4208
ATCATT....AC	GT....AATGAT	0.4821	61692.7	9.0928
CATC......TACG	CGTA......GATG	0.48208	65950.1	9.0669
C..TTC..ACGA	TCGT..GAA..G	0.48205	54971.9	8.258
GTC.C..G.GAC	GTC.C..G.GAC	0.48204	82841.3	11.8227
CGTC..G.G.GA	TC.C.C..GACG	0.48203	92543.4	12.6996
CGT....AGTGC	GCACT....ACG	0.48203	71877.9	10.3259
CGT...ACA.GA	TC.TGT...ACG	0.48197	53851.8	8.22
CGT.GC...TGA	TCA...GC.ACG	0.48197	52209.6	7.8357
CGT.G.A..GTA	TAC..T.C.ACG	0.48195	66277.1	9.7072
CA.T..C.ACGA	TCGT.G..A.TG	0.48188	66975.8	10.0057
CGTA......GATC	GATC......TACG	0.48183	60325.9	8.3825
CGT...GAG.GA	TC.CTC...ACG	0.48183	58370.2	8.8982
CAAT....................ACGA	TCGT....................ATTG	0.48181	52168.2	4.9376
CGT..T..ATGA	TCAT..A..ACG	0.48174	63623.5	9.6197
ACGT.....ACGA	TCGT.....ACGT	0.48172	69924.2	9.8567
CGTG...CA.GA	TC.TG...CACG	0.48168	48526.8	7.1969
CGT..A.T.TGA	TCA.A.T..ACG	0.48167	82175.7	11.4697
CGT.A..A.TGA	TCA.T..T.ACG	0.48166	53726	8.1854
CGT..G.CG.GA	TC.CG.C..ACG	0.48161	72796.8	10.7892
CGTG.G...TGA	TCA...C.CACG	0.48159	37886.2	5.1786
CGT..AT.G.GA	TC.C.AT..ACG	0.48159	68350.3	10.4901
CAT..T..ACGG	CCGT..A..ATG	0.48149	62257.8	9.4372
GTC....GTGAC	GTCAC....GAC	0.48142	83904.6	11.5871
AGTC......GACG	CGTC......GACT	0.4814	70802.1	9.6121
CATT.C..ACG	CGT..G.AATG	0.48139	38256.8	5.4906
CGTCG....TGA	TCA....CGACG	0.48133	74028.1	10.5662
CAT....TACGG	CCGTA....ATG	0.48131	60917.6	8.9773
ATCA..A.C.AC	GT.G.T..TGAT	0.48131	48077.2	7.2229
CGT...ACG.GA	TC.CGT...ACG	0.4812	77475.3	11.2817
CGT.C.A.G.GA	TC.C.T.G.ACG	0.48119	61594.1	9.4876
CGT...TAG.GA	TC.CTA...ACG	0.48115	47553.4	7.1729
CGTC.T.AG..A	T..CT.A.GACG	0.48114	44442.3	6.5082
CGTG.....CGAG	CTCG.....CACG	0.48109	71869.8	10.0749
CATT....ACGG	CCGT....AATG	0.481	65382.3	9.4151
CCGT......GGAC	GTCC......ACGG	0.48099	61039.8	8.4728
C.T.TC..ACGA	TCGT..GA.A.G	0.48099	61578	9.539
CGT..T.AGT.A	T.ACT.A..ACG	0.48097	74916.1	10.8683
CGT..GA..TGA	TCA..TC..ACG	0.48097	69509.3	10.2676
C.CT.T..ACGG	CCGT..A.AG.G	0.48094	64447.6	9.7676
C..T.C.CACGA	TCGTG.G.A..G	0.48093	41679.2	5.9225
CCGT....GACG	CGTC....ACGG	0.48092	73312.1	10.3349
CGTA.A..GT.A	T.AC..T.TACG	0.48091	50264.9	7.6398
GT.T.G.ACGA	TCGT.C.A.AC	0.48091	56675.1	8.9119
TCCG....................CGGA	TCCG....................CGGA	0.48089	38496	3.3457
ACGT.....GCGA	TCGC.....ACGT	0.48088	78584.2	10.7851
CGTAC...AT.A	T.AT...GTACG	0.48085	61924.6	9.3086
CGT..T.A.TTA	TAA.T.A..ACG	0.48082	67169.9	9.8169
CGTAC...GG.A	T.CC...GTACG	0.48076	51129.7	7.713
CGTT.G..G.GA	TC.C..C.AACG	0.48073	48770.8	7.3498
CGT.C...ACGA	TCGT...G.ACG	0.48069	71404.2	10.3809
ACT....ACGAA	TTCGT....AGT	0.48062	46095.6	6.7046
GTC..C.G.GAC	GTC.C.G..GAC	0.48058	62105.9	9.1744
GTC.A..G.GAC	GTC.C..T.GAC	0.48057	72411.5	10.6924
CGTA..T.AT.A	T.AT.A..TACG	0.48055	66951.2	10.0894
CGTG...AGT.A	T.ACT...CACG	0.48043	68660.4	10.0783
CGTA....GTGC	GCAC....TACG	0.48026	66411.7	9.5406
CGT..TA.G.GA	TC.C.TA..ACG	0.4802	60137	9.3841
CGTA..T.A.GA	TC.T.A..TACG	0.48018	61401.1	9.2687
CGT..GA.G.GA	TC.C.TC..ACG	0.48017	68118.2	10.4607
AATC.......ACGG	CCGT.......GATT	0.48016	70684.2	9.7723
CGTT......GATC	GATC......AACG	0.48016	56635.4	7.8977
CGT.C..CA.GA	TC.TG..G.ACG	0.48001	55858.4	8.7156
ATCACT....AC	GT....AGTGAT	0.47999	54435.6	8.0723
CGTC....GAGA	TCTC....GACG	0.47994	58331.4	8.4981
ACT...CACGG	CCGTG...AGT	0.47986	58993.3	8.9223
CAC.T...ACGG	CCGT...A.GTG	0.47975	77475.3	11.0533
CC.T..G.ACGG	CCGT.C..A.GG	0.47972	61594.1	9.3043
CGT.C..C.TGA	TCA.G..G.ACG	0.47971	41743.1	6.0657
C.TC.T.AG.GA	TC.CT.A.GA.G	0.4797	47603.2	7.416
CGT.C.G..GTA	TAC..C.G.ACG	0.47969	57526.8	8.5466
CGTC.....AGAC	GTCT.....GACG	0.47968	67719	9.6019
C.TT..G.ACGA	TCGT.C..AA.G	0.47967	50298.1	7.6454
TCTG....................CAGA	TCTG....................CAGA	0.47966	22115.4	0.4424
GTA.C..G.TAC	GTA.C..G.TAC	0.47965	65822.1	9.891
CGTAC....GGA	TCC....GTACG	0.47963	55542.6	8.2243
ATCA.T.T..AC	GT..A.A.TGAT	0.47962	78220.7	10.235
CAT...C.ACGA	TCGT.G...ATG	0.47955	63910	9.5087
CGTTC...G.GA	TC.C...GAACG	0.47949	66471.1	9.9419
CGT..AA..TGA	TCA..TT..ACG	0.47949	54675.6	8.2658
ATCA....CGAC	GTCG....TGAT	0.47944	70231.5	9.99
GT.A.T..CGAC	GTCG..A.T.AC	0.4794	54003.2	8.195
CGTC.....CGAC	GTCG.....GACG	0.47939	86975.2	11.5919
CTCG......ACGA	TCGT......CGAG	0.47938	37801.5	4.7932
CGTG......GACA	TGTC......CACG	0.47938	60167.9	8.3623
CGTG...AG.TA	TA.CT...CACG	0.47936	64418.3	9.5324
GT.A...ACGAC	GTCGT...T.AC	0.47933	59928.1	9.0751
CCGT.....GTGC	GCAC.....ACGG	0.47932	67032.7	9.5209
CGT.TA..G.GA	TC.C..TA.ACG	0.47931	66833.6	10.148
CGT.A.G.A.GA	TC.T.C.T.ACG	0.47931	64654.7	9.9017
CGT.C..CG.GA	TC.CG..G.ACG	0.47931	41795.7	6.2183
CATC.......ACGA	TCGT.......GATG	0.47929	56452.9	8.0136
CGT.C..AG.GA	TC.CT..G.ACG	0.47928	53989.9	8.4227
CGTA..G.G.TA	TA.C.C..TACG	0.47927	41783.8	6.0495
C.T.T..GACGA	TCGTC..A.A.G	0.47926	76299.9	11.3569
CGTT..C.G.GA	TC.C.G..AACG	0.47926	64080.9	9.6259
GT.A.A..CGAC	GTCG..T.T.AC	0.47925	60441.7	9.1369
CAC..C..ACGA	TCGT..G..GTG	0.47919	62876.2	9.5203
CGTGT...A.GA	TC.T...ACACG	0.47918	60413.6	9.1425
CGTGA....CGA	TCG....TCACG	0.47917	46071.2	6.7003
TCGT.......TACA	TGTA.......ACGA	0.47915	51588.6	7.3087
CGT.C.A..GGA	TCC..T.G.ACG	0.47914	56635.4	8.4186
CGT....AATGC	GCATT....ACG	0.47914	67507	9.8145
CGTC.T.A.T.A	T.A.T.A.GACG	0.47913	55329	8.378
GTC.C...CGAC	GTCG...G.GAC	0.47912	79909.9	11.3082
CGT.A.G..TGA	TCA..C.T.ACG	0.47908	65714.9	9.6374
CGT.A...GTGA	TCAC...T.ACG	0.47907	80856	11.4052
CGTC......GACA	TGTC......GACG	0.47906	79054.8	10.4587
AAC....TACGG	CCGTA....GTT	0.47905	42746	6.0896
CGTG..T.A.GA	TC.T.A..CACG	0.47904	42610.8	6.2134
CGT.A.A.G.GA	TC.C.T.T.ACG	0.47902	77704.8	11.4718
CGT.T..AA.GA	TC.TT..A.ACG	0.479	60169.3	9.3558
GTC.T..T.CAC	GTG.A..A.GAC	0.479	57244.8	8.7183
CGT...C.ACGA	TCGT.G...ACG	0.47895	63072.7	9.3995
TCGT....................CACA	TGTG....................ACGA	0.47893	55306.7	5.2436
C.T.T..AACGA	TCGTT..A.A.G	0.47893	53103	8.2559
CGTA......TACC	GGTA......TACG	0.47893	58003.4	8.081
CGT.C..A.GGA	TCC.T..G.ACG	0.47891	59180.8	8.9977
GT.C..C.TGAC	GTCA.G..G.AC	0.47884	47453.3	7.1206
C.C.GCACGA	TCGTGC.G.G	0.47883	48696.4	7.4301
CGTG..AA..GA	TC..TT..CACG	0.47878	50218.8	7.543
GTAA......ACGA	TCGT......TTAC	0.47878	65698.6	9.0376
CGTCGT.A...A	T...T.ACGACG	0.47875	45862.9	6.7936
CGT..T.A.GGA	TCC.T.A..ACG	0.47874	48484.9	7.1449
GTC..G.G.GAC	GTC.C.C..GAC	0.47867	87810.5	12.0133
CGTTA...G.GA	TC.C...TAACG	0.47867	57259.5	8.694
CAT.C...ACGA	TCGT...G.ATG	0.47863	50999	7.6078
CGTC..A..TGA	TCA..T..GACG	0.47858	67787.6	10.1529
CGTG..A..CGA	TCG..T..CACG	0.4785	48382.4	7.3166
CGTA.A...TGA	TCA...T.TACG	0.47849	66951.2	9.8937
ATCA....CTAC	GTAG....TGAT	0.47848	63592.8	9.1921
CACTA...ACG	CGT...TAGTG	0.47846	45864.4	6.8195
TCGT........ACAA	TTGT........ACGA	0.47846	55018.8	7.807
GTC..T.C.CAC	GTG.G.A..GAC	0.47841	62364.1	9.2084
CAC...A.ACGG	CCGT.T...GTG	0.4784	77475.3	11.1027
ATAA......ACGG	CCGT......TTAT	0.47836	67483.7	9.2435
GTC.C...TGAC	GTCA...G.GAC	0.47829	75393.6	10.8288
C.T.ATACGA	TCGTAT.A.G	0.47827	45262.2	6.8114
CCGT........ACGA	TCGT........ACGG	0.47825	52168.2	7.3903
ATCA...GC.AC	GT.GC...TGAT	0.47825	48077.2	7.1202
GCAA...................TTGC	GCAA...................TTGC	0.4782	21347.5	0.2671
CGTG.T..A.GA	TC.T..A.CACG	0.47816	47413.6	7.1135
CGTGG...A.GA	TC.T...CCACG	0.47816	48484.9	7.3026
CGT.T.A.GT.A	T.AC.T.A.ACG	0.47814	77475.3	11.5441
CGT..GA.A.GA	TC.T.TC..ACG	0.47808	61549.2	9.5847
C.TTT..TACG	CGTA..AAA.G	0.47804	49985.7	7.6791
CCGT......GCAC	GTGC......ACGG	0.47804	56796.6	7.9195
CGTAG....TGA	TCA....CTACG	0.47801	52209.6	7.7199
CACA....ACGG	CCGT....TGTG	0.47801	72411.5	10.2356
CG.C.A.GG.GA	TC.CC.T.G.CG	0.47797	45490.5	6.9401
ATAC.....GACG	CGTC.....GTAT	0.47797	57978	8.3669
GTC..C.T.GAC	GTC.A.G..GAC	0.47796	67804.7	9.894
CACT...AACG	CGTT...AGTG	0.47792	53029.7	8.1284
CGTC....................GTTA	TAAC....................GACG	0.47791	42403.2	3.852
CGT...A.GTGC	GCAC.T...ACG	0.47789	66411.7	9.8267
CGT...AC.TGA	TCA.GT...ACG	0.47787	34353.1	4.3696
GT.AC...CGAC	GTCG...GT.AC	0.47787	60901.1	9.0695
ACGT........ACGA	TCGT........ACGT	0.47783	71938.5	9.9068
CCGT......TGAG	CTCA......ACGG	0.4778	62501.8	8.6545
CCGT......TTAC	GTAA......ACGG	0.47779	56383.8	7.8635
CGTA.C.AA..A	T..TT.G.TACG	0.47776	47648.7	7.0856
ATC.CT...AAC	GTT...AG.GAT	0.47776	55233.1	8.3019
GTC..T.A.GAC	GTC.T.A..GAC	0.47774	54821	8.1517
CGTGA...A.GA	TC.T...TCACG	0.47773	47507.3	7.1322
CGT.G...ACGA	TCGT...C.ACG	0.47771	65111.1	9.6207
GT.C.A..TGAC	GTCA..T.G.AC	0.47768	36193.3	4.8483
CATTT...ACG	CGT...AAATG	0.47762	62633.3	9.4225
C..TT..TACGA	TCGTA..AA..G	0.4776	46455.5	7.0126
GTC.T.AA.GA	TC.TT.A.GAC	0.47759	59090.3	9.1182
ATC.T...GTAC	GTAC...A.GAT	0.47754	48240.2	7.1495
GTAT..................ATAC	GTAT..................ATAC	0.47753	47243.8	4.7547
CGT..C.AG.GA	TC.CT.G..ACG	0.47751	47516.7	7.1907
CGTGC.C.A..A	T..T.G.GCACG	0.4775	47745.9	7.0372
GTC....GCGAC	GTCGC....GAC	0.47747	70802.1	10.203
ACGT......CGAC	GTCG......ACGT	0.47745	50621.3	7.0356
AGCA......ACGG	CCGT......TGCT	0.47742	50679	7.0444
CGT...T.ACGA	TCGT.A...ACG	0.47738	65913.1	9.7643
CGT....AGGTA	TACCT....ACG	0.47738	36270.6	4.7506
TCGT.C.AAA	TTT.G.ACGA	0.47734	50298.1	7.5766
ATCC..T.G.AC	GT.C.A..GGAT	0.47734	53879	8.1757
CGTG.G..G.GA	TC.C..C.CACG	0.47734	56403.3	8.5672
C.CTT.G.ACG	CGT.C.AAG.G	0.47727	55581.9	8.5439
ATCA.....GACG	CGTC.....TGAT	0.47722	61610.1	8.8501
CGTG.G.AG..A	T..CT.C.CACG	0.47721	56403.3	8.4837
TCGT........ATAA	TTAT........ACGA	0.4772	64622.1	9.0669
ACT.A..ACGG	CCGT..T.AGT	0.47717	68542.1	10.3675
CA.TA...ACGA	TCGT...TA.TG	0.47717	50090.1	7.4583
GTA...AG.TAC	GTA.CT...TAC	0.47716	50190.1	7.5091
CGT..TAA..GA	TC..TTA..ACG	0.47714	57666.9	8.6417
CGT.C.A.AT.A	T.AT.T.G.ACG	0.4771	57666.9	9.0017
CGTCC...G.GA	TC.C...GGACG	0.47704	57266.1	8.695
CGT.G..T.TGA	TCA.A..C.ACG	0.47699	69466.7	10.3437
ATAC..T.C.AC	GT.G.A..GTAT	0.47698	50232.9	7.5897
C.TG.G.A.TGA	TCA.T.C.CA.G	0.47695	35079.6	4.7217
CGT.G.G..TGA	TCA..C.C.ACG	0.47691	49752.9	7.3565
CGTG...AG.GA	TC.CT...CACG	0.47688	56403.3	8.437
CGT..A.A.GGA	TCC.T.T..ACG	0.47686	56635.4	8.4186
C.C.TT..ACGG	CCGT..AA.G.G	0.47684	59162	9.1953
CGTA..A.G.GA	TC.C.T..TACG	0.47683	50408	7.6188
CGT...AT.TGA	TCA.AT...ACG	0.47681	62684.5	9.3499
CGT.G..AG.GA	TC.CT..C.ACG	0.47679	45812.1	7.0083
CGTT...CG.GA	TC.CG...AACG	0.47678	49557.3	7.3702
CGTACA...T.A	T.A...TGTACG	0.47674	51019.8	7.8496
CGT..C.C.TGA	TCA.G.G..ACG	0.47673	62793.1	9.2646
CGTC..T.G.GA	TC.C.A..GACG	0.47672	56643.9	8.5942
CGT...TAGT.A	T.ACTA...ACG	0.47672	43117.8	6.3157
GT....AATGAC	GTCATT....AC	0.4767	50207.2	7.4129
GCAC.....ACGA	TCGT.....GTGC	0.47669	63373.6	9.0745
CGTG......GACC	GGTC......CACG	0.47666	64030.8	8.8402
CGT..A..ATGC	GCAT..T..ACG	0.47664	64806.2	9.7746
CGT..AG.A.GA	TC.T.CT..ACG	0.47654	64391.2	9.9746
CGT.TA..A.GA	TC.T..TA.ACG	0.47654	56516	8.72
CGT..AA.ACG	CGT.TT..ACG	0.47652	56674.4	8.8404
GTGA...................ACGA	TCGT...................TCAC	0.47649	61381.9	6.0074
CGT..T.AAT.A	T.ATT.A..ACG	0.47648	51985.4	7.8298
CG.G.G.A.TGA	TCA.T.C.C.CG	0.47647	36202.8	4.9492
CGTATA..A..A	T..T..TATACG	0.47639	59614.4	9.1538
CA.TT..TACG	CGTA..AA.TG	0.47633	52322.8	8.121
CGT.CT..A.GA	TC.T..AG.ACG	0.47629	50567.5	7.7729
C.CTT...ACGA	TCGT...AAG.G	0.47626	50425	7.5285
CAT...G.ACGG	CCGT.C...ATG	0.47625	42079.7	6.0479
CGT...CAG.GA	TC.CTG...ACG	0.47625	57621.6	8.7895
GTA..G.G.TAC	GTA.C.C..TAC	0.47624	46077.6	6.7275
CATA....ACGG	CCGT....TATG	0.47621	54248.8	7.9151
CGT...AGA.GA	TC.TCT...ACG	0.47621	51181.3	7.7918
CGT.TAA...GA	TC...TTA.ACG	0.47615	48558.9	7.3275
CAC.T..CACG	CGTG..A.GTG	0.47614	35990.2	4.8819
CGT.T..AGT.A	T.ACT..A.ACG	0.47614	53103.1	8.2207
CGT...AA.CGA	TCG.TT...ACG	0.47608	47444.4	7.0432
AAAA....................ACGA	TCGT....................TTTT	0.47607	29539.4	1.9585
CGTG.AA...GA	TC...TT.CACG	0.47602	48558.9	7.2439
C.TT.C.CACG	CGTG.G.AA.G	0.47601	41649.1	6.1946
CGTA....GTGA	TCAC....TACG	0.476	53564.8	7.8131
CGT.GA..G.GA	TC.C..TC.ACG	0.47594	61122.2	9.3873
CGT...AAACG	CGTTT...ACG	0.47593	47724.1	7.1515
CAC..A..ACGG	CCGT..T..GTG	0.47591	64822.6	9.7767
AC.TT...ACGA	TCGT...AA.GT	0.47582	61972.8	9.2133
ATT...TACGA	TCGTA...AAT	0.4758	54660.7	8.2852
CGTG...C.CGA	TCG.G...CACG	0.47576	50754.1	7.5681
CGT.T..C.CGA	TCG.G..A.ACG	0.47576	48558.9	7.3361
CGTA.C.A..TA	TA..T.G.TACG	0.47574	45078.2	6.0577
CGT..GGA..GA	TC..TCC..ACG	0.47573	58945.5	8.8231
CGT...AAAT.A	T.ATTT...ACG	0.47571	54904	8.3378
CA.T..A.ACGA	TCGT.T..A.TG	0.47569	53188.1	8.0758
CGTT...AGT.A	T.ACT...AACG	0.47565	59824.4	8.9404
CGTA.C..A.GA	TC.T..G.TACG	0.47565	56329.6	8.5562
CA...TA.ACGG	CCGT.TA...TG	0.47565	60586	9.078
CGT..T.A.TGA	TCA.T.A..ACG	0.47563	54821	8.1517
GT.C.T.GTGA	TCAC.A.G.AC	0.47561	43117.8	6.5413
CGTC......CACG	CGTG......GACG	0.47559	47087.6	6.48
AAGT........ACGA	TCGT........ACTT	0.47558	64264.7	9.0235
ATGT........ACGG	CCGT........ACAT	0.47557	63789.1	8.9653
CA.T.T..ACGG	CCGT..A.A.TG	0.47551	49434.6	7.4557
CGT.AA..A.GA	TC.T..TT.ACG	0.47551	62493.8	9.5763
C.TC.T.AA.GA	TC.TT.A.GA.G	0.47548	62859	9.8308
CACG....................TCGC	GCGA....................CGTG	0.47546	66092.7	6.1768
CGTA...GA.GA	TC.TC...TACG	0.47545	55721.2	8.3367
CGTT......GATA	TATC......AACG	0.47545	49557.3	6.8725
TATA.......ACGA	TCGT.......TATA	0.47543	59277.9	8.3956
CGT.T.C.G.GA	TC.C.G.A.ACG	0.47543	61526.7	9.4782
C.T.TT..ACGA	TCGT..AA.A.G	0.47537	77719.3	11.5379
CGTC.T..A.GA	TC.T..A.GACG	0.47536	59090.3	8.9569
GTC...GG.GAC	GTC.CC...GAC	0.47524	47250.9	7.0093
CGT.CG..G.GA	TC.C..CG.ACG	0.47522	51448.3	7.92
ATGT.......TACG	CGTA.......ACAT	0.47521	64636.8	9.0726
CGT..AAA..GA	TC..TTT..ACG	0.4752	53799.2	8.0673
C.TTT...ACGG	CCGT...AAA.G	0.47519	56187.2	8.4222
CACT...TACG	CGTA...AGTG	0.47516	54962.3	8.431
CGTG..GA..GA	TC..TC..CACG	0.47516	42493.8	6.1542
CGTA.............TACG	CGTA.............TACG	0.47509	41894.6	5.0791
GGAA...................ACGA	TCGT...................TTCC	0.47505	35608.6	3.0479
CGTA...T.TGA	TCA.A...TACG	0.47489	57743.3	8.6312
CGTC.....GGAC	GTCC.....GACG	0.47487	56643.9	8.1818
CGT..AAG..GA	TC..CTT..ACG	0.47481	52073.2	7.7975
CGT.T..CG.GA	TC.CG..A.ACG	0.47478	57985.4	9.0374
CGT..A.AGT.A	T.ACT.T..ACG	0.47477	45193.7	6.6656
CGTC...AAT.A	T.ATT...GACG	0.47469	57666.9	8.637
CGT.A..A.CGA	TCG.T..T.ACG	0.4746	66167.8	9.935
CGTC.C...TGA	TCA...G.GACG	0.47459	56452.9	8.4813
CGTA.......ACAA	TTGT.......TACG	0.47459	52738.3	7.4811
CGT...GGA.GA	TC.TCC...ACG	0.47457	63547.8	9.6136
CGT..CA..TGA	TCA..TG..ACG	0.47455	43312.5	6.3231
CGTA..AA.T.A	T.A.TT..TACG	0.47451	52112.2	8.1059
ATC.T.T..TAC	GTA..A.A.GAT	0.47442	56018.5	8.3288
CACT..C.ACG	CGT.G..AGTG	0.47442	53148.1	8.2015
CAC.T.A.A.GG	CC.T.T.A.GTG	0.47439	50408	7.776
CGTA...A.TGC	GCA.T...TACG	0.47436	52535.5	7.8523
CGTG.....TGAG	CTCA.....CACG	0.47436	50760.7	7.3098
CGTG....GGTA	TACC....CACG	0.47433	47303.8	6.8143
CGT..TT.A.GA	TC.T.AA..ACG	0.47431	64139.6	9.9408
CGT..A.G.AGA	TCT.C.T..ACG	0.4743	57154	8.4933
CGTAC.T.G..A	T..C.A.GTACG	0.47427	53525.4	7.9745
CGTT...A.TGA	TCA.T...AACG	0.47426	46945.6	6.9254
ACT...TACGG	CCGTA...AGT	0.47425	54993.8	8.3359
CGT...TAA.GA	TC.TTA...ACG	0.47425	66325.9	9.9737
CGTCC....TGA	TCA....GGACG	0.47425	54821	8.1177
CACT.....CGAA	TTCG.....AGTG	0.47423	40554.3	5.5247
AATC......TACG	CGTA......GATT	0.47423	50822.5	7.0661
G.CGTC.T.AA	TT.A.GACG.C	0.47423	58376.3	9.0753
C.C.T.G.ACGG	CCGT.C.A.G.G	0.47422	49268.4	7.4102
C.TT.T..ACGG	CCGT..A.AA.G	0.47422	44307.3	6.6033
CGT..A..GTGC	GCAC..T..ACG	0.47421	55929.1	8.5356
CGT.T..A.CGA	TCG.T..A.ACG	0.47421	45567.6	6.802
CGT.GA...TGA	TCA...TC.ACG	0.47421	49019.1	7.3136
CGT..CA.A.GA	TC.T.TG..ACG	0.47419	57897.2	9.0562
CAC...C.ACGA	TCGT.G...GTG	0.47413	49101.9	7.326
GT.C.C..GTAC	GTAC..G.G.AC	0.4741	56004.5	8.4993
CAC..CG.ACG	CGT.CG..GTG	0.47409	52388.6	8.1633
CGT.CA...GGA	TCC...TG.ACG	0.47406	53068.4	7.9709
GT.CC...TGAC	GTCA...GG.AC	0.47405	35049.4	4.5146
CGT..C.CA.GA	TC.TG.G..ACG	0.47393	64001.5	9.703
GTA.T.G..CAC	GTG..C.A.TAC	0.47393	44073.3	6.3629
C.T.TCACGG	CCGTGA.A.G	0.47392	41828	6.1438
CGT.T.A..TGA	TCA..T.A.ACG	0.47391	63941.7	9.4131
CGTA.A.A.T.A	T.A.T.T.TACG	0.4739	40646.7	5.8054
CGTC..T..TGA	TCA..A..GACG	0.47388	45857	6.8657
CGT.AC...CGA	TCG...GT.ACG	0.47388	45681.1	6.7296
CGTAG...A.GA	TC.T...CTACG	0.47384	58665.3	8.8969
GTA....GTTAC	GTAAC....TAC	0.47384	37310.9	4.9811
CGTA...A.TTA	TAA.T...TACG	0.4738	40602.1	5.7292
CGT.C...GTGC	GCAC...G.ACG	0.47379	64610.1	9.557
CGTC...A.TGA	TCA.T...GACG	0.47376	55075	8.2413
ACGT........ACGG	CCGT........ACGT	0.47374	47241.8	6.6135
CAC.C...ACGA	TCGT...G.GTG	0.47369	50628.2	7.5476
ATC.T...ATAC	GTAT...A.GAT	0.47368	52987.3	7.9229
CCGT.......GACC	GGTC.......ACGG	0.47368	63947.5	8.9887
CGT...AAAG.A	T.CTTT...ACG	0.47367	53240.9	8.0804
CGTTT....CGA	TCG....AAACG	0.47364	37876.5	5.1037
CA.TT.A.ACG	CGT.T.AA.TG	0.47363	54849.7	8.4833
CG..G.A.GTGA	TCAC.T.C..CG	0.47362	29393.2	2.8165
CCGT....ACGG	CCGT....ACGG	0.47359	50435.4	7.3294
CGTAC.T.A..A	T..T.A.GTACG	0.47359	54275.7	8.0887
CGT..C.AGT.A	T.ACT.G..ACG	0.47358	43117.8	6.2746
C.CT.A..ACGG	CCGT..T.AG.G	0.47356	44451.2	6.6307
CGTG...GA.GA	TC.TC...CACG	0.47355	48943.5	7.2674
GTC.C..A.GAC	GTC.T..G.GAC	0.47355	44954.5	6.6883
CAC.A.G.ACG	CGT.C.T.GTG	0.47352	49596.9	7.5467
CGTATAA....A	T....TTATACG	0.47348	47930.3	7.1886
CGT.GG...TGA	TCA...CC.ACG	0.47348	48340.7	7.1982
CGT..T.CACG	CGTG.A..ACG	0.47348	49214.9	7.6694
CGTG..C.A.GA	TC.T.G..CACG	0.47346	41145.9	5.9209
C.TTT.G..CGA	TCG..C.AAA.G	0.47346	38362.1	5.3028
CGT.C.C.A.GA	TC.T.G.G.ACG	0.47346	50379.2	7.7711
C.T.GTACGG	CCGTAC.A.G	0.47344	47699.9	7.2552
CGT.GT..G.GA	TC.C..AC.ACG	0.47344	44880.4	6.7569
CAT....GACGA	TCGTC....ATG	0.47343	63229.3	9.2809
CATT..G.ACG	CGT.C..AATG	0.47341	49137.6	7.5334
CA..T..TACGA	TCGTA..A..TG	0.4734	48423.8	7.1678
CGTA.C.AG..A	T..CT.G.TACG	0.47338	45789.6	6.7557
CGTC...CG.GA	TC.CG...GACG	0.47337	59608.5	8.8927
AGGT........ACGA	TCGT........ACCT	0.47333	58003.4	8.2207
GT.C.G..GTAC	GTAC..C.G.AC	0.47333	50130.1	7.5726
ACGT.......GACG	CGTC.......ACGT	0.47326	52932.2	7.5098
CCGT......TGCG	CGCA......ACGG	0.47326	44257.6	6.004
CGTA.G.GA..A	T..TC.C.TACG	0.47325	47514.9	7.0623
CAT.T..TACG	CGTA..A.ATG	0.47324	53213.3	8.2119
CGT..A.GA.GA	TC.TC.T..ACG	0.47323	65728.2	9.9276
CGTC....ATGC	GCAT....GACG	0.47323	51490.4	7.4957
CGT....CGGTA	TACCG....ACG	0.47321	43846.4	6.2968
CGTA......TACA	TGTA......TACG	0.47319	64714	8.9216
CGT.GT...TGA	TCA...AC.ACG	0.47311	38821.2	5.3821
CGT.CG.A..GA	TC..T.CG.ACG	0.47311	43466.5	6.4375
GTC....GAGAC	GTCTC....GAC	0.47307	52943.9	7.8337
CGTA......GACA	TGTC......TACG	0.47303	44604.4	6.0639
C.CT.A.GACG	CGTC.T.AG.G	0.47303	42365.2	6.3413
GTC.T.AG.GA	TC.CT.A.GAC	0.47303	39157.9	5.6102
CG.C.T.AG.GA	TC.CT.A.G.CG	0.47303	41823.4	6.2184
CGTA.C.A.T.A	T.A.T.G.TACG	0.47302	45789.6	6.7993
CGT..GACG..A	T..CGTC..ACG	0.47293	52325.3	7.9555
CGT.C...ATGC	GCAT...G.ACG	0.4729	58054.9	8.6755
CA.A.T..ACGG	CCGT..A.T.TG	0.47287	53394.1	8.1001
CGTCG..A..GA	TC..T..CGACG	0.47286	52631.1	7.8522
C.CTTT..ACG	CGT..AAAG.G	0.47286	38329.8	5.4823
CA.TT...ACGG	CCGT...AA.TG	0.47285	52322.8	7.8179
C.C.TC..ACGG	CCGT..GA.G.G	0.47282	44463.2	6.7429
CGTT..G.A.GA	TC.T.C..AACG	0.4728	38613.4	5.3896
CGT....AGGGA	TCCCT....ACG	0.47278	53989.9	7.9932
CGT.A.G.G.GA	TC.C.C.T.ACG	0.47277	40900.9	5.9912
CGTC...AA.GA	TC.TT...GACG	0.47273	58378.6	8.7208
TTCT................AGAA	TTCT................AGAA	0.47268	29183.1	2.2592
CGT..AA..CGA	TCG..TT..ACG	0.47266	41338.8	5.9341
CAC..TG.ACG	CGT.CA..GTG	0.47259	51956.3	8.0919
C.T.TT..ACGG	CCGT..AA.A.G	0.47256	47204.4	7.2566
CGT.G.C..TGA	TCA..G.C.ACG	0.47251	45529.2	6.6293
CGT.G...GTTA	TAAC...C.ACG	0.47244	40587.4	5.7262
CATA..G.ACG	CGT.C..TATG	0.47244	45559.4	6.8896
CA.A.T.TACG	CGTA.A.T.TG	0.47241	52223.3	8.2026
CGTG..G.G.GA	TC.C.C..CACG	0.4724	40900.9	5.8709
CCGTG....GCG	CGC....CACGG	0.4724	44675.6	6.4495
CGTCGT..A..A	T..T..ACGACG	0.47239	60338.5	9.2561
CATTA...ACG	CGT...TAATG	0.47238	52510.9	7.95
CGC.T.T.ACG	CGT.A.A.GCG	0.47237	51157.1	7.8082
CGTAT...AC.A	T.GT...ATACG	0.47236	45555	6.7514
CGTG..ACG..A	T..CGT..CACG	0.47236	48972.5	7.3014
AGTC.......ACGG	CCGT.......GACT	0.47234	48239.6	6.7836
AATA....................CACG	CGTG....................TATT	0.47234	30406.8	2.1101
CGT.G..AG.TA	TA.CT..C.ACG	0.47234	44513	6.7606
CGTA...CGG.A	T.CCG...TACG	0.47231	33858.1	4.2383
CAT..TG.ACG	CGT.CA..ATG	0.4723	44314.9	6.7219
CGTG...CG.GA	TC.CG...CACG	0.4723	41472.8	5.9019
C.T.G.A.ACGA	TCGT.T.C.A.G	0.47229	61797.7	9.3005
C..T.TA.ACGG	CCGT.TA.A..G	0.47227	35567.9	4.8017
CGT..TA.A.GA	TC.T.TA..ACG	0.47224	39258.4	5.7
CGT...G.GCGA	TCGC.C...ACG	0.47223	38282.2	5.2647
AGGT...................TACG	CGTA...................ACCT	0.47222	41577.2	3.8901
CGTCA...G.GA	TC.C...TGACG	0.47219	47958.4	7.2112
CGT..GAA..GA	TC..TTC..ACG	0.47218	41630.5	5.9457
CGTC..A.A.GA	TC.T.T..GACG	0.47218	60944.7	9.2063
GTC..A.G.GAC	GTC.C.T..GAC	0.47215	56519.8	8.4018
CC.TT...ACGG	CCGT...AA.GG	0.47214	55401	8.2892
CGTAA...A.GA	TC.T...TTACG	0.47214	53616.8	8.1442
C.CT..A.ACGA	TCGT.T..AG.G	0.47214	47572.1	7.1767
GTC.TT...CAC	GTG...AA.GAC	0.47214	49234.7	7.3499
C..TT.A.ACGG	CCGT.T.AA..G	0.47213	52322.8	7.8613
AAT....TACGA	TCGTA....ATT	0.47212	51784.6	7.6532
CGTG..G..CGA	TCG..C..CACG	0.4721	47242.8	7.1161
CGTA..AAG..A	T..CTT..TACG	0.47206	51287.1	7.6837
CAC.T.A..CGG	CCG..T.A.GTG	0.47203	44732.8	6.4847
CAC.TC..ACG	CGT..GA.GTG	0.47202	65654.2	10.1071
CGTA..AAA..A	T..TTT..TACG	0.47202	53015.2	7.958
CGTA..A.G.TA	TA.C.T..TACG	0.47201	49798	7.517
CAC.T..TACG	CGTA..A.GTG	0.47193	50071.6	7.6937
TAAT.....ACGA	TCGT.....ATTA	0.47193	44837.6	6.3231
AGTC......CACG	CGTG......GACT	0.47192	48484.9	6.7045
CCGT.......TACA	TGTA.......ACGG	0.47192	58989.6	8.3574
GTA..T.G.TAC	GTA.C.A..TAC	0.47189	39369.2	5.4378
CA..TC..ACGA	TCGT..GA..TG	0.47185	48064.8	7.1785
CGTA.....CTAC	GTAG.....TACG	0.47185	53791.8	7.771
CGTA...CA.GA	TC.TG...TACG	0.47184	53906.3	8.0637
C.C.T..TACGG	CCGTA..A.G.G	0.47184	49820.6	7.71
CGT.GA..A.GA	TC.T..TC.ACG	0.4718	45326.3	6.8411
CGTCA....CGA	TCG....TGACG	0.47179	67113.4	9.7669
CGTGT..A..GA	TC..T..ACACG	0.47179	40168.8	5.6327
CGTG.G.A.T.A	T.A.T.C.CACG	0.47179	35314.5	4.6322
GT.T.A.GTGA	TCAC.T.A.AC	0.47171	50408	7.8958
CGT.A.T.A.GA	TC.T.A.T.ACG	0.47169	56297.9	8.7197
CGT..GG.A.GA	TC.T.CC..ACG	0.47169	54859.6	8.5907
CGT..AT.A.GA	TC.T.AT..ACG	0.47168	46485.8	7.1598
CAT..G..ACGA	TCGT..C..ATG	0.47167	54427.8	8.3068
C.T.G.G.GTGA	TCAC.C.C.A.G	0.47167	39361	5.5372
ATCAC..G..AC	GT..C..GTGAT	0.47166	48077.2	7.1088
C..CGTACG..G	C..CGTACG..G	0.47166	38270.1	5.5442
CGTTC....TGA	TCA....GAACG	0.47165	39199.6	5.3836
CGT.C.T.A.GA	TC.T.A.G.ACG	0.47162	43466.5	6.5107
CGT..G.AG.GA	TC.CT.C..ACG	0.4716	44296.3	6.5987
CGTA.T.A..GA	TC..T.A.TACG	0.47159	29944.3	2.9573
ACT....ACGGG	CCCGT....AGT	0.47159	61313.7	9.0301
CGT.A.G.AT.A	T.AT.C.T.ACG	0.47157	53224.2	8.3113
CG.A.A.T.TGA	TCA.A.T.T.CG	0.47157	47874.1	7.3356
CG.C.T.AA.GA	TC.TT.A.G.CG	0.47157	50567.5	7.8488
C.TT.A.GACG	CGTC.T.AA.G	0.47157	50567.5	7.8646
AGTA.................TACT	AGTA.................TACT	0.47155	53546.3	5.8274
CGTACA...G.A	T.C...TGTACG	0.47154	45035.2	6.7903
CGT..A.A.TGC	GCA.T.T..ACG	0.47152	50679	7.5077
CGT.CA..AT.A	T.AT..TG.ACG	0.4715	40095.6	5.9127
C..TTT..ACGG	CCGT..AAA..G	0.47147	49569.6	7.4017
CGTC...A.GGA	TCC.T...GACG	0.47142	52631.1	7.8673
CAT..C..ACGA	TCGT..G..ATG	0.47138	47841.3	7.222
C.C..T.CACGG	CCGTG.A..G.G	0.47138	46327.8	7.1211
CGTATA....GA	TC....TATACG	0.47135	44511.5	6.431
CGTG..A..TGA	TCA..T..CACG	0.47135	47413.6	7.1464
CGT.AC..A.GA	TC.T..GT.ACG	0.47134	53616.8	8.2716
C.T.T.A.GTGA	TCAC.T.A.A.G	0.47129	50408	7.6009
AAGT........ACGG	CCGT........ACTT	0.47125	48362.3	6.7971
CGTA.G..G.TA	TA.C..C.TACG	0.47124	50659.9	7.668
C.T...AGACGA	TCGTCT...A.G	0.47123	60796.7	9.3379
CA....GTACGA	TCGTAC....TG	0.47122	46557	6.7974
CGT.GA.G..GA	TC..C.TC.ACG	0.47122	61609.4	9.3809
CA.T...CACGG	CCGTG...A.TG	0.47121	33869.2	4.3016
CGT.A..G.CGA	TCG.C..T.ACG	0.4712	45681.1	6.8229
CGTC...T.TGA	TCA.A...GACG	0.47115	61618.4	9.1664
CGTCG...A.GA	TC.T...CGACG	0.47108	62100.7	9.3729
CGT..AG.G.GA	TC.C.CT..ACG	0.47107	41517.6	6.1834
CGTA..ACG..A	T..CGT..TACG	0.47106	44474.2	6.5038
ATCA.A..C.AC	GT.G..T.TGAT	0.47105	42866.9	6.2695
CATC....ACGA	TCGT....GATG	0.47104	54385.2	7.9352
CGT.CG..G.TA	TA.C..CG.ACG	0.47102	45677.1	6.9068
GTC.C...GGAC	GTCC...G.GAC	0.47097	47250.9	6.9788
CGTA....ATTA	TAAT....TACG	0.47097	51962.9	7.5691
CGT.AT..G.GA	TC.C..AT.ACG	0.47095	52046.4	8.0184
ATCG..G.A.AC	GT.T.C..CGAT	0.47092	45259.4	6.7177
C.TTTT..ACG	CGT..AAAA.G	0.47091	47796.4	7.3826
C.T.C.T.GTGA	TCAC.A.G.A.G	0.47089	44333.3	6.5297
CGTC.AA...GA	TC...TT.GACG	0.47085	46774.4	6.9335
CGTA.C..AT.A	T.AT..G.TACG	0.47083	41408.3	6.0096
CGTGC..A..GA	TC..T..GCACG	0.47083	40184.1	5.6358
CAT.A...ACGG	CCGT...T.ATG	0.47082	39150.5	5.4292
CGTA.G...TGA	TCA...C.TACG	0.47081	50149.4	7.5008
GT.A.T.AC.AC	GT.GT.A.T.AC	0.47077	45751.9	6.9894
CGTG.A.G..GA	TC..C.T.CACG	0.47075	54675.6	7.5207
GTGC......ACGA	TCGT......GCAC	0.47074	65183.1	8.9771
GTC.C...AGAC	GTCT...G.GAC	0.47071	49243.8	7.3192
TCAC....................CAGA	TCTG....................GTGA	0.47068	42288.5	3.8379
GTC.C.C.TGA	TCA.G.G.GAC	0.47067	44692.1	6.6674
CAC..G..ACGA	TCGT..C..GTG	0.47067	48653.9	7.3636
AGCC................ACGG	CCGT................GGCT	0.47067	48268.1	5.3928
CCGTT....ACG	CGT....AACGG	0.47066	43135.5	6.1636
C.CTA...ACGA	TCGT...TAG.G	0.47063	46411.2	6.8433
CC.T...TACGG	CCGTA...A.GG	0.47063	45000.4	6.6787
ATCC..................CGAT	ATCG..................GGAT	0.47059	34179.2	2.931
C..T.C.ACGAA	TTCGT.G.A..G	0.47057	61740.9	9.1458
CGCC...............ACGA	TCGT...............GGCG	0.47053	38093.2	3.9922
CGT.T.AAA..A	T..TTT.A.ACG	0.47052	52083.2	8.1001
C.TT..A.ACGA	TCGT.T..AA.G	0.47051	41630.5	6.0546
CGT...A.ATGC	GCAT.T...ACG	0.47048	50112	7.4946
CGT.G..A.GTA	TAC.T..C.ACG	0.47046	44721.7	6.6446
CGTC..A.AT.A	T.AT.T..GACG	0.47041	54144.1	8.2965
C.C.T.C.ACGA	TCGT.G.A.G.G	0.47041	41202.1	5.9186
CGTC.C..G.GA	TC.C..G.GACG	0.47038	56581.9	8.5937
C.TTT.A.ACG	CGT.T.AAA.G	0.47037	56187.2	8.6357
CAT...GTACG	CGTAC...ATG	0.47034	47554.9	7.1219
CGTAC..A.T.A	T.A.T..GTACG	0.47033	47589.9	7.3181
GT...AA.TGAC	GTCA.TT...AC	0.47033	53727.1	8.0822
CGT.C.AA..GA	TC..TT.G.ACG	0.4703	35624.5	4.7916
CAT.A.A.ACG	CGT.T.T.ATG	0.47029	51958.3	7.9394
CA.T..A.ACGG	CCGT.T..A.TG	0.47026	40344.6	5.7617
GT.C.T..TGAC	GTCA..A.G.AC	0.47024	43598.6	6.4051
CGTCGT....GA	TC....ACGACG	0.4702	48099.9	7.0632
CGT.T...GTGA	TCAC...A.ACG	0.4702	53060	7.9342
CGTA.AA..T.A	T.A..TT.TACG	0.47016	45042.6	6.7807
CCGT.....AGGA	TCCT.....ACGG	0.47014	45419.1	6.4256
CGT...CAA.GA	TC.TTG...ACG	0.4701	46911.9	7.0586
CGT..C.AAT.A	T.ATT.G..ACG	0.47009	51054.9	7.6796
CGT...AA.TGC	GCA.TT...ACG	0.47003	50645	7.5838
GT...T.ATGAC	GTCAT.A...AC	0.47001	47740.8	7.1245
CGT.A..C.CGA	TCG.G..T.ACG	0.46998	38572	5.4021
C.TC.T.GACG	CGTC.A.GA.G	0.46998	47645.3	7.3522
CACGT...ACG	CGT...ACGTG	0.46996	46042.6	6.8519
ACT.A.CACG	CGTG.T.AGT	0.46992	42409.8	6.1542
CGTC..C.G.GA	TC.C.G..GACG	0.46989	46317.5	6.911
AGTA.......ACGG	CCGT.......TACT	0.46985	48981.9	6.9031
A.TA.G.ACG.C	G.CGT.C.TA.T	0.46984	46004.2	6.9648
TACG.....ACGA	TCGT.....CGTA	0.46982	44093.2	6.19
CGT...AA.GTA	TAC.TT...ACG	0.46982	55090	8.2804
CGTCT.A.A..A	T..T.T.AGACG	0.46981	33562.8	4.146
C..TT.G.ACGG	CCGT.C.AA..G	0.46978	48967.3	7.3119
CGT..C.A.GTA	TAC.T.G..ACG	0.46976	56895.4	8.4561
C.TT...CACGA	TCGTG...AA.G	0.46975	45522	6.7453
CGT.GT.A..GA	TC..T.AC.ACG	0.46975	48035.7	7.2809
GT...AAGTGA	TCACTT...AC	0.46972	53727.1	8.2161
GTA..C.T.TAC	GTA.A.G..TAC	0.46972	49631.9	7.3366
CGT.C..A.TGC	GCA.T..G.ACG	0.46971	49823.2	7.552
CGT.G.AAA..A	T..TTT.C.ACG	0.46969	49354.2	7.6379
C..TA.A.ACGA	TCGT.T.TA..G	0.46969	41429.1	5.9262
CGTC.T...TGA	TCA...A.GACG	0.46968	48659.7	7.2511
CGT.AA...CGA	TCG...TT.ACG	0.46967	42531.2	6.1379
AT.AT.A..TAC	GTA..T.AT.AT	0.46964	39302.3	5.5896
GT....AGCGAC	GTCGCT....AC	0.46963	51103.9	7.5573
GT..TTAA..AC	GT..TTAA..AC	0.46962	44016.9	6.2903
CGT.G.C.AT.A	T.AT.G.C.ACG	0.46955	37222.7	5.2323
CGT....TACGA	TCGTA....ACG	0.46954	55145.6	8.1658
CGTA.A..AC.A	T.GT..T.TACG	0.46954	48906.8	7.4094
CAT.TT..ACG	CGT..AA.ATG	0.46954	46372.1	7.1127
CGTCG.A...GA	TC...T.CGACG	0.46953	59090.3	8.897
CGT..C.T.TGA	TCA.A.G..ACG	0.46953	47302.9	6.9426
GT...A.GTGAC	GTCAC.T...AC	0.4695	40495.1	5.7565
CGT.G...ATTA	TAAT...C.ACG	0.46948	53889.3	8.062
CGT.TG..G.GA	TC.C..CA.ACG	0.46945	52979.1	8.1697
C.T..TG.ACGA	TCGT.CA..A.G	0.46945	45465.5	6.86
CGT.CG..A.GA	TC.T..CG.ACG	0.46943	45189.2	6.8153
CGT.C..AAT.A	T.ATT..G.ACG	0.46943	40348.8	5.8758
GCAT.....ACGA	TCGT.....ATGC	0.46942	55230.8	7.9809
GT.C..G.GTAC	GTAC.C..G.AC	0.46942	38238.6	5.3129
CGTG..T..TGA	TCA..A..CACG	0.46941	46536.8	6.9894
CGT..TG.A.GA	TC.T.CA..ACG	0.46939	38613.4	5.5569
CGT....CGGCA	TGCCG....ACG	0.46937	62840.2	9.2306
C.TGT...ACGA	TCGT...ACA.G	0.46937	45598.7	6.6974
CAT...CTACG	CGTAG...ATG	0.46936	50119.2	7.5606
ATCA...TC.AC	GT.GA...TGAT	0.46935	41040.8	5.8156
AATC...................ACGG	CCGT...................GATT	0.46931	34789.4	2.9214
CGTCC...AT.A	T.AT...GGACG	0.46929	50901.4	7.6757
CGTCG....GTA	TAC....CGACG	0.46928	41713.5	5.8903
CGTA....................CACA	TGTG....................TACG	0.46923	33664.5	2.6432
CG...A.AGTGA	TCACT.T...CG	0.4692	44461.1	6.533
CGT.G.A.AC.A	T.GT.T.C.ACG	0.4692	48532.9	7.5169
CGT.A..AAT.A	T.ATT..T.ACG	0.46916	51027	7.8802
CA....ATACGG	CCGTAT....TG	0.46915	45977.2	6.6952
CGT.G...ATGC	GCAT...C.ACG	0.46915	48296.7	7.1592
ATCG...................TCAC	GTGA...................CGAT	0.46914	25131.8	1.1541
CGT.C..GG.GA	TC.CC..G.ACG	0.46913	40135.4	5.8692
CGTA.AA.A..A	T..T.TT.TACG	0.46912	45042.6	6.8167
CGT....GGTGA	TCACC....ACG	0.4691	44050.7	6.3347
CAC.A...ACGA	TCGT...T.GTG	0.46909	54163.7	8.1038
CGT.T.A.A.GA	TC.T.T.A.ACG	0.46903	46761.6	7.1348
CGT.G..AAT.A	T.ATT..C.ACG	0.46902	38656.1	5.5099
CGTC......GATA	TATC......GACG	0.46902	44087.8	5.9745
CGT...GT.TGA	TCA.AC...ACG	0.46899	56351.7	8.468
CGTC..AA..GA	TC..TT..GACG	0.46899	54614.8	8.2408
CGTT..A.G.GA	TC.C.T..AACG	0.46898	50577.4	7.6469
CGT.A.A..GCA	TGC..T.T.ACG	0.46898	43722.9	6.2975
CGT.CA.A..GA	TC..T.TG.ACG	0.46898	42988	6.3441
CGT.A.AA..GA	TC..TT.T.ACG	0.46897	50218.8	7.7117
C.T.T.A.ACGA	TCGT.T.A.A.G	0.46897	47736.3	7.1466
CGT.C..CGG.A	T.CCG..G.ACG	0.46895	45933.7	6.9825
CGTCGA....GA	TC....TCGACG	0.46895	46050.3	6.7082
CGT.A..GA.GA	TC.TC..T.ACG	0.46894	48943.5	7.5777
CGT..A.A.CGA	TCG.T.T..ACG	0.46892	32738.1	3.9259
CGT.A.C..TGA	TCA..G.T.ACG	0.46889	49949.6	7.3889
ACGTC....GCG	CGC....GACGT	0.46888	32302.2	3.8061
AATC.......ACGA	TCGT.......GATT	0.46888	44008.2	6.0654
GT.AT.A.A.AC	GT.T.T.AT.AC	0.46888	52244.8	8.129
CGTA...................CGAC	GTCG...................TACG	0.46887	41318.4	3.8562
CGT...TCA.GA	TC.TGA...ACG	0.46885	52578.6	8.0186
CGTC....GGGA	TCCC....GACG	0.4688	55550.3	8.1056
CGTACA....GA	TC....TGTACG	0.46879	44854.2	6.4935
CGTA..A.GT.A	T.AC.T..TACG	0.46878	44098.1	6.5633
GT.AT...GCAC	GTGC...AT.AC	0.46878	39969.4	5.5975
CA..C..TACGA	TCGTA..G..TG	0.46876	46557	6.8449
CGT..TG.G.GA	TC.C.CA..ACG	0.46869	38952	5.6323
CGTG.G.CG..A	T..CG.C.CACG	0.46869	40389.9	5.7156
ATCA...CC.AC	GT.GG...TGAT	0.46865	34528.8	4.3912
C.CT..G.ACGG	CCGT.C..AG.G	0.46864	48967.3	7.4198
CGT.C.TA..GA	TC..TA.G.ACG	0.46861	43052.9	6.4023
CGTC...................CGAC	GTCG...................GACG	0.46861	28396.6	1.8179
CCGT........ACCA	TGGT........ACGG	0.4686	43847.2	6.0296
GT..C.A.GGAC	GTCC.T.G..AC	0.46859	41912.3	5.5058
CGT..A.TG.GA	TC.CA.T..ACG	0.46852	53874.6	8.25
C.TTT.G.A.GA	TC.T.C.AAA.G	0.46846	41978.6	6.1985
CGT..C.G.CGA	TCG.C.G..ACG	0.46843	34236.2	4.2926
CGT.AA..G.GA	TC.C..TT.ACG	0.46843	40338.9	5.8484
GTC.T...GCAC	GTGC...A.GAC	0.46841	39197.8	5.4392
CGT.C.T..GGA	TCC..A.G.ACG	0.4684	48267.5	7.1081
CAC....CACGG	CCGTG....GTG	0.46839	35901	4.6671
CGTA.CAA...A	T...TTG.TACG	0.46835	45078.2	6.7099
CA..C.GTAC.A	T.GTAC.G..TG	0.46835	47199.2	6.9464
CGTA.T.AA..A	T..TT.A.TACG	0.46835	52831.4	7.9415
CGT...CAGT.A	T.ACTG...ACG	0.46834	43957.4	6.4771
CGTA..C.A.GA	TC.T.G..TACG	0.46834	55721.2	8.4569
GT....AGTGAC	GTCACT....AC	0.46833	53727.1	7.9655
CATT...CACG	CGTG...AATG	0.46832	48875.2	7.4386
CGTC..T.A.GA	TC.T.A..GACG	0.46827	53635.8	8.1379
CGT...ATG.GA	TC.CAT...ACG	0.46827	51176.7	7.7911
ACGT......GTAC	GTAC......ACGT	0.46827	43028.1	5.7876
CGTA.G..GG.A	T.CC..C.TACG	0.46824	41515.8	6.0314
AA.T.A..ACGG	CCGT..T.A.TT	0.46824	39398.3	5.5579
CGTAT...G.TA	TA.C...ATACG	0.46824	52350.6	7.9442
CGTA......GACG	CGTC......TACG	0.46823	54178.9	7.5572
CGT..A.CAC.A	T.GTG.T..ACG	0.46815	37299.7	5.0693
CGTACG....GA	TC....CGTACG	0.46815	51857.1	7.6766
CGT..T.A.CGA	TCG.T.A..ACG	0.46814	45862.9	6.6892
CATC......AACG	CGTT......GATG	0.46813	40892.5	5.3967
CGTG...T.TGA	TCA.A...CACG	0.4681	43598.6	6.3159
CGT.AG...CGA	TCG...CT.ACG	0.46809	46071.2	6.8
CGTACG..G..A	T..C..CGTACG	0.46809	40044.4	5.7832
TAAC.....ACGA	TCGT.....GTTA	0.46808	44811.4	6.3185
GTAT.................CGGA	TCCG.................ATAC	0.46806	44142.8	4.6684
CGT.G..A.GGA	TCC.T..C.ACG	0.46806	48035.7	7.2451
CGT...AC.CGA	TCG.GT...ACG	0.46806	35376.1	4.6125
AATC......AACG	CGTT......GATT	0.46806	46739.5	6.423
CGT...AA.GGA	TCC.TT...ACG	0.46806	55401	8.3271
C.T..C.GACGA	TCGTC.G..A.G	0.46805	50715.2	7.8997
CGT...C.GCGA	TCGC.G...ACG	0.46803	38774.3	5.3704
CCC.T.G.ACG	CGT.C.A.GGG	0.46802	51430.4	7.8532
CGTG.GG...GA	TC...CC.CACG	0.46801	36136.8	4.7948
CGT..AG..TGA	TCA..CT..ACG	0.46799	53404.9	8.0697
GT..G.AGTGA	TCACT.C..AC	0.46799	48421.4	7.2463
CGT....AAGGA	TCCTT....ACG	0.46799	45419.1	6.5841
CGTA....AGGA	TCCT....TACG	0.46797	47648.7	6.8727
CAC..T.CACG	CGTG.A..GTG	0.46795	43076.8	6.5171
CA.T..G.ACGG	CCGT.C..A.TG	0.46794	49823.2	7.5286
ATCA...AC.AC	GT.GT...TGAT	0.46792	42866.9	6.1745
CG.TT.G.AC.A	T.GT.C.AA.CG	0.46791	41224.1	6.1662
CGTC.TAA...A	T...TTA.GACG	0.46778	43021.7	6.3181
CCGT.....ATTA	TAAT.....ACGG	0.46777	60086.4	8.6509
CGT...ATA.GA	TC.TAT...ACG	0.46776	41338.8	5.994
ATTA....................AAAA	TTTT....................TAAT	0.46776	28087.3	1.6945
AC.T..C.ACGA	TCGT.G..A.GT	0.46775	43342.5	6.3619
CGTG.T.A..GA	TC..T.A.CACG	0.46774	48484.9	6.6099
C.CTT.A.ACG	CGT.T.AAG.G	0.46773	45262.2	6.8025
C..TAT..ACGG	CCGT..ATA..G	0.46773	37567.6	5.1067
CGT.TA.T..GA	TC..A.TA.ACG	0.46771	44511.5	6.6379
AACT....ACGG	CCGT....AGTT	0.46771	41363.4	5.736
CGT..TAAA..A	T..TTTA..ACG	0.46769	54425.9	8.2859
CA.T...TACGG	CCGTA...A.TG	0.46767	52322.8	7.9398
C.T.T..TACGA	TCGTA..A.A.G	0.46767	48851.6	7.542
CGTT...............ACGA	TCGT...............AACG	0.46767	46726.8	5.2852
CGT..CG..TGA	TCA..CG..ACG	0.46766	39032.2	5.4553
GT..GAA.T.AC	GT.A.TTC..AC	0.46764	53764.1	8.2553
CGT....AATTA	TAATT....ACG	0.46764	55747.1	8.2543
CGT..TA.ACG	CGT.TA..ACG	0.46763	48615.5	7.5195
C.C.T.A.ACGA	TCGT.T.A.G.G	0.46762	45262.2	6.7027
ATGC......ACGA	TCGT......GCAT	0.4676	60640.5	8.4224
CAC..T..ACGA	TCGT..A..GTG	0.46756	52621.4	8.0229
ATCG....AAAC	GTTT....CGAT	0.46756	36973.3	4.8344
CGT..A.AAG.A	T.CTT.T..ACG	0.46754	44705.3	6.5752
CGTGCG....GA	TC....CGCACG	0.46753	34660.8	4.3912
CGTAT.AA...A	T...TT.ATACG	0.4675	43419.1	6.5653
GTG.G.AG.GA	TC.CT.C.CAC	0.4675	51212.4	7.8983
C.C.T..CACGA	TCGTG..A.G.G	0.46749	50684.1	7.8571
CGT.T.T.AT.A	T.AT.A.A.ACG	0.46749	45503.1	6.9618
C..TTTG.ACG	CGT.CAAA..G	0.46747	42597.1	6.2657
AAGT.......TACG	CGTA.......ACTT	0.46741	37263.5	4.764
CA..CC..ACGA	TCGT..GG..TG	0.46736	40971	5.8508
TTCGT...AAA	TTT...ACGAA	0.46735	46886.8	7.0037
CGTCG..G..GA	TC..C..CGACG	0.4673	47437.1	6.9988
C..TT.A.ACGA	TCGT.T.AA..G	0.4673	45468.8	6.6974
CGT...GAGT.A	T.ACTC...ACG	0.4673	43026.3	6.2979
C.CT...CACGA	TCGTG...AG.G	0.4673	55174.7	8.3472
CGT.G.AA..GA	TC..TT.C.ACG	0.46728	41630.5	6.1166
ATCA...T.TAC	GTA.A...TGAT	0.46728	50396.2	7.5098
CGT..G.C.TGA	TCA.G.C..ACG	0.46727	30743.4	3.4106
CGC....AACGA	TCGTT....GCG	0.46727	32684.5	3.9019
CGT.TA...AGA	TCT...TA.ACG	0.46727	51720.6	7.7578
GT..G..GTGAC	GTCAC..C..AC	0.46725	47968.7	7.0903
CA.T..GTACG	CGTAC..A.TG	0.46725	44226.8	6.6522
CGTACA..G..A	T..C..TGTACG	0.46725	36872.8	5.0842
CGTC.TA.A..A	T..T.TA.GACG	0.46722	46224	7.0376
CATA.......ACGA	TCGT.......TATG	0.46721	47487.1	6.6606
AC.T.G..ACGA	TCGT..C.A.GT	0.4672	50336.7	7.607
C.T..TA.ACGA	TCGT.TA..A.G	0.46717	44184	6.6172
CGTA.T..A.GA	TC.T..A.TACG	0.46714	50708	7.676
CGT.AA.A..GA	TC..T.TT.ACG	0.46711	35209.2	4.6597
CGT.AT.A..GA	TC..T.AT.ACG	0.46711	48595.5	7.3786
CGT..T.T.TGA	TCA.A.A..ACG	0.46705	49474.9	7.3106
GTG.G.AA.GA	TC.TT.C.CAC	0.46705	36076.8	4.9115
CGT.T..AACG	CGTT..A.ACG	0.46705	42944.1	6.3862
CACT..A.ACG	CGT.T..AGTG	0.46705	39701.1	5.7175
C.TC.T.A.TGA	TCA.T.A.GA.G	0.46703	45498	6.9608
CCGT.....GAGA	TCTC.....ACGG	0.46702	46080.9	6.5406
A.TCGT.C.A.A	T.T.G.ACGA.T	0.46701	49077.9	7.6336
GT...AAG.GAC	GTC.CTT...AC	0.46701	53727.1	8.1767
CAT...G.ACGA	TCGT.C...ATG	0.46697	46653.4	6.9024
CGTAG.C.A..A	T..T.G.CTACG	0.46696	50334.3	7.4703
CGT.A.T.AC.A	T.GT.A.T.ACG	0.46695	48285.8	7.4729
GT...AAGT.AC	GT.ACTT...AC	0.46695	45751.9	6.9099
CGTA...TA.GA	TC.TA...TACG	0.46694	56320.6	8.4249
GT.G...GTTAC	GTAAC...C.AC	0.4669	41765.3	6.0546
CGT..A.TA.GA	TC.TA.T..ACG	0.46689	52235.1	7.9893
GT....CGTGAC	GTCACG....AC	0.46689	44954.5	6.5118
GTC..C..CGAC	GTCG..G..GAC	0.46689	34551.3	4.4848
CGTCA...A.GA	TC.T...TGACG	0.46684	56658.5	8.6057
CGT.CT...TGA	TCA...AG.ACG	0.46684	46975.7	6.961
CGT.T.T.A.GA	TC.T.A.A.ACG	0.46682	46030.4	7.0002
CCGT.......GAGA	TCTC.......ACGG	0.4668	43466.5	5.9686
CGTC.T.A..GA	TC..T.A.GACG	0.46672	43021.7	5.7038
ATCC...TG.AC	GT.CA...GGAT	0.46672	42052.4	6.0163
GTC..T..TGAC	GTCA..A..GAC	0.46671	47968.7	7.2443
GT...A.GCGAC	GTCGC.T...AC	0.4667	47250.9	7.0388
GT..C.GA.GAC	GTC.TC.G..AC	0.46669	40808.9	5.9051
CGTACG...G.A	T.C...CGTACG	0.46669	47611.4	7.2626
CGT...GCA.GA	TC.TGC...ACG	0.46668	38613.4	5.4199
GTCGT..T.AA	TT.A..ACGAC	0.46668	43908.8	6.5908
CGTA.AT.A..A	T..T.AT.TACG	0.46667	36275.8	4.9698
ACGT....AACG	CGTT....ACGT	0.46666	41793.6	5.8191
CGTG.G..G.TA	TA.C..C.CACG	0.46666	39887.3	5.6663
CGT.CA.G.G.A	T.C.C.TG.ACG	0.46663	48012.3	7.4552
AT.A..TACGA	TCGTA..T.AT	0.46661	51935.7	8.0213
CGT..GG..TGA	TCA..CC..ACG	0.46657	41339.3	5.9342
CGT.G..CG.GA	TC.CG..C.ACG	0.46654	46572.4	7.1501
C.T.T.ATACG	CGTAT.A.A.G	0.46652	41232.3	6.1483
CG..TC..ACGA	TCGT..GA..CG	0.46651	38801.2	5.3984
GT.CG...GTAC	GTAC...CG.AC	0.46648	42486.8	6.1011
ATCAT..G..AC	GT..C..ATGAT	0.46648	43169.7	6.2245
CGT..AT..CGA	TCG..AT..ACG	0.46646	41019.8	5.8695
GT.A..G.CGAC	GTCG.C..T.AC	0.46645	44861.8	6.6504
AGCG....................CTGG	CCAG....................CGCT	0.46639	13977.5	-1.9609
CGTG...A.GGA	TCC.T...CACG	0.46638	46952	6.9265
CGTA..A.GG.A	T.CC.T..TACG	0.46638	44278.9	6.5979
CA.TC...ACGA	TCGT...GA.TG	0.46636	49137.6	7.3001
CGTC.A.G..GA	TC..C.T.GACG	0.46635	44829.8	6.0158
ATCAC..C..AC	GT..G..GTGAT	0.4663	51519.8	7.6769
GT..C.G.TGAC	GTCA.C.G..AC	0.46628	47380.9	6.4353
CGT..T.AG.TA	TA.CT.A..ACG	0.46628	39832.7	5.7027
ATCAT.T...AC	GT...A.ATGAT	0.46624	44707.5	6.5789
ACGT....CGTG	CACG....ACGT	0.46624	39777.4	5.4218
CGTAC.A..T.A	T.A..T.GTACG	0.46623	39617	5.7746
CGTA...A.GGA	TCC.T...TACG	0.46622	41216.4	5.8529
CGTCG....GGA	TCC....CGACG	0.4662	49941	7.3577
CGTT..G..TGA	TCA..C..AACG	0.4662	38822.8	5.4652
C.T.A.A.GCGA	TCGC.T.T.A.G	0.46619	37863.8	5.2137
ATC..C.C.TAC	GTA.G.G..GAT	0.46619	42357.5	6.0375
GT.A.G.ATGA	TCAT.C.T.AC	0.46618	48989.9	7.6484
T.A.GTACGA	TCGTAC.T.A	0.46618	45536.7	6.8625
ATCA...................ACGA	TCGT...................TGAT	0.46618	43225.5	4.1014
AC.T.A.ACGG	CCGT.T.A.GT	0.46616	43865.8	6.6905
ATGT.......CACG	CGTG.......ACAT	0.46614	46071.2	6.4238
ATC..A.T.TAC	GTA.A.T..GAT	0.46613	46677.3	6.8335
AGCAT...G.AC	GT.C...ATGCT	0.46611	44709.9	6.6245
CGTG....GTGC	GCAC....CACG	0.4661	45629	6.5246
GT..GAA..GAC	GTC..TTC..AC	0.46606	52397	7.8488
CGT.T..CACG	CGTG..A.ACG	0.46605	38276.6	5.4064
AATC..................TACG	CGTA..................GATT	0.46602	48095.2	4.8553
C.GT.T.A.GTG	CAC.T.A.AC.G	0.46602	43073.5	6.4893
CGTA.T..G.TA	TA.C..A.TACG	0.46601	50769.4	7.6861
C.TAT...ACGA	TCGT...ATA.G	0.466	45176.7	6.6206
CTAG....................ACGA	TCGT....................CTAG	0.466	38981.7	3.4114
CGTAG...G.TA	TA.C...CTACG	0.466	43721.9	6.4376
CA.T..G.ACGA	TCGT.C..A.TG	0.46599	36656.1	4.959
CGTA.A..G.GA	TC.C..T.TACG	0.46599	44673.2	6.6151
ATCT........ACGG	CCGT........AGAT	0.46598	52209.6	7.3966
ACTT...ACGG	CCGT...AAGT	0.46597	44774.9	6.6977
C.T.T..CACGA	TCGTG..A.A.G	0.46597	46640.1	7.1456
CGT..T..GCGA	TCGC..A..ACG	0.46596	38572	5.4107
ATC..T.G.TAC	GTA.C.A..GAT	0.4659	41260.3	5.8223
CAC.T.G.ACG	CGT.C.A.GTG	0.46589	43035.5	6.3485
CGTAG...AT.A	T.AT...CTACG	0.46587	42350.1	6.1437
GT.AC.T..TAC	GTA..A.GT.AC	0.46586	43598.6	6.4648
CGT.G.AA..TA	TA..TT.C.ACG	0.46583	39985.4	5.7737
CCGT......ATAC	GTAT......ACGG	0.4658	54960.7	7.6672
CGTAC.A.G..A	T..C.T.GTACG	0.46578	44474.2	6.455
CGT...ACGG.A	T.CCGT...ACG	0.46578	48325.8	7.2699
CGT.CG...GTA	TAC...CG.ACG	0.46577	43808.9	6.383
CGT.TA..AC.A	T.GT..TA.ACG	0.46573	45933.2	7.0915
C.TA.C.AA.GA	TC.TT.G.TA.G	0.46568	41186	6.1582
CC.T...GACGG	CCGTC...A.GG	0.46567	43466.5	6.3886
CGTA.A..AT.A	T.AT..T.TACG	0.46566	53404.9	8.1494
CGT...ATACG	CGTAT...ACG	0.46564	47204.4	7.0601
CGT...GCG.GA	TC.CGC...ACG	0.46557	43826.6	6.4859
CCGT...................AACA	TGTT...................ACGG	0.46555	44412.2	4.2486
GTC...CG.GAC	GTC.CG...GAC	0.46554	39743.1	5.5765
CGT..A.G.CGA	TCG.C.T..ACG	0.46553	47645.3	7.0017
CGT..C.AA.GA	TC.TT.G..ACG	0.4655	41186	5.9845
CGT.T..GA.GA	TC.TC..A.ACG	0.46548	46761.6	7.185
CTCAT...T.AC	GT.A...ATGAG	0.46547	38454.4	5.3637
GT.C..AG.GAC	GTC.CT..G.AC	0.46546	45133.7	6.8048
GTC.A.GG.GA	TC.CC.T.GAC	0.46545	39595.3	5.7049
ATCACG....AC	GT....CGTGAT	0.46544	53323	7.9039
CGTA....CTGA	TCAG....TACG	0.46541	44401.5	6.3055
CA...CG.ACGA	TCGT.CG...TG	0.46541	42505.9	6.1403
CGT.T.A..TGC	GCA..T.A.ACG	0.46541	46915.2	6.8752
ATAT..................ATAT	ATAT..................ATAT	0.4654	49460.6	5.0131
CGT...GA.GGA	TCC.TC...ACG	0.46539	39508.6	5.5275
C.C..C.CACGA	TCGTG.G..G.G	0.46539	36512.7	5.0725
CATTC...ACG	CGT...GAATG	0.46539	46143.2	6.8701
CAT..T.TACG	CGTA.A..ATG	0.46538	56421.2	8.8514
CGT...TT.TGA	TCA.AA...ACG	0.46538	46030.4	6.7926
CGT.CG..GG.A	T.CC..CG.ACG	0.46536	51171.1	8.028
TACT....................ACGA	TCGT....................AGTA	0.46534	50849.8	4.8035
CG.TT...ACGA	TCGT...AA.CG	0.46532	40410	5.6879
AGGT........ACGG	CCGT........ACCT	0.46532	51888.3	7.3482
GT.C.A.ATGA	TCAT.T.G.AC	0.46532	45446.5	6.9974
ATC.TG...TAC	GTA...CA.GAT	0.46526	38894.5	5.3977
ATGC....................TATG	CATA....................GCAT	0.46524	22009.5	0.4172
GT.T...GAGAC	GTCTC...A.AC	0.46524	33856.2	4.2984
CGTC...TG.GA	TC.CA...GACG	0.46524	56131	8.3971
CAT..T.GACG	CGTC.A..ATG	0.46523	43674.2	6.6362
C.TA.T..ACGA	TCGT..A.TA.G	0.46522	50554.1	7.7171
CGT.G.ACG..A	T..CGT.C.ACG	0.46522	43654.7	6.5842
ATCAC.T...AC	GT...A.GTGAT	0.46522	51859.6	7.8122
CGTA.A.AA..A	T..TT.T.TACG	0.4652	45933.2	6.7817
CCGT......CGAG	CTCG......ACGG	0.46516	44544.6	6.0536
C.T.A.G.ATGA	TCAT.C.T.A.G	0.46516	50170.7	7.5616
C.T.A.A.ACGA	TCGT.T.T.A.G	0.46513	46432.3	6.9156
C.T.T.A.ACGG	CCGT.T.A.A.G	0.46512	45558.3	6.757
GGTC..C.T.GA	TC.A.G..GACC	0.4651	35112.2	4.5947
CAC.G...ACGG	CCGT...C.GTG	0.46505	49368	7.3399
CGTA..A.AT.A	T.AT.T..TACG	0.46505	47596	7.2079
CAC...GCACG	CGTGC...GTG	0.46501	42907.5	6.2628
CGT..AAAA..A	T..TTTT..ACG	0.46498	50501.5	7.6577
ATTT....................CACG	CGTG....................AAAT	0.46496	42444.4	3.8571
CGT..CAA..GA	TC..TTG..ACG	0.46495	38611.1	5.3227
ACGT.......GACC	GGTC.......ACGT	0.46494	43059.3	5.8949
C...TTA.ACGA	TCGT.TAA...G	0.46492	35603.1	4.7297
CGT..C..GCGA	TCGC..G..ACG	0.46492	48397.7	7.3192
CGT...GTG.GA	TC.CAC...ACG	0.46492	49752.9	7.5535
CGT.C.C..GTA	TAC..G.G.ACG	0.46491	55682.1	8.2794
CAC...G.ACGG	CCGT.C...GTG	0.46487	51212.4	7.6745
GTAT........ACGA	TCGT........ATAC	0.46486	52949.2	7.5067
CGTG...G.CGA	TCG.C...CACG	0.46483	44335.5	6.454
AC.T.C.ACGA	TCGT.G.A.GT	0.46477	43940.4	6.7052
ATTA....................AATG	CATT....................TAAT	0.46476	41299.6	3.7139
CGT.TG.A..GA	TC..T.CA.ACG	0.46475	43835.1	6.5087
CGT.T.AAG..A	T..CTT.A.ACG	0.46474	37505.6	5.2805
C..C.T.GACGA	TCGTC.A.G..G	0.46473	46050.3	6.7406
CGTCA....TGA	TCA....TGACG	0.46464	53043.5	7.849
CAC.T..GACG	CGTC..A.GTG	0.46463	41607.8	6.117
CAT.C.T.ACG	CGT.A.G.ATG	0.46461	49289.6	7.4942
C.T..GA.ACGA	TCGT.TC..A.G	0.4646	46030.4	6.9649
CGTG.C..A.GA	TC.T..G.CACG	0.4646	37298	5.1044
CGTA.C...TGA	TCA...G.TACG	0.46459	44886.7	6.5827
CGT.GT..A.GA	TC.T..AC.ACG	0.46458	37980.6	5.3354
CGTG.GA.G..A	T..C.TC.CACG	0.46457	36438.1	5.0079
TCGT....................ATCA	TGAT....................ACGA	0.46456	36801.5	3.1099
CCG.C.TACG	CGTA.G.CGG	0.46455	47438.1	7.0885
GT....GACGAC	GTCGTC....AC	0.46453	33709.1	4.1642
C.TTT.G.AC.A	T.GT.C.AAA.G	0.46453	39024.9	5.5667
GT..CG..GTAC	GTAC..CG..AC	0.46453	45582.3	6.7376
CGTC.....TGAG	CTCA.....GACG	0.4645	59433.5	8.5641
CGTC..AAA..A	T..TTT..GACG	0.46447	51774.6	7.762
CGTA..C..TGA	TCA..G..TACG	0.46446	50606	7.6945
CGTC...CA.GA	TC.TG...GACG	0.46445	33633	4.1745
CGTT.T..G.GA	TC.C..A.AACG	0.46444	41435.9	5.9852
CGT.C..CAT.A	T.ATG..G.ACG	0.46442	34171.3	4.4572
CGTG.G.A..GA	TC..T.C.CACG	0.46442	35033.5	4.147
GTAC....................GATA	TATC....................GTAC	0.46442	65035.1	6.0924
CGT.GGA...GA	TC...TCC.ACG	0.46441	43587.5	6.4206
GTC...TG.GAC	GTC.CA...GAC	0.46441	56240.2	8.4516
CGT.G..CA.GA	TC.TG..C.ACG	0.4644	33984.4	4.4368
ATCC.....CACG	CGTG.....GGAT	0.46438	42227.2	5.8462
CGT.TG..A.GA	TC.T..CA.ACG	0.46438	46072.5	6.9802
GT..GAA.TGA	TCA.TTC..AC	0.46437	50725.1	7.7344
CGT.C.AA.G.A	T.C.TT.G.ACG	0.46435	51128.1	8.151
GTA.C.A.TGA	TCA.T.G.TAC	0.46434	43117.8	6.3646
GTTT...ACGA	TCGT...AAAC	0.46434	43055.4	6.3666
CGT.G.T..TGA	TCA..A.C.ACG	0.46432	42892.3	6.1403
C.TC.T..ACGA	TCGT..A.GA.G	0.46431	61797.7	9.413
CATT..A.ACG	CGT.T..AATG	0.46426	49905.6	7.6654
CGTCG...GG.A	T.CC...CGACG	0.46422	42261	6.1262
CGTC.A.GA..A	T..TC.T.GACG	0.46421	45326.3	6.6714
CGT.C...GCGA	TCGC...G.ACG	0.46418	43519.2	6.3009
CATC.T..ACG	CGT..A.GATG	0.46412	44314.9	6.7622
C.CTTC..ACG	CGT..GAAG.G	0.46411	40226.7	5.8982
C.T.A.T.ACGA	TCGT.A.T.A.G	0.4641	46071.2	6.8504
CCGT.......TATC	GATA.......ACGG	0.46407	42868.1	5.8601
GT.CC...GTAC	GTAC...GG.AC	0.46407	44305.2	6.4466
C.TC.A.GG.GA	TC.CC.T.GA.G	0.46405	35873	4.9584
CGT.AT...CGA	TCG...AT.ACG	0.46405	48984.4	7.3077
AT...GTACGA	TCGTAC...AT	0.46403	48595.4	7.3707
CGT..TTA..GA	TC..TAA..ACG	0.46398	46724.7	6.9008
CGT.G...GGTA	TACC...C.ACG	0.46397	39245.8	5.4492
GTCA....CGAC	GTCG....TGAC	0.46397	59517.7	8.6599
CGTG.A..G.GC	GC.C..T.CACG	0.46397	38217.9	5.3084
CGTC..TA..GA	TC..TA..GACG	0.46396	47553.4	7.0896
CGTT.G.CG..A	T..CG.C.AACG	0.46395	45857.5	6.768
CTTT.A.G..GA	TC..C.T.AAAG	0.46394	50633.6	6.9386
CGTCG.C.G..A	T..C.G.CGACG	0.46393	44705.7	6.4976
CGT.C..A.GTA	TAC.T..G.ACG	0.46391	49726.5	7.5357
CGTG.G...CGA	TCG...C.CACG	0.46388	43864.4	6.3919
ACGT.......TACG	CGTA.......ACGT	0.46387	38644.8	5.0487
ATCA.G..C.AC	GT.G..C.TGAT	0.46387	34528.8	4.4584
C.CT...TACGG	CCGTA...AG.G	0.46386	44463.2	6.5493
CGT..G..ATGC	GCAT..C..ACG	0.46385	47410.9	7.146
CGT.G.AA.G.A	T.C.TT.C.ACG	0.46383	51178	8.1596
CA..CCG.AC.A	T.GT.CGG..TG	0.46383	43152.7	6.2583
C.T.TG..ACGA	TCGT..CA.A.G	0.46383	49017.2	7.5802
C.TT.G..ACGA	TCGT..C.AA.G	0.46382	47134.6	7.1257
CGTA.GA...GA	TC...TC.TACG	0.46381	48340.7	7.2065
GT.C.C..TGAC	GTCA..G.G.AC	0.4638	41652.5	6.0232
ATC...T.GTAC	GTAC.A...GAT	0.46379	37751.8	5.1491
CGTCGT...T.A	T.A...ACGACG	0.46376	42082.7	6.2147
GT..T.A.GTAC	GTAC.T.A..AC	0.46374	42834.4	5.6707
C.TT...TACGG	CCGTA...AA.G	0.46371	40624.3	5.7971
CGTA..G.A.GA	TC.T.C..TACG	0.46371	46708.5	6.9813
CGTC..A..CGA	TCG..T..GACG	0.46368	49469.7	7.5035
C..TT.GTACG	CGTAC.AA..G	0.46367	39945.5	5.794
CGT.TC..G.GA	TC.C..GA.ACG	0.46366	50277.9	7.724
GT.TA...AGAC	GTCT...TA.AC	0.46364	48526.8	7.1969
CGTA..A.AC.A	T.GT.T..TACG	0.46361	46706.7	7.0487
GTC...G.CGAC	GTCG.C...GAC	0.46361	47413.1	7.0361
CA..T.C.ACGA	TCGT.G.A..TG	0.46357	46774.4	6.3377
CAT...C.ACGG	CCGT.G...ATG	0.46357	39150.5	5.4504
ATC.C.A..AAC	GTT..T.G.GAT	0.46356	42743.4	6.1118
CGT..A.AG.TA	TA.CT.T..ACG	0.46354	41017.2	5.9499
CGT.CAT...GA	TC...ATG.ACG	0.46352	42559.2	6.2201
C.CT...CACGG	CCGTG...AG.G	0.46351	39517.2	5.567
CGTG.......ACGA	TCGT.......CACG	0.46348	49094.7	6.9211
CGT...CT.TGA	TCA.AG...ACG	0.46348	44511.5	6.5148
ACGT....CATG	CATG....ACGT	0.46346	40732.7	5.6125
ATAT.......TACG	CGTA.......ATAT	0.46345	50139	7.0857
CGTC....ACGA	TCGT....GACG	0.46339	59517.7	8.6599
CAT.T.G.ACG	CGT.C.A.ATG	0.46337	46911.3	7.0766
CAGG....................AACG	CGTT....................CCTG	0.46336	54007.8	5.1191
C.C.C.G.ACGA	TCGT.C.G.G.G	0.46327	43806.7	6.43
C.TCT...ACGA	TCGT...AGA.G	0.46327	54385.2	8.153
CAC....GACGG	CCGTC....GTG	0.46326	48967.3	7.1972
CG...CGTCG.A	T.CGACG...CG	0.46326	48452.1	7.1745
CT.C.T..ACGA	TCGT..A.G.AG	0.46326	46744.6	6.9878
CA.T.A..ACGG	CCGT..T.A.TG	0.46326	42993.8	6.2883
ATCGT.T...AC	GT...A.ACGAT	0.46321	37302.3	5.074
TCGT..GAAA	TTTC..ACGA	0.4632	43328.3	6.3484
CA.TTC..ACG	CGT..GAA.TG	0.46319	41263.9	6.0635
GT.C..A.GTAC	GTAC.T..G.AC	0.46319	42486.8	6.1949
CA...C.TACGA	TCGTA.G...TG	0.46317	41987	6.0572
ACTT...................ACGA	TCGT...................AAGT	0.46315	48443.4	4.7208
C.T...ATACGA	TCGTAT...A.G	0.46309	46834.2	7.1229
GTCGC...TGA	TCA...GCGAC	0.46309	45681.1	6.7861
CGTAC.A...GA	TC...T.GTACG	0.46308	38211.2	5.274
CGT.AT..A.GA	TC.T..AT.ACG	0.46306	47587.3	7.2556
CAC...A.ACGA	TCGT.T...GTG	0.46304	48419.7	7.2101
CC.TT.G.ACG	CGT.C.AA.GG	0.46302	44809.8	6.7596
ACGT.....GGTA	TACC.....ACGT	0.46301	41515.8	5.711
C.TT.C..ACGA	TCGT..G.AA.G	0.46301	38256.8	5.3634
CG.C.A.GA.GA	TC.TC.T.G.CG	0.46301	45326.3	6.9091
CGTC.A.A..GA	TC..T.T.GACG	0.463	48416.8	6.5992
CGT.AT.AA..A	T..TT.AT.ACG	0.463	45419.1	6.8695
CAT....TACGA	TCGTA....ATG	0.46299	46133.4	6.7113
CGT.CG..AT.A	T.AT..CG.ACG	0.46298	42222.2	6.3609
CGTA....GGTA	TACC....TACG	0.46298	42897.4	6.0286
CGT..AC.A.GA	TC.T.GT..ACG	0.46297	53861.1	8.432
CGTC.A..A.GA	TC.T..T.GACG	0.46296	53433.8	8.1144
GTA..A.G.GAC	GTC.C.T..TAC	0.46294	43847.2	6.3208
CGTC.TA...GA	TC...TA.GACG	0.46291	44880.4	6.5909
CGT..C.TG.GA	TC.CA.G..ACG	0.4629	47250.9	7.1434
ATCAC.A...AC	GT...T.GTGAT	0.46288	38838.6	5.4094
CGTC.....GCAC	GTGC.....GACG	0.46287	42791.2	5.9517
CGT..AC.G.GA	TC.C.GT..ACG	0.46286	38875.3	5.6153
CGTC.T..AT.A	T.AT..A.GACG	0.46285	37651.9	5.2097
CGT.A.A.A.GA	TC.T.T.T.ACG	0.46284	39258.4	5.6412
CAT...A.ACGG	CCGT.T...ATG	0.46283	45558.3	6.7057
CGTG.A..G.GA	TC.C..T.CACG	0.46283	39888.1	5.6665
CGTA.AT...GA	TC...AT.TACG	0.46281	42003.9	6.0419
ACGT.A.T..CG	CG..A.T.ACGT	0.4628	41795.7	5.4847
CGTA...AGG.A	T.CCT...TACG	0.4628	41216.4	5.8628
GTA.C...CTAC	GTAG...G.TAC	0.4628	41783.8	5.9656
CGT...GAAT.A	T.ATTC...ACG	0.46279	41408.3	5.9772
CGTTT...G.GA	TC.C...AAACG	0.46277	41164.2	5.9333
CCGT....AAGG	CCTT....ACGG	0.46277	46830.1	6.7334
ACAT........ACGA	TCGT........ATGT	0.46275	45239.2	6.2743
CGT..TA..TGA	TCA..TA..ACG	0.46272	41081.8	5.8821
CGTGC...G.GA	TC.C...GCACG	0.4627	43519.2	6.3987
C.TT.TA.ACG	CGT.TA.AA.G	0.4627	44429.5	6.8764
CGT..CT..TGA	TCA..AG..ACG	0.46268	45943.7	6.8149
GT..G..ATGAC	GTCAT..C..AC	0.46268	36482.8	4.842
CAC.G.T.ACG	CGT.A.C.GTG	0.46267	43092.9	6.3597
CGTC.....GTAC	GTAC.....GACG	0.46263	44362.9	6.2385
C.TC...GACGA	TCGTC...GA.G	0.4626	53823.9	8.1407
GT..C..ACGAC	GTCGT..G..AC	0.4626	39826	5.5623
GTCC....CGAC	GTCG....GGAC	0.46256	35054.7	4.4062
CGT.C..GA.GA	TC.TC..G.ACG	0.46256	39465.7	5.7243
CATT..C.ACG	CGT.G..AATG	0.46254	34875.8	4.6141
CGT..GA.GG.A	T.CC.TC..ACG	0.46251	46670.6	7.0336
GTA...A.TGAC	GTCA.T...TAC	0.46249	41881.6	6.0088
CAC..A.TACG	CGTA.T..GTG	0.46246	39869.8	5.8479
AC.T.C..ACGA	TCGT..G.A.GT	0.46245	45113.1	6.6907
C...TC.TACGA	TCGTA.GA...G	0.46242	45176.7	6.9069
ATAA....................GATA	TATC....................TTAT	0.4624	28807	1.827
CAT...A.ACGA	TCGT.T...ATG	0.4624	47285.2	7.0138
CGTC.G..G.GA	TC.C..C.GACG	0.46237	47646.7	7.1546
C.T..AG.ACGA	TCGT.CT..A.G	0.46233	43856.2	6.5539
CA..T.A.ACGA	TCGT.T.A..TG	0.46232	39031.1	4.966
CGTC...G.CGA	TCG.C...GACG	0.46219	45681.1	6.7004
CCGT.......TACC	GGTA.......ACGG	0.46218	40746.5	5.463
C.C...GCACGA	TCGTGC...G.G	0.46215	48475.5	7.4153
CGT.CC...GTA	TAC...GG.ACG	0.46214	50793.4	7.608
CGT....GATGA	TCATC....ACG	0.46213	47413.6	6.9344
CGT.A.A.GC.A	T.GC.T.T.ACG	0.46211	45921.5	7.0406
CGT....TGTGC	GCACA....ACG	0.4621	47852.9	7.0096
C.TTC..ACG.A	T.CGT..GAA.G	0.46209	44093.2	6.6271
CC...TG.ACGG	CCGT.CA...GG	0.46205	40618.7	5.7639
TCGT.....GGCA	TGCC.....ACGA	0.46203	47211	6.7333
GT.A.A..ATAC	GTAT..T.T.AC	0.46203	33282.4	4.1471
CG.A.C.AA.GA	TC.TT.G.T.CG	0.46202	42781.8	6.4129
CGTGT.G.G..A	T..C.C.ACACG	0.462	45861.1	6.7069
CA.T.C.CACG	CGTG.G.A.TG	0.46199	37424.8	5.3135
C.T..T.TACGA	TCGTA.A..A.G	0.46196	41229.1	6.1178
CGT..G.GA.GA	TC.TC.C..ACG	0.46195	46072.5	6.9303
CGCG....ACGA	TCGT....CGCG	0.46191	43952.7	6.2239
CGTA..TCA..A	T..TGA..TACG	0.4619	38859.6	5.3866
CA..GT..ACGG	CCGT..AC..TG	0.4619	35112.2	4.5677
CGT.C...GGGA	TCCC...G.ACG	0.4619	51448.3	7.68
GT..G.AG.GAC	GTC.CT.C..AC	0.46186	51103.9	7.8033
C..TT..TACGG	CCGTA..AA..G	0.46185	42789.4	6.3183
C.TA..G.ACGA	TCGT.C..TA.G	0.46184	44709.9	6.6548
CGT.A..TG.GA	TC.CA..T.ACG	0.46184	45800.9	7.0062
CGTG.T..GT.A	T.AC..A.CACG	0.46184	31222.1	3.6347
CGT...CC.CGA	TCG.GG...ACG	0.46184	35437.1	4.6268
CCGT.......GAGC	GCTC.......ACGG	0.46183	38230.4	4.9644
CGTA.....TGCC	GGCA.....TACG	0.46179	44405	6.246
CGT...AGG.GA	TC.CCT...ACG	0.46178	38646.8	5.4272
CGTAG..AA..A	T..TT..CTACG	0.46178	44205.4	6.5933
CGT..TAA.T.A	T.A.TTA..ACG	0.46177	37190.8	5.0821
CATA....................ATGA	TCAT....................TATG	0.46175	53422.8	5.0621
CT...TA.ACGA	TCGT.TA...AG	0.46172	36966.9	4.9831
CGT.T..CA.GA	TC.TG..A.ACG	0.46171	36872.6	5.1391
CCGT....................ATAC	GTAT....................ACGG	0.46171	29234.1	1.9041
CACG.C..ACG	CGT..G.CGTG	0.46168	48428.2	7.53
C.C.T.A.ACGG	CCGT.T.A.G.G	0.46167	36150.4	4.8274
CGT.G.T.G.GA	TC.C.A.C.ACG	0.46167	43997.9	6.6145
C.T.A..GACGA	TCGTC..T.A.G	0.46165	53446.2	8.3111
CGT.T..CGC.A	T.GCG..A.ACG	0.46162	38275.5	5.4255
C.CC.T.GACG	CGTC.A.GG.G	0.46159	37473.4	5.2852
CGTC...GA.GA	TC.TC...GACG	0.46158	50344.4	7.5001
CGT..CG.G.GA	TC.C.CG..ACG	0.46157	41001.2	6.0753
ATGC.....TACG	CGTA.....GCAT	0.46157	39873.7	5.3901
ATCA....CAAC	GTTG....TGAT	0.46156	32130.1	3.7062
CATT.T..ACG	CGT..A.AATG	0.46155	44445.8	6.7877
CGT...T.ATGC	GCAT.A...ACG	0.46154	44709.9	6.55
C.TCGT.A..GA	TC..T.ACGA.G	0.46154	44120.4	6.3928
T.T.C.ACGA.A	T.TCGT.G.A.A	0.46153	40847	6.0505
CGTAC.A..G.A	T.C..T.GTACG	0.46152	44545.9	6.7836
CGT.G.C.A.GA	TC.T.G.C.ACG	0.46149	30336.3	3.4394
CGTAC.T..G.A	T.C..A.GTACG	0.46148	35658.6	4.8688
GTAT....TCAC	GTGA....ATAC	0.46148	40801.5	5.6261
CGTACAT....A	T....ATGTACG	0.46148	38164.9	5.2908
CC.T.A..ACGG	CCGT..T.A.GG	0.46147	46502.8	6.9444
CGTA.A.A..TA	TA..T.T.TACG	0.46145	35078.6	4.1567
CGT..CT.AT.A	T.AT.AG..ACG	0.46143	45230.2	6.7688
GTCA....GGAC	GTCC....TGAC	0.46143	35112.2	4.4194
CGTACA..A..A	T..T..TGTACG	0.46142	48553.2	7.4153
CGTCG...AT.A	T.AT...CGACG	0.46141	44837.6	6.6191
CAT..C.TACG	CGTA.G..ATG	0.4614	47268.5	7.3203
CGTT.A.AG..A	T..CT.T.AACG	0.46139	34123.6	4.3182
C..TTCG.ACG	CGT.CGAA..G	0.46138	37651.8	5.2247
TCCC.....ACGA	TCGT.....GGGA	0.46136	51684.1	7.4531
CGCA.....TACG	CGTA.....TGCG	0.46136	39884.7	5.3923
C.TG..A.ACGA	TCGT.T..CA.G	0.46135	41229.1	5.9731
CGTT.....TGAC	GTCA.....AACG	0.46133	42735.2	5.9412
G.CA.TTC..AC	GT..GAA.TG.C	0.46127	42119.6	6.0576
CGT.AC...TGA	TCA...GT.ACG	0.46124	42444.6	6.121
ATAC....CGAC	GTCG....GTAT	0.46124	38689.7	5.199
C.T.TA..ACGA	TCGT..TA.A.G	0.46122	35619.9	4.8388
CGTA..T..TGA	TCA..A..TACG	0.46121	43117.8	6.3477
CC..TT..ACGG	CCGT..AA..GG	0.46121	49903	7.4906
CGT..G..GTGC	GCAC..C..ACG	0.4612	49917.4	7.5792
CGTAT.A..G.A	T.C..T.ATACG	0.4612	49139.6	7.6281
GT.C..C.GTAC	GTAC.G..G.AC	0.46119	42834.4	6.2631
CGTGCG..G..A	T..C..CGCACG	0.46117	36438.1	4.9838
CGTC.A...CGA	TCG...T.GACG	0.46117	45843.9	6.7574
CCGT................ATAC	GTAT................ACGG	0.46116	31760.7	2.7863
CG.G..G.ACGA	TCGT.C..C.CG	0.46114	38017	5.2642
CG..A..AACGA	TCGTT..T..CG	0.46114	39718.6	5.5401
GT.A.T.ACGA	TCGT.A.T.AC	0.46112	46071.2	7.1158
GTCGA.G..GA	TC..C.TCGAC	0.46111	40543.8	5.7699
C.T..TGTACG	CGTACA..A.G	0.46111	42449.5	6.4018
CGT..GA..CGA	TCG..TC..ACG	0.46109	36130.4	4.8111
CGT.TAA.G..A	T..C.TTA.ACG	0.46107	47748	7.3716
CGT.G.T..GTA	TAC..A.C.ACG	0.46106	39245.8	5.412
CGTCA..A..GA	TC..T..TGACG	0.46106	51251.1	7.634
CGTA.A.T.T.A	T.A.A.T.TACG	0.46105	44100.5	6.4857
C.TA.A.T.TGA	TCA.A.T.TA.G	0.46105	44100.5	6.6922
ATC.T..G.TAC	GTA.C..A.GAT	0.46105	45176.7	6.7297
CGTGCG.A...A	T...T.CGCACG	0.46104	32558	3.9498
CA..TTA.ACG	CGT.TAA..TG	0.46104	41944	6.1308
CAT.G...ACGG	CCGT...C.ATG	0.46103	42091.1	6.026
CGTAG.A...GA	TC...T.CTACG	0.46103	40598.7	5.7777
ATTC....................TGTG	CACA....................GAAT	0.46101	20090.1	-0.0607
C.T...CGACGA	TCGTCG...A.G	0.46099	45429.7	6.8644
GGTA.......ACGA	TCGT.......TACC	0.46099	50528	7.1462
CAT..CG.ACG	CGT.CG..ATG	0.46097	47841.3	7.3813
CGTG..AC..GA	TC..GT..CACG	0.46096	34353.1	4.386
CGT.A.C.G.GA	TC.C.G.T.ACG	0.46095	45602.9	6.9205
CGT..CA.G.GA	TC.C.TG..ACG	0.46093	38551	5.5429
CA..G..TACGG	CCGTA..C..TG	0.46089	41546.5	5.9096
CA.A...TACGA	TCGTA...T.TG	0.46086	46557	6.9631
ACT..G.ACGG	CCGT.C..AGT	0.46086	41948.8	6.2876
CA....CTACGA	TCGTAG....TG	0.46084	42742.2	6.1002
CGTG...CG.CA	TG.CG...CACG	0.46083	54867.2	8.2093
C..T.GTACGG	CCGTAC.A..G	0.4608	44733.2	6.6457
ATCA.T...TAC	GTA...A.TGAT	0.4608	35395.3	4.6154
GTC.T.A.GGA	TCC.T.A.GAC	0.46079	36815	5.0302
AC..T..GACGA	TCGTC..A..GT	0.46079	49912	7.4165
C....CGTACGA	TCGTACG....G	0.46077	44463.2	6.5632
CA..C.GTACG	CGTAC.G..TG	0.46077	45946.4	6.8101
GTCA.T...CAC	GTG...A.TGAC	0.46075	46389.9	6.8555
GTAC....................GAAC	GTTC....................GTAC	0.46075	27828.2	1.6459
CATT...GACG	CGTC...AATG	0.46075	38544.7	5.4309
CGTCG.T...GA	TC...A.CGACG	0.46071	51648.9	7.7784
CATC......GACG	CGTC......GATG	0.4607	45177.7	6.162
TACT.....ACGA	TCGT.....AGTA	0.46067	50676.7	7.2966
CGTGTG....GA	TC....CACACG	0.46067	41216.7	5.8039
TCGT..........TTAA	TTAA..........ACGA	0.46064	58308.2	7.7328
ACAT....................CGAT	ATCG....................ATGT	0.46064	44481.9	4.1027
CGT..G.A.GTA	TAC.T.C..ACG	0.46063	44093.2	6.3666
GTC...C.TGAC	GTCA.G...GAC	0.46063	36243.9	4.8116
C.C..TG.ACGA	TCGT.CA..G.G	0.46061	45506.9	6.8678
C.T.T.GTACG	CGTAC.A.A.G	0.4606	44733.2	6.8535
CGTAC....TGC	GCA....GTACG	0.46059	38002.7	5.1308
TACG....................GAGA	TCTC....................CGTA	0.46055	20895.8	0.1452
ACT.T..ACGG	CCGT..A.AGT	0.46054	40701.2	5.9294
GCCC....................ACGA	TCGT....................GGGC	0.46053	48193.8	4.5225
C.C...CGACGG	CCGTCG...G.G	0.46053	42428.4	6.2841
C.C.T..TACGA	TCGTA..A.G.G	0.46052	45077.5	6.8541
CGTA.CA...GA	TC...TG.TACG	0.46052	38611.1	5.3438
CGTC..G..TGA	TCA..C..GACG	0.46052	37160.1	5.097
CGTCGT..G..A	T..C..ACGACG	0.46051	40186.1	5.8131
CT..TT..ACGA	TCGT..AA..AG	0.4605	35603.1	4.6831
ATT...TACGG	CCGTA...AAT	0.4605	51213.8	7.7411
CCGT.....CGGA	TCCG.....ACGG	0.46047	41970.6	5.7977
C.CC.T..ACGA	TCGT..A.GG.G	0.46047	42887.7	6.3283
CGTA..G..TGA	TCA..C..TACG	0.46046	45789.6	6.8533
CA.TT.A..CGG	CCG..T.AA.TG	0.46046	34432.8	4.4738
CGT.T..TG.GA	TC.CA..A.ACG	0.46046	50408	7.8315
CACG..G.ACG	CGT.C..CGTG	0.46046	40431.6	5.8728
CGT.AC..G.GA	TC.C..GT.ACG	0.46045	46265	7.0157
C...TTA.ACGG	CCGT.TAA...G	0.46044	42355.5	6.1871
CGTAC..T..GA	TC..A..GTACG	0.46044	45035.2	6.5719
C.T.C.ACGA.A	T.TCGT.G.A.G	0.46044	42683.8	6.4299
CGT.TC...CGA	TCG...GA.ACG	0.46041	36221.4	4.8081
CGT.T...ATGC	GCAT...A.ACG	0.46037	47612.4	7.0416
CGTGC....GTA	TAC....GCACG	0.46036	42126	5.9705
CGT...AAA.TA	TA.TTT...ACG	0.46034	52321.4	7.9773
GT.AT...ATAC	GTAT...AT.AC	0.46033	48084.4	7.1214
CGT.T...GAGA	TCTC...A.ACG	0.46032	43646.7	6.325
GT..GA.GTGA	TCAC.TC..AC	0.46031	47920.3	7.438
CGT.C..TA.GA	TC.TA..G.ACG	0.46025	35873.7	4.9026
TAGC.....ACGA	TCGT.....GCTA	0.46024	53072.4	7.6639
CGT.GC..A.GA	TC.T..GC.ACG	0.46023	37225.4	5.1643
CGTC.GA...GA	TC...TC.GACG	0.46023	41394.6	5.9207
ATCC......ACGA	TCGT......GGAT	0.46017	42178.8	5.6346
CCCT....ACGG	CCGT....AGGG	0.46017	42002.9	5.8593
CGTA...AAG.A	T.CTT...TACG	0.46017	43857.8	6.3759
T.TCGT...AAA	TTT...ACGA.A	0.46014	49753.6	7.5135
C.TT..A.ACGG	CCGT.T..AA.G	0.46013	41177.4	5.9625
CGTGC....CGA	TCG....GCACG	0.46013	36169.5	4.7278
GTCAT.A..GA	TC..T.ATGAC	0.46012	41060.8	5.8753
CGTCG.A..G.A	T.C..T.CGACG	0.46011	52631.1	8.2187
CGTC...TAT.A	T.ATA...GACG	0.4601	41015.4	5.8224
CAC.T.C..CGA	TCG..G.A.GTG	0.46009	38618.2	5.2799
CGT...TAAT.A	T.ATTA...ACG	0.46009	37417.2	5.1291
C.T.C.A.ATGA	TCAT.T.G.A.G	0.46006	39890.1	5.6486
CGT..AAA.G.A	T.C.TTT..ACG	0.46006	43194.2	6.3357
GTC..T.G.GAC	GTC.C.A..GAC	0.46004	46461.6	6.7955
CGTG.A...TGA	TCA...T.CACG	0.46	34353.1	4.3679
GT.G.A.ACGA	TCGT.T.C.AC	0.46	41338.8	6.176
CGT...AAG.TA	TA.CTT...ACG	0.45998	37322.3	5.1336
AATT...................CACG	CGTG...................AATT	0.45998	42285.8	3.982
AACC....................ACGA	TCGT....................GGTT	0.45997	34370	2.7519
CGTAT.A.A..A	T..T.T.ATACG	0.45994	47091.1	6.924
CGT...CA.TGA	TCA.TG...ACG	0.45993	41625.8	5.9597
CGTAC..A.G.A	T.C.T..GTACG	0.45993	43463.8	6.5422
CGTA.AA...GA	TC...TT.TACG	0.45992	39390.5	5.5094
CGT.C...AGTA	TACT...G.ACG	0.45991	34816.7	4.4625
AACA..................CTTG	CAAG..................TGTT	0.45991	35740.7	3.1827
CGT.CT..G.GA	TC.C..AG.ACG	0.4599	41985.6	6.1891
CGT..AG..CGA	TCG..CT..ACG	0.4599	33868.5	4.272
CG.C.C.CG.GA	TC.CG.G.G.CG	0.45988	41438.3	6.1389
CA..C.GTA.GA	TC.TAC.G..TG	0.45985	45335.9	6.8044
C.TCG.ACGG	CCGT.CGA.G	0.45983	40875.9	5.9808
CACT..T.ACG	CGT.A..AGTG	0.4598	38356.4	5.4241
CAC..AC.ACG	CGT.GT..GTG	0.4598	42247.8	6.3105
CTCAC...T.AC	GT.A...GTGAG	0.45977	41732.8	6.0481
CGT.G..GA.GA	TC.TC..C.ACG	0.45975	40894.3	6.0305
CGTCC...A.GA	TC.T...GGACG	0.45975	50567.5	7.6544
C.T..TACGA.A	T.TCGTA..A.G	0.45974	40128.8	5.8872
C.T..TG.ACGG	CCGT.CA..A.G	0.45973	36009.6	4.8797
GT.CG..GTGA	TCAC..CG.AC	0.45968	42090.2	6.2561
ATCA..T..AAC	GTT..A..TGAT	0.45968	33720.9	4.2802
CGTA.......ACAG	CTGT.......TACG	0.45968	42603.9	5.8117
CGT.C..G.TGA	TCA.C..G.ACG	0.45964	44518.1	6.6063
CA..T.ATACG	CGTAT.A..TG	0.45963	38827	5.4102
CA.TA.G.ACG	CGT.C.TA.TG	0.45963	36773.4	5.0745
ATT.G.TACG	CGTA.C.AAT	0.45963	41122	5.897
C.C..TA.ACGG	CCGT.TA..G.G	0.45961	35231.9	4.6942
CGTG...CGC.A	T.GCG...CACG	0.45961	33057.5	4.0407
GT..GA..TGAC	GTCA..TC..AC	0.4596	36798.3	4.9577
CGT..GG.G.GA	TC.C.CC..ACG	0.45959	43826.6	6.651
CAC...GTACG	CGTAC...GTG	0.45955	41478.6	5.9799
GTC.A.GA.GA	TC.TC.T.GAC	0.45955	30648.3	3.5211
CGT...AG.CGA	TCG.CT...ACG	0.45954	35836.1	4.7195
CGTC.A...TGA	TCA...T.GACG	0.45949	35546.1	4.6506
ACCT....ACGA	TCGT....AGGT	0.45946	35174.5	4.4336
C.TT.GTACG	CGTAC.AA.G	0.45946	46831.4	7.2551
CA.T.A..ACGA	TCGT..T.A.TG	0.45945	43560.5	6.3978
GTC.C..C.GAC	GTC.G..G.GAC	0.45944	43855.9	6.4804
CGTG.....GTAC	GTAC.....CACG	0.45944	34477.7	4.2339
ATAC.....CACG	CGTG.....GTAT	0.45942	44097.7	6.1908
CCGT......GTAC	GTAC......ACGG	0.4594	43522.4	5.8753
CAC..TA.ACG	CGT.TA..GTG	0.45938	45595.2	6.9672
C.TT.A..ACGA	TCGT..T.AA.G	0.45938	41338.8	6.0177
CGT.G.A.A.TA	TA.T.T.C.ACG	0.45934	41536.3	6.1228
C.T...GTACGA	TCGTAC...A.G	0.45929	44661.5	6.7196
CGT.TT...CGA	TCG...AA.ACG	0.45926	37664.3	5.1316
C.TC.A.GA.GA	TC.TC.T.GA.G	0.45926	44596.1	6.8492
CGT..ATG..GA	TC..CAT..ACG	0.45926	44829.8	6.5583
CGTCGT...G.A	T.C...ACGACG	0.45915	43550	6.5057
CGTAT....CGA	TCG....ATACG	0.45915	45176.7	6.5405
C.C.TT..ACGA	TCGT..AA.G.G	0.45914	44920.9	6.8309
AGTA..................TACT	AGTA..................TACT	0.45914	24998	1.1686
AGCT....................ATTA	TAAT....................AGCT	0.45914	17343.1	-0.8309
TCGT...................CAAA	TTTG...................ACGA	0.45913	29994.2	2.1154
GATG....................ATCA	TGAT....................CATC	0.45912	54432.1	5.1601
GTA..AA..GAC	GTC..TT..TAC	0.45911	38384	5.3157
CGT.TG.CG..A	T..CG.CA.ACG	0.45911	38571.3	5.4773
C...TCG.ACGA	TCGT.CGA...G	0.4591	44518	6.605
CGT..GAA.G.A	T.C.TTC..ACG	0.45907	49450.3	7.4687
CGTA....GCTA	TAGC....TACG	0.45906	51129.7	7.4393
CAC.TA..ACG	CGT..TA.GTG	0.45905	40838.8	6.0184
TCGT.....GAGA	TCTC.....ACGA	0.45901	43453.8	6.0739
CGT...G.GGTA	TACC.C...ACG	0.459	28498.2	2.8205
CGT.C.G.G.TA	TA.C.C.G.ACG	0.45896	28498.2	2.9056
CT.A..ACGGC	GCCGT..T.AG	0.45895	40199.5	5.8387
CGT.CG.C..GA	TC..G.CG.ACG	0.45895	27956.2	2.7133
GT.C..AGTGA	TCACT..G.AC	0.45889	35657.5	4.8171
CG.GT...ACGA	TCGT...AC.CG	0.45889	39479.5	5.4958
A.ATCACT...A	T...AGTGAT.T	0.45888	46846.4	7.0684
GTA..T.A.TAC	GTA.T.A..TAC	0.45888	42345.7	6.0352
CA....GTACGG	CCGTAC....TG	0.45888	35511.8	4.589
CGTA...T.TGC	GCA.A...TACG	0.45886	38156.4	5.2173
CCGT........ACGG	CCGT........ACGG	0.45884	43987.9	6.0547
C....GTACGAA	TTCGTAC....G	0.45883	49569.6	7.4688
GT.AT...CGAC	GTCG...AT.AC	0.45882	48732.6	7.2318
GTA.C...ATAC	GTAT...G.TAC	0.45882	43750.5	6.3446
CGTAT...GG.A	T.CC...ATACG	0.45882	39873.7	5.6418
CCGT..................GATC	GATC..................ACGG	0.45881	48660.2	4.9211
CGTT.C..G.GA	TC.C..G.AACG	0.45881	35742.2	4.7476
CGT..AA.AG.A	T.CT.TT..ACG	0.45878	41650.9	6.0726
ATCA..G.C.AC	GT.G.C..TGAT	0.45876	35307.2	4.641
CGTA.A.A.G.A	T.C.T.T.TACG	0.45875	39255.3	5.5148
C.T.AA..ACGA	TCGT..TT.A.G	0.45872	41838.3	6.2204
AAGG...................CTCG	CGAG...................CCTT	0.45872	28510.3	1.8396
CGT..A.GAT.A	T.ATC.T..ACG	0.45871	42350.1	6.1252
CGTG.................CACG	CGTG.................CACG	0.4587	37289.6	3.6558
CGTGT...G.GA	TC.C...ACACG	0.4587	42315.9	6.1642
ACTA....................TCCC	GGGA....................TAGT	0.45869	25686.2	1.2264
GTCG......ATGA	TCAT......CGAC	0.45867	24247	1.3832
CGTAT..AG..A	T..CT..ATACG	0.45867	42586.9	6.2783
CGTG.G.A.G.A	T.C.T.C.CACG	0.45866	35033.5	4.5656
AT.ATT..G.AC	GT.C..AAT.AT	0.45866	40095.6	5.8538
GT...TAAT.AC	GT.ATTA...AC	0.45865	42223.2	6.2283
CGTC.C..A.GA	TC.T..G.GACG	0.45864	50379.2	7.6215
CGTGT....CGA	TCG....ACACG	0.45863	32407.8	3.8327
GTC...A.GGAC	GTCC.T...GAC	0.45862	36903.8	4.961
GATA.......ACGA	TCGT.......TATC	0.45861	45107.8	6.2585
CGT.CA.T..GA	TC..A.TG.ACG	0.4586	44854.2	6.7026
CACG...GACG	CGTC...CGTG	0.45857	43935.3	6.5377
AAGC....................GCAA	TTGC....................GCTT	0.45857	27198	1.5259
CAC.C...ACGG	CCGT...G.GTG	0.45857	48218.5	7.1458
G....TTCGTAC	GTACGAA....C	0.45856	40669.4	5.8202
CG.C.T.A.TGA	TCA.T.A.G.CG	0.45856	41599.1	6.1357
TCGT........ACCA	TGGT........ACGA	0.45853	43885	6.0363
CGT..T.A.TGC	GCA.T.A..ACG	0.45851	42403.2	6.0463
GT.G...ATTAC	GTAAT...C.AC	0.4585	47758.8	7.1763
CGTCC....GGA	TCC....GGACG	0.4585	43466.5	6.2259
CA.TA...ACGG	CCGT...TA.TG	0.45849	47579.2	7.0343
C...T.CTACGA	TCGTAG.A...G	0.45847	40953.5	5.8539
GT.A.A..GCAC	GTGC..T.T.AC	0.45847	43538.3	6.3935
CGTT.G..GT.A	T.AC..C.AACG	0.45847	36302.6	4.9028
CGTAC..G.G.A	T.C.C..GTACG	0.45846	42437.4	6.3377
CGTC.G...TGA	TCA...C.GACG	0.45845	40894.3	5.8113
G.CGT.AT.AA	TT.AT.ACG.C	0.45843	37492	5.2266
GT.T.T.ATGA	TCAT.A.A.AC	0.45843	40016.8	5.8942
CGTT.G...CGA	TCG...C.AACG	0.45842	30423.5	3.3619
ACGTA....ACG	CGT....TACGT	0.45842	35599.5	4.5983
GCCG....ACGA	TCGT....CGGC	0.45842	37923.3	5.0383
AGTC..T.A.GA	TC.T.A..GACT	0.4584	41947.7	6.0823
CG..TCG.AC.A	T.GT.CGA..CG	0.4584	44710.7	6.5521
C.C..T.TACGA	TCGTA.A..G.G	0.45839	44673.2	6.8082
CGTG......TATC	GATA......CACG	0.45838	50329.1	6.9912
GT.AT.A..TAC	GTA..T.AT.AC	0.45838	44130.8	6.5671
CA...CGTACG	CGTACG...TG	0.45838	45865.8	6.884
CGT...AAA.GC	GC.TTT...ACG	0.45836	44245	6.5659
GT.C...CGTAC	GTACG...G.AC	0.45835	34707.9	4.5062
CGT..CT.G.GA	TC.C.AG..ACG	0.45833	45857	7.0422
CGAC....................AACA	TGTT....................GTCG	0.4583	38684.2	3.3712
CGTC.C.T..GA	TC..A.G.GACG	0.45829	47250.9	6.4145
C.TG...GACGA	TCGTC...CA.G	0.45827	38061.8	5.2544
CGT.GAA...GA	TC...TTC.ACG	0.45823	37227.6	5.0963
CGTCT....AGA	TCT....AGACG	0.4582	37002.8	4.9135
CAT..A..ACGA	TCGT..T..ATG	0.45819	46094.2	6.9091
C.CTT.G..CGG	CCG..C.AAG.G	0.45819	43857.1	6.4159
CAAA....................TTTA	TAAA....................TTTG	0.45818	25557.3	1.2
CGTGTA....GA	TC....TACACG	0.45817	46647.6	6.8132
CGTT..T..CGA	TCG..A..AACG	0.45816	39531.6	5.6173
CGT..T.CG.GA	TC.CG.A..ACG	0.45815	42234.5	6.1966
CGTCG.A.A..A	T..T.T.CGACG	0.45815	43847.5	6.3386
TT..G.ACGAA	TTCGT.C..AA	0.45813	46699.1	6.9452
TCGT.....AAGA	TCTT.....ACGA	0.4581	47946.9	6.8563
C.T..T.TACGG	CCGTA.A..A.G	0.4581	44375.4	6.7506
CGT...TCACG	CGTGA...ACG	0.45808	35649.2	4.7148
C.T..A.CACGA	TCGTG.T..A.G	0.45807	39623.2	5.7759
CAC.T.C.ACG	CGT.G.A.GTG	0.45807	41607.8	6.0636
CGTTA.A.A..A	T..T.T.TAACG	0.45806	39316.9	5.4439
CA..TT..ACGG	CCGT..AA..TG	0.45805	40762.1	5.8083
CGT.G.ACA..A	T..TGT.C.ACG	0.45802	35379.6	4.7793
TCGTA..AAA	TTT..TACGA	0.45802	44804.5	6.7515
CGT.GTA.A..A	T..T.TAC.ACG	0.45801	49979.2	7.7647
GTA.C..C.TAC	GTA.G..G.TAC	0.45798	38644.8	5.4179
GTAG....................AGGA	TCCT....................CTAC	0.45798	28938.6	1.8509
GCTC....................ACGA	TCGT....................GAGC	0.45798	37104	3.1528
CAT..T..ACGA	TCGT..A..ATG	0.45798	44824.8	6.6742
CCGT....................GTGA	TCAC....................ACGG	0.45796	28649.9	1.7984
C.TT...GACGA	TCGTC...AA.G	0.45795	47800.2	7.1521
CGTA...CAC.A	T.GTG...TACG	0.45795	43209.1	6.2528
GGAA....................TTGA	TCAA....................TTCC	0.45794	45263.4	4.1939
GTC..AA..GAC	GTC..TT..GAC	0.45794	45965.8	6.8189
CG..A.A.ATGA	TCAT.T.T..CG	0.45791	37400.2	4.6425
CCGT......TGCC	GGCA......ACGG	0.45789	43350.8	5.845
C.CT.G..ACGA	TCGT..C.AG.G	0.45789	39016.6	5.5295
C.T..A.GACGA	TCGTC.T..A.G	0.45786	40617	5.9891
ATT....ACGAG	CTCGT....AAT	0.45784	38256.8	5.1852
CGTCAT.A...A	T...T.ATGACG	0.45783	41911.1	6.0457
C.TG.A..ACGA	TCGT..T.CA.G	0.45779	35453.6	4.7208
CGTA.GA..G.A	T.C..TC.TACG	0.45779	42752.2	6.3374
C.TG.C..ACGA	TCGT..G.CA.G	0.45779	38511	5.4193
AAT....GACGG	CCGTC....ATT	0.45777	45121.3	6.5305
CGT.CAG...GA	TC...CTG.ACG	0.45773	44027	6.5048
CAT..T.CACG	CGTG.A..ATG	0.45772	40354.3	5.9523
CG..A.TGACG	CGTCA.T..CG	0.4577	44306.5	6.5079
CGTA.....ATAC	GTAT.....TACG	0.45769	41894.6	5.7833
C.TTC..ACGA	TCGT..GAA.G	0.45768	41497.6	6.0942
CGTGC..CG..A	T..CG..GCACG	0.45767	39881.3	5.7239
CGT..T..GTGC	GCAC..A..ACG	0.45765	42726.6	6.271
CGTAT..AA..A	T..TT..ATACG	0.45765	41186	5.9958
C...TCGTACG	CGTACGA...G	0.45764	44463.2	6.508
C..T.C.CACGG	CCGTG.G.A..G	0.45763	39302.7	5.441
CGTAT...AT.A	T.AT...ATACG	0.45761	44777.1	6.6079
CAC...C.ACGG	CCGT.G...GTG	0.45761	45519.7	6.6986
CG..TT..ACGA	TCGT..AA..CG	0.4576	38017	5.2286
GT..T.A.TGAC	GTCA.T.A..AC	0.45757	48397.6	6.5962
CGT.C..A.TTA	TAA.T..G.ACG	0.45755	45677.1	6.8222
T...GTACGAA	TTCGTAC...A	0.45753	41312.6	5.9003
C.CG.G.GACG	CGTC.C.CG.G	0.45752	37766.6	5.3523
CTTT....................TATA	TATA....................AAAG	0.45752	38179.9	3.3025
CGT.T..CAC.A	T.GTG..A.ACG	0.45751	33486.1	4.2843
ATC.TT.G..AC	GT..C.AA.GAT	0.45749	38693.9	5.456
CGT...CCG.GA	TC.CGG...ACG	0.45748	44072.9	6.5331
CA...T.TACGG	CCGTA.A...TG	0.45745	47833.6	7.1406
CGTCGA.G...A	T...C.TCGACG	0.45743	35692.2	4.7127
CG.A.T.A.TGC	GCA.T.A.T.CG	0.45741	33010.8	4.1609
CCGT......AGAC	GTCT......ACGG	0.4574	41867.9	5.5777
CGTC...AA.TA	TA.TT...GACG	0.45737	46911.9	6.9179
GTA..A.C.TAC	GTA.G.T..TAC	0.45735	38044.8	5.1573
GTAG......ACGA	TCGT......CTAC	0.45733	48947.5	6.7774
CGTGCA..A..A	T..T..TGCACG	0.45733	37671.2	5.2657
CGT.C...GTTA	TAAC...G.ACG	0.45733	45677.1	6.6997
CG...TA.ACGA	TCGT.TA...CG	0.45732	41567.3	5.9552
CGTA.A..AG.A	T.CT..T.TACG	0.45728	42875.3	6.3024
CA.T...GACGA	TCGTC...A.TG	0.45728	43034.4	6.305
CGT.CC..A.GA	TC.T..GG.ACG	0.45727	41793.6	6.1501
C..T.T.TACGG	CCGTA.A.A..G	0.45726	37567.6	5.0706
AGAT........ACGG	CCGT........ATCT	0.45725	40300.6	5.369
ATC.C..C.AAC	GTT.G..G.GAT	0.45724	39293.6	5.5578
CGT..T.AAC.A	T.GTT.A..ACG	0.45723	39591	5.565
CAT.C.G.AC.A	T.GT.C.G.ATG	0.45722	43164.4	6.5075
CGTA..T.G.TA	TA.C.A..TACG	0.45719	39245.7	5.5254
CGT.CG..GT.A	T.AC..CG.ACG	0.45718	36438.1	5.0832
C.T..TATACG	CGTATA..A.G	0.45717	44511.5	6.8118
CATA.T..ACG	CGT..A.TATG	0.45713	44347.8	6.7686
C...TTG.ACGG	CCGT.CAA...G	0.45712	45783.7	6.8402
CGTC....ATTA	TAAT....GACG	0.45711	48251.6	6.9737
CG.G.C.GA.GA	TC.TC.G.C.CG	0.45711	36406.2	5.0271
AC.T...CACGA	TCGTG...A.GT	0.4571	36674.1	4.9672
GAAT.................AGTA	TACT.................ATTC	0.45707	39870.5	4.0575
GTC.C.CG.GA	TC.CG.G.GAC	0.45707	45857	6.9566
CGT...G.ATGC	GCAT.C...ACG	0.45705	48013.2	7.1403
C.TT.C..ACGG	CCGT..G.AA.G	0.45704	42769.8	6.3051
CGT.C..CG.TA	TA.CG..G.ACG	0.45704	40666.2	5.9824
GT.A..C.CGAC	GTCG.G..T.AC	0.45703	41463.3	5.9908
GT.ACT...GAC	GTC...AGT.AC	0.45702	37096.5	5.0826
C.T.TTA.ACG	CGT.TAA.A.G	0.45701	40765.9	6.0799
ATC.C...GAAC	GTTC...G.GAT	0.457	43006.8	6.2033
CGTA...TGT.A	T.ACA...TACG	0.457	38792.3	5.3621
ATCA..G..TAC	GTA..C..TGAT	0.45699	33173.1	4.1425
C.T.A..TACGA	TCGTA..T.A.G	0.45698	45336.2	6.9031
CGT.AA.AG..A	T..CT.TT.ACG	0.45697	35322.9	4.7278
CGTC..AT..GA	TC..AT..GACG	0.45696	41905.1	6.0382
C.CTT..TACG	CGTA..AAG.G	0.45695	40559.6	5.8995
ATC.C..T.AAC	GTT.A..G.GAT	0.45691	42461.7	6.2091
CAC.A...ACGG	CCGT...T.GTG	0.45688	41386.5	5.8868
C.C.TTG.ACG	CGT.CAA.G.G	0.45688	38017	5.4716
CA.T.C..ACGG	CCGT..G.A.TG	0.45686	42301.1	6.1524
CGTG...AACG	CGTT...CACG	0.45684	34809.8	4.5692
CGT..AA..TGC	GCA..TT..ACG	0.45684	40906.2	5.8464
CGTG.A.C.T.A	T.A.G.T.CACG	0.45683	34868.6	4.5262
CGT.T..G.CGA	TCG.C..A.ACG	0.45682	42357.5	6.1884
A.C.TCGT.TA	TA.ACGA.G.T	0.45681	37936.3	5.3101
CGTAG....TGC	GCA....CTACG	0.45681	49434.6	7.2746
CGT...TTAT.A	T.ATAA...ACG	0.45681	45230.2	6.7159
CGTA...C.TGA	TCA.G...TACG	0.45678	39869.8	5.5792
CGTAG.A.A..A	T..T.T.CTACG	0.45677	45704.1	6.6787
CGT.T.A.A.GC	GC.T.T.A.ACG	0.45676	40354.3	5.8763
GTA.C.AA.GA	TC.TT.G.TAC	0.45676	39392.5	5.6611
CGT..G.G.CGA	TCG.C.C..ACG	0.45676	42357.5	6.0375
C.T.C.G.ACGA	TCGT.C.G.A.G	0.45675	44314.9	6.5262
GT.A..A.ATAC	GTAT.T..T.AC	0.45674	41857.1	6.0699
A.TCAC.T.A.A	T.T.A.GTGA.T	0.45674	37384.6	5.2867
CCGT........ACTA	TAGT........ACGG	0.45672	46520.1	6.493
ACGT.......GATC	GATC.......ACGT	0.45672	41145.3	5.5392
GT.A..T.ATAC	GTAT.A..T.AC	0.45671	41894.6	6.0774
CGT...TGA.GA	TC.TCA...ACG	0.45671	45326.3	6.7692
C.TCA...ACGA	TCGT...TGA.G	0.4567	45326.3	6.6479
CGTC.CT...GA	TC...AG.GACG	0.45664	53635.8	8.0681
CCGTAT.T.A	T.A.ATACGG	0.45663	37858.9	5.3003
AT..T.A.ATAC	GTAT.T.A..AT	0.45663	45492.9	6.1271
C.CT..A.ACGG	CCGT.T..AG.G	0.45663	39057.6	5.518
CCGT.C.ACG	CGT.G.ACGG	0.45662	44615.8	6.577
CGTG.AG...GA	TC...CT.CACG	0.45661	38789.1	5.3819
CAT.T.C.AC.A	T.GT.G.A.ATG	0.45659	43005.9	6.4758
A..C.GTACGA	TCGTAC.G..T	0.45659	45708.6	6.8264
CGTG...AAT.A	T.ATT...CACG	0.45657	35314.5	4.5862
CAT.A..TACG	CGTA..T.ATG	0.45656	44221.2	6.6357
CGTA.T...TGC	GCA...A.TACG	0.45655	38156.4	5.2374
GT.G.G.GTGA	TCAC.C.C.AC	0.45654	35581.2	4.8755
GT...A.ATGAC	GTCAT.T...AC	0.45654	40914.9	5.8422
C.T..T.CACGA	TCGTG.A..A.G	0.45653	41871.9	6.2509
ATC..T.T.AAC	GTT.A.A..GAT	0.45653	32543.6	3.877
C.T..AA.ACGA	TCGT.TT..A.G	0.45652	43716.5	6.5269
CGT.C...ATTA	TAAT...G.ACG	0.45652	37116	4.9895
ACTG....................AACC	GGTT....................CAGT	0.45649	36732.5	3.1001
CA..C.C.ACGG	CCGT.G.G..TG	0.45649	44273.2	5.9211
CGT.T.C.GC.A	T.GC.G.A.ACG	0.45647	34274.6	4.5218
CA..T..CACGA	TCGTG..A..TG	0.45647	47185.9	6.9551
CGTA.....GGAC	GTCC.....TACG	0.45646	38412.3	5.0932
GT..G.AGT.AC	GT.ACT.C..AC	0.45646	41881.6	6.1348
CA.T.G.TACG	CGTA.C.A.TG	0.45645	34432.8	4.5911
CGTA.A.GA..A	T..TC.T.TACG	0.45644	42350.1	6.1085
CG..T..AACGA	TCGTT..A..CG	0.45643	35383.1	4.5907
CGTA...AG.GA	TC.CT...TACG	0.45641	42953.6	6.1912
C.TT...TACGA	TCGTA...AA.G	0.45641	41262.4	5.927
CGTAG....TTA	TAA....CTACG	0.45639	33945.6	4.2105
CGTC...CACG	CGTG...GACG	0.45639	39255.5	5.5854
CTCA......ACGA	TCGT......TGAG	0.45639	39127.6	5.0579
CGT.G.A.ACG	CGT.T.C.ACG	0.45638	35836.1	4.8027
CGT.G.A..CGA	TCG..T.C.ACG	0.45638	35836.1	4.667
CA..C.GT.CGA	TCG.AC.G..TG	0.45637	44463.2	6.6287
CAT.A...ACGA	TCGT...T.ATG	0.45636	44709.9	6.5233
CGT.C...AGGA	TCCT...G.ACG	0.45632	35764.1	4.6837
CGT.TC..A.GA	TC.T..GA.ACG	0.45632	38430.8	5.4357
A.TT.A.ACGG	CCGT.T.AA.T	0.45631	39057.6	5.6416
GT....CACGAC	GTCGTG....AC	0.4563	35752.9	4.6442
GTAC..................ACGA	TCGT..................GTAC	0.45627	45251.4	4.512
CGT.C..C.CGA	TCG.G..G.ACG	0.45627	32494.2	3.9619
CACA....ACGA	TCGT....TGTG	0.45625	46340.5	6.649
CCGT........ATCA	TGAT........ACGG	0.45621	40776.4	5.4609
CA.T..T.ACGA	TCGT.A..A.TG	0.45621	42663.2	6.2296
ATAC......ACGG	CCGT......GTAT	0.4562	44379.6	6.0251
CGT..CC.G.GA	TC.C.GG..ACG	0.45618	32302.2	4.0152
CGT.CGT...GA	TC...ACG.ACG	0.45616	41172.6	5.942
CC.TC...ACGG	CCGT...GA.GG	0.45616	32249	3.8281
C.C.TCA.ACG	CGT.TGA.G.G	0.45616	43534.6	6.6524
GTCA..C..CAC	GTG..G..TGAC	0.45615	37984.4	5.2816
CACG.....CGTG	CACG.....CGTG	0.45615	33470.8	3.9982
CA.T..C.ACGG	CCGT.G..A.TG	0.45614	47579.2	7.1427
CACA.T..ACG	CGT..A.TGTG	0.45613	42428.4	6.3859
CGTA...AA.TA	TA.TT...TACG	0.45612	43010.3	6.202
ATTA...................TAAT	ATTA...................TAAT	0.45611	32394	2.5337
ACGTAC.T.G	C.A.GTACGT	0.45611	39869.8	5.7382
CGTC..................TCAA	TTGA..................GACG	0.45608	30143.3	2.2231
CA..TG..ACGA	TCGT..CA..TG	0.45608	43806.2	6.4071
GTA....GCTAC	GTAGC....TAC	0.45608	43571	6.2454
A.T.CG.ACG.A	T.CGT.CG.A.T	0.45608	35314.5	4.9019
CGT.GAT...GA	TC...ATC.ACG	0.45606	43034.4	6.3134
CTCG..................AAAC	GTTT..................CGAG	0.45606	37658.7	3.4772
GTC...A.CGAC	GTCG.T...GAC	0.45605	53258.4	7.9989
A.A.T.TACG.A	T.CGTA.A.T.T	0.45604	36675.1	5.1215
ATCT.................TACG	CGTA.................AGAT	0.45603	27623.6	1.8551
AATC..................GATT	AATC..................GATT	0.45602	26200.3	1.4333
CGTGA....TGA	TCA....TCACG	0.45601	41744.6	5.8964
GT.ATT..C.AC	GT.G..AAT.AC	0.456	39130.9	5.6445
CGTC.TG...GA	TC...CA.GACG	0.45599	36460.5	4.8687
CGT..A.AACG	CGTT.T..ACG	0.45597	36765.4	5.1467
CGT..TACG..A	T..CGTA..ACG	0.45595	43721.9	6.4478
C.C.TCG.ACG	CGT.CGA.G.G	0.45595	43185.2	6.5822
CACT.....CGGG	CCCG.....AGTG	0.45594	42768.4	5.9474
GT.T.A..AGAC	GTCT..T.A.AC	0.45592	31200.9	3.607
GATC................ATAC	GTAT................GATC	0.45591	35373.2	3.4572
CATT.....CGAG	CTCG.....AATG	0.4559	36980.2	4.7911
CGT.CGT..G.A	T.C..ACG.ACG	0.4559	43466.5	6.433
GT..G.AATGA	TCATT.C..AC	0.45589	34913.5	4.5268
ATC.C...AAAC	GTTT...G.GAT	0.45589	37754.8	5.1301
CGTA.AAAA	TTTT.TACG	0.45588	41262.3	5.9267
CGTA.....AGAC	GTCT.....TACG	0.45588	42052.7	5.8132
AGGT.......TACG	CGTA.......ACCT	0.45587	43707	6.0117
C.C..TG.ACGG	CCGT.CA..G.G	0.45586	43066.6	6.3996
CGTAT.A...GA	TC...T.ATACG	0.45585	38681.8	5.3758
ATTT...ACGG	CCGT...AAAT	0.45584	48576.9	7.3868
CGT.CAA...GA	TC...TTG.ACG	0.45583	35624.5	4.7267
ACGTA....GTG	CAC....TACGT	0.45583	41963.8	5.9391
CGT.GT.AG..A	T..CT.AC.ACG	0.4558	39686.2	5.7201
CGTA...GAT.A	T.ATC...TACG	0.45579	50149.4	7.4832
ATTA...ACGG	CCGT...TAAT	0.45579	43806.1	6.5128
ACAT.....ACGA	TCGT.....ATGT	0.45578	50262	7.2313
CGT.GA..AT.A	T.AT..TC.ACG	0.45578	49888.4	7.8079
GTCGT.A.T.A	T.A.T.ACGAC	0.45576	39060.9	5.6801
A.T...TACGGC	GCCGTA...A.T	0.45575	41363.3	6.0683
C.T..C.TACGG	CCGTA.G..A.G	0.45567	37035.4	5.1948
ATCG.....TGTG	CACA.....CGAT	0.45567	43436.8	6.0707
CGT.GT..AT.A	T.AT..AC.ACG	0.45566	36158.3	5.0163
CGTAC.AA...A	T...TT.GTACG	0.45565	42789.4	6.4395
C.TC..T.ACGA	TCGT.A..GA.G	0.45563	42377.9	6.2042
CGT...TA.TGC	GCA.TA...ACG	0.45562	39327.7	5.4894
G...GAA.TGAC	GTCA.TTC...C	0.45562	43328	6.3776
C.T...ATACGG	CCGTAT...A.G	0.45562	44375.4	6.665
GTA.A.T.TGA	TCA.A.T.TAC	0.45561	42309.1	6.2048
C.CTA...ACGG	CCGT...TAG.G	0.45561	40344.6	5.6862
CGT.C..AACG	CGTT..G.ACG	0.45559	41793.6	6.1549
ATCG...................GTAC	GTAC...................CGAT	0.45558	65035.1	6.3216
AGTC...................ACGG	CCGT...................GACT	0.45556	40458.7	3.7419
ATT..G.ACGG	CCGT.C..AAT	0.45555	42807.4	6.4628
CGTC..T.AT.A	T.AT.A..GACG	0.45555	45383.4	6.806
GT..T..ACGAC	GTCGT..A..AC	0.4555	37752.6	5.1231
C.TC..A.ACGA	TCGT.T..GA.G	0.45549	39767.3	5.6694
CGTG..G..TGA	TCA..C..CACG	0.45549	27935.7	2.6973
ATC.T..C.TAC	GTA.G..A.GAT	0.45549	33633	4.2512
C.T...GGACGA	TCGTCC...A.G	0.45548	48013.2	7.3339
CAT.CT..ACG	CGT..AG.ATG	0.45547	46522.8	7.1406
CGT.A..CA.GA	TC.TG..T.ACG	0.45547	38894.5	5.5988
ATTT....................CAAA	TTTG....................AAAT	0.45547	43013.8	3.9269
CGT.C.C.AC.A	T.GT.G.G.ACG	0.45546	46520.1	7.1521
CGTG.C...TGA	TCA...G.CACG	0.45545	39150.5	5.4504
C.T.C.C.ACGA	TCGT.G.G.A.G	0.45545	36415.7	4.8884
CGTGCA....GA	TC....TGCACG	0.45545	36849.3	4.8905
C.TA..A.ACGA	TCGT.T..TA.G	0.45543	44184	6.5553
CGTC.AT...GA	TC...AT.GACG	0.45542	44042.6	6.4347
CGT..CT.A.GA	TC.T.AG..ACG	0.45542	44439	6.7708
CGTCGC....GA	TC....GCGACG	0.45539	42964	6.1425
CGTA..AA..TA	TA..TT..TACG	0.45537	46772.3	6.9519
CGTG.T.AG..A	T..CT.A.CACG	0.45537	32038.7	3.7956
TAGT........ACGA	TCGT........ACTA	0.45534	43706.6	6.0044
CGT...TG.CGA	TCG.CA...ACG	0.45534	44067.3	6.4317
C.TC..C.ACGA	TCGT.G..GA.G	0.4553	52101.5	7.9416
C.TCGTACA	TGTACGA.G	0.45529	47168	7.1943
C.T..CG.ACGA	TCGT.CG..A.G	0.45529	43623	6.5087
TCAG.....ACGA	TCGT.....CTGA	0.45529	39510.9	5.3174
CA...TATACG	CGTATA...TG	0.45526	41387.8	6.0189
CGT..C.CG.GA	TC.CG.G..ACG	0.45525	46265	6.9655
CGT.G..TAT.A	T.ATA..C.ACG	0.45525	43926.3	6.601
CCGT.................ACGA	TCGT.................ACGG	0.45523	43846	4.6279
GTC.T.T..CAC	GTG..A.A.GAC	0.45522	40458.1	5.6614
C.TG...AACGA	TCGTT...CA.G	0.45518	37478.9	5.1259
CCGT.C.AAG	CTT.G.ACGG	0.45513	42789.4	6.2285
C.TCTT..ACG	CGT..AAGA.G	0.45511	37593.2	5.3153
CTT..TACGA	TCGTA..AAG	0.45507	39192.1	5.6136
A.TT..TACGG	CCGTA..AA.T	0.45504	44215.5	6.7046
A.C.T.GTACG	CGTAC.A.G.T	0.45503	44901	6.8859
CGTA.GA.G..A	T..C.TC.TACG	0.45502	40173.9	5.8407
CGTC...C.TGA	TCA.G...GACG	0.45501	35567.7	4.6384
C.TA...GACGA	TCGTC...TA.G	0.45501	44184	6.4968
CCGT.......TATA	TATA.......ACGG	0.45501	44189.4	6.0976
CCGT...G.ACG	CGT.C...ACGG	0.45498	43135.5	6.2279
CGTA.GA.A..A	T..T.TC.TACG	0.45497	44880.4	6.7859
CGT.TA.CA..A	T..TG.TA.ACG	0.45492	48984.5	7.5133
CGTG.A.CA..A	T..TG.T.CACG	0.45492	42540.7	6.1457
CG.CGA.G..GA	TC..C.TCG.CG	0.4549	35929.4	4.8396
CGTC.......ACAC	GTGT.......GACG	0.45489	44995	6.2389
TCGTACGA	TCGTACGA	0.45487	45511.8	6.742
GT..G.CGTGA	TCACG.C..AC	0.45487	42739.1	6.2084
CAT....AACGA	TCGTT....ATG	0.45486	38566.2	5.2508
ATCG....................ACAC	GTGT....................CGAT	0.45485	52438.2	4.9646
AATT....ACGG	CCGT....AATT	0.45484	51054.9	7.4275
CGTG.A.CG..A	T..CG.T.CACG	0.45483	34868.6	4.4972
CCGT.T.AAA	TTT.A.ACGG	0.45483	41177.4	5.9083
CGT.AG...TGA	TCA...CT.ACG	0.45483	38792.3	5.3759
C.CT..G.ACGA	TCGT.C..AG.G	0.45483	36857.3	5.0303
CGT.TG...CGA	TCG...CA.ACG	0.45482	39531.6	5.5323
ACTA....................ATCA	TGAT....................TAGT	0.45478	24773.1	1.0368
CATT.A..ACG	CGT..T.AATG	0.45477	43633.5	6.6281
CGTA...A.GTA	TAC.T...TACG	0.45477	39357.5	5.4726
CGT...ACGGC	GCCGT...ACG	0.45475	44467.4	6.5611
TCGTAC..AA	TT..GTACGA	0.45475	46699.1	7.0371
A.T.T.TACGG	CCGTA.A.A.T	0.45474	40120.2	5.9117
CGTC.G..AT.A	T.AT..C.GACG	0.45474	40894.3	5.9045
ACGTC....ATG	CAT....GACGT	0.45473	34659.6	4.3802
C.TTTA..ACG	CGT..TAAA.G	0.45471	32970.5	4.1857
CA.A.T..ACGA	TCGT..A.T.TG	0.45468	44506.2	6.5774
CGTAT..A.G.A	T.C.T..ATACG	0.45467	41186	6.0816
ACTT...ACGA	TCGT...AAGT	0.45457	41145.5	5.983
CGT..TA.AT.A	T.AT.TA..ACG	0.45457	40991.7	5.9378
ATCAT.G...AC	GT...C.ATGAT	0.45456	37358	5.0864
CGTA.A.T..GA	TC..A.T.TACG	0.45455	44100.5	5.8915
ATAC..A.C.AC	GT.G.T..GTAT	0.45455	39245.8	5.5255
CGTCT.A...GA	TC...T.AGACG	0.45455	30240.7	3.3298
CGTAC...TG.A	T.CA...GTACG	0.45455	45035.2	6.6558
CA..C.T.ACGA	TCGT.A.G..TG	0.45454	46051.9	6.2197
CAT.T.C.A.GA	TC.T.G.A.ATG	0.45454	38511	5.477
CG..A.G.GTGA	TCAC.C.T..CG	0.45454	40647.4	5.2735
AAGG....................ATCG	CGAT....................CCTT	0.45453	39772.3	3.5165
AACG...................TTGA	TCAA...................CGTT	0.45452	42539.5	4.0145
CAT.T...ACGG	CCGT...A.ATG	0.45451	41232.3	5.8561
CGTAC.G.C..A	T..G.C.GTACG	0.45446	38953.9	5.3678
CAT.C..TACG	CGTA..G.ATG	0.45446	45417.5	6.863
GTGC...............CACA	TGTG...............GCAC	0.45445	31878.7	2.8648
ATAT.......AACG	CGTT.......ATAT	0.45444	41889.1	5.6794
CGT.CG.TG..A	T..CA.CG.ACG	0.45444	35433.6	4.7545
CA.T.A.CACG	CGTG.T.A.TG	0.45441	42978.8	6.5133
CGTA..TT..GA	TC..AA..TACG	0.4544	44446.9	6.5279
CGT..A..GGTA	TACC..T..ACG	0.4544	41014.8	5.9271
CGT.C..TG.GA	TC.CA..G.ACG	0.45438	46317.5	7.1028
CC..CGTACG	CGTACG..GG	0.45436	35314.5	4.6845
CAT.C.G..CGA	TCG..C.G.ATG	0.45435	45465.5	6.6179
C.T.AT..ACGA	TCGT..AT.A.G	0.45435	44601.3	6.7695
ATTT..TACG	CGTA..AAAT	0.45432	41220.2	5.9319
TCGT.......CACA	TGTG.......ACGA	0.45431	44363.9	6.1284
CGT..G.CGG.A	T.CCG.C..ACG	0.4543	39887.3	5.627
CGT....AAGTA	TACTT....ACG	0.4543	45790.4	6.6504
CGT.A.TA..GA	TC..TA.T.ACG	0.45426	43727.2	6.5345
CGT.T..TA.GA	TC.TA..A.ACG	0.45422	38430.8	5.4955
CGT..GAGA..A	T..TCTC..ACG	0.45421	44880.4	6.6673
CGTAC..A..TA	TA..T..GTACG	0.45421	37840.3	5.1422
CGTA...................ATTA	TAAT...................TACG	0.45419	31870.5	2.4451
AT.ATT...TAC	GTA...AAT.AT	0.45418	35572.2	4.7294
C.TTA.A.ACG	CGT.T.TAA.G	0.45417	37393.5	5.1833
CGTTC.T...GA	TC...A.GAACG	0.45416	42295.4	6.118
C.CT...TACGA	TCGTA...AG.G	0.45416	39330.4	5.5275
CGT.CG...GGA	TCC...CG.ACG	0.45415	42227.2	6.0785
CA...TGTACG	CGTACA...TG	0.45412	38002.7	5.3003
CA...GC.ACGA	TCGT.GC...TG	0.45412	37402.9	5.0803
CGT..T.AA.TA	TA.TT.A..ACG	0.4541	34883.2	4.5835
CGTG...A.TGC	GCA.T...CACG	0.45406	37233.5	5.0155
CGT..G.CA.GA	TC.TG.C..ACG	0.45403	37151.5	5.1149
CGTA.A..G.TA	TA.C..T.TACG	0.45402	39857.8	5.6601
CAC.T.C.A.GA	TC.T.G.A.GTG	0.45402	36034.4	4.9094
CCGT........ACAG	CTGT........ACGG	0.45398	43122.4	5.899
TCGT...ACGA	TCGT...ACGA	0.45397	43358.2	6.4259
GTAC.T.AT.A	T.AT.A.GTAC	0.45395	34708.8	4.6256
CGT.T..TACG	CGTA..A.ACG	0.45393	38254.9	5.4015
ATCG....ATAC	GTAT....CGAT	0.45392	42357.5	5.9268
ATAA....................GACG	CGTC....................TTAT	0.45392	28522.3	1.775
CGT.GG..A.GA	TC.T..CC.ACG	0.45391	39193.8	5.6031
CGTA.T..AT.A	T.AT..A.TACG	0.45389	31401.8	3.683
CGT.AT...TGA	TCA...AT.ACG	0.45387	41599.1	5.9544
C.T..T.GACGA	TCGTC.A..A.G	0.45381	45378	6.9429
CGTCA....GCA	TGC....TGACG	0.45381	38591.4	5.2562
CAT....CACGA	TCGTG....ATG	0.4538	46640.1	6.8003
C.TTA...ACGA	TCGT...TAA.G	0.45379	39738.6	5.5612
CGTA.AA.G..A	T..C.TT.TACG	0.45378	34707.9	4.5928
G.T.CGT..GAA	TTC..ACG.A.C	0.45377	38794.1	5.4357
GTC.T.A..CAC	GTG..T.A.GAC	0.45376	35764.1	4.6505
CGT...TTG.GA	TC.CAA...ACG	0.45373	49054.7	7.4346
TCGT.................GAAA	TTTC.................ACGA	0.45368	33248	2.9673
CTCGT...G.AC	GT.C...ACGAG	0.45364	41793.6	6.0603
GTC...T.AGAC	GTCT.A...GAC	0.45364	38673.2	5.3488
CGT...TGG.GA	TC.CCA...ACG	0.45364	41118.6	5.949
AT.C...ACGAC	GTCGT...G.AT	0.4536	43164.4	6.3302
CGTA..TAA..A	T..TTA..TACG	0.45359	36530.2	4.8749
CGT.G..AAG.A	T.CTT..C.ACG	0.45358	36847	5.1008
CGT.AAA...GA	TC...TTT.ACG	0.45357	39787.8	5.6547
CCGTA..AAA	TTT..TACGG	0.45356	44585.1	6.7098
CG.CGTA.A..A	T..T.TACG.CG	0.45355	47715.7	7.34
CGT..TC.G.GA	TC.C.GA..ACG	0.45353	38572	5.5476
CGT.CGT...TA	TA...ACG.ACG	0.45351	42139.3	6.1369
CC.T.G.ACGG	CCGT.C.A.GG	0.45351	28940.7	3.0844
C.T.C..GACGA	TCGTC..G.A.G	0.45349	40948.7	6.0322
T.T.AGACGA	TCGTCT.A.A	0.45349	35938.8	4.86
CAC..T.TACG	CGTA.A..GTG	0.45347	39164.7	5.6935
GTA.C.A..GAC	GTC..T.G.TAC	0.45344	28037	2.6552
[truncated: 40,822 more rows]

## Sheet: Cst6_8mers_genome_scan
8-mer	8-mer	E-score	Median	Z-score
TGACGTCA	TGACGTCA	0.49987	156790	23.2157
ATGACGT.A	T.ACGTCAT	0.49904	85338.2	18.1816
G.TGACGT.A	T.ACGTCA.C	0.49904	81381.2	17.4429
AT.ACGTCA	TGACGT.AT	0.49901	85338.2	18.2893
GTGACGT.A	T.ACGTCAC	0.49889	78531.1	17.4209
TGACGTAA	TTACGTCA	0.49888	92396.2	18.4852
G.T.ACGTCA	TGACGT.A.C	0.49887	79405.8	17.6464
ATGACGTA	TACGTCAT	0.4985	90564.8	18.3061
A.TGACGT.A	T.ACGTCA.T	0.49815	56436.7	14.1506
AT.ACGT.AT	AT.ACGT.AT	0.49806	52652.3	14.1937
A.T.ACGTCA	TGACGT.A.T	0.49801	74465.7	17.0546
GT.ACGTCA	TGACGT.AC	0.49801	71855.8	16.7063
A.TACGTCA	TGACGTA.T	0.49799	69414.4	16.2917
A..ACGTCAT	ATGACGT..T	0.49792	63486.2	15.4007
T.ACGTCA.A	T.TGACGT.A	0.4973	65701.9	15.5179
GTGAC.TCA	TGA.GTCAC	0.49716	47467.9	12.8756
CT.ACGTCA	TGACGT.AG	0.49711	51326.6	13.609
ATGACGTC	GACGTCAT	0.49708	53831.6	13.6527
G.TGACGTA	TACGTCA.C	0.49707	61587.6	15.197
C.TGACGT.A	T.ACGTCA.G	0.49706	55509.6	14.0016
ACGTCAT.C	G.ATGACGT	0.49705	61982.6	15.2555
ACGTCATC	GATGACGT	0.49701	59445.8	14.5401
ACGTCAT..A	T..ATGACGT	0.49697	54428.9	13.9986
T.T.ACGTCA	TGACGT.A.A	0.49687	50750.4	13.5219
G.TGA.GTCA	TGAC.TCA.C	0.49677	42774.6	12.1542
G.TGACGTC	GACGTCA.C	0.49676	52308.5	13.7027
C..TGACGTA	TACGTCA..G	0.49665	55301.9	14.1435
C.T.ACGTCA	TGACGT.A.G	0.49662	57005.7	14.5928
ACGTCA..AA	TT..TGACGT	0.49646	43132.1	11.9977
ACGTCAT..C	G..ATGACGT	0.49637	50618.2	13.3374
ATGA.GTCA	TGAC.TCAT	0.49636	38030.3	10.8139
ATGACG.AA	TT.CGTCAT	0.49636	55178.9	14.2752
TGACATCA	TGATGTCA	0.49636	51710.1	13.293
A.G.TGACGT	ACGTCA.C.T	0.49634	52842.8	13.8941
G..TACGTCA	TGACGTA..C	0.49631	48321.1	12.9143
ATTACGT.A	T.ACGTAAT	0.49629	46184.4	12.5633
GTGACGTA	TACGTCAC	0.49629	55301.9	13.8937
A..TACGTCA	TGACGTA..T	0.49616	54677.3	14.0401
G.TGAC.TCA	TGA.GTCA.C	0.49608	37609.7	10.8565
A.TGACGTA	TACGTCA.T	0.49607	51881.8	13.6277
ATGACGT..G	C..ACGTCAT	0.49606	50809.3	13.3717
A.ACGTCAT	ATGACGT.T	0.49604	53537.3	13.9152
GAT.ACGT.A	T.ACGT.ATC	0.49588	36056.8	10.4641
CA..ACGTCA	TGACGT..TG	0.49587	51854.1	13.6925
A..GACGTCA	TGACGTC..T	0.49579	40304.3	11.2618
G..TGACGTA	TACGTCA..C	0.49575	52197.1	13.6172
A.GACGTCA	TGACGTC.T	0.49574	42083.9	11.7124
CTGACGT.A	T.ACGTCAG	0.49573	41037.1	11.482
T..TGACGTA	TACGTCA..A	0.49572	45767.2	12.4197
TGACGT.AA	TT.ACGTCA	0.49571	52163.6	13.7579
A..ACGTCAC	GTGACGT..T	0.49567	53743.3	13.8831
AC..TGACGT	ACGTCA..GT	0.49565	32074.8	9.272
ACGTCACC	GGTGACGT	0.49562	47401.5	12.5148
ACGTCAT.G	C.ATGACGT	0.49559	50809.3	13.4366
C..TGACGTC	GACGTCA..G	0.49557	45753.4	12.4169
ACGTCAT.A	T.ATGACGT	0.49542	43285.7	11.9701
AT..CGTCAT	ATGACG..AT	0.4953	46483.5	12.6863
A.TGAC.TCA	TGA.GTCA.T	0.49529	36089.3	10.4725
ATT.CGTCA	TGACG.AAT	0.49524	43204	12.0099
A..ATGACGT	ACGTCAT..T	0.49524	48613.3	12.9692
C..TACGTCA	TGACGTA..G	0.49521	53023.9	13.7604
ACGTCATG	CATGACGT	0.49517	44206.9	11.8907
A..TGACGTA	TACGTCA..T	0.49513	52776.7	13.7178
AT.ACGTAA	TTACGT.AT	0.49505	40116.6	11.3406
ACGTCA.CG	CG.TGACGT	0.49498	45753.4	12.5509
ATGACGT..C	G..ACGTCAT	0.49496	50609.6	13.3358
AATGACGT	ACGTCATT	0.49488	48792.5	12.7735
ATGACGT..A	T..ACGTCAT	0.49488	53213.4	13.7929
A.TGA.GTCA	TGAC.TCA.T	0.49488	32731.3	9.6432
GTGA.GTCA	TGAC.TCAC	0.49488	36910.4	10.5393
T..TACGTCA	TGACGTA..A	0.49487	41914	11.6185
ACGTCA.C.C	G.G.TGACGT	0.49486	46232.5	12.6628
ATGAC.TCA	TGA.GTCAT	0.49486	36974.3	10.5778
C.TGACGTA	TACGTCA.G	0.49484	50916.2	13.4558
T..GACGTCA	TGACGTC..A	0.49481	42134.2	11.6663
G.TGACG.AA	TT.CGTCA.C	0.4948	43117.9	12.0151
G..TGACGTC	GACGTCA..C	0.49479	37653.3	10.642
G.TACGTCA	TGACGTA.C	0.49467	44801.4	12.2851
GACGTCAC	GTGACGTC	0.49466	43257.4	11.6964
ATGACG.CA	TG.CGTCAT	0.49461	46019.7	12.6043
ACGTCACT	AGTGACGT	0.49455	48757.1	12.767
ATGACGT.G	C.ACGTCAT	0.49454	47277.8	12.7774
AT.ACGT.AC	GT.ACGT.AT	0.49454	42616.4	12.1962
ACGTCAC.G	C.GTGACGT	0.49449	47146.2	12.7519
GTGACG.AA	TT.CGTCAC	0.49438	37568.6	10.7365
ACGTCATA	TATGACGT	0.49433	41142.1	11.2479
ACGTCA.CA	TG.TGACGT	0.4943	46451.8	12.6904
ACGTCA.T.A	T.A.TGACGT	0.49429	41037.1	11.5645
CAT.ACGT.A	T.ACGT.ATG	0.49427	38845.7	11.1574
G.TT.CGTCA	TGACG.AA.C	0.49418	37568.6	10.995
ACGTCAC..C	G..GTGACGT	0.49418	50452.3	13.3075
T.TACGTCA	TGACGTA.A	0.49405	50021.9	13.2937
AT.A.GTCAC	GTGAC.T.AT	0.49396	36102.8	10.5168
T..CGTCATA	TATGACG..A	0.49395	39182.2	11.0046
G.GACGTCA	TGACGTC.C	0.49391	38326.6	10.8567
AT..ACGTCA	TGACGT..AT	0.49391	44612.8	12.3083
ATTAC.TCA	TGA.GTAAT	0.49386	34600.8	9.9676
ATG.CGTCA	TGACG.CAT	0.49382	37871.3	10.7982
T.GACGTCA	TGACGTC.A	0.4938	40304.3	11.3171
A.TGACGTC	GACGTCA.T	0.49376	37632.4	10.6894
A.ACGTCA.C	G.TGACGT.T	0.49373	40304.3	11.1225
A.ATGACGT	ACGTCAT.T	0.49372	47568.8	12.8335
T.ACGT.ATA	TAT.ACGT.A	0.49364	41142.1	11.6918
ATACGTCA	TGACGTAT	0.49362	38416.8	10.6349
GT.ACGT.AC	GT.ACGT.AC	0.4936	38649	11.2732
GT.ACGTAA	TTACGT.AC	0.49347	33795.8	9.7622
A.T.CGTCAT	ATGACG.A.T	0.49345	35859.5	10.3218
GTGA.GTAA	TTAC.TCAC	0.49345	32950.5	9.4966
ACGTCA.C.A	T.G.TGACGT	0.49342	35106	10.1262
C.TACGTCA	TGACGTA.G	0.49337	37842.3	10.7403
GGTGACG..A	T..CGTCACC	0.49334	31676.3	9.0675
ACGTCA..TC	GA..TGACGT	0.49333	43503.9	12.0767
GATGACG..A	T..CGTCATC	0.49332	37093.6	10.5056
ACGTCAC..G	C..GTGACGT	0.49327	44803.1	12.2258
ACGTCAT..G	C..ATGACGT	0.49323	42827.5	11.8149
ACGTCA.CC	GG.TGACGT	0.4932	34090.7	9.8422
T.TGACGTA	TACGTCA.A	0.49317	37776.4	10.7244
CTACGTCA	TGACGTAG	0.49314	44974.9	12.0447
A.TACGT.AT	AT.ACGTA.T	0.49313	36287.3	10.4256
AT.AC.TCAT	ATGA.GT.AT	0.4931	30462.2	9.0234
A..GTGACGT	ACGTCAC..T	0.49302	41748.2	11.5824
ACGTCAC.A	T.GTGACGT	0.49301	43651.4	12.0471
ACGTCAC.C	G.GTGACGT	0.49299	44244.1	12.1705
ACGTCAC..A	T..GTGACGT	0.49296	35106	10.0039
C..ACGTCAC	GTGACGT..G	0.49291	41439.7	11.5149
GTGACGT..A	T..ACGTCAC	0.49289	44468.9	12.1575
TA..ACGTCA	TGACGT..TA	0.49288	43112.4	11.9935
C.T.ACGTAA	TTACGT.A.G	0.49283	38845.7	11.0588
A.TTACGT.A	T.ACGTAA.T	0.4927	34656	9.7644
TTACGTAA	TTACGTAA	0.49258	48759.1	12.7674
AAT.ACGT.A	T.ACGT.ATT	0.49253	33119.4	9.6734
A.GTGACGT	ACGTCAC.T	0.49249	40566.4	11.3764
GACGTCA..A	T..TGACGTC	0.49247	36100.2	10.2583
AA..ACGTCA	TGACGT..TT	0.4924	36258.8	10.4003
ATGA..TCAT	ATGA..TCAT	0.4924	36344.2	10.5974
ACGTCA..CG	CG..TGACGT	0.49235	37098.4	10.611
G..GACGTCA	TGACGTC..C	0.49234	38126.9	10.7559
G..ACGTCAC	GTGACGT..C	0.49232	37189	10.529
T.TGAC.TCA	TGA.GTCA.A	0.4923	27171.5	7.8315
C..GACGTCA	TGACGTC..G	0.49225	33126.4	9.4752
G.T.ACGTAA	TTACGT.A.C	0.4922	30991	8.9774
GA..ACGTCA	TGACGT..TC	0.49217	36154.2	10.3737
AC.ACGTCA	TGACGT.GT	0.49188	39526	11.204
TC..ACGTCA	TGACGT..GA	0.4918	37957.7	10.8217
G.TGACG.CA	TG.CGTCA.C	0.49175	33677.7	9.7378
ACGTCA.CT	AG.TGACGT	0.49165	34263.2	9.8887
AT..CGTCAC	GTGACG..AT	0.4916	29523.1	8.5091
G.ATGACG.A	T.CGTCAT.C	0.49157	35539.5	9.9908
A..TGACGTC	GACGTCA..T	0.49157	37137.9	10.5165
A.ACGTCAC	GTGACGT.T	0.49148	42337.4	11.7674
GTTACGT.A	T.ACGTAAC	0.49148	33795.8	9.7054
C.TGAC.TCA	TGA.GTCA.G	0.49146	36583.9	10.5992
CGACGTCA	TGACGTCG	0.49139	39005.8	10.7709
GG..ACGTCA	TGACGT..CC	0.49137	31043	8.9711
A.GACGT.AT	AT.ACGTC.T	0.49132	26585.9	7.5586
ACGTCA.TA	TA.TGACGT	0.49127	36348.8	10.4326
C.TGA.GTCA	TGAC.TCA.G	0.49127	34488.7	10.134
G.TG.CGTCA	TGACG.CA.C	0.49127	30521.1	9.036
GGT.ACGT.A	T.ACGT.ACC	0.49116	26833.7	7.715
ACGTCA.TG	CA.TGACGT	0.49104	35382.5	10.1846
ACGTCA.T.G	C.A.TGACGT	0.49101	37137.9	10.6446
C.GACGTCA	TGACGTC.G	0.49097	31427.1	9.0405
CT.ACGTAA	TTACGT.AG	0.49095	34201	9.8719
ATGACG..AG	CT..CGTCAT	0.49088	33183.1	9.5846
GT..ACGTCA	TGACGT..AC	0.49083	33000.8	9.5339
T.ACGTAA.A	T.TTACGT.A	0.49082	35844.4	10.0677
ATGACGTG	CACGTCAT	0.49078	42190.1	11.4729
C.ACGTCA.C	G.TGACGT.G	0.49076	45621.4	12.2371
A.TT.CGTCA	TGACG.AA.T	0.49074	34458.7	10.1802
ATGA.GTAA	TTAC.TCAT	0.49072	29117	8.3602
ATGACGT.C	G.ACGTCAT	0.49048	40001	11.248
ATGAC.TAA	TTA.GTCAT	0.49045	30357.1	8.7641
AAT..CGTCA	TGACG..ATT	0.49041	32492.9	9.4585
T.ATGACG.A	T.CGTCAT.A	0.49035	36150.2	10.1441
GTACGTCA	TGACGTAC	0.49033	35605.6	9.9551
AGTGACG..A	T..CGTCACT	0.4903	28827.9	8.2091
GTGACG.CA	TG.CGTCAC	0.49024	30006.7	8.6675
ATTACGTA	TACGTAAT	0.49022	37352.3	10.3835
C.ACGTCAC	GTGACGT.G	0.4901	39265.9	11.0782
GATGACG.A	T.CGTCATC	0.49007	31272.7	8.9954
ACGTCACG	CGTGACGT	0.49006	39859.1	10.9645
AGTGAC.T.A	T.A.GTCACT	0.49005	26190.5	7.4267
T.CGTCATA	TATGACG.A	0.49005	33499.2	9.6248
C.TGACGTC	GACGTCA.G	0.49001	27449.1	7.802
TCACGTCA	TGACGTGA	0.48996	33539.3	9.4203
A.T.ACGTAA	TTACGT.A.T	0.48995	33310.4	9.6424
T.AT.ACGTA	TACGT.AT.A	0.4899	27976.5	8.2152
GGTGA.GT.A	T.AC.TCACC	0.48986	25454.4	7.3243
ACGTCA.TC	GA.TGACGT	0.48986	32076.8	9.2817
ATGACGC.A	T.GCGTCAT	0.48984	36916.5	10.5137
TGAC.TCAA	TTGA.GTCA	0.48982	31497.6	9.0823
G.TGA.GTAA	TTAC.TCA.C	0.48981	24017.9	6.7389
AT.ACG.AAT	ATT.CGT.AT	0.48976	32461	9.7165
ACGTCA.G.C	G.C.TGACGT	0.48964	34307.9	9.9143
ACGTCA.C.G	C.G.TGACGT	0.48962	35851.6	10.3198
GTGACAT.A	T.ATGTCAC	0.48962	29291.6	8.3966
AG..ACGTCA	TGACGT..CT	0.48958	33741.4	9.7381
ACGTCA..GC	GC..TGACGT	0.48951	38126.9	10.8626
GATGA.GT.A	T.AC.TCATC	0.48951	25918.4	7.4947
TACGT.ATA	TAT.ACGTA	0.4895	26307.2	7.4472
GTT.CGTCA	TGACG.AAC	0.48949	27157.8	7.7399
T.TGA.GTCA	TGAC.TCA.A	0.48948	32273.7	9.5111
C.TTACGT.A	T.ACGTAA.G	0.48945	32008.9	9.0497
C.ATGACG.A	T.CGTCAT.G	0.48944	27259.9	7.6052
CATGACG.A	T.CGTCATG	0.48943	33086.7	9.5114
T.ACGTCAA	TTGACGT.A	0.48938	30010	8.6183
ACGTCA..CA	TG..TGACGT	0.48937	32041.3	9.2624
AACGTCAT	ATGACGTT	0.48936	40467.7	11.1001
A.TGACG.CA	TG.CGTCA.T	0.48925	28415.8	8.172
AA.ACGTCA	TGACGT.TT	0.48924	31888.8	9.2275
G.TTACGT.A	T.ACGTAA.C	0.48916	29504.6	8.317
GAT.ACGTA	TACGT.ATC	0.48909	24093.3	6.6386
ATGACG.A.C	G.T.CGTCAT	0.48909	27262.6	7.7964
ACGTCA..GG	CC..TGACGT	0.48906	34717	10.0004
AATGACG..A	T..CGTCATT	0.48906	29089.4	8.2914
GTGA..TCAC	GTGA..TCAC	0.48905	23961.6	6.6941
TGACGCAA	TTGCGTCA	0.48899	32382.2	9.1062
CACGTCAC	GTGACGTG	0.48896	34974.1	9.795
A.TACGT.AC	GT.ACGTA.T	0.48889	27422.3	7.8441
TAACGTCA	TGACGTTA	0.48885	33000.8	9.2755
AT.CGTCAT	ATGACG.AT	0.48882	30716	8.8826
C.TGACG.AA	TT.CGTCA.G	0.48881	29523.1	8.5244
ATGACG.A.G	C.T.CGTCAT	0.4888	31016.2	8.9849
GACGT.ATC	GAT.ACGTC	0.48879	24347.1	6.735
CAT.ACGTA	TACGT.ATG	0.48878	26612.5	7.5533
CTGACGTA	TACGTCAG	0.48872	35120.9	9.8325
AT.A.GTCAT	ATGAC.T.AT	0.48872	27431.4	7.9519
T.T.ACGTAA	TTACGT.A.A	0.48853	31925.5	9.2512
ACGTCA..AT	AT..TGACGT	0.48845	32106.4	9.281
A.G.CGTCAT	ATGACG.C.T	0.48844	34424.8	9.9456
A.C.ACGTCA	TGACGT.G.T	0.48841	37347.4	10.6964
G.A.ACGTCA	TGACGT.T.C	0.48836	30716.5	8.8955
A.TGACGT.G	C.ACGTCA.T	0.48834	32701.1	9.2422
T.TG.CGTCA	TGACG.CA.A	0.48833	24524.7	6.9735
AT.ACG.CAT	ATG.CGT.AT	0.48826	28762.1	8.5633
AA.TGACGT	ACGTCA.TT	0.48825	33823.5	9.7698
A.TGACG.AA	TT.CGTCA.T	0.48821	33049.1	9.5641
A.ACGTCA.T	A.TGACGT.T	0.48821	32927.4	9.3042
GAT..CGTCA	TGACG..ATC	0.48818	28540.4	8.2557
AC..ACGTCA	TGACGT..GT	0.48818	31427.1	9.0842
G.ACGTCA.C	G.TGACGT.C	0.48816	33282.4	9.4007
AT.ACGT.AG	CT.ACGT.AT	0.48815	29336.1	8.6689
ACGTAA..GG	CC..TTACGT	0.48815	26031.2	7.3507
ATGATGT.A	T.ACATCAT	0.48811	28076.6	8.0089
GGTGAC.T.A	T.A.GTCACC	0.48808	25295.5	7.1064
ACGTCA.G.A	T.C.TGACGT	0.48808	28827.3	8.3106
ATGAT.TCA	TGA.ATCAT	0.48804	33800.6	9.7524
CATGACG..A	T..CGTCATG	0.48793	31147.6	8.9142
AT.ACGTA.G	C.TACGT.AT	0.48791	27613.1	7.908
AACGTCAC	GTGACGTT	0.48791	33622.2	9.4424
AA..TGACGT	ACGTCA..TT	0.48791	30488.1	8.8051
A.TG.CGTCA	TGACG.CA.T	0.4879	26393.8	7.6661
TGATGTAA	TTACATCA	0.48789	33292.5	9.3542
ACGTCA.GG	CC.TGACGT	0.48781	28827.3	8.2984
A.G.ATGACG	CGTCAT.C.T	0.48767	29881.8	8.6416
CTGAC.TCA	TGA.GTCAG	0.48761	25938.4	7.3173
TA.ACGTCA	TGACGT.TA	0.48749	32394.3	9.3723
C.C.ACGTCA	TGACGT.G.G	0.48748	31239.8	9.0511
A..ATTACGT	ACGTAAT..T	0.48748	30991	8.8682
ATTA.GTCA	TGAC.TAAT	0.48741	29461	8.4682
GT.A.GTCAC	GTGAC.T.AC	0.48741	24023.8	6.7132
GACGTCA.A	T.TGACGTC	0.4873	30737.8	8.8376
G.CGTCATC	GATGACG.C	0.4873	33494.3	9.6234
CGTCATCA	TGATGACG	0.48727	32307.2	9.0855
A.GAC.TCAT	ATGA.GTC.T	0.48719	26991.1	7.834
T.C.ACGTCA	TGACGT.G.A	0.48717	32756.3	9.4878
CT..CGTCAC	GTGACG..AG	0.48711	28822.6	8.2881
A.A.TGACGT	ACGTCA.T.T	0.48697	31995.1	9.2712
A.T.CGTCAC	GTGACG.A.T	0.48694	29523.1	8.5304
T.A.ACGTCA	TGACGT.T.A	0.48688	31096.8	9.0088
AGT.ACGT.A	T.ACGT.ACT	0.48682	22403.1	6.0358
A.AT.ACGTA	TACGT.AT.T	0.48679	26050.4	7.5426
CT.ACGT.AC	GT.ACGT.AG	0.48679	23474.8	6.5635
CGT.ACGT.A	T.ACGT.ACG	0.48678	30432.7	8.8862
ATGA.ATCA	TGAT.TCAT	0.48678	32995.7	9.5092
A.TA.GTCAC	GTGAC.TA.T	0.48677	26522.5	7.7119
G.TTAC.TCA	TGA.GTAA.C	0.48675	26968.3	7.7616
AATGACG.A	T.CGTCATT	0.48665	28799.4	8.2415
ATGACG..AA	TT..CGTCAT	0.48664	29138	8.3883
AT.ACGTA.C	G.TACGT.AT	0.48661	26975.2	7.6926
ACGTCA..CC	GG..TGACGT	0.48657	29969.3	8.6471
G.TGATGT.A	T.ACATCA.C	0.48649	26957.8	7.505
ACGTCA..AG	CT..TGACGT	0.48645	32829	9.4858
AATG.CGT.A	T.ACG.CATT	0.48641	24320.3	6.8563
CACGTCA.C	G.TGACGTG	0.48641	28949.8	8.2892
G..GACGTAA	TTACGTC..C	0.48639	25784.2	7.1927
TG..ACGTCA	TGACGT..CA	0.48637	29076	8.3687
ATGA.GT.AC	GT.AC.TCAT	0.48633	24343.6	6.9051
CGTCATC..C	G..GATGACG	0.48625	24369.3	6.6786
GC.ACGTCA	TGACGT.GC	0.48619	32929.9	9.5233
ACGTCA.T.C	G.A.TGACGT	0.48619	30706.1	8.8923
T.ACGTA.TA	TA.TACGT.A	0.48619	26307.2	7.4615
ACGTAAT.A	T.ATTACGT	0.4861	28011.5	7.9876
GGTGACG.A	T.CGTCACC	0.48608	26261.8	7.3974
ATGACG..AC	GT..CGTCAT	0.48603	24201	6.6798
T.AC.TCATA	TATGA.GT.A	0.48594	28823.4	8.4964
CTT.CGTCA	TGACG.AAG	0.48592	28822.6	8.287
AT.ATGTCA	TGACAT.AT	0.48589	28395.9	8.1596
ACGTCA.GC	GC.TGACGT	0.48583	23563.8	6.4424
AT.ACATCA	TGATGT.AT	0.48572	26196.1	7.4173
T.TGACG.AA	TT.CGTCA.A	0.48569	28158.1	8.0881
C.ATGAC.TC	GA.GTCAT.G	0.48568	26251.8	7.4421
GC..ACGTCA	TGACGT..GC	0.48566	28018.3	8.0277
CT.AC.TCAC	GTGA.GT.AG	0.48565	24540.5	6.9812
CTG.CGTCA	TGACG.CAG	0.48565	28073.2	8.0447
T.A.GTCATA	TATGAC.T.A	0.48553	25505.9	7.1827
ACGTCA..GA	TC..TGACGT	0.48553	31654.2	9.1505
A.T.ACATCA	TGATGT.A.T	0.48547	28202.7	8.1088
ATG..GTCAT	ATGAC..CAT	0.48544	27800.3	8.012
ATGACG.A.A	T.T.CGTCAT	0.4853	32358.6	9.3753
A.G.ACGTCA	TGACGT.C.T	0.48525	31744.3	9.1987
ATTACGTC	GACGTAAT	0.48524	27379.2	7.605
AT.ACGT.AA	TT.ACGT.AT	0.48522	27817.8	8.1669
C.ACGTCA.G	C.TGACGT.G	0.48519	24503.5	6.6464
GT.AC.TCAC	GTGA.GT.AC	0.48519	21063.6	5.5378
AATGA.GT.A	T.AC.TCATT	0.48519	25690.6	7.4114
AA.TACGT.A	T.ACGTA.TT	0.48511	26325.6	7.4679
CAT.ACG.AA	TT.CGT.ATG	0.48504	25335.3	7.354
ACGTCA.G.G	C.C.TGACGT	0.48504	30186.5	8.7351
CAT.A.GTCA	TGAC.T.ATG	0.48503	28716	8.1526
T.TT.CGTCA	TGACG.AA.A	0.485	28382.3	8.351
ATGACGCA	TGCGTCAT	0.48498	32839	9.2315
CC..ACGTCA	TGACGT..GG	0.48498	26241	7.4246
TGA.GTCAA	TTGAC.TCA	0.48485	23787.6	6.5212
C.TT.CGTCA	TGACG.AA.G	0.48478	26854.8	7.8293
A.GA.GTCAT	ATGAC.TC.T	0.48475	22801.2	6.2864
AT.ACGTA.A	T.TACGT.AT	0.48475	23254.1	6.3246
T.ACGTAAA	TTTACGT.A	0.48466	23776.2	6.4876
C.AT.ACGTC	GACGT.AT.G	0.48464	27515.4	8.0585
A.AT.ACGTC	GACGT.AT.T	0.48455	25027	7.1646
CT..ACGTCA	TGACGT..AG	0.4845	30259.7	8.7359
G.ACGTCAC	GTGACGT.C	0.48447	30665.5	8.816
A.TGA.GTAA	TTAC.TCA.T	0.48445	28328.7	8.2878
ACGTCA.AC	GT.TGACGT	0.48444	29232.5	8.4269
CG..ACGTCA	TGACGT..CG	0.48444	29326.1	8.4475
T.ACGT.AGA	TCT.ACGT.A	0.48441	20517.6	5.2178
A.ACGTCA.G	C.TGACGT.T	0.48441	30493.3	8.6134
ACGTCACA	TGTGACGT	0.48437	29249	8.1959
GTGATGT.A	T.ACATCAC	0.48437	24387.6	6.7199
T.CGTCA.CA	TG.TGACG.A	0.48434	24102.1	6.6547
TACGTCAA	TTGACGTA	0.48434	30208.2	8.4846
A.T.TGACGT	ACGTCA.A.T	0.48434	30259.7	8.7574
A.AACGTCA	TGACGTT.T	0.48434	32190.9	9.2602
A.TGACAT.A	T.ATGTCA.T	0.4843	26190.5	7.2453
AT.ATGACG	CGTCAT.AT	0.48428	27142.8	7.7441
AGACGTCA	TGACGTCT	0.48427	27596.3	7.6756
GT.ACATCA	TGATGT.AC	0.48415	22534.4	6.0312
ACGTCA..AC	GT..TGACGT	0.48415	28018.3	8.0277
ACGTAATC	GATTACGT	0.48414	29222.5	8.1878
CC.ACGTCA	TGACGT.GG	0.48407	30388.5	8.7839
GGTGAC.TA	TA.GTCACC	0.48406	24755.8	6.8967
GA.GACGT.A	T.ACGTC.TC	0.48403	22182.3	5.8897
AA.AT.ACGT	ACGT.AT.TT	0.484	26779.9	7.8062
ATG.C.TCAT	ATGA.G.CAT	0.484	22055.9	5.7523
A.GAT.ACGT	ACGT.ATC.T	0.48394	24156.8	6.793
G.TTA.GTCA	TGAC.TAA.C	0.48393	23207.9	6.417
AT.ACGTC.C	G.GACGT.AT	0.48385	21063.6	5.4128
A.GT.ACGTA	TACGT.AC.T	0.48384	25025.7	7.1642
CAT.AC.TCA	TGA.GT.ATG	0.4838	28361.3	8.5403
A.GATGACG	CGTCATC.T	0.48379	29380.4	8.4242
CACGTCA..A	T..TGACGTG	0.48379	29559.4	8.4374
C.A.ACGTCA	TGACGT.T.G	0.48375	30761.8	8.909
C.TG.CGTCA	TGACG.CA.G	0.48373	28167.5	8.2793
ACGT.ATG.C	G.CAT.ACGT	0.48366	25774	7.401
ACGTCA..CT	AG..TGACGT	0.48364	25842.8	7.2839
GTGAC.TAA	TTA.GTCAC	0.48361	25077.2	7.0068
ACGTCAAC	GTTGACGT	0.4836	28836.1	8.0687
TGACG.AAA	TTT.CGTCA	0.4836	26009.5	7.3425
A.TGACGTT	AACGTCA.T	0.4836	32188.3	9.2595
GGTGA..TCA	TGA..TCACC	0.48357	25291.6	7.1349
CGTCACCA	TGGTGACG	0.48356	27676.3	7.7015
CTTACGT.A	T.ACGTAAG	0.48354	26600.3	7.5146
TC.ACGTCA	TGACGT.GA	0.4834	29840.8	8.6165
A.TTAC.TCA	TGA.GTAA.T	0.48333	23985.2	6.6708
ACGT.AT.AT	AT.AT.ACGT	0.4833	21938.7	5.9224
AC.TGACGT	ACGTCA.GT	0.4833	25347	7.114
AT.GCGTCA	TGACGC.AT	0.48315	26255.5	7.4382
A..AACGTCA	TGACGTT..T	0.48311	26190.5	7.3351
A.A.ACGTCA	TGACGT.T.T	0.4831	27203.2	7.7763
ATGACAT.A	T.ATGTCAT	0.48306	24944.9	6.9267
ATGA.GTC.A	T.GAC.TCAT	0.48305	27467.9	7.9983
AATGAC.T.A	T.A.GTCATT	0.48298	24079.5	6.6525
AACGTCA.C	G.TGACGTT	0.48298	30998	8.9147
AC..CGTCAT	ATGACG..GT	0.48297	27905.5	7.9906
AG.ACGTCA	TGACGT.CT	0.48295	28544.2	8.2075
AACGTCA..A	T..TGACGTT	0.4829	28191.6	8.0058
ACGTCA..TA	TA..TGACGT	0.48289	24384.3	6.7493
CA.ACGTCA	TGACGT.TG	0.48272	28349	8.1444
GT..CGTCAC	GTGACG..AC	0.48271	26689.2	7.5804
A.GTGACG.A	T.CGTCAC.T	0.48267	27205.4	7.5872
C.AT.ACGTA	TACGT.AT.G	0.48251	23768	6.678
TA.T.CGTCA	TGACG.A.TA	0.48251	27146.6	7.8544
ACGTCA.AA	TT.TGACGT	0.48247	25942.2	7.3276
GATGA.GTA	TAC.TCATC	0.48246	23309.6	6.3345
ACGTCA..TG	CA..TGACGT	0.48246	31057	8.9752
GAT.A.GTCA	TGAC.T.ATC	0.48245	24585.8	6.74
GACGT.ATA	TAT.ACGTC	0.48245	27708.9	7.9246
CTGACGTC	GACGTCAG	0.4824	24874.1	6.7466
AAT.ACGTA	TACGT.ATT	0.48237	24856.2	6.9254
G.C.ACGTCA	TGACGT.G.C	0.48231	29297.8	8.4598
A.TGATGT.A	T.ACATCA.T	0.48224	28328.7	7.9512
T.TGACG.CA	TG.CGTCA.A	0.48207	22093.1	5.8526
GTTA.GTCA	TGAC.TAAC	0.48207	23699.7	6.4689
AC.TCACCA	TGGTGA.GT	0.48205	22765.2	6.1251
GATGA..TCA	TGA..TCATC	0.482	21980.9	5.8337
CGT.AC.TCA	TGA.GT.ACG	0.48194	23897.1	6.8842
A.TTA.GTCA	TGAC.TAA.T	0.48193	22221.5	6.0095
TACGT.A.CA	TG.T.ACGTA	0.48192	27363.7	7.9288
G.CGTCACC	GGTGACG.C	0.48191	26844.3	7.5982
CGTCAT..GC	GC..ATGACG	0.4819	25890.6	7.3009
GA.GTCACC	GGTGAC.TC	0.48188	22605.2	6.0601
C.TGACG.CA	TG.CGTCA.G	0.48184	24019	6.6229
ATG.CG.CAT	ATG.CG.CAT	0.4817	24002.8	6.9268
C.TGAC.TAA	TTA.GTCA.G	0.48167	24023.8	6.6858
A..TTACGTA	TACGTAA..T	0.48166	27386.2	7.7418
ACGTCAGC	GCTGACGT	0.48163	28544.2	7.9777
G.AT.ACGTA	TACGT.AT.C	0.4816	23931.4	6.7426
A.TGACGTG	CACGTCA.T	0.48157	25635.2	7.1764
ACGTAATA	TATTACGT	0.48154	28193.9	7.8673
ATG.CGT.AC	GT.ACG.CAT	0.48152	20401.5	5.2895
ACGTCA.GA	TC.TGACGT	0.48151	27778	7.9571
T.ACGT.ACA	TGT.ACGT.A	0.48149	25137	7.1072
CGTCAT.A.C	G.T.ATGACG	0.48146	27423.7	7.8507
T..CACGTCA	TGACGTG..A	0.48146	27651.7	7.8297
AT.ACGTAT	ATACGT.AT	0.48145	24746.5	6.8932
AT.AC.TCAC	GTGA.GT.AT	0.48141	23176.2	6.4408
CAT..CGTCA	TGACG..ATG	0.48136	25948.1	7.3726
ATGA.GT.AG	CT.AC.TCAT	0.48133	24816	7.0867
AA..ATGACG	CGTCAT..TT	0.48128	28722	8.2559
A.CACGTCA	TGACGTG.T	0.48123	26579.5	7.5075
AACGTCA..G	C..TGACGTT	0.48122	29036	8.2747
TAT.A.GTCA	TGAC.T.ATA	0.48111	28608.9	8.1186
CGTCACC..C	G..GGTGACG	0.48109	26102.2	7.3044
ACACGTCA	TGACGTGT	0.48103	25942.2	7.1227
TAT..CGTCA	TGACG..ATA	0.48102	26413.5	7.5374
AT.ACGTC.G	C.GACGT.AT	0.48102	26399	7.4936
GATGA.G.CA	TG.C.TCATC	0.481	21866.8	5.8348
ATGA..TCAC	GTGA..TCAT	0.48096	25812.9	7.3914
C.TATGACG	CGTCATA.G	0.48088	21583.6	5.6022
AATGA..TCA	TGA..TCATT	0.48087	24230.7	6.7375
ACT.ACGT.A	T.ACGT.AGT	0.48084	25912.8	7.3901
G.GACGT.AC	GT.ACGTC.C	0.4808	21973.4	5.8025
CGTCATAC	GTATGACG	0.4807	22266.9	5.7561
A..CGTCATC	GATGACG..T	0.48068	26744	7.5256
GA.GTCATC	GATGAC.TC	0.48063	22520.3	6.0255
AC.TCA.CAT	ATG.TGA.GT	0.48058	22446.7	6.2001
ACGTCA.A.C	G.T.TGACGT	0.48058	25976.2	7.3511
TAT.ACG.CA	TG.CGT.ATA	0.4805	27646.8	8.1863
GAC.TCATA	TATGA.GTC	0.48049	27480	7.8483
C.TACGTAA	TTACGTA.G	0.48047	27625.8	7.8608
A.ATGA.GTC	GAC.TCAT.T	0.48045	25193.2	7.128
A..ACGTCAG	CTGACGT..T	0.48043	27089.7	7.6426
ACGTCA.AG	CT.TGACGT	0.48041	25773.1	7.2674
C.ACGTCA.A	T.TGACGT.G	0.4804	29421.9	8.2917
AT.ACG.CAC	GTG.CGT.AT	0.48039	24201	6.9174
A.TACGTAA	TTACGTA.T	0.48038	26855.9	7.6021
T..AACGTCA	TGACGTT..A	0.48038	30884.9	8.837
C.ATGA.GTA	TAC.TCAT.G	0.48034	22355.3	6.016
TGACGT..AA	TT..ACGTCA	0.48031	27718.2	7.9286
A.GTCACC.G	C.GGTGAC.T	0.4803	17607.2	3.6736
C..GATGACG	CGTCATC..G	0.48028	26064.2	7.2911
CGTCA.C.CC	GG.G.TGACG	0.48026	24547.6	6.9146
GACGT.A.CA	TG.T.ACGTC	0.48026	23059.1	6.3305
GT.ATGTCA	TGACAT.AC	0.48019	24023.8	6.6204
ACGTCA.AT	AT.TGACGT	0.48013	27927.4	8.0064
C.T.ACATCA	TGATGT.A.G	0.48003	25949.4	7.3415
A.ATTACGT	ACGTAAT.T	0.48003	28799.4	8.2415
CGTCAT..CA	TG..ATGACG	0.48002	24258.1	6.7015
CGTCATC.C	G.GATGACG	0.47997	25583.5	7.158
A..TACGTAA	TTACGTA..T	0.47997	26469	7.4315
CAT.ACGTC	GACGT.ATG	0.47994	22291.6	5.9238
T.CGTCAC.A	T.GTGACG.A	0.47994	25734.6	7.0873
A..ACGTAAT	ATTACGT..T	0.47993	27568.7	7.8023
G..CACGTCA	TGACGTG..C	0.47989	25007.8	6.9142
GA.ACGTCA	TGACGT.TC	0.47986	24236.7	6.7016
CGTCAT..AG	CT..ATGACG	0.47979	26373.6	7.471
CA.T.CGTCA	TGACG.A.TG	0.47977	27335.8	7.9193
GGT.ACGTA	TACGT.ACC	0.47969	19632.4	4.7555
CGATGACG	CGTCATCG	0.47968	26064.2	7.1647
T.CACGTCA	TGACGTG.A	0.47967	27244.7	7.7337
AGTGA.GT.A	T.AC.TCACT	0.47965	21616.3	5.7832
A.ATGACG.A	T.CGTCAT.T	0.47962	25867.6	7.1337
GAC.TCATC	GATGA.GTC	0.47959	20853.9	5.3106
T.TTACGTA	TACGTAA.A	0.47955	27864.5	7.9395
GATGAC.T.A	T.A.GTCATC	0.47953	21862.4	5.7625
T.GT.ACGTA	TACGT.AC.A	0.47951	23054.9	6.3907
ATGA.GT.AA	TT.AC.TCAT	0.47948	25497.5	7.3426
C..CACGTCA	TGACGTG..G	0.47943	26882.5	7.5727
ACGT.ATA.A	T.TAT.ACGT	0.47943	20114.7	5.0749
GAC.TCACC	GGTGA.GTC	0.47937	23653.1	6.469
G.T.ATGTCA	TGACAT.A.C	0.47936	22699.9	6.1089
GACGT.ACC	GGT.ACGTC	0.47931	22515.3	6.0157
ACGTCAG.G	C.CTGACGT	0.47927	26529.9	7.4904
T.TGA.GTAA	TTAC.TCA.A	0.4792	24746.5	7.0193
G.T.CGTCAC	GTGACG.A.C	0.47919	25095.5	7.0333
ATGAC.T.AA	TT.A.GTCAT	0.47916	23538.2	6.5225
GATGTCA..A	T..TGACATC	0.47914	22189	5.8248
CGTGACG..A	T..CGTCACG	0.47904	27004.6	7.614
AT.ACGTAG	CTACGT.AT	0.47889	23066	6.2459
ACGT.ATCA	TGAT.ACGT	0.47886	24106.1	6.6251
GACGTCAA	TTGACGTC	0.47884	24153.5	6.4836
AG.ATGACG	CGTCAT.CT	0.47884	26465	7.5113
A.C.TGACGT	ACGTCA.G.T	0.47879	24963.6	6.9847
AT.CGTCA.C	G.TGACG.AT	0.47869	22397.1	5.9785
ATTACGT..G	C..ACGTAAT	0.47869	27613.1	7.817
GTT.ACGT.A	T.ACGT.AAC	0.47868	23678.9	6.5512
G.T.ACATCA	TGATGT.A.C	0.47862	22710	6.113
GTG.CGTCA	TGACG.CAC	0.47859	23606	6.4507
AT.ACGTAC	GTACGT.AT	0.47855	24093.3	6.647
CG.TGACG.A	T.CGTCA.CG	0.47854	24001.3	6.6161
GG.GACGT.A	T.ACGTC.CC	0.47853	18973.1	4.4495
CTGA.GTAA	TTAC.TCAG	0.47852	21630	5.6293
TAC.TCA.CA	TG.TGA.GTA	0.47849	22376.5	6.1702
CGTCATC.A	T.GATGACG	0.47843	25725.7	7.2087
GTGACGA.A	T.TCGTCAC	0.47826	26735	7.5609
ATGATGTC	GACATCAT	0.47826	25369.6	6.923
G.GTGACG.A	T.CGTCAC.C	0.47826	25768.3	7.0991
ATGACATC	GATGTCAT	0.47825	25970.7	7.1325
A.TAC.TCAC	GTGA.GTA.T	0.47822	20880.2	5.4253
A..ATGACGC	GCGTCAT..T	0.47822	24217.3	6.6216
GAT.ACG.CA	TG.CGT.ATC	0.4782	24533.2	7.0474
GGT.A.GTCA	TGAC.T.ACC	0.47819	20012.5	4.8679
GA.GTCATA	TATGAC.TC	0.47818	22899.8	6.1793
ACGTAAT..G	C..ATTACGT	0.47818	25628	7.1374
G.ATGAC.TC	GA.GTCAT.C	0.47815	21347.5	5.5362
CGTCATA.A	T.TATGACG	0.47807	24130.5	6.6229
GG.TGACG.A	T.CGTCA.CC	0.47803	25524.3	7.1831
ACGT.ATCT	AGAT.ACGT	0.47801	22789.2	6.1089
TAT.AC.TCA	TGA.GT.ATA	0.47799	23953.1	6.9068
ACGTCAG..A	T..CTGACGT	0.47791	27093.6	7.6439
G.CACGTCA	TGACGTG.C	0.4779	24503.5	6.7633
CGTCAT.AC	GT.ATGACG	0.47788	25774	7.2677
AACGTCA..C	G..TGACGTT	0.47783	23574.2	6.3764
AGTGACG.A	T.CGTCACT	0.47782	25934.6	7.2827
CACGTCA..C	G..TGACGTG	0.47779	27433	7.7574
C.T.ATGACG	CGTCAT.A.G	0.47778	22719.7	6.1169
CGTCAT.TC	GA.ATGACG	0.47777	24714.5	6.8814
A..GATGACG	CGTCATC..T	0.47776	27562.1	7.8001
GTGACG..AA	TT..CGTCAC	0.47776	24116.9	6.6478
ATGACG.GA	TC.CGTCAT	0.47772	23282.7	6.332
ACGTCA.A.G	C.T.TGACGT	0.4777	25773.1	7.2787
AC.TCATC.C	G.GATGA.GT	0.47762	19781.6	4.8341
CTGACGT..A	T..ACGTCAG	0.47762	25815	7.2036
C.T.CGTCAC	GTGACG.A.G	0.47758	26989.6	7.7037
ATGACGA.A	T.TCGTCAT	0.47756	27646.8	7.8677
AAT.ACGTC	GACGT.ATT	0.47748	21115.5	5.4253
C.TCAT.ACG	CGT.ATGA.G	0.47745	22719.7	6.1664
CG.ACGTCA	TGACGT.CG	0.47745	26241	7.4331
T..TTACGTA	TACGTAA..A	0.47745	26167.7	7.3272
CGTCAT.AA	TT.ATGACG	0.47744	24730.9	6.8875
TGACGAAA	TTTCGTCA	0.47744	25524.3	6.9774
AT.ACGTTA	TAACGT.AT	0.47742	21374.4	5.5447
A.ATGACG.C	G.CGTCAT.T	0.47739	22319.6	5.8067
AT.ACGTGA	TCACGT.AT	0.47739	22684.1	6.0922
ACGTCA.A.A	T.T.TGACGT	0.47732	24499.9	6.812
C.CACGTCA	TGACGTG.G	0.47732	26241	7.3902
TGACATAA	TTATGTCA	0.47725	28071.5	7.8283
G.AT.ACGTC	GACGT.AT.C	0.47723	20357.6	5.2175
C.GACGT.AC	GT.ACGTC.G	0.47722	22515.3	6.0271
G.CGTCA.CA	TG.TGACG.C	0.47722	23375.6	6.3726
ACGT.AT.TC	GA.AT.ACGT	0.4772	20340.8	5.2079
CGTCA.CA.C	G.TG.TGACG	0.47719	25327.1	7.277
ATGACG.AG	CT.CGTCAT	0.47716	26154.6	7.4027
AAT.AC.TCA	TGA.GT.ATT	0.47714	22797.4	6.4286
CGTCATTA	TAATGACG	0.47713	25774	7.0645
AA.G.TGACG	CGTCA.C.TT	0.4771	25768.3	7.3678
G.TGAC.TAA	TTA.GTCA.C	0.47709	20730.9	5.314
TATGA..TCA	TGA..TCATA	0.47709	22899.8	6.2136
AC.TCATCA	TGATGA.GT	0.47704	22994.6	6.2173
A.TAC.TCAT	ATGA.GTA.T	0.477	22131.9	5.9716
ATTACGT..C	G..ACGTAAT	0.47698	27358.5	7.7326
ACGTCAG.A	T.CTGACGT	0.47697	25979.7	7.2986
AA.T.ACGTA	TACGT.A.TT	0.47696	24319.7	6.8276
G.TGACGC.A	T.GCGTCA.C	0.47696	21771.8	5.5832
ATGACG.TA	TA.CGTCAT	0.47694	25025.9	6.9966
GA.T.CGTCA	TGACG.A.TC	0.47694	25189.3	7.1556
C.TTAC.TCA	TGA.GTAA.G	0.47691	20323.8	5.1294
GATT.CGT.A	T.ACG.AATC	0.47687	23336	6.4687
GACGTC.TA	TA.GACGTC	0.47687	21631.9	5.6549
TAT.ACG.AA	TT.CGT.ATA	0.47684	22125.8	6.0629
CGTCATA..A	T..TATGACG	0.47682	24219.7	6.6225
AG.GACGT.A	T.ACGTC.CT	0.47681	21934.7	5.7863
A.T.ATGACG	CGTCAT.A.T	0.47674	23780.1	6.5372
GCGTCAT.A	T.ATGACGC	0.47673	23747.6	6.4766
A.GACGTC.T	A.GACGTC.T	0.47671	16959.7	3.3366
TGACG.CAA	TTG.CGTCA	0.47667	20632.4	5.2124
C.CGTCAT.A	T.ATGACG.G	0.47666	27888.4	7.8102
AT.T.CGTCA	TGACG.A.AT	0.47662	22655.9	6.1658
ATGA.GTCG	CGAC.TCAT	0.47662	22064.7	5.8121
G..CGTCATC	GATGACG..C	0.47661	24784.2	6.8324
T..TACGTAA	TTACGTA..A	0.47658	27101.6	7.6466
T.ACGTC.TA	TA.GACGT.A	0.47656	22112.1	5.8605
TGACGACA	TGTCGTCA	0.47648	26527.1	7.3221
AT.ACGCAA	TTGCGT.AT	0.47632	20957.4	5.3633
GACGT.AT.A	T.AT.ACGTC	0.47631	22769	6.2731
CGGTGACG	CGTCACCG	0.47631	24626.3	6.6571
CTGA.GTCA	TGAC.TCAG	0.4763	21312.7	5.4935
AT.TACGT.A	T.ACGTA.AT	0.4763	19148	4.5341
GATG.CGT.A	T.ACG.CATC	0.47626	17745.9	3.8992
A.TGACGT.C	G.ACGTCA.T	0.47622	24459.4	6.6302
C.TTA.GTCA	TGAC.TAA.G	0.47618	23375.6	6.4846
CGTCATAA	TTATGACG	0.47616	23163.5	6.1093
TG.ACGTCA	TGACGT.CA	0.47615	25344.1	7.1129
TT.ACGTAA	TTACGT.AA	0.47608	23776.2	6.525
A..CACGTCA	TGACGTG..T	0.47595	24668.1	6.7896
G.ATGACG.C	G.CGTCAT.C	0.47593	22685.7	5.9531
ACGT.AT.GG	CC.AT.ACGT	0.47593	18049.1	4.0786
AC.T.CGTCA	TGACG.A.GT	0.47593	26865.8	7.7573
A..GCGTCAT	ATGACGC..T	0.47592	25187.5	6.9794
ACGT.ATC.C	G.GAT.ACGT	0.47584	19807.7	4.9305
ATTA.GT.AC	GT.AC.TAAT	0.4758	23281	6.4835
ACT..CGTCA	TGACG..AGT	0.47579	24936.2	7.0036
ATGA.G.AAT	ATT.C.TCAT	0.47579	21822.6	5.6556
ACGTAATG	CATTACGT	0.47579	26612.5	7.3509
ATG.TGACG	CGTCA.CAT	0.47572	20889.8	5.3264
C..TGACGTG	CACGTCA..G	0.47568	24621.9	6.7725
C.ATGACG.C	G.CGTCAT.G	0.47566	22607.9	5.9222
C..TTACGTC	GACGTAA..G	0.47564	22291.6	5.8668
ACGTAAT.G	C.ATTACGT	0.47563	26800.4	7.5832
AAT.A.GTCA	TGAC.T.ATT	0.47562	24707.8	6.7851
T.AC.TCACA	TGTGA.GT.A	0.47554	22534.4	6.1754
ACGT.ATAC	GTAT.ACGT	0.47554	21369.3	5.5179
GCT.ACGT.A	T.ACGT.AGC	0.47543	22617.6	6.1245
A.CGTCATA	TATGACG.T	0.47541	24138.2	6.6259
A.TGAC.TAA	TTA.GTCA.T	0.47541	25549.8	7.2588
AT.A.GTAAT	ATTAC.T.AT	0.4754	24202.1	6.7823
AC.TCACC.G	C.GGTGA.GT	0.47539	19129	4.525
CGTCATT..C	G..AATGACG	0.47539	23804.7	6.4651
A.TACGT.AG	CT.ACGTA.T	0.47539	23345.8	6.3608
ACGT.ATGC	GCAT.ACGT	0.47533	23769.5	6.4959
G.T.GCGTCA	TGACGC.A.C	0.47528	23325.3	6.3593
ATTACGT..A	T..ACGTAAT	0.47521	22769	6.0599
A.GT.ACGTC	GACGT.AC.T	0.4752	20287.3	5.1848
ATGAC.T.AC	GT.A.GTCAT	0.47518	22754.5	6.2063
AT.CGTCAC	GTGACG.AT	0.47518	26118.8	7.3901
ACGT.ATCG	CGAT.ACGT	0.47512	21930.4	5.756
G.ACGTCA.A	T.TGACGT.C	0.47511	25731.1	7.0861
T.ACGTA.GA	TC.TACGT.A	0.4751	27334.5	7.8145
ATGAC.T.AG	CT.A.GTCAT	0.4751	22154.5	5.9568
A.GACGTAA	TTACGTC.T	0.47507	23393.7	6.3391
AA..CGTCAT	ATGACG..TT	0.47495	25917.3	7.3104
GA.TACGT.A	T.ACGTA.TC	0.47495	21490	5.5975
ACGT.AT.CA	TG.AT.ACGT	0.47495	21568.6	5.7616
CA.TACGT.A	T.ACGTA.TG	0.47489	17599.9	3.7571
G.ATGA.GTC	GAC.TCAT.C	0.47477	19727.1	4.8522
CATGAC.TA	TA.GTCATG	0.47473	22095.5	5.8501
GTGACGC.A	T.GCGTCAC	0.47466	23203.7	6.2645
AT.ACGC.AT	AT.GCGT.AT	0.47464	20148.2	5.1201
A.A.CGTCAT	ATGACG.T.T	0.47463	26782.4	7.6327
A.GATGA.GT	AC.TCATC.T	0.47461	22057.3	5.8376
AC.TACGT.A	T.ACGTA.GT	0.47461	20692.9	5.2492
A.TAT.ACGT	ACGT.ATA.T	0.47453	23574.5	6.5641
GCT..CGTCA	TGACG..AGC	0.47444	21802.1	5.758
A..GGTGACG	CGTCACC..T	0.47438	24495.5	6.7257
A..CATGACG	CGTCATG..T	0.47438	22889.2	6.1078
C.GGTGACG	CGTCACC.G	0.47435	24528.7	6.7727
AT.GTGACG	CGTCAC.AT	0.47434	24116.9	6.656
C.TACGT.AC	GT.ACGTA.G	0.47434	20130.1	4.995
A..TATGACG	CGTCATA..T	0.4743	22482.1	5.9444
AT.T.ACGTC	GACGT.A.AT	0.47429	23212.4	6.3924
CATGAC.T.A	T.A.GTCATG	0.47428	20910	5.3521
A.TA.GTCAT	ATGAC.TA.T	0.47425	22821	6.2946
CAT.ACG.CA	TG.CGT.ATG	0.47425	22730.3	6.3198
ACGT.ATAT	ATAT.ACGT	0.47425	25661.3	7.1995
C..CGTCATG	CATGACG..G	0.47421	24791.9	6.8352
GATTA.GT.A	T.AC.TAATC	0.47413	25773.5	7.4418
C.GT.ACGTC	GACGT.AC.G	0.47412	20414	5.2436
ACGT.AC.GG	CC.GT.ACGT	0.47412	19639.1	4.8762
C..CGTCATA	TATGACG..G	0.47404	23344.3	6.2872
AT.ACG.AAC	GTT.CGT.AT	0.474	19368.1	4.794
CGTCATC..A	T..GATGACG	0.47397	23501.9	6.3484
ATGAC..AAT	ATT..GTCAT	0.47397	23312.6	6.3793
CGTCATT.A	T.AATGACG	0.47392	23606	6.4218
GGT.AC.TCA	TGA.GT.ACC	0.47391	18937.8	4.6349
GTGA.ATCA	TGAT.TCAC	0.47386	21487.8	5.5687
ACGTAAT..C	G..ATTACGT	0.47384	26307.2	7.3757
CGTGACG.A	T.CGTCACG	0.47384	23083	6.2168
G.GTGAC.TA	TA.GTCAC.C	0.47383	24200.4	6.6922
C.AACGTCA	TGACGTT.G	0.47381	21450.8	5.5457
A..GACGTAA	TTACGTC..T	0.4738	22993.9	6.1494
TGA.GT.ACA	TGT.AC.TCA	0.47376	20287.2	5.3005
GACGT.AC.A	T.GT.ACGTC	0.47363	20107.4	5.1009
AG..ATGACG	CGTCAT..CT	0.47346	23429	6.3815
T.GTGAC.TA	TA.GTCAC.A	0.47346	21553.9	5.6249
A..CGTCATT	AATGACG..T	0.47345	25474.5	7.0826
ACGT.ACGT	ACGT.ACGT	0.47344	20287.3	5.0405
C.ATGAC.TA	TA.GTCAT.G	0.47341	22711	6.1068
T.ACGTC.CA	TG.GACGT.A	0.47339	21633.8	5.659
ATGACG.G.G	C.C.CGTCAT	0.47337	26927.3	7.6824
CT.ACATCA	TGATGT.AG	0.47335	22817.8	6.1463
GA.GTCA.CA	TG.TGAC.TC	0.47331	20441.2	5.2564
ATTACAT.A	T.ATGTAAT	0.47329	24633.1	6.8116
T.A.GTCACA	TGTGAC.T.A	0.47327	20631.8	5.2287
T.CGTCACA	TGTGACG.A	0.47311	20652.9	5.1989
AT..ATGACG	CGTCAT..AT	0.47307	23582.5	6.4416
CGTCATCC	GGATGACG	0.47304	23990.4	6.423
C.TGACAT.A	T.ATGTCA.G	0.473	24714.3	6.7235
T.ACATCA.A	T.TGATGT.A	0.47297	21630	5.5245
ATGACG..TG	CA..CGTCAT	0.47296	19885.1	4.8722
AAATGA.GT	AC.TCATTT	0.47295	22011.7	5.8152
AAAT.ACGT	ACGT.ATTT	0.47295	20950.7	5.3361
AGATGACG	CGTCATCT	0.47292	24784.2	6.7142
G.ATGAC.TA	TA.GTCAT.C	0.47287	20355.4	5.0976
AT.T.ACGTA	TACGT.A.AT	0.47287	25661.3	7.329
A..ACGTCAA	TTGACGT..T	0.47286	21102.4	5.3674
C.G.ACGTCA	TGACGT.C.G	0.47286	21776.1	5.726
A.C.ATGACG	CGTCAT.G.T	0.47284	22961.2	6.2143
ATTACGT.G	C.ACGTAAT	0.47283	23531.6	6.3929
T.TTAC.TCA	TGA.GTAA.A	0.47281	22345	6.0117
ACGT.ACG.A	T.CGT.ACGT	0.4728	22639.3	6.1843
GATGACGC	GCGTCATC	0.4728	25254.9	6.8825
GTTAC.TCA	TGA.GTAAC	0.47272	20287.2	5.0572
A.TGA.ATCA	TGAT.TCA.T	0.47264	21437.9	5.6727
T.ATGA.GTA	TAC.TCAT.A	0.47263	23092.4	6.3178
A.TTACGTA	TACGTAA.T	0.47263	24566.3	6.7867
ATT.CGT.AC	GT.ACG.AAT	0.47261	21852.9	5.9446
ACGT.ACCA	TGGT.ACGT	0.4726	22088.1	5.8219
CGTCACC.C	G.GGTGACG	0.47255	24044.4	6.5902
CG.ATGACG	CGTCAT.CG	0.47251	21854.7	5.7493
CGTCATGC	GCATGACG	0.47248	23218.5	6.1304
ATGACGAA	TTCGTCAT	0.47247	26708.4	7.3831
ATTACG.AA	TT.CGTAAT	0.47244	22286.9	5.9296
G.TGA.ATCA	TGAT.TCA.C	0.47238	21504.2	5.7016
T.CGTCA.TA	TA.TGACG.A	0.47229	24823.8	6.9266
CTTAC.TCA	TGA.GTAAG	0.47227	21630	5.6467
A.TACG.CAT	ATG.CGTA.T	0.47227	19756.9	4.8662
A..CTGACGT	ACGTCAG..T	0.47227	25874	7.2244
ATGACG.AC	GT.CGTCAT	0.47223	23574.2	6.4465
G.G.ACGTCA	TGACGT.C.C	0.47222	24115.1	6.6661
A..AATGACG	CGTCATT..T	0.47221	24247.3	6.6329
C..CGTCATC	GATGACG..G	0.47217	24217.3	6.6216
CGT.ACG.AA	TT.CGT.ACG	0.47211	21286.2	5.6941
ATGACG..TA	TA..CGTCAT	0.47211	22579.4	6.0416
ACGTAAT..A	T..ATTACGT	0.47209	23531.6	6.36
ATT.ACGT.A	T.ACGT.AAT	0.47208	23203.7	6.3625
C.ATGA.GTC	GAC.TCAT.G	0.47203	16991.3	3.463
A.AAT.ACGT	ACGT.ATT.T	0.47196	21115.5	5.5305
CG.T.ACGTA	TACGT.A.CG	0.47196	21880.7	5.8407
ACT.CGTCA	TGACG.AGT	0.47193	23083	6.2447
CATGA.GT.A	T.AC.TCATG	0.4719	20305.5	5.1933
ATATGACG	CGTCATAT	0.4719	23154.5	6.1058
T..CGTCACA	TGTGACG..A	0.47188	20642.7	5.1668
CCACGTCA	TGACGTGG	0.47188	24402.8	6.5755
GAT.ACG.AA	TT.CGT.ATC	0.47182	20148.2	5.1704
AATGAC.TC	GA.GTCATT	0.47176	19893.8	4.8839
G.TGACGA.A	T.TCGTCA.C	0.47171	22931.7	6.0501
CGTCAT.AG	CT.ATGACG	0.47165	22058.6	5.8348
A.GACG.CAT	ATG.CGTC.T	0.47165	18862.4	4.4351
A..TGACGTG	CACGTCA..T	0.47164	19806.3	4.79
ACGTCAGT	ACTGACGT	0.47163	24101.2	6.4643
CGTCAT..AC	GT..ATGACG	0.47159	20130.1	4.9849
ACGTAA..TA	TA..TTACGT	0.47159	23090.4	6.2475
CATACGT.A	T.ACGTATG	0.47157	25197.2	7.0188
C.T.ATGTCA	TGACAT.A.G	0.47153	22869.6	6.1775
CGTCATT.C	G.AATGACG	0.47151	25647.6	7.1809
G..AACGTCA	TGACGTT..C	0.47145	21089.1	5.3617
GATGAC..CA	TG..GTCATC	0.47143	22217.8	5.893
ACGT.AT.CC	GG.AT.ACGT	0.47134	21011.9	5.5146
GTGACATA	TATGTCAC	0.47132	25687.8	7.0345
ACGT.AT.CT	AG.AT.ACGT	0.4713	17166.5	3.605
AT.AC.TCAG	CTGA.GT.AT	0.47129	21951.7	5.928
CGTCAT.A.A	T.T.ATGACG	0.47121	23643	6.4839
TAC.TCATA	TATGA.GTA	0.47115	18833.7	4.3734
A.CATGACG	CGTCATG.T	0.47112	23838.3	6.5115
AA.T.CGTCA	TGACG.A.TT	0.47111	20744	5.3426
CT.TGACG.A	T.CGTCA.AG	0.47107	23413.5	6.3875
GATTAC.T.A	T.A.GTAATC	0.47106	19721.9	4.8131
GATG.CGTA	TACG.CATC	0.47105	22994.6	6.1914
AC.TCACC.C	G.GGTGA.GT	0.47104	22066.5	5.8415
CGTCAT.CA	TG.ATGACG	0.471	23282.7	6.332
ATGACG.TG	CA.CGTCAT	0.47099	24396.2	6.762
CGTCA.CG.C	G.CG.TGACG	0.47099	21790	5.8586
AT.TCGTCA	TGACGA.AT	0.47098	22310.2	5.9392
ATT..GTCAC	GTGAC..AAT	0.47089	20841.1	5.3399
TGAC.T.ACA	TGT.A.GTCA	0.47078	21425.1	5.4883
CGTCAT.GA	TC.ATGACG	0.47078	20123.2	4.9894
ACGTAA..AC	GT..TTACGT	0.47074	23727.5	6.498
AATGA.GTC	GAC.TCATT	0.47071	21414	5.5544
A..TTACGTC	GACGTAA..T	0.47066	22993.9	6.1494
CAACGTCA	TGACGTTG	0.47063	23138.7	6.0997
T.TGAC.TAA	TTA.GTCA.A	0.47063	20887	5.3838
CTGA.GT.AC	GT.AC.TCAG	0.47062	21474.9	5.7205
ATGACG..CA	TG..CGTCAT	0.47058	23558.9	6.4324
AA.TGACG.A	T.CGTCA.TT	0.47055	23321.4	6.3512
A.GTCATA.G	C.TATGAC.T	0.47055	23580.8	6.3011
GTGACGCA	TGCGTCAC	0.47053	26162.7	7.1984
A.AATGACG	CGTCATT.T	0.47052	21033.2	5.3659
G.CGTCATA	TATGACG.C	0.47044	19215.4	4.5387
ACGT.ATTA	TAAT.ACGT	0.47042	22769	6.1008
ACGT.AT.TG	CA.AT.ACGT	0.4704	22386.1	6.1131
AT.A.GTCAG	CTGAC.T.AT	0.47039	25542.8	7.2858
A.GTCACCG	CGGTGAC.T	0.47038	21030.3	5.3646
A.GTCATCG	CGATGAC.T	0.47037	22441.6	5.959
ATGAC.TC.C	G.GA.GTCAT	0.47035	21376.9	5.6782
AT.GACGT.A	T.ACGTC.AT	0.47034	21721	5.696
AT.ACG.AAG	CTT.CGT.AT	0.47028	22406.1	6.1829
ATGA.GTA.G	C.TAC.TCAT	0.47026	21757	5.8113
GACGTAA..A	T..TTACGTC	0.47026	20726.7	5.2038
ACAT.ACGT	ACGT.ATGT	0.47025	21063.6	5.3855
TGACG..ACA	TGT..CGTCA	0.47024	21486.5	5.6227
CGTGA.GT.A	T.AC.TCACG	0.47024	21063.6	5.539
G.GACGTAA	TTACGTC.C	0.47021	22184.2	5.8534
ACGT.AT.GC	GC.AT.ACGT	0.47012	21374.4	5.6762
T.ACG.CATA	TATG.CGT.A	0.4701	20191.7	5.1107
ACGTCAG..G	C..CTGACGT	0.47006	24668.1	6.7896
AT..TACGTA	TACGTA..AT	0.47006	21831.6	5.7316
TGA.GTAAA	TTTAC.TCA	0.47006	20346.7	5.0842
CGTCAC.A.C	G.T.GTGACG	0.47004	22556.5	6.0505
GA.GTCAT.A	T.ATGAC.TC	0.47004	20910	5.3454
AT.AC.TAAT	ATTA.GT.AT	0.46996	22154.5	6.0148
TA.GTCATA	TATGAC.TA	0.46996	22257.2	5.9173
C.GATGACG	CGTCATC.G	0.46992	21158.2	5.4201
A..TGACGTT	AACGTCA..T	0.46989	22982.8	6.145
ACTGA.GT.A	T.AC.TCAGT	0.46988	24215.2	6.8537
T.TTA.GTCA	TGAC.TAA.A	0.46966	21454.6	5.6799
C.TGACGTG	CACGTCA.G	0.46965	22083.5	5.8118
AGTGACG.C	G.CGTCACT	0.46958	19963.1	4.888
AC.TCAT.AC	GT.ATGA.GT	0.46958	19400.5	4.7629
C.ACGT.ATC	GAT.ACGT.G	0.46956	20414.1	5.1707
CTGACG.AA	TT.CGTCAG	0.46952	23198.5	6.2986
TA.TAC.TCA	TGA.GTA.TA	0.46943	19054.7	4.6385
G..CGTCACC	GGTGACG..C	0.46943	24797.7	6.8373
CGTCAC.T.A	T.A.GTGACG	0.46942	22450.7	6.0071
CGTCATA..C	G..TATGACG	0.4694	18935.1	4.3803
CTGACG.CA	TG.CGTCAG	0.46939	23553.8	6.4385
CGTCACC.A	T.GGTGACG	0.46931	23493.9	6.3783
G.TTACGTA	TACGTAA.C	0.46924	24850	6.8918
G.TTACGTC	GACGTAA.C	0.46923	18881.4	4.3782
ATTA.GTAA	TTAC.TAAT	0.46915	23165.9	6.2596
CGTGAC.T.A	T.A.GTCACG	0.46913	20284.2	5.0722
GGT.ACG.CA	TG.CGT.ACC	0.46911	18144.8	4.1721
A.GACGT.AC	GT.ACGTC.T	0.46911	19854.5	4.868
CGTCAT..CC	GG..ATGACG	0.4691	22242.4	5.9032
AT..CGTAAT	ATTACG..AT	0.4691	23554.1	6.4305
ACG.CATCA	TGATG.CGT	0.46903	22503.2	6.0107
CC.ATGACG	CGTCAT.GG	0.46897	23093.6	6.2569
CGTCAT.C.C	G.G.ATGACG	0.46897	22476.3	6.0176
C.ACGTCAG	CTGACGT.G	0.46894	23494.8	6.3786
AT.ACGT.GG	CC.ACGT.AT	0.46891	21716.9	5.8283
T.G.ACGTCA	TGACGT.C.A	0.4689	21633.8	5.6657
ATGACG..GA	TC..CGTCAT	0.46889	23780.1	6.5184
G.TGACAT.A	T.ATGTCA.C	0.46887	21166.8	5.3298
A.ACGTAAT	ATTACGT.T	0.46885	26813.7	7.5877
ATGACG.T.A	T.A.CGTCAT	0.46884	23780.1	6.5372
AGTGAC.TA	TA.GTCACT	0.46884	22870	6.1673
A.CGTCATC	GATGACG.T	0.46883	24293.3	6.6845
G..ATGACGC	GCGTCAT..C	0.46879	24062.8	6.5633
A..CGTCATA	TATGACG..T	0.46876	21282.8	5.445
A.T.ATGTCA	TGACAT.A.T	0.46875	20631.8	5.2287
T.ATGAC.TA	TA.GTCAT.A	0.46874	21828.9	5.7417
AGTGA..TCA	TGA..TCACT	0.46867	16990.4	3.4454
CAATGACG	CGTCATTG	0.46866	21827.8	5.578
CGTCAC..TA	TA..GTGACG	0.46866	21688	5.6709
GTGACG.A.A	T.T.CGTCAC	0.46858	22589.6	6.064
G.TACGTAA	TTACGTA.C	0.46858	21608.6	5.6128
A.CGTCAT.C	G.ATGACG.T	0.46857	24697.6	6.7174
ATGAC.TA.G	C.TA.GTCAT	0.46856	22190.2	6.0303
ATTA..TCAC	GTGA..TAAT	0.46856	23808.5	6.6341
CACGTCA.A	T.TGACGTG	0.46856	24300.6	6.6872
G.TGAT.TCA	TGA.ATCA.C	0.46855	19414.2	4.7034
GACGTAA.A	T.TTACGTC	0.46854	21559	5.5918
G..TACGTAA	TTACGTA..C	0.46853	22803.7	6.0737
A.GTCATAA	TTATGAC.T	0.46851	20484.4	5.1239
G.AACGTCA	TGACGTT.C	0.46848	21087.2	5.3893
ACGT.A.CGG	CCG.T.ACGT	0.46846	19639.1	4.6966
AC..CGTCAC	GTGACG..GT	0.46845	22729	6.1023
C..AACGTCA	TGACGTT..G	0.46838	21255.8	5.4334
C..TTACGTA	TACGTAA..G	0.46838	23678.9	6.4168
ACGTAA.AT	AT.TTACGT	0.46833	24548.1	6.8192
C..ACGTCAG	CTGACGT..G	0.46831	25579.1	7.12
ACGTAA.CA	TG.TTACGT	0.46826	22816	6.1456
C..CGTCACC	GGTGACG..G	0.46822	22956.1	6.1344
ACGT.ATC.A	T.GAT.ACGT	0.46822	18465.8	4.2723
A..CGTCACC	GGTGACG..T	0.46819	24477	6.7188
A.ACGTCA.A	T.TGACGT.T	0.46818	23922.7	6.4306
AT.ACGTC.A	T.GACGT.AT	0.46816	20367.2	5.103
A.GTCAT.AT	AT.ATGAC.T	0.46809	21502.7	5.603
CGTCAT..TA	TA..ATGACG	0.46809	22019.4	5.8105
CGTCATAG	CTATGACG	0.46806	22309.6	5.7733
ACGT.AT.AC	GT.AT.ACGT	0.46803	20847.6	5.4404
GAT.AC.TCA	TGA.GT.ATC	0.46801	21046	5.6556
GGACGTCA	TGACGTCC	0.468	21599.3	5.4838
CGTCAT.C.A	T.G.ATGACG	0.46795	22860.2	6.1737
ATGA.GTC.C	G.GAC.TCAT	0.46792	14736.5	2.1556
A.GTCACG.C	G.CGTGAC.T	0.46792	19799.5	4.7291
CGTCACT..A	T..AGTGACG	0.46788	20998.3	5.3224
AT.ATGTAA	TTACAT.AT	0.46785	20323.8	5.0807
ATT.CATCA	TGATG.AAT	0.46782	21383.2	5.5412
A..ATGTCAC	GTGACAT..T	0.46775	21004.5	5.3251
G..CGTCATA	TATGACG..C	0.46774	22705.3	6.0343
C.TAC.TCAC	GTGA.GTA.G	0.4677	20395.1	5.2048
C.ATGACGC	GCGTCAT.G	0.4677	23480.3	6.373
TATGA.G.CA	TG.C.TCATA	0.46769	18085.4	4.0618
CG.TGACG.C	G.CGTCA.CG	0.46768	21564.8	5.6295
A.GTCAT.CG	CG.ATGAC.T	0.46767	22847.6	6.1621
ATT.CGTAA	TTACG.AAT	0.46766	20837.5	5.3034
TA.T.ACGTA	TACGT.A.TA	0.46766	22301.3	6.0185
C.GTGACG.A	T.CGTCAC.G	0.46765	23067.2	6.1031
A.CGTCAT.A	T.ATGACG.T	0.46765	23215.8	6.1608
A..TGCGTCA	TGACGCA..T	0.46765	24325.4	6.6622
C.G.ATGACG	CGTCAT.C.G	0.46757	23792.4	6.542
A.ACGT.ATA	TAT.ACGT.T	0.46744	19328	4.662
ACGT.ATA.G	C.TAT.ACGT	0.46738	19586.5	4.8252
CG..ATGACG	CGTCAT..CG	0.46737	22395.5	5.9663
C..CATGACG	CGTCATG..G	0.46736	22719.7	6.0401
G.TGACG.TA	TA.CGTCA.C	0.46735	22736.9	6.1173
CG.T.ACGTC	GACGT.A.CG	0.46732	19483.9	4.7574
AC..ATGACG	CGTCAT..GT	0.46728	21282.8	5.4974
C.CGTCATC	GATGACG.G	0.46718	21180.8	5.4299
CGTCAT.T.C	G.A.ATGACG	0.46717	19743.7	4.8233
T.AACGTCA	TGACGTT.A	0.46714	22747.4	6.0828
T.T.ATGTCA	TGACAT.A.A	0.46714	22020.3	5.8288
ACGTCAA.A	T.TTGACGT	0.46713	20878.7	5.2984
AC.TCAT.AT	AT.ATGA.GT	0.46712	20497.5	5.2824
GACGTA.T.A	T.A.TACGTC	0.46708	17784.1	3.8602
GATTACG..A	T..CGTAATC	0.46706	24447.4	6.7078
CGTCATTC	GAATGACG	0.46691	22245	5.7473
ATGACGC..A	T..GCGTCAT	0.46688	23163.5	6.2163
G.ATACGT.A	T.ACGTAT.C	0.46686	22995.1	6.0749
A.C.CGTCAT	ATGACG.G.T	0.46678	21311.8	5.5275
ACGTAAT.C	G.ATTACGT	0.4667	23931.4	6.5471
C.CGTCACC	GGTGACG.G	0.46668	22967.6	6.1709
C.A.ATGACG	CGTCAT.T.G	0.46668	21126.2	5.4469
CGTCAT.GC	GC.ATGACG	0.46655	21674.6	5.6731
CA..ATGACG	CGTCAT..TG	0.46653	22607.9	6.0532
CT.CGTCAC	GTGACG.AG	0.46652	22390.4	5.9722
CTTACGTA	TACGTAAG	0.46649	24720.3	6.6911
GCT.AC.TCA	TGA.GT.AGC	0.46647	19813.8	5.0722
ATTACG.CA	TG.CGTAAT	0.46643	19397.7	4.6514
A.TGACGC.A	T.GCGTCA.T	0.4663	20823.8	5.1828
ATGACG..GC	GC..CGTCAT	0.46629	23147.4	6.2702
ACTACGT.A	T.ACGTAGT	0.46626	17446.4	3.655
A.T.TCGTCA	TGACGA.A.T	0.46621	22719.7	6.1169
AATGA.G.AA	TT.C.TCATT	0.46619	20027.7	5.0144
CGTCACCC	GGGTGACG	0.46616	22967.6	6.0333
GCT.ACGTA	TACGT.AGC	0.46608	21167.2	5.4478
TATG..GTCA	TGAC..CATA	0.46599	19281.7	4.6581
TATGA.G.AA	TT.C.TCATA	0.4659	21607.9	5.7235
CGTCAT.TA	TA.ATGACG	0.46586	23044.1	6.2371
A.GGTGACG	CGTCACC.T	0.46586	22322.9	5.9104
ATG..CGTCA	TGACG..CAT	0.46586	22248.2	5.9459
A.TGCGTCA	TGACGCA.T	0.46585	23823.5	6.5058
ACGT.A.CAT	ATG.T.ACGT	0.46584	21509	5.5239
C.AATGACG	CGTCATT.G	0.46582	21238.3	5.4547
TGACGCCA	TGGCGTCA	0.46578	19303.1	4.4784
ATT.C.TCAC	GTGA.G.AAT	0.46577	21790.8	5.6423
GC.TAC.TCA	TGA.GTA.GC	0.46577	19126.3	4.6742
ATGA.GTA.A	T.TAC.TCAT	0.46576	22111.4	5.9629
AC.GTGACG	CGTCAC.GT	0.46567	20667.9	5.2353
AAATGACG	CGTCATTT	0.46563	22591.5	5.8856
CGTCAT.G.C	G.C.ATGACG	0.46562	21311.8	5.5275
AGT.ACGTC	GACGT.ACT	0.46562	17877.1	3.894
A.GTGAC.TA	TA.GTCAC.T	0.4656	19450.1	4.6784
A.TGAT.TCA	TGA.ATCA.T	0.46557	21050.3	5.4563
A.GAC.TCAC	GTGA.GTC.T	0.46554	20747.9	5.3657
CC..ATGACG	CGTCAT..GG	0.4655	23093.6	6.2488
AAATG.CGT	ACG.CATTT	0.4655	20376	5.0974
T.T.ACATCA	TGATGT.A.A	0.46549	23084.8	6.2638
A.GTCATA.A	T.TATGAC.T	0.46548	22450.7	5.8594
GTGATGTA	TACATCAC	0.46544	21968.1	5.6353
A.GTGA.GTA	TAC.TCAC.T	0.46543	19478.9	4.7344
ACGT.ATA.C	G.TAT.ACGT	0.4653	21369.3	5.6426
A.GA.GTCAC	GTGAC.TC.T	0.46525	15531.4	2.666
ACGT.AT.AA	TT.AT.ACGT	0.46514	18217.9	4.1666
ATGACG.C.A	T.G.CGTCAT	0.4651	19870.6	4.8823
G.GT.ACGTC	GACGT.AC.C	0.46505	22077.8	5.9824
ATGACG.T.G	C.A.CGTCAT	0.46504	21205.8	5.4815
C.C.ATGACG	CGTCAT.G.G	0.46503	23961.6	6.6073
A.ATGAC.TC	GA.GTCAT.T	0.46491	20647.5	5.2289
A.CAT.ACGT	ACGT.ATG.T	0.4649	21677.6	5.777
A..TCGTCAT	ATGACGA..T	0.46489	24351.3	6.6719
ACGT.ATGA	TCAT.ACGT	0.46489	20269.2	5.0323
CGT.ACGTA	TACGT.ACG	0.46488	19584.5	4.733
A.AGTGACG	CGTCACT.T	0.46487	19924.7	4.8704
ATAACGT.A	T.ACGTTAT	0.46486	22200	5.8599
AAC..TGACG	CGTCA..GTT	0.46477	22362.9	5.9935
ATGTCACC	GGTGACAT	0.46476	20893.2	5.1865
ACGT.ACC.G	C.GGT.ACGT	0.46475	17068.4	3.534
TCT..CGTCA	TGACG..AGA	0.46473	18495.2	4.2324
CGTCACC..A	T..GGTGACG	0.46471	23846.1	6.4809
TCT.AC.TCA	TGA.GT.AGA	0.46465	19781.6	5.0565
A.TACGTA.T	A.TACGTA.T	0.46463	15406.2	2.4725
ACGT.ATT.A	T.AAT.ACGT	0.46462	22034.8	5.9303
CGT.A.GTCA	TGAC.T.ACG	0.46459	20175	4.9414
AGTGA.GTA	TAC.TCACT	0.46457	18142.4	4.0295
CATGAC..CA	TG..GTCATG	0.46447	21688.6	5.6712
CGTCAT.CC	GG.ATGACG	0.46445	22331.2	5.9478
TA.G.CGTCA	TGACG.C.TA	0.46443	22055.7	5.9151
CGTCA.CAC	GTG.TGACG	0.46441	19618.3	4.7489
C.TTACGTC	GACGTAA.G	0.4644	19147.4	4.5063
GC.T.CGTCA	TGACG.A.GC	0.4644	19380.8	4.7078
AGT..CGTCA	TGACG..ACT	0.46438	20918.5	5.3743
AC.AC.TCAT	ATGA.GT.GT	0.46438	21414	5.6937
CGTCAC.AG	CT.GTGACG	0.46433	24071.9	6.6388
A.TGACGA.A	T.TCGTCA.T	0.46429	24966	6.8146
A.CGTCAT.G	C.ATGACG.T	0.46422	22961.2	6.0616
ACGT.AC.TC	GA.GT.ACGT	0.46416	19933.1	5.0167
C.GACGTAA	TTACGTC.G	0.46415	19083.9	4.4759
ATGAC.TC.A	T.GA.GTCAT	0.46413	19809.2	4.96
ATGACGC..G	C..GCGTCAT	0.46413	22476.3	5.942
G.CGTCA.CC	GG.TGACG.C	0.46403	19911.7	4.8945
A.TTACGTC	GACGTAA.T	0.46402	22376.3	5.9323
CGT.ACGTC	GACGT.ACG	0.464	20034.4	4.9419
AATG..GTCA	TGAC..CATT	0.46399	22695.5	6.1855
T.ACG.AATA	TATT.CGT.A	0.46396	20228.4	5.1277
ATGACG..CG	CG..CGTCAT	0.46394	22548.8	6.0291
T.ATGTCA.A	T.TGACAT.A	0.46391	21454.6	5.4512
TAC..CGTCA	TGACG..GTA	0.46389	18300	4.134
C..TGACGCA	TGCGTCA..G	0.46385	24010.3	6.5434
AC.T.ACGTA	TACGT.A.GT	0.46384	19781.6	4.8989
GTT..CGTCA	TGACG..AAC	0.46382	19896.4	4.9097
GGTGA.G.CA	TG.C.TCACC	0.46379	20325.6	5.1523
TACG.CA.CA	TG.TG.CGTA	0.46379	20396.2	5.2336
CTGACGT..C	G..ACGTCAG	0.46377	22303.5	5.8717
C.CATGACG	CGTCATG.G	0.46375	22952.7	6.165
A.A.GACGTC	GACGTC.T.T	0.46373	17575	3.7512
A.T.GTGACG	CGTCAC.A.T	0.46371	22682.3	6.1017
T.ATG.CGTA	TACG.CAT.A	0.4637	19486.4	4.7771
CAC..CGTCA	TGACG..GTG	0.46367	21499.4	5.6283
A.TG.TGACG	CGTCA.CA.T	0.46361	18697	4.4151
ATGACG.C.C	G.G.CGTCAT	0.46359	20212.5	5.0395
ACGTCAGA	TCTGACGT	0.46353	22186	5.7236
CTGATGT.A	T.ACATCAG	0.46353	21856.1	5.717
CACGT.ATC	GAT.ACGTG	0.4635	17666.5	3.785
TATGAC..AA	TT..GTCATA	0.46349	19522.6	4.7029
ATCACGT.A	T.ACGTGAT	0.46344	20872.7	5.2958
C..AATGACG	CGTCATT..G	0.46337	23961.6	6.5249
GTGACG.TA	TA.CGTCAC	0.46333	21413.8	5.5617
AATGAC.TA	TA.GTCATT	0.46332	20888.3	5.333
GAC.TCA.CA	TG.TGA.GTC	0.46329	15910.2	2.9193
A.GATGAC.T	A.GTCATC.T	0.46326	19348.3	4.5218
GCGTCATA	TATGACGC	0.46326	22579.4	5.8808
ATG..GTCAC	GTGAC..CAT	0.46325	20401.5	5.1422
GGTGACGA	TCGTCACC	0.4632	23952.7	6.409
C..GGTGACG	CGTCACC..G	0.46319	21938	5.7212
T.ATGACGA	TCGTCAT.A	0.46316	24529.8	6.7731
AG.TGACG.A	T.CGTCA.CT	0.46306	21697.8	5.6862
ATGACGC..C	G..GCGTCAT	0.46305	23022	6.1605
CGACGT.A.C	G.T.ACGTCG	0.46305	19632	4.771
CATGAC.TC	GA.GTCATG	0.46302	19182.9	4.5489
GATGACGA	TCGTCATC	0.46299	23558.9	6.2607
CT.CGTCA.C	G.TGACG.AG	0.46298	22125.8	5.8662
AC.TGACG.A	T.CGTCA.GT	0.46298	20822.5	5.3067
C.GT.ACGTA	TACGT.AC.G	0.46298	18758	4.4458
GACGT.ACA	TGT.ACGTC	0.46295	21333.4	5.5197
GC.TACGT.A	T.ACGTA.GC	0.46295	21466.9	5.5876
AC.ATGACG	CGTCAT.GT	0.46291	23475.7	6.408
A.TATGACG	CGTCATA.T	0.46289	23412.3	6.3464
ACGT.ATAG	CTAT.ACGT	0.46289	20047.3	4.9312
T.A.GTAATA	TATTAC.T.A	0.46289	19991	4.938
AAACGTCA	TGACGTTT	0.46281	20759.4	5.129
G.AT.CGTCA	TGACG.AT.C	0.4628	21286.2	5.6381
C.TGATGT.A	T.ACATCA.G	0.4628	21389.5	5.4239
AAT.CGTCA	TGACG.ATT	0.46277	19504.8	4.6955
ACGTCAA..A	T..TTGACGT	0.46277	23024.1	6.1614
AATGACG.G	C.CGTCATT	0.46277	20917.8	5.3155
ATGACGCG	CGCGTCAT	0.46276	24467.6	6.5992
ATGACG.G.A	T.C.CGTCAT	0.46275	20518.8	5.1781
GA..ACGTAA	TTACGT..TC	0.46275	21881	5.7525
A.GG.TGACG	CGTCA.CC.T	0.46273	21618.3	5.7841
CAT.CGTCA	TGACG.ATG	0.46272	20338.8	5.0806
ATACGTAA	TTACGTAT	0.46269	24010.9	6.4306
G.TGACGAA	TTCGTCA.C	0.46263	21697.8	5.6505
GACGT.A.TA	TA.T.ACGTC	0.46262	20921.1	5.4219
A.TGACGCA	TGCGTCA.T	0.46261	19649.1	4.743
AC.TCAT.CC	GG.ATGA.GT	0.46257	17458.7	3.7667
C.GTGAC.TC	GA.GTCAC.G	0.46257	18552	4.2427
TA.TA.GTCA	TGAC.TA.TA	0.46255	19677	4.8944
ATGATG.CA	TG.CATCAT	0.4625	18294.1	4.1122
CC.GTGACG	CGTCAC.GG	0.46247	23681.9	6.4885
A.GTCATAC	GTATGAC.T	0.46247	19543.7	4.6937
CA.T.ACGTA	TACGT.A.TG	0.46246	21282.8	5.582
AAT.ACG.AA	TT.CGT.ATT	0.46246	18741.7	4.4806
CATGA..TCA	TGA..TCATG	0.46246	20252.6	5.0743
CGTCAC..TC	GA..GTGACG	0.46245	18811	4.3612
ACG.CATTA	TAATG.CGT	0.46243	17854.9	3.8826
A.CGTCA.CA	TG.TGACG.T	0.46241	20771.5	5.2841
ACTGACG..A	T..CGTCAGT	0.46241	22655.9	6.0145
T.A.GACGTA	TACGTC.T.A	0.46237	19445.7	4.6832
A.CGTCACC	GGTGACG.T	0.46236	21915.7	5.742
TAT.AC.TAA	TTA.GT.ATA	0.46234	19700.5	5.0167
TAT.A.GTAA	TTAC.T.ATA	0.46231	22480.4	5.9257
A.CGTCATT	AATGACG.T	0.46231	22411.4	5.9466
ACATCATC	GATGATGT	0.46231	22128.5	5.7004
ATTA.GT.AG	CT.AC.TAAT	0.46226	19891.9	4.9971
A.GTCAT.TT	AA.ATGAC.T	0.46225	19554.6	4.7277
TA..ACGTAA	TTACGT..TA	0.46225	23570.9	6.4371
AT..CGTCAG	CTGACG..AT	0.4622	22932	6.1842
C.TGA.GTAA	TTAC.TCA.G	0.46219	20178.2	5.1045
GA.TGACG.A	T.CGTCA.TC	0.46216	19649.1	4.7722
AATTACGT	ACGTAATT	0.46212	22378.9	5.801
CGTCATA.C	G.TATGACG	0.4621	20676.8	5.2094
ACGTCAG.C	G.CTGACGT	0.46209	19911.7	4.8645
ATG.CG.AAT	ATT.CG.CAT	0.46207	17916.3	4.0988
ATGACA.CA	TG.TGTCAT	0.46205	21817	5.7334
ACG.CGTCA	TGACG.CGT	0.46205	21033.2	5.3894
C..TATGACG	CGTCATA..G	0.46204	19909.6	4.8374
AT.GAC.TCA	TGA.GTC.AT	0.462	20375	5.2771
ATGATGTA	TACATCAT	0.46197	22569.5	5.8769
GTGAC.T.AA	TT.A.GTCAC	0.46188	20780.5	5.359
GTA.GTCAC	GTGAC.TAC	0.46187	20893.2	5.3279
AA.ATGACG	CGTCAT.TT	0.46185	20828.5	5.3065
GATT..GTCA	TGAC..AATC	0.46184	21931.5	5.8646
ATGACG.T.C	G.A.CGTCAT	0.46182	22840.5	6.1657
AT.AC.TAAG	CTTA.GT.AT	0.46178	21978.8	5.9397
A.T.GCGTCA	TGACGC.A.T	0.46176	19968.3	4.9275
A.C.GTGACG	CGTCAC.G.T	0.46167	21842.8	5.7542
CGTCA.CGA	TCG.TGACG	0.46167	19525.7	4.7053
CGTCATG.C	G.CATGACG	0.46167	19919	4.8678
G.ATGA.GTA	TAC.TCAT.C	0.46165	20409.7	5.1687
ATTATGT.A	T.ACATAAT	0.46157	22660.2	6.0477
AC.TCATC.A	T.GATGA.GT	0.4615	19142.7	4.5316
CGTCATGA	TCATGACG	0.46144	21361.4	5.3847
CG.TGAC.TA	TA.GTCA.CG	0.4614	20594.4	5.327
AATGA.GTA	TAC.TCATT	0.46135	20409.7	5.1126
ACGT.ACAT	ATGT.ACGT	0.46133	21406.9	5.534
ATGTCAC.A	T.GTGACAT	0.46133	18795.9	4.3367
CG.CGTCA.C	G.TGACG.CG	0.46121	19231.5	4.5742
A.CT.ACGTA	TACGT.AG.T	0.46116	18621.7	4.3771
CGAC.TCA.C	G.TGA.GTCG	0.46116	18018.8	4.0424
AT.ACGT.TG	CA.ACGT.AT	0.46115	19328	4.7275
A.GTCACCC	GGGTGAC.T	0.46108	18578	4.23
C.GTGACG.C	G.CGTCAC.G	0.46104	21199.1	5.3435
G.CGTCAC.A	T.GTGACG.C	0.46102	20647.7	5.1064
TGACG..AAA	TTT..CGTCA	0.461	20913	5.3718
GT.ACGT.AA	TT.ACGT.AC	0.46096	19559.5	4.84
GT.CGTCAC	GTGACG.AC	0.46089	20658.5	5.2311
ACATCA..AT	AT..TGATGT	0.46081	19962.7	4.9081
T.TGAT.TCA	TGA.ATCA.A	0.46074	20662.7	5.2833
AGT.AC.TCA	TGA.GT.ACT	0.46073	20655.3	5.4744
AT.ACATAA	TTATGT.AT	0.46073	21710.7	5.6884
AC.TCAT.TG	CA.ATGA.GT	0.46072	15867.2	2.8638
AATG.CGTG	CACG.CATT	0.46067	18178	4.0319
T..TGCGTCA	TGACGCA..A	0.46066	21894.2	5.703
AAG..TGACG	CGTCA..CTT	0.46065	21255.8	5.5226
GGT..CGTCA	TGACG..ACC	0.46064	18558.9	4.2643
ATTGCGT.A	T.ACGCAAT	0.46062	20188.3	4.9907
TGATGT.AA	TT.ACATCA	0.46053	20624.2	5.2158
AA..GTGACG	CGTCAC..TT	0.46052	22503.6	6.0106
GT.T.CGTCA	TGACG.A.AC	0.46051	21434.9	5.6485
C.ACGT.ATA	TAT.ACGT.G	0.46049	19751.9	4.8639
A.TATGTCA	TGACATA.T	0.46048	21926.8	5.7466
CGTG.CGT.A	T.ACG.CACG	0.46046	18383.4	4.2304
GTGACG..CA	TG..CGTCAC	0.46043	22470.7	5.9972
T..GACGTAA	TTACGTC..A	0.4604	21011.9	5.3283
ACG.CATC.C	G.GATG.CGT	0.46036	18299.4	4.1531
A.TT.CGTAA	TTACG.AA.T	0.46027	16502.1	3.2377
A..GCGTCAC	GTGACGC..T	0.46025	23311.3	6.2743
CGTCAT.G.A	T.C.ATGACG	0.4602	20542.1	5.1886
GACGTAAC	GTTACGTC	0.46019	21333.4	5.373
A.G.CGTCAC	GTGACG.C.T	0.46019	19834.2	4.8654
G.ATGACGC	GCGTCAT.C	0.46013	22035.6	5.7919
T.CGTCA.AA	TT.TGACG.A	0.4601	19178.5	4.5487
A.ATTACG.A	T.CGTAAT.T	0.46008	19477	4.5814
GT.ACGTC.A	T.GACGT.AC	0.46006	20591.4	5.2039
GTGACG.C.A	T.G.CGTCAC	0.46005	21276.8	5.5123
ACGT.AT.TA	TA.AT.ACGT	0.45999	17788.6	3.9413
TACGTC.CA	TG.GACGTA	0.45999	16984	3.4281
CA.G.CGTCA	TGACG.C.TG	0.45998	18901.5	4.474
GGT.ACG.AA	TT.CGT.ACC	0.45995	21009.4	5.5693
AG.TGAC.TC	GA.GTCA.CT	0.4599	19875.5	4.9913
CGTCAC.C.C	G.G.GTGACG	0.45989	18064.8	4.0045
C.GTGAC.TA	TA.GTCAC.G	0.45988	21498	5.601
AA.GACGT.A	T.ACGTC.TT	0.45987	19718.6	4.8047
AAT.ACG.CA	TG.CGT.ATT	0.45987	19724.3	4.9677
AACGTCA.A	T.TGACGTT	0.45986	20264.3	5.0251
ATGA.CTCA	TGAG.TCAT	0.45986	21570.4	5.6039
GTTACGTA	TACGTAAC	0.45985	20377.1	4.9628
A.GTCATA.T	A.TATGAC.T	0.45984	17476.3	3.6065
AAA.T.ACGT	ACGT.A.TTT	0.45982	19799.5	4.7706
ACGTCAG..C	G..CTGACGT	0.45982	19770.3	4.7734
CA.TGACG.A	T.CGTCA.TG	0.4598	19771.5	4.8294
A.TACGTA.C	G.TACGTA.T	0.45979	20008	4.8233
C..TACGTAA	TTACGTA..G	0.45977	21608.6	5.5834
ATTACGTG	CACGTAAT	0.45975	21313.6	5.3647
G.TGACG.AC	GT.CGTCA.C	0.45975	20523.1	5.1732
AAT.T.ACGT	ACGT.A.ATT	0.45965	19148	4.4662
AC.GACGT.A	T.ACGTC.GT	0.45962	18246.5	4.0896
ATG.CGTAA	TTACG.CAT	0.4596	18651.3	4.2839
G.ACGT.ATA	TAT.ACGT.C	0.45945	19586.5	4.7856
A.GTGACG.C	G.CGTCAC.T	0.45944	19266.9	4.4838
CCT.ACGT.A	T.ACGT.AGG	0.45944	19853.6	4.9117
AT..GACGTC	GACGTC..AT	0.45943	19447.5	4.6675
AC.TCATCT	AGATGA.GT	0.4594	18148.8	4.0388
A.AT.CGTCA	TGACG.AT.T	0.45939	20742.6	5.3942
AT.AC.TCAA	TTGA.GT.AT	0.45938	21102.4	5.5552
AA..CGTCAC	GTGACG..TT	0.45934	20340.4	5.0806
ATGA.G.CAC	GTG.C.TCAT	0.45925	21971.8	5.7175
AATGACG.C	G.CGTCATT	0.45922	19605.2	4.7225
CGTCAC..AC	GT..GTGACG	0.45919	19388.6	4.6395
ACGT.AC.TA	TA.GT.ACGT	0.45918	19387.4	4.7544
CA.ATGACG	CGTCAT.TG	0.45916	20200.7	5.0248
TATGAC..CA	TG..GTCATA	0.45915	19605.2	4.7418
T.AC.TAATA	TATTA.GT.A	0.45912	21058.5	5.5367
A.GTCATTG	CAATGAC.T	0.45911	20353.5	5.0652
CGTCAC..GC	GC..GTGACG	0.45907	21413.8	5.5538
CGTCAC.G.C	G.C.GTGACG	0.45907	19368	4.6463
GCACGTCA	TGACGTGC	0.45906	22567.3	5.876
AA.CGTCAT	ATGACG.TT	0.45906	19402.5	4.6537
TA.GTCA.CA	TG.TGAC.TA	0.45903	19864.8	4.9863
AG.G.TGACG	CGTCA.C.CT	0.45901	20821.2	5.3772
C.AC.TCATC	GATGA.GT.G	0.459	18433.9	4.2815
AGTGACAT	ATGTCACT	0.45896	20050.1	4.8181
A.A.ATGACG	CGTCAT.T.T	0.45895	21613.1	5.6568
ACGT.ACGC	GCGT.ACGT	0.45894	21266.3	5.4735
CT.TCGTCA	TGACGA.AG	0.45893	20568.3	5.1908
AA..ACGTAA	TTACGT..TT	0.45893	21968	5.789
A.A.GTCATC	GATGAC.T.T	0.45889	19437.5	4.6793
AA..TTACGT	ACGTAA..TT	0.45886	21088.3	5.4129
ATGACGA..G	C..TCGTCAT	0.4588	24726.3	6.8111
CGTCACTA	TAGTGACG	0.45874	21348.7	5.3794
CGTCAT..TC	GA..ATGACG	0.45874	21100.8	5.4183
ATGATG.AA	TT.CATCAT	0.45874	21313.4	5.5184
AG.T.ACGTC	GACGT.A.CT	0.45868	16726.3	3.3323
GGTG.CGT.A	T.ACG.CACC	0.45867	16863.7	3.4208
A..CGTCACT	AGTGACG..T	0.45863	20646.3	5.1684
GTTACG.AA	TT.CGTAAC	0.45863	19886	4.8803
A..GATGTCA	TGACATC..T	0.45861	19080.7	4.45
GTGATG.AA	TT.CATCAC	0.45861	19746.9	4.8157
TC.T.CGTCA	TGACG.A.GA	0.45859	20343.9	5.1607
ATA.CGTCA	TGACG.TAT	0.45852	21397.2	5.5471
CA.GACG.CA	TG.CGTC.TG	0.45851	19911.7	5.0086
CGTCACT..C	G..AGTGACG	0.45842	21348.7	5.4731
AA.ACGT.AT	AT.ACGT.TT	0.45841	19194.9	4.6622
ATGACG.TC	GA.CGTCAT	0.45837	21445.6	5.5753
ATT..CGTCA	TGACG..AAT	0.45836	18154.6	4.0601
A.ATGACG.T	A.CGTCAT.T	0.45836	20561.9	5.069
ACGT.ATC.G	C.GAT.ACGT	0.45836	19674.6	4.8673
ATGAC.TA.C	G.TA.GTCAT	0.45835	20012.5	5.0563
GT.ACGTTA	TAACGT.AC	0.45833	20084.7	4.9718
TACGT.ACA	TGT.ACGTA	0.45829	18777.3	4.3459
T..TGATGTA	TACATCA..A	0.45826	20624.2	5.1586
G..ACGTCAA	TTGACGT..C	0.45825	21276.2	5.4421
A..ATGACGA	TCGTCAT..T	0.45825	21311.8	5.4574
A.GTCAT.GG	CC.ATGAC.T	0.45822	20356	5.0979
AC..GTGACG	CGTCAC..GT	0.45819	21072.2	5.4059
AT..CATCAT	ATGATG..AT	0.45818	18381.8	4.1488
AT..TGACGC	GCGTCA..AT	0.45814	20203	5.0182
AATGAC..AA	TT..GTCATT	0.45812	22041.2	5.8196
T.CGT.ATGA	TCAT.ACG.A	0.45811	18077.8	4.0731
ACG.CAT.AT	AT.ATG.CGT	0.45804	19493.5	4.8555
ATGACG.CG	CG.CGTCAT	0.45802	19758.9	4.8213
C.TTACGTA	TACGTAA.G	0.45798	22124	5.8285
G..TGACGCA	TGCGTCA..C	0.45797	20084.1	4.9169
CGT.AC.TAA	TTA.GT.ACG	0.45793	20001.3	5.1633
AT.G.GTCAT	ATGAC.C.AT	0.45788	20031	5.0159
AC.CGTCAT	ATGACG.GT	0.45782	21142.5	5.4443
C.CGTCATA	TATGACG.G	0.4578	20147.7	4.9722
GC..ACGTAA	TTACGT..GC	0.45778	21248.7	5.4826
AT.ACG.CAG	CTG.CGT.AT	0.45775	17396.4	3.7706
T.ACGTAG.A	T.CTACGT.A	0.45771	20996.8	5.2572
GAC.TCAC.A	T.GTGA.GTC	0.45769	14962.3	2.2797
AC.TCAT.GG	CC.ATGA.GT	0.45765	17094.5	3.5676
CA.GACGT.A	T.ACGTC.TG	0.45762	17330.1	3.6147
GTGAT.TCA	TGA.ATCAC	0.4576	18937.8	4.4241
TACGTC..CA	TG..GACGTA	0.45752	16195.9	2.9838
C.TCACGT.A	T.ACGTGA.G	0.45752	21074.7	5.2905
ACT.ACGTA	TACGT.AGT	0.45744	20942.4	5.3496
CTA.GTCAC	GTGAC.TAG	0.45743	17607.2	3.7541
TGACG.A.AA	TT.T.CGTCA	0.45742	21789.9	5.8019
AC.TCATG.C	G.CATGA.GT	0.45739	16120	2.9477
ATG.CATCA	TGATG.CAT	0.45736	19496.9	4.6917
A.GTCAT.AA	TT.ATGAC.T	0.45733	20144.6	5.0017
GA.T.ACGTC	GACGT.A.TC	0.45731	18639.7	4.3438
ACGTCAA.G	C.TTGACGT	0.45731	21842.6	5.7114
G.TGA.GTAC	GTAC.TCA.C	0.4573	19612.9	4.8378
CGTCA.CCC	GGG.TGACG	0.45728	18539.7	4.2288
ACGT.A.ATC	GAT.T.ACGT	0.45727	19934.1	4.8322
ATG..ATCAT	ATGAT..CAT	0.45727	18068.2	4.0158
CGACGT.AC	GT.ACGTCG	0.45726	18252.5	4.0912
CTACGT.A.C	G.T.ACGTAG	0.45726	19288.4	4.6083
A..CGTGACG	CGTCACG..T	0.45725	21888.1	5.7005
A.GTCATC.C	G.GATGAC.T	0.4572	18611.9	4.1727
CATG..GTCA	TGAC..CATG	0.45719	20822.2	5.3783
CCATGACG	CGTCATGG	0.45718	21927.9	5.6189
C.CG.TGACG	CGTCA.CG.G	0.45707	20956.2	5.4908
AATT..GTCA	TGAC..AATT	0.45707	19088.7	4.5638
C.AGTGACG	CGTCACT.G	0.45706	20899.6	5.3075
ACGT.ACG.G	C.CGT.ACGT	0.45705	19575.2	4.8198
AG.T.ACGTA	TACGT.A.CT	0.45704	18228.2	4.1353
A.GTCATCA	TGATGAC.T	0.45699	20012.8	4.9108
A.A.TACGTA	TACGTA.T.T	0.45698	18850.2	4.3966
AT..TATGAC	GTCATA..AT	0.45697	21952.9	5.7826
A.CTACGT.A	T.ACGTAG.T	0.45691	18740.5	4.2347
A.TGACG.AT	AT.CGTCA.T	0.4569	19886.2	4.8827
CCTACGT.A	T.ACGTAGG	0.4569	20692.9	5.2166
CGTCA.CGC	GCG.TGACG	0.45688	22143.3	5.8624
AAT..TGACG	CGTCA..ATT	0.45687	19908.8	4.9155
CA.TGAC.TA	TA.GTCA.TG	0.45686	21412.6	5.695
CC.T.ACGTC	GACGT.A.GG	0.45686	18301.6	4.1728
A.GACATCA	TGATGTC.T	0.45684	16352.8	3.0626
C..ACGTCAA	TTGACGT..G	0.45683	21776.1	5.6537
G.ATG.CGTC	GACG.CAT.C	0.45671	15967.6	2.9084
CA..CGTCAC	GTGACG..TG	0.45671	20910.5	5.3349
C.ACGT.ATG	CAT.ACGT.G	0.45666	18285.3	4.146
GATGAC.TA	TA.GTCATC	0.45664	20012.7	4.9387
T.GTG.CGTA	TACG.CAC.A	0.45664	20067.7	5.0529
CGTCAC.TC	GA.GTGACG	0.45663	20088.7	4.9736
CGTCAC.TA	TA.GTGACG	0.45662	19763.6	4.8234
C.CTGACG.A	T.CGTCAG.G	0.45656	17940.7	3.8424
ACGT.ACCG	CGGT.ACGT	0.45655	17900.1	3.8903
A.GTCAT.GT	AC.ATGAC.T	0.45649	15405	2.5296
AATT.CGT.A	T.ACG.AATT	0.45648	18298.4	4.1869
AT.A.GTCAA	TTGAC.T.AT	0.45637	20174.1	5.0824
CATGA.GTA	TAC.TCATG	0.45635	20069.3	4.9579
A.GTCATAT	ATATGAC.T	0.45633	20140.6	4.969
ATGATGT.G	C.ACATCAT	0.45623	22011.7	5.782
CGTCAC.AC	GT.GTGACG	0.45621	20076.8	4.9682
G.TGATG.CA	TG.CATCA.C	0.45618	17890.7	3.9082
T.TGACGCA	TGCGTCA.A	0.45614	20440.6	5.1043
ATG.C.TCAC	GTGA.G.CAT	0.4561	19188.1	4.4852
C.CGTCAT.C	G.ATGACG.G	0.45608	21774.8	5.5845
TGA.GT.AAA	TTT.AC.TCA	0.45608	18469.1	4.3926
AT.ACGTG.C	G.CACGT.AT	0.45606	17451.7	3.6792
ATGACGC.G	C.GCGTCAT	0.45606	24018.7	6.5804
CG..ACGTAA	TTACGT..CG	0.45598	20945.8	5.3505
ATGA.GTA.C	G.TAC.TCAT	0.45596	18280	4.1775
AG.TGACG.C	G.CGTCA.CT	0.45594	18969.6	4.4478
C..ATGACGC	GCGTCAT..G	0.45592	20210.8	4.9742
ACGT.ATG.G	C.CAT.ACGT	0.45592	19270.5	4.6725
AT.AT.TCAC	GTGA.AT.AT	0.45591	21457.8	5.713
A.ACGT.ATC	GAT.ACGT.T	0.45588	17706.2	3.8465
G.TA.GTCAC	GTGAC.TA.C	0.45586	16813.1	3.4137
CGT..CGTCA	TGACG..ACG	0.45581	18271.6	4.1196
ACGT.AT.AG	CT.AT.ACGT	0.4558	19270.5	4.6972
A.TATG.CGT	ACG.CATA.T	0.4558	18819.4	4.4139
AGA.GTCAT	ATGAC.TCT	0.45574	18447.3	4.1828
CCT..CGTCA	TGACG..AGG	0.45574	20233.3	5.0654
AATGAC..CA	TG..GTCATT	0.45568	21987.8	5.7973
ACGTC.TC.C	G.GA.GACGT	0.45563	17914.7	4.0121
A.GA.GTAAT	ATTAC.TC.T	0.45559	21011.9	5.5158
A.CGTCAC.G	C.GTGACG.T	0.45552	20340.4	4.9715
ATGACG.GG	CC.CGTCAT	0.45544	21054.5	5.4059
CGTCA.C.CA	TG.G.TGACG	0.45537	21915.7	5.8556
ACG.CACG.C	G.CGTG.CGT	0.45523	20691.3	5.2962
G.TACGT.AC	GT.ACGTA.C	0.45518	19053.9	4.4887
G..TGCGTCA	TGACGCA..C	0.45517	19753	4.7655
A.TTA.GTAA	TTAC.TAA.T	0.45517	18437.5	4.258
CA.GAC.TCA	TGA.GTC.TG	0.45516	15641.8	2.7571
AGT.ACGTA	TACGT.ACT	0.4551	17441.6	3.6672
GA.GA.GTCA	TGAC.TC.TC	0.45507	17821.2	3.9586
C.AC.TCATA	TATGA.GT.G	0.45506	17933.9	4.0222
CGTCAC.CA	TG.GTGACG	0.45502	22051.4	5.8318
CGTGA..TCA	TGA..TCACG	0.45502	18761.1	4.3648
AATGACG..C	G..CGTCATT	0.45495	20429	5.072
ACGT.ATT.G	C.AAT.ACGT	0.4549	17758.9	3.9061
C.GAC.TCAC	GTGA.GTC.G	0.45486	20340.8	5.1797
AATGACG..G	C..CGTCATT	0.45485	18750.4	4.291
GACGT.A.CC	GG.T.ACGTC	0.45484	19859	4.9354
CG.TGAC.TC	GA.GTCA.CG	0.45483	18168.6	4.1432
ATGTCAT.G	C.ATGACAT	0.45482	22437.9	5.9574
A.TCGTCAT	ATGACGA.T	0.45481	22770	6.0919
GATGAC..AA	TT..GTCATC	0.45481	20012.5	4.931
CATGACG.C	G.CGTCATG	0.4548	17806.2	3.8417
ACG.TGACG	CGTCA.CGT	0.45476	20850.8	5.3092
C.CT.ACGTA	TACGT.AG.G	0.45475	19384.5	4.7556
A..ATGACAT	ATGTCAT..T	0.45475	21294.3	5.4499
TT.CGTCAA	TTGACG.AA	0.45472	18296.5	4.1134
CATGACGC	GCGTCATG	0.45469	20003	4.797
ATTACG.A.G	C.T.CGTAAT	0.45468	19914.4	4.9026
GG.ACGTCA	TGACGT.CC	0.45468	21836.7	5.7417
GT.GCGTCA	TGACGC.AC	0.45468	20710.6	5.2543
ACG.CA.CAT	ATG.TG.CGT	0.45456	19701.9	5.0174
T.TGA.ATCA	TGAT.TCA.A	0.45452	20498.2	5.2521
C.G.CGTCAC	GTGACG.C.G	0.4545	18314.2	4.1308
ACGTCAAT	ATTGACGT	0.4545	22290.9	5.7658
GT.ACG.AAC	GTT.CGT.AC	0.45446	20086.7	5.1412
ATGTCAT.A	T.ATGACAT	0.45442	21828.9	5.7056
ATGACG.GC	GC.CGTCAT	0.45442	20163.5	5.0078
A.CATGAC.T	A.GTCATG.T	0.45434	20910	5.22
AGT.ACG.AA	TT.CGT.ACT	0.45433	19611.1	4.9128
AC.TCAT.TC	GA.ATGA.GT	0.4543	16839.4	3.4256
TATTA..TCA	TGA..TAATA	0.45427	20989.6	5.4058
CT.T.ACGTA	TACGT.A.AG	0.45422	18854.7	4.4508
A.GTCAT.GC	GC.ATGAC.T	0.45419	16860.8	3.3618
A.AACGT.AT	AT.ACGTT.T	0.45414	20894.3	5.3384
G..TGACATA	TATGTCA..C	0.45405	20273.1	5.0022
CGTCA.CG.A	T.CG.TGACG	0.45403	21915.7	5.9129
A.CG.TGACG	CGTCA.CG.T	0.45403	20667.9	5.3601
C.TGCGTCA	TGACGCA.G	0.45386	20211.4	5.0012
T..ATGACGA	TCGTCAT..A	0.45384	22770	6.0603
AC.TCATA.G	C.TATGA.GT	0.45378	17013	3.4446
TA.GTCACA	TGTGAC.TA	0.45377	19525.5	4.7119
AG..CGTCAT	ATGACG..CT	0.45377	21003.1	5.3756
ATGACGG.A	T.CCGTCAT	0.45376	21953.2	5.7576
A.ACGTCAG	CTGACGT.T	0.45375	22156.8	5.8421
GTGACGAA	TTCGTCAC	0.45373	21286.2	5.3532
ACG.CACCA	TGGTG.CGT	0.45372	19517.3	4.7014
ACG.CATT.C	G.AATG.CGT	0.45371	16930.9	3.4298
A.GTGA.GTC	GAC.TCAC.T	0.45366	18716.4	4.3628
CGTCAC.G.A	T.C.GTGACG	0.45363	20166.3	5.0184
GTGA.GT.AA	TT.AC.TCAC	0.45358	17720.5	3.905
AA.TA.GTCA	TGAC.TA.TT	0.45356	18240.6	4.1783
G.TGATGTA	TACATCA.C	0.45351	20882.1	5.2999
TG.G.CGTCA	TGACG.C.CA	0.4535	18483.1	4.2649
CGTGAC.TA	TA.GTCACG	0.45349	19841.4	4.8596
AATGA.GT.G	C.AC.TCATT	0.45348	18765	4.4493
GGTGA.G.AA	TT.C.TCACC	0.45348	18336.5	4.1906
C.TA.GTCAC	GTGAC.TA.G	0.45347	17422.6	3.7495
ATGA.GT.CA	TG.AC.TCAT	0.45347	19050.2	4.5886
CATT.CGT.A	T.ACG.AATG	0.45345	18741.7	4.4115
AAC.TCATT	AATGA.GTT	0.45335	17965.7	3.9395
CGTCAC..AA	TT..GTGACG	0.45334	20726.3	5.2535
A.AT.ACGTT	AACGT.AT.T	0.45331	20927.3	5.4778
T.TACGTAA	TTACGTA.A	0.45329	21753.6	5.674
AT.ACGTT.G	C.AACGT.AT	0.45329	20316.2	5.0798
ATTAC.T.AG	CT.A.GTAAT	0.45328	16937.2	3.4494
G.A.GACGTC	GACGTC.T.C	0.45318	16959.7	3.4229
CGTCA.TCA	TGA.TGACG	0.45317	20163.5	5.001
AG..GTGACG	CGTCAC..CT	0.45315	19213.9	4.5563
CGTCA.C.TC	GA.G.TGACG	0.45313	19298	4.6679
ATTACGT.C	G.ACGTAAT	0.45312	23115	6.2295
A.A.CGTCAC	GTGACG.T.T	0.45311	20340.4	5.0976
CCG.TGACG	CGTCA.CGG	0.45309	19690.5	4.7826
AACGTAAT	ATTACGTT	0.45307	22151.5	5.7096
ATGACGA..A	T..TCGTCAT	0.45304	21583.6	5.5728
AATGACGC	GCGTCATT	0.45304	21418.7	5.4087
ATGAC..CAC	GTG..GTCAT	0.453	22444.3	6.0272
ACG.CATCC	GGATG.CGT	0.45299	16763.1	3.3023
A.GTCA.CAT	ATG.TGAC.T	0.45295	17852.2	3.9229
CT.ACGTA.A	T.TACGT.AG	0.45293	17918.1	3.9223
ATG..GTGAC	GTCAC..CAT	0.45292	16236.3	3.0243
ATTAC.TAA	TTA.GTAAT	0.45289	16420.6	3.1124
AC.TCATT.A	T.AATGA.GT	0.45286	19282.7	4.5987
ACGT.ATTG	CAAT.ACGT	0.45285	18823.4	4.3524
AC.TCATAC	GTATGA.GT	0.45285	19963.9	4.9163
CGTCAT..AA	TT..ATGACG	0.45284	20653	5.2209
ACGT.AC.AC	GT.GT.ACGT	0.45281	14916.9	2.2779
AGT.CGTCA	TGACG.ACT	0.45281	18858.6	4.3856
C.CGTCATG	CATGACG.G	0.45278	21776.1	5.6835
A..GTGACGA	TCGTCAC..T	0.45276	18811	4.3203
A.GTCATGC	GCATGAC.T	0.45274	17312.7	3.5846
GGTGAC..CA	TG..GTCACC	0.45269	19246.4	4.5718
AAG.T.ACGT	ACGT.A.CTT	0.45263	18927.8	4.361
ATGAC.TC.G	C.GA.GTCAT	0.45262	18089.3	4.1035
A.GTCACCA	TGGTGAC.T	0.45261	16060.2	2.8974
A.CGTCA.CG	CG.TGACG.T	0.45258	20788.6	5.2917
GAC.TCAT.A	T.ATGA.GTC	0.45255	14989	2.2963
C.T.GTGACG	CGTCAC.A.G	0.45254	19831.4	4.8641
ACGT.ATAA	TTAT.ACGT	0.45247	18155.1	4.0203
GCTGA.GT.A	T.AC.TCAGC	0.45245	16720	3.3614
ATG.TGTCA	TGACA.CAT	0.45245	19284.8	4.5911
TGACAT.AA	TT.ATGTCA	0.4524	18985.3	4.4536
ATGTCA..AG	CT..TGACAT	0.45237	18396.3	4.1561
AG.ACGT.AT	AT.ACGT.CT	0.45236	19028.3	4.5799
ACT.AC.TCA	TGA.GT.AGT	0.45234	17566.9	3.9083
C.CGTCAC.A	T.GTGACG.G	0.45229	20541	5.0598
G.CGTCAC.C	G.GTGACG.C	0.45229	18398.9	4.0692
T.CT.CGTCA	TGACG.AG.A	0.45228	20383.6	5.2295
TTAC.TCAA	TTGA.GTAA	0.45228	20730.8	5.2392
CGTCA.TA.C	G.TA.TGACG	0.45224	19345.8	4.7368
CGTCACG.C	G.CGTGACG	0.45222	18601.8	4.2417
A.TA.CGTCA	TGACG.TA.T	0.45213	20331.7	5.2055
CT.ACGT.AA	TT.ACGT.AG	0.45212	18928.1	4.53
ACG.C.TCAT	ATGA.G.CGT	0.4521	20816.2	5.2261
AC.TCATTG	CAATGA.GT	0.4521	19675.2	4.7822
CTGAC.T.AC	GT.A.GTCAG	0.45208	16675.7	3.3041
C.ATGACGA	TCGTCAT.G	0.45203	21311.8	5.4863
TAT.CGTCA	TGACG.ATA	0.45199	21286.2	5.4993
A.ATGACGC	GCGTCAT.T	0.45198	21447.4	5.5443
G.TGCGTCA	TGACGCA.C	0.45195	18282	4.0831
ACG..TGACG	CGTCA..CGT	0.45195	21115.5	5.4612
A.GGT.ACGT	ACGT.ACC.T	0.45193	18261.8	4.1681
AT.ACGA.AT	AT.TCGT.AT	0.45192	20111.4	5.1028
ATGA.GTAC	GTAC.TCAT	0.4519	20248.4	5.0229
C.CGTCA.CA	TG.TGACG.G	0.45186	19759.2	4.8237
ATAC.TCAT	ATGA.GTAT	0.45185	18656.4	4.2705
ATGATGT..A	T..ACATCAT	0.45184	22243.9	5.8473
TAACGTAA	TTACGTTA	0.45184	20200.8	4.885
CGTCA.TAC	GTA.TGACG	0.45183	21499.4	5.591
AGGTGACG	CGTCACCT	0.45183	21234.7	5.3315
ATGATGT..G	C..ACATCAT	0.4518	20025.4	4.8903
ACG.CATT.A	T.AATG.CGT	0.45178	18825.2	4.4167
ACGT.A.TCA	TGA.T.ACGT	0.45177	19657.8	4.7052
ATG.CATAA	TTATG.CAT	0.45176	20430.3	5.1219
A.AT.ACGTG	CACGT.AT.T	0.45175	17610.8	3.8508
CC..GTGACG	CGTCAC..GG	0.45174	20618.1	5.2054
GT.GACGT.A	T.ACGTC.AC	0.45171	19471.6	4.6885
TA.TGA.GTA	TAC.TCA.TA	0.45167	19023.7	4.6229
CATTA..TCA	TGA..TAATG	0.4516	18317.1	4.1427
ATGAC.TAG	CTA.GTCAT	0.45154	20620.4	5.207
AA..AATGAC	GTCATT..TT	0.45152	19718.8	4.795
AC.TA.GTCA	TGAC.TA.GT	0.45149	21295.7	5.6413
ACG.CAC.AT	AT.GTG.CGT	0.45149	18383.4	4.2966
GACGT.A.AC	GT.T.ACGTC	0.45148	18839.1	4.4431
ACGTGACG	CGTCACGT	0.45146	20232.4	4.899
G.TGACGCA	TGCGTCA.C	0.45146	20774	5.2524
A.CT.CGTCA	TGACG.AG.T	0.45144	18647.9	4.3903
TGACG.ACA	TGT.CGTCA	0.45143	21583.6	5.627
AT.T.GTCAT	ATGAC.A.AT	0.4514	20111.4	5.0534
CGACGTAA	TTACGTCG	0.45139	20726.7	5.1149
A.TATGA.GT	AC.TCATA.T	0.45139	17404.9	3.6545
T.ATGTCAA	TTGACAT.A	0.45138	19322	4.5894
A.GTCACC.A	T.GGTGAC.T	0.45133	18231.3	3.9869
AG.TGA.GTC	GAC.TCA.CT	0.45132	17926.9	4.0569
ATT.AC.TCA	TGA.GT.AAT	0.45132	19907	5.1176
G.T.ACGCAA	TTGCGT.A.C	0.45131	19279.8	4.6042
GTTGACG..A	T..CGTCAAC	0.4513	18483.1	4.1602
CTACGTAA	TTACGTAG	0.45128	21121.8	5.2838
GT.ACGCAA	TTGCGT.AC	0.45126	20969.5	5.3687
TATT.C.TCA	TGA.G.AATA	0.45124	20228.4	4.9655
ACGTC.AC.A	T.GT.GACGT	0.45123	17520.7	3.8024
GATG.C.TCA	TGA.G.CATC	0.45121	17067.6	3.42
ATGAC.TA.A	T.TA.GTCAT	0.45118	18388.6	4.2583
A.G.TTACGT	ACGTAA.C.T	0.45118	18811.6	4.3777
CG.TGACGC	GCGTCA.CG	0.45118	20667.9	5.2353
AATGACGA	TCGTCATT	0.45117	22150.2	5.7091
TACGT.A.AA	TT.T.ACGTA	0.45116	19383.5	4.7091
ACGTCAA..G	C..TTGACGT	0.45115	19453.4	4.6262
A.AATGAC.T	A.GTCATT.T	0.45113	18730.7	4.23
A.GTCACC.C	G.GGTGAC.T	0.45111	18103.4	3.9236
AGT.ACAT.A	T.ATGT.ACT	0.45105	16785.8	3.3497
GTGAC.TA.A	T.TA.GTCAC	0.45103	19525.5	4.824
AC.ATG.CGT	ACG.CAT.GT	0.451	15674.4	2.777
AT..CGTCAA	TTGACG..AT	0.45098	20665.4	5.2264
AA.GTCAT.G	C.ATGAC.TT	0.45097	17743.9	3.8322
G.GCGTCAC	GTGACGC.C	0.45097	22830.2	6.1161
A.GTAAT.AT	AT.ATTAC.T	0.45095	19113.6	4.5175
AG.GTGACG	CGTCAC.CT	0.45092	17287.3	3.5911
C.CT.CGTCA	TGACG.AG.G	0.45082	18282	4.2035
T.ACATCAA	TTGATGT.A	0.45077	20446.6	5.107
CG.GTGACG	CGTCAC.CG	0.45076	20950.9	5.3605
A.AACGT.AC	GT.ACGTT.T	0.4507	18004.2	3.9664
ATTACG..AC	GT..CGTAAT	0.45065	17931.2	3.9204
T..CGTAATA	TATTACG..A	0.45062	18669	4.2513
GTG.CGTAA	TTACG.CAC	0.45058	19541.5	4.7128
AT.ACGTCG	CGACGT.AT	0.45058	19517.1	4.7079
CGTCA.C.AC	GT.G.TGACG	0.45057	17558.8	3.7859
AT.ACGT.GC	GC.ACGT.AT	0.45054	17200	3.6257
CA.TA.GTCA	TGAC.TA.TG	0.4505	17167	3.6052
ACGT.A.CAC	GTG.T.ACGT	0.45048	17776	3.7899
G.T.ATGTAA	TTACAT.A.C	0.45044	20018.1	4.9505
C.TCAC.TCA	TGA.GTGA.G	0.45044	17892.6	3.9439
A.GTCATC.G	C.GATGAC.T	0.45041	17575	3.6572
GT.G.CGTCA	TGACG.C.AC	0.45036	20079.6	5.0386
CGTCA.C.GC	GC.G.TGACG	0.45036	19833.5	4.9234
CATTAC.T.A	T.A.GTAATG	0.45032	17307.1	3.6097
CGTCA..CAG	CTG..TGACG	0.45032	19263.4	4.6099
C..GACGTAA	TTACGTC..G	0.45027	17877.1	3.8565
CAT.ACAT.A	T.ATGT.ATG	0.45025	18931.9	4.4693
T.TTAC.TAA	TTA.GTAA.A	0.45024	18534.7	4.272
CGTCAC..CC	GG..GTGACG	0.4502	20070.2	4.9575
ATGACATA	TATGTCAT	0.45018	21562.3	5.4685
AA.A.GTAAT	ATTAC.T.TT	0.45013	17952.6	3.9931
T.T.TCGTCA	TGACGA.A.A	0.45011	21059.8	5.4179
TGACCTCA	TGAGGTCA	0.45007	19157.8	4.4108
A.CGTCATG	CATGACG.T	0.45004	20776.3	5.2534
AT.AT.TCAT	ATGA.AT.AT	0.45003	20832.4	5.4335
ATT.CGT.AG	CT.ACG.AAT	0.45002	18179.8	4.1905
G..TTACGTA	TACGTAA..C	0.45002	20411.6	5.0643
A.G.CATCAT	ATGATG.C.T	0.45001	19493.5	4.7058
TGA..TCACA	TGTGA..TCA	0.44999	17668	3.8081
C.ATGACG.G	C.CGTCAT.G	0.44994	17447.4	3.5916
AAACG.CAT	ATG.CGTTT	0.44992	18457.8	4.188
A.TTACG.AA	TT.CGTAA.T	0.44991	16960.5	3.4161
CA..ACGTAA	TTACGT..TG	0.4499	16627.7	3.2259
A.ACGTCAA	TTGACGT.T	0.44987	20935.3	5.3232
CGTCA.CAA	TTG.TGACG	0.44986	17853.7	3.882
AC.TCATT.C	G.AATGA.GT	0.44983	18765	4.3479
A.ATGA.GTA	TAC.TCAT.T	0.44978	18656.4	4.3329
G.TGACATA	TATGTCA.C	0.44977	20533.6	5.1459
GATGA.G.AA	TT.C.TCATC	0.44975	19766.6	4.8919
A.T.ACGTAT	ATACGT.A.T	0.44973	20942.4	5.3664
CGTCACG..A	T..CGTGACG	0.44968	20721.5	5.2015
AAGTGACG	CGTCACTT	0.44965	19636.3	4.6315
T..TGACGCA	TGCGTCA..A	0.44964	19753	4.7655
CTGAC.TAA	TTA.GTCAG	0.44963	18432.5	4.1754
A..ACGTAAG	CTTACGT..T	0.44962	20945.1	5.2993
CTGACAT.A	T.ATGTCAG	0.44961	20073.7	4.9386
GCTGACG..A	T..CGTCAGC	0.44954	18154.6	3.9968
GCTGAC.T.A	T.A.GTCAGC	0.44952	19070.3	4.5036
ATC.CGTCA	TGACG.GAT	0.44951	20111.4	4.9772
GAT.ATGT.A	T.ACAT.ATC	0.44946	20712.5	5.3058
CGTCATT..A	T..AATGACG	0.44942	19864.2	4.8166
C.TG.TGACG	CGTCA.CA.G	0.4494	19415.3	4.7706
ATGATG.CG	CG.CATCAT	0.44939	19454.4	4.6783
ATGACG..TC	GA..CGTCAT	0.44935	19146.2	4.5238
AT.ATGT.AC	GT.ACAT.AT	0.44935	19665.8	4.8912
GACG.CATC	GATG.CGTC	0.44934	16711.8	3.2592
A.GATGTCA	TGACATC.T	0.44933	18040.8	3.9615
A.GTCATGA	TCATGAC.T	0.44932	19019.5	4.4449
GTACGTAA	TTACGTAC	0.44931	22721.5	5.9369
T.GACATCA	TGATGTC.A	0.44924	20495	5.1286
ATGACG..GG	CC..CGTCAT	0.44921	18115.3	4.0144
G.GTGA.GTA	TAC.TCAC.C	0.44918	18811	4.4097
GTCAC.TCA	TGA.GTGAC	0.44917	17846.2	3.8781
C..TGATGTA	TACATCA..G	0.44908	18833.7	4.3313
G..GACATCA	TGATGTC..C	0.44907	19281	4.5452
GGT.A.GTAA	TTAC.T.ACC	0.44906	17100.3	3.4374
T.TGCGTCA	TGACGCA.A	0.44898	21131.6	5.4086
CT.ACGT.AG	CT.ACGT.AG	0.44898	19960.3	5.0316
ATA.GTCA.C	G.TGAC.TAT	0.44896	19437.5	4.7145
ACATCAC..C	G..GTGATGT	0.44893	21170.4	5.3967
G.TGATG.AA	TT.CATCA.C	0.44892	20814.4	5.3031
TG..ACGTAA	TTACGT..CA	0.44891	17701.2	3.8016
AC.TCA.CGG	CCG.TGA.GT	0.4489	18588.3	4.4022
A.GACGT.AA	TT.ACGTC.T	0.4489	19013.9	4.4693
CACGTCAG	CTGACGTG	0.44882	22039.6	5.6643
CAT.A.GTAA	TTAC.T.ATG	0.44881	19321.5	4.5482
C.TACGT.AG	CT.ACGTA.G	0.44881	20114.4	4.9879
ATGA..TCAA	TTGA..TCAT	0.4488	19254.9	4.6451
CTACGT.AC	GT.ACGTAG	0.44878	18635.3	4.2823
TCT.A.GTCA	TGAC.T.AGA	0.44875	17743.4	3.7732
TC.TAC.TCA	TGA.GTA.GA	0.4487	20705.8	5.4306
CTTA.GTCA	TGAC.TAAG	0.44869	18027.8	3.9556
A.GTCAT.CA	TG.ATGAC.T	0.44869	17217.8	3.5548
CGTCACGA	TCGTGACG	0.44868	19581.6	4.6065
C..TGCGTCA	TGACGCA..G	0.44865	20338.8	5.0317
ACGTAA..CT	AG..TTACGT	0.44864	18471.8	4.1938
GACGT.A.AA	TT.T.ACGTC	0.44862	18990.9	4.5181
ACGTAA.A.A	T.T.TTACGT	0.4486	18888.7	4.4154
A.C.CGTCAC	GTGACG.G.T	0.44855	19356.9	4.641
A.GACGTA.T	A.TACGTC.T	0.44854	17186.3	3.456
CGTCACT.A	T.AGTGACG	0.44851	19576.1	4.7089
T.G.GACGTA	TACGTC.C.A	0.44851	16718	3.2906
GA..CGTCAC	GTGACG..TC	0.4485	20663	5.2254
A.CTGACGT	ACGTCAG.T	0.44849	19801	4.8134
CGTCATG..A	T..CATGACG	0.44848	20003	4.8801
TA.GA.GTCA	TGAC.TC.TA	0.44847	15882.1	2.8703
ATTGA.GT.A	T.AC.TCAAT	0.44846	20446.6	5.2586
A.A.GTCACC	GGTGAC.T.T	0.44836	16577.5	3.2128
ACATCAT.A	T.ATGATGT	0.44833	18765	4.3217
TGT.ACG.AA	TT.CGT.ACA	0.44832	20896.3	5.5179
AGTGA.GTC	GAC.TCACT	0.44829	18156.8	4.0368
A.GACGT.AG	CT.ACGTC.T	0.44829	17390.4	3.6468
GCGTCACC	GGTGACGC	0.44827	21040.9	5.2495
AA.TGA.GTA	TAC.TCA.TT	0.44825	18712.7	4.4658
ACGT.ATTC	GAAT.ACGT	0.44825	18207	4.0465
AT.ATG.CAT	ATG.CAT.AT	0.44825	20560.5	5.3635
CGTCAT.T.A	T.A.ATGACG	0.44822	20127.9	5.0009
ATT.ACG.CA	TG.CGT.AAT	0.44821	19884.6	5.0448
GATGTCAC	GTGACATC	0.44818	17877.5	3.7921
CAC.TCA.CA	TG.TGA.GTG	0.44811	19128.2	4.6752
ACG.CAT.TA	TA.ATG.CGT	0.44807	19201	4.7114
G.TGATGTC	GACATCA.C	0.44805	15401.6	2.5142
T.ACGTA.AA	TT.TACGT.A	0.44805	19668	4.781
CGTCAT..GA	TC..ATGACG	0.44805	18705.7	4.3096
CGATGAC..A	T..GTCATCG	0.44805	18834.8	4.3319
GGTG..GTCA	TGAC..CACC	0.44804	15724	2.747
ACGTAAGA	TCTTACGT	0.44803	19200.9	4.4309
A.G.TGACGC	GCGTCA.C.T	0.44802	19426.9	4.6743
CG.TG.CGTC	GACG.CA.CG	0.44797	17684	3.8856
ATGA..TAAT	ATTA..TCAT	0.44794	19963.5	4.9837
A..ACGTAAC	GTTACGT..T	0.44793	17858.7	3.8471
CATT.CGTA	TACG.AATG	0.44791	19733.8	4.7863
ATTA.GTA.G	C.TAC.TAAT	0.4479	19122.5	4.6002
T.ACG.CACA	TGTG.CGT.A	0.4479	17765.2	3.9094
AC.ACGT.AT	AT.ACGT.GT	0.44789	18571	4.3501
AAT.A.ATCA	TGAT.T.ATT	0.44789	19377.9	4.5748
T.TG.CGTAA	TTACG.CA.A	0.44782	18031.7	4.0735
GG.TACGT.A	T.ACGTA.CC	0.44781	17276.1	3.586
AC.TCATCG	CGATGA.GT	0.44769	18058.8	3.993
ATCGTCAT	ATGACGAT	0.44765	23558.9	6.2607
AT.A.GTAAG	CTTAC.T.AT	0.44757	18932.6	4.4893
TAC.TCACA	TGTGA.GTA	0.44756	17956.4	3.9347
AACGT.ATA	TAT.ACGTT	0.44755	19350.1	4.6222
G.GT.ACGTA	TACGT.AC.C	0.4475	18829	4.4815
A..TATGTCA	TGACATA..T	0.44747	20988.3	5.3181
GGTGAC..AA	TT..GTCACC	0.44746	18976.2	4.4417
AC.TGAC.TA	TA.GTCA.GT	0.44743	18195.9	4.1573
GT.AC.TAAC	GTTA.GT.AC	0.44742	20287.3	5.183
GC.TGACG.A	T.CGTCA.GC	0.44739	19002.7	4.4639
ATGT.GTCA	TGAC.ACAT	0.44736	19478.7	4.6668
GATGATG..A	T..CATCATC	0.44736	20349.9	5.0367
ACG.CATAT	ATATG.CGT	0.44735	17549.8	3.7241
A.TTCGTCA	TGACGAA.T	0.44734	17173	3.5104
ACA..CGTCA	TGACG..TGT	0.44727	19969.2	4.9436
CA.GA.GTCA	TGAC.TC.TG	0.44719	17409.2	3.7376
ACGT.ATCC	GGAT.ACGT	0.44712	17974	3.9281
A.GTCAC.TC	GA.GTGAC.T	0.44706	18010.8	3.9698
A.GTA.GTCA	TGAC.TAC.T	0.44705	20230.4	5.1287
A.GTCATGG	CCATGAC.T	0.44699	16132.5	2.9385
GA.GTAAT.A	T.ATTAC.TC	0.44694	19859.6	4.8704
AC.TCAT.TA	TA.ATGA.GT	0.44694	18858.2	4.4951
C..TGACATC	GATGTCA..G	0.44691	19264.2	4.5372
T.ATGAC.CA	TG.GTCAT.A	0.44689	20138.5	4.9989
TA.GTCA.AA	TT.TGAC.TA	0.44689	19865	4.9864
G.G.TGACGA	TCGTCA.C.C	0.44689	19676	4.7917
ACGAC.TCA	TGA.GTCGT	0.44686	18465.2	4.1917
C.CGTGACG	CGTCACG.G	0.44683	19786.2	4.8066
TCA..CGTCA	TGACG..TGA	0.44678	19238.7	4.5979
ACGTAA.TA	TA.TTACGT	0.44678	20646.9	5.2259
A.TGATG.AA	TT.CATCA.T	0.44677	20636.6	5.2241
ATGAC..AAG	CTT..GTCAT	0.44674	18929.5	4.4477
A.AATG.CGT	ACG.CATT.T	0.44673	17801.9	3.8966
CG.TACGT.A	T.ACGTA.CG	0.44671	16162.8	2.9721
A.GTCACTG	CAGTGAC.T	0.4467	18647	4.264
ACGT.AT.GA	TC.AT.ACGT	0.4467	16195.9	3.0551
ATGA.G.CAA	TTG.C.TCAT	0.44668	18189.8	3.9992
AG.T.CGTCA	TGACG.A.CT	0.44667	18293.1	4.1685
GTGAT.TAA	TTA.ATCAC	0.44663	19327.7	4.6116
A..TTGACGT	ACGTCAA..T	0.44662	20740.4	5.2098
AT.ACAT.AG	CT.ATGT.AT	0.4466	20825.1	5.4322
C.GTGACGC	GCGTCAC.G	0.44653	21996.8	5.7758
GGTGA.GTA	TAC.TCACC	0.44649	17546.4	3.7223
GACG.CATA	TATG.CGTC	0.44646	16107.8	2.921
C.ACGTCAA	TTGACGT.G	0.44646	18830.1	4.3534
CACGT.AT.C	G.AT.ACGTG	0.44645	18279.5	4.2022
ACGTAA.A.C	G.T.TTACGT	0.44643	20981.1	5.3834
A.GTCA.TGA	TCA.TGAC.T	0.44641	18026.5	4.0133
T.TGACA.CA	TG.TGTCA.A	0.44641	18205.2	4.0688
ATGA.G.AAC	GTT.C.TCAT	0.44636	19095.4	4.4412
T.GT.CGTCA	TGACG.AC.A	0.44635	20084.1	5.0899
GA.GTCAC.A	T.GTGAC.TC	0.44632	14598.5	2.034
T.CT.ACGTA	TACGT.AG.A	0.44629	20939.1	5.483
AC.A.GTCAT	ATGAC.T.GT	0.44628	18396.1	4.2209
A.A.TTACGT	ACGTAA.T.T	0.44621	20065.5	4.9723
AT.ACGT.TC	GA.ACGT.AT	0.44619	17009.5	3.5205
AT.A.TGACG	CGTCA.T.AT	0.44613	21118.2	5.5095
AC.TCAC.TC	GA.GTGA.GT	0.44611	16164.9	3.0394
A.GTCATTA	TAATGAC.T	0.4461	19048.3	4.4588
ATA.GTCAT	ATGAC.TAT	0.44609	18742.2	4.3287
AGG.TGACG	CGTCA.CCT	0.44608	19150.7	4.527
CATGA.GTC	GAC.TCATG	0.44608	15589.4	2.6346
A.TACATCA	TGATGTA.T	0.44607	19011.8	4.4412
AA.TTACGT	ACGTAA.TT	0.44606	20692.9	5.2464
CC.TACGT.A	T.ACGTA.GG	0.44605	17931.5	3.9291
CGTCA.T.AC	GT.A.TGACG	0.44604	20819.3	5.3764
A..GACATCA	TGATGTC..T	0.44603	20111	4.9291
AATTA.GT.A	T.AC.TAATT	0.44601	17636.6	3.8646
ATCATGAC	GTCATGAT	0.446	21848.4	5.5864
CGTCAC.C.A	T.G.GTGACG	0.446	21485.3	5.6022
AT.ACGACA	TGTCGT.AT	0.44598	17519.2	3.7137
GACGT.AA.A	T.TT.ACGTC	0.44598	19496.5	4.8099
GA.TA.GTCA	TGAC.TA.TC	0.44598	16885	3.4487
ATCA.GTCA	TGAC.TGAT	0.44595	18226.3	4.0562
GC.GACGT.A	T.ACGTC.GC	0.44592	17159.7	3.5237
GAT.ACGC.A	T.GCGT.ATC	0.44592	18213.5	4.1093
T.TG.CATCA	TGATG.CA.A	0.44592	18431.7	4.2804
ACGT.ACG.C	G.CGT.ACGT	0.44586	19188.1	4.6324
ACGT.A.TGG	CCA.T.ACGT	0.44582	17601.2	3.7
ATGAC.TAC	GTA.GTCAT	0.44582	18269.7	4.0938
CA.T.ACGTC	GACGT.A.TG	0.44582	19704.1	4.8623
GTCACGT.A	T.ACGTGAC	0.44579	18097	3.99
G.GATGTCA	TGACATC.C	0.44578	15439.2	2.5365
G.ACGT.ATC	GAT.ACGT.C	0.44577	17181	3.5663
AT..TACGTC	GACGTA..AT	0.44573	17283.2	3.5817
ATGTCAC.C	G.GTGACAT	0.4457	18704.8	4.2923
TC.TA.GTCA	TGAC.TA.GA	0.44568	17422.6	3.7449
G.CGT.ATCA	TGAT.ACG.C	0.44567	17481.1	3.7581
A.GCATGA.G	C.TCATGC.T	0.44566	14496.5	1.925
A..CGTCACG	CGTGACG..T	0.44566	19388.5	4.5958
CGTCAC.GA	TC.GTGACG	0.44562	19245.7	4.579
GTGA.GCAA	TTGC.TCAC	0.4456	14699.8	2.0806
ACG.CAC.AG	CT.GTG.CGT	0.44558	16974.4	3.5364
ATGAC.T.TC	GA.A.GTCAT	0.44553	17212.8	3.6001
CGTCAC..GA	TC..GTGACG	0.44551	19894.4	4.8765
AT.A.ATCAC	GTGAT.T.AT	0.4455	20989.6	5.4525
G..ATGACGA	TCGTCAT..C	0.44549	19607.4	4.6981
T.A.TACGTA	TACGTA.T.A	0.44546	18232.6	4.0897
T..TGACATA	TATGTCA..A	0.44543	20319.4	5.023
CGTCAC..CA	TG..GTGACG	0.44542	19152.7	4.5269
TAT..CATCA	TGATG..ATA	0.44542	19167.5	4.5636
ATGA.GTTG	CAAC.TCAT	0.4454	17965.7	3.9239
CGTCACTC	GAGTGACG	0.44539	17287.3	3.4918
AA.GTCA.CG	CG.TGAC.TT	0.44537	19774.5	4.9433
A..CGTCATG	CATGACG..T	0.44537	18282.2	4.0606
AC.ACGT.AC	GT.ACGT.GT	0.44536	17356.6	3.7113
AC.TCATT.G	C.AATGA.GT	0.44534	16223.4	3.0066
CT.T.ACGTC	GACGT.A.AG	0.44533	18237.1	4.1398
ACGTCAA..C	G..TTGACGT	0.44531	20458.6	5.0852
AA.GTCAT.A	T.ATGAC.TT	0.44531	18187.8	4.0599
T.ATG.CATA	TATG.CAT.A	0.4453	20012.8	5.0272
T.ACGT.AAA	TTT.ACGT.A	0.44529	18691.1	4.3502
ATGACGC.C	G.GCGTCAT	0.44527	20188	4.9906
ACT.A.GTCA	TGAC.T.AGT	0.44526	19821.2	4.7805
CCTGAC.T.A	T.A.GTCAGG	0.44515	15360	2.51
G.TGACATC	GATGTCA.C	0.44514	18145.2	4.0143
C.GTGA.GTA	TAC.TCAC.G	0.44503	14827.5	2.1954
ACGTC.TTC	GAA.GACGT	0.44497	18531.4	4.2246
CGTCATG..C	G..CATGACG	0.44488	19079.9	4.4497
GTTGCGT.A	T.ACGCAAC	0.44488	19949	4.8816
CT.T.CGTCA	TGACG.A.AG	0.44486	20777	5.3574
AA.G.CGTCA	TGACG.C.TT	0.44485	19303.1	4.6703
G.TT.CGTAA	TTACG.AA.C	0.44484	18959.7	4.5467
AT..ACGTAA	TTACGT..AT	0.44482	19788.4	4.8274
ACATCAT.G	C.ATGATGT	0.44481	18399.7	4.1418
AGAT.ACG.A	T.CGT.ATCT	0.44478	19307	4.6903
CGTCA.CAG	CTG.TGACG	0.44477	16859.1	3.3548
A.GTCATC.A	T.GATGAC.T	0.44475	17816	3.7796
TG.CGTCAA	TTGACG.CA	0.44475	18483.1	4.2068
T.ACGTAT.A	T.ATACGT.A	0.4447	19323	4.51
C..ATGACGA	TCGTCAT..G	0.44467	21164.4	5.3942
ACGT.ACA.C	G.TGT.ACGT	0.4446	19360.2	4.7162
A.TAACGT.A	T.ACGTTA.T	0.44451	20084.7	4.8577
CG.TGA.GTA	TAC.TCA.CG	0.44443	18328	4.2678
T.AT.CGTCA	TGACG.AT.A	0.44433	18806.4	4.4701
CGTCA..TAA	TTA..TGACG	0.4443	20111.4	5.0094
ATTACGC.A	T.GCGTAAT	0.44428	20110.6	4.9554
AAT.AC.TAA	TTA.GT.ATT	0.44427	18239.7	4.2717
A.TGACG.AG	CT.CGTCA.T	0.44427	17651.1	3.7839
TATTA..TAA	TTA..TAATA	0.44422	17603.1	3.774
AA.A.TGACG	CGTCA.T.TT	0.44421	18688.4	4.3681
CT.ATGTCA	TGACAT.AG	0.44419	20252.8	5.0485
ACGT.ATG.A	T.CAT.ACGT	0.44418	17445	3.7387
ACGTAA.GC	GC.TTACGT	0.44416	19740.3	4.8126
AATTACG..A	T..CGTAATT	0.44414	17942.1	3.8896
ACGT.A.CCC	GGG.T.ACGT	0.44413	17256	3.5198
A.TACGTA.G	C.TACGTA.T	0.44411	19412.8	4.5517
GG.TGAC.TA	TA.GTCA.CC	0.44398	16434.9	3.1959
A.CGA.GTCA	TGAC.TCG.T	0.44395	14680.4	2.1198
GTGACG.G.A	T.C.CGTCAC	0.44394	20338.3	5.0967
A.GATG.CGT	ACG.CATC.T	0.44392	15539.8	2.632
TA..GCGTCA	TGACGC..TA	0.44391	18802.5	4.3571
ACGT.AC.CA	TG.GT.ACGT	0.4439	20037.8	5.0662
ACGT.A.GTC	GAC.T.ACGT	0.44389	18109.9	3.9592
ATGAT.ACG	CGT.ATCAT	0.44387	19415.3	4.6532
C.T.ACGTGA	TCACGT.A.G	0.44386	16687	3.2735
GATG.CAT.A	T.ATG.CATC	0.44382	19167.5	4.6223
ATGCGTCA	TGACGCAT	0.44381	19649.1	4.6373
ACT.ACGTC	GACGT.AGT	0.44381	19744.3	4.8078
T.AC.TCAGA	TCTGA.GT.A	0.44381	18878	4.506
ATACGT.AC	GT.ACGTAT	0.4438	17765.7	3.8424
AT.TA.GTCA	TGAC.TA.AT	0.44378	19048.3	4.5877
AC.TCAC.AT	AT.GTGA.GT	0.44375	16772.3	3.3879
T.TCAC.TCA	TGA.GTGA.A	0.44371	15724.6	2.7421
ACG.CACC.G	C.GGTG.CGT	0.44369	15674.6	2.7124
CGTCA.C.AA	TT.G.TGACG	0.44369	21142.5	5.5202
CGT.TGACG	CGTCA.ACG	0.44367	19795.8	4.8317
AC.TCAT.AA	TT.ATGA.GT	0.44365	17557.9	3.8202
C.TCATCAC	GTGATGA.G	0.44363	17176.2	3.5121
AATACGT.A	T.ACGTATT	0.44363	17829.2	3.8535
AACGTCA.G	C.TGACGTT	0.44361	18458.6	4.171
GATGT.AT.A	T.AT.ACATC	0.44361	20107.4	5.1009
TATGA..TAA	TTA..TCATA	0.44359	18416.7	4.193
CA.TGA.GTC	GAC.TCA.TG	0.44358	16991.3	3.546
T.T.GCGTCA	TGACGC.A.A	0.44355	18495.2	4.2214
ATT.A.GTCA	TGAC.T.AAT	0.44351	18457.9	4.1323
A.ATG.CGTC	GACG.CAT.T	0.44351	16897.5	3.4396
AT.ACGT.CA	TG.ACGT.AT	0.44345	17511	3.795
ATGA.GT.GA	TC.AC.TCAT	0.44345	16710.6	3.3507
ATACG.CA.C	G.TG.CGTAT	0.44342	18268.3	4.1964
ACATCATA	TATGATGT	0.44338	18833.7	4.2582
CGTATGAC	GTCATACG	0.44338	18026.8	3.8665
CTT.CGT.AC	GT.ACG.AAG	0.44338	18459.2	4.3358
G.TTGCGT.A	T.ACGCAA.C	0.44336	19954.2	4.7991
TAT..CGTAA	TTACG..ATA	0.44331	18647	4.3082
AC.TCATTA	TAATGA.GT	0.4433	18230.6	4.0802
GC.CGTCAC	GTGACG.GC	0.44328	19390.4	4.648
CACGT.ATG	CAT.ACGTG	0.44327	17716.8	3.8112
ATGTCAC..G	C..GTGACAT	0.44326	18034.8	3.9365
A.GTCA.CGT	ACG.TGAC.T	0.44325	17849.7	3.9216
ATGAC.TTA	TAA.GTCAT	0.44323	16387.3	3.0937
TAC.TAATA	TATTA.GTA	0.44323	18817.3	4.3655
AC..ACGTAA	TTACGT..GT	0.44314	17165	3.5186
TCT.CGTCA	TGACG.AGA	0.44314	18522.8	4.2204
GCGTCAC.A	T.GTGACGC	0.44311	20495.8	5.129
ACGTC.T.AT	AT.A.GACGT	0.44309	16705.2	3.3205
AGTGACG.G	C.CGTCACT	0.44308	20899.6	5.3075
GA.G.CGTCA	TGACG.C.TC	0.44306	17645.1	3.8317
A.TATGT.AC	GT.ACATA.T	0.44304	19246.5	4.5814
A.CACGT.AT	AT.ACGTG.T	0.44303	17978.3	3.9532
AA.CT.ACGT	ACGT.AG.TT	0.44297	15691.4	2.7562
G.CGTCAT.A	T.ATGACG.C	0.44295	17209.4	3.468
ATGACA.AA	TT.TGTCAT	0.44293	19088.7	4.5036
A.ACG.CATC	GATG.CGT.T	0.44288	17854.9	3.9567
G.CGACGT.A	T.ACGTCG.C	0.44288	17996.1	3.8701
CT.GCGTCA	TGACGC.AG	0.44286	18721.4	4.3247
CA.TAC.TCA	TGA.GTA.TG	0.44279	17120.6	3.6182
ATGAC.ACA	TGT.GTCAT	0.44278	19158.1	4.5305
ATGACG.C.G	C.G.CGTCAT	0.44276	18393.5	4.1706
C..TGACATA	TATGTCA..G	0.44275	21455.3	5.5185
G.ATGACGA	TCGTCAT.C	0.4427	20444	5.1059
CATA.GTCA	TGAC.TATG	0.44269	17450.3	3.6565
A.ATG.CGTA	TACG.CAT.T	0.44268	17784.9	3.9198
T.ATTAC.TA	TA.GTAAT.A	0.44268	18325.2	4.1293
A..TGATGTC	GACATCA..T	0.44262	18858.7	4.3434
A.GTCATT.C	G.AATGAC.T	0.44262	18075.9	3.9099
CG.G.TGACG	CGTCA.C.CG	0.44261	19676	4.849
GC.C.CGTCA	TGACG.G.GC	0.4426	18884.6	4.4656
CA.TGACG.C	G.CGTCA.TG	0.44256	19228.5	4.5728
AGA.TGACG	CGTCA.TCT	0.44251	18915.4	4.4133
AC.TAC.TCA	TGA.GTA.GT	0.4425	16034.1	2.9932
GACGT.AGA	TCT.ACGTC	0.44248	18237.1	4.0774
A.TGACG.TA	TA.CGTCA.T	0.44241	20823.8	5.3073
A.GTCATT.A	T.AATGAC.T	0.44239	18300.7	4.0211
GTG.CGTA.A	T.TACG.CAC	0.44236	18037	4.0187
A.A.GTGACG	CGTCAC.T.T	0.4423	20204.3	5.0358
A.TTGCGT.A	T.ACGCAA.T	0.4423	18629.6	4.1813
ATGTCATA	TATGACAT	0.44229	20538.8	5.0335
GT..TGACGA	TCGTCA..AC	0.44229	19030.4	4.4679
A.TG.GTCAT	ATGAC.CA.T	0.44227	21605.4	5.7784
CA.TGAC.TC	GA.GTCA.TG	0.44219	17725.8	3.9101
ATCACG.CA	TG.CGTGAT	0.44218	17396.4	3.649
A.ATCAT.AC	GT.ATGAT.T	0.44217	18765	4.3479
AC..CATCAT	ATGATG..GT	0.44216	19493.5	4.6892
CACGT.AT.A	T.AT.ACGTG	0.44205	18186.5	4.1541
TA.TACGTA	TACGTA.TA	0.44201	17542.5	3.726
A.T.ACGTTA	TAACGT.A.T	0.44199	18263.4	4.1052
A..ATGTCAT	ATGACAT..T	0.44199	22012.1	5.7519
ACGT.A.TAC	GTA.T.ACGT	0.44191	18375.7	4.0917
T..GACATCA	TGATGTC..A	0.4419	16196.5	2.9572
GAACGTCA	TGACGTTC	0.44187	19050.3	4.3605
CAT.AC.TAA	TTA.GT.ATG	0.44187	18097.8	4.1962
GCGTCAT..A	T..ATGACGC	0.44184	20776.3	5.2256
GTGACG.GA	TC.CGTCAC	0.44182	18109.1	4.0186
AATGA.AT.A	T.AT.TCATT	0.4418	20159.8	5.1254
C.TG.TGTCA	TGACA.CA.G	0.44176	18838.3	4.4861
CGTCA.TTA	TAA.TGACG	0.44176	19763.6	4.8167
G.TTACG.CA	TG.CGTAA.C	0.44174	18174.9	4.0534
ATGACGCC	GGCGTCAT	0.44173	19280.7	4.468
GACG.CAT.A	T.ATG.CGTC	0.44168	17694	3.8718
ACGT.AC.TG	CA.GT.ACGT	0.44164	17221.8	3.6354
A.TGATGTC	GACATCA.T	0.44162	19281	4.5699
A.GA.TGACG	CGTCA.TC.T	0.44159	21000.4	5.5106
GC.T.ACGTA	TACGT.A.GC	0.44159	15694.9	2.7381
A.GTCAT.GA	TC.ATGAC.T	0.44158	17552.5	3.7323
G..GATGTCA	TGACATC..C	0.44158	18249.9	4.0445
A..TGACGCA	TGCGTCA..T	0.44157	20564.7	5.1323
AA.CATGAC	GTCATG.TT	0.44154	21172.7	5.4574
A.TA.TGACG	CGTCA.TA.T	0.44152	18381.2	4.2545
ATG.CGT.AA	TT.ACG.CAT	0.4415	17510.5	3.8329
ACG.CATC.A	T.GATG.CGT	0.44149	18630.6	4.32
CC.CGTCA.C	G.TGACG.GG	0.44149	19563.3	4.7318
T.ATGT.ATA	TAT.ACAT.A	0.44148	19433.3	4.7125
T.GACGTAA	TTACGTC.A	0.44145	18864.8	4.3702
AGTGACG..C	G..CGTCACT	0.44144	18547.9	4.1921
A.G.GTGACG	CGTCAC.C.T	0.44143	19503	4.7103
TG.GCGTCA	TGACGC.CA	0.44139	18932.6	4.428
T.ACAT.ATA	TAT.ATGT.A	0.44137	16772.3	3.3423
CATAC.TCA	TGA.GTATG	0.44135	19034.8	4.4712
CC.GACGT.A	T.ACGTC.GG	0.44134	18164.9	4.0483
T.GCGTCA.A	T.TGACGC.A	0.44132	20155.4	4.8894
C.CGTCA.CG	CG.TGACG.G	0.4413	18611.3	4.2721
T.GTA.GTCA	TGAC.TAC.A	0.44126	18388.6	4.233
A.AG.TGACG	CGTCA.CT.T	0.44125	19213.9	4.6723
AC..GCGTCA	TGACGC..GT	0.44125	19751.7	4.8103
ATT.CGTA.G	C.TACG.AAT	0.44124	16559.6	3.2235
AG.CGTCA.C	G.TGACG.CT	0.44123	18251.6	4.0922
GTT.ACGTA	TACGT.AAC	0.4412	17185.2	3.531
A.ACGT.ATT	AAT.ACGT.T	0.44114	17704.7	3.8457
CGTCACGC	GCGTGACG	0.4411	19739.6	4.6784
AAT.ACGT.C	G.ACGT.ATT	0.44108	17586.1	3.7832
CGTCAC.T.C	G.A.GTGACG	0.44105	18811	4.3774
C.AT.CGTCA	TGACG.AT.G	0.44099	17648.5	3.871
T.ACGTC.GA	TC.GACGT.A	0.44095	17501.2	3.7053
GTT.A.GTCA	TGAC.T.AAC	0.44094	16896.5	3.3283
GACGTC..CC	GG..GACGTC	0.44089	16959	3.4075
GG.T.CGTCA	TGACG.A.CC	0.44088	17875.1	3.9526
CG.T.CGTCA	TGACG.A.CG	0.4408	17172.6	3.5782
A.ATGACG.G	C.CGTCAT.T	0.44079	20111.4	4.8697
ATTACG..AG	CT..CGTAAT	0.44076	18757	4.3348
C.TGACGCA	TGCGTCA.G	0.44076	19918.5	4.8676
CGT.ATG.CA	TG.CAT.ACG	0.44072	19066	4.6441
A.CTTACGT	ACGTAAG.T	0.44069	19790.1	4.8084
ATGTCAT..A	T..ATGACAT	0.44069	21562.3	5.5638
ACGT.ACGA	TCGT.ACGT	0.4406	18235.9	4.0611
ATTGAC.T.A	T.A.GTCAAT	0.44057	18809.7	4.3768
AC.TCA.CAC	GTG.TGA.GT	0.44055	15761.1	2.8295
A.ACGT.ACG	CGT.ACGT.T	0.44053	18161.4	4.0827
CCT.CGTCA	TGACG.AGG	0.44051	18432.5	4.1754
GTGACAT..A	T..ATGTCAC	0.4405	19095.8	4.4572
CTT.CGTAA	TTACG.AAG	0.4405	17394.4	3.6423
AC.TCACCG	CGGTGA.GT	0.44049	15521	2.5989
AT.ACG.CAA	TTG.CGT.AT	0.4404	18385.1	4.2975
ACGTAA.T.A	T.A.TTACGT	0.4404	20106.4	4.991
ATGAC.CAA	TTG.GTCAT	0.44038	16489.3	3.1508
TG..GTCACA	TGTGAC..CA	0.44037	17300.8	3.5911
ACT.A.GTAA	TTAC.T.AGT	0.44034	18168	3.9883
AACGT.ATG	CAT.ACGTT	0.44031	18832	4.3726
ATG.CGTC.A	T.GACG.CAT	0.44027	16887.8	3.4061
GATT.C.TCA	TGA.G.AATC	0.44027	18112.9	3.9607
GAT.A.GTAA	TTAC.T.ATC	0.44019	17309.6	3.5481
AC.T.ACGTC	GACGT.A.GT	0.44015	17300.3	3.6474
A..ACATCAT	ATGATGT..T	0.44015	19690.3	4.7365
CG.TGA.GTC	GAC.TCA.CG	0.44013	16720	3.3925
TACGT.A.GA	TC.T.ACGTA	0.44007	18326.2	4.1854
A.GTCATG.G	C.CATGAC.T	0.44004	18909.9	4.3156
TG.CGT.ACA	TGT.ACG.CA	0.44004	17601.7	3.8824
A.TG.CGTGA	TCACG.CA.T	0.44003	18378.5	4.2531
AC.CGTCA.C	G.TGACG.GT	0.44001	19696.9	4.7945
ATTGACG..A	T..CGTCAAT	0.43995	19462.6	4.6305
ACGT.ATGG	CCAT.ACGT	0.43994	16992.7	3.4123
A.ATGAC.TA	TA.GTCAT.T	0.43987	18255.4	4.0942
CAC..TGACG	CGTCA..GTG	0.43987	17903.8	3.931
ACGT.ACT.C	G.AGT.ACGT	0.43986	16443.9	3.1842
TATT..GTCA	TGAC..AATA	0.43985	19932.6	4.9692
GACG.CAC.A	T.GTG.CGTC	0.43978	18585.4	4.3329
A.T.ACGTAG	CTACGT.A.T	0.43973	17892.9	3.9164
G.T.ACGTAC	GTACGT.A.C	0.43967	16401.4	3.1144
G.A.GTCATA	TATGAC.T.C	0.43966	17850.8	3.8947
AATG.CGTA	TACG.CATT	0.43966	16717.1	3.2621
ATGA.G.AAG	CTT.C.TCAT	0.43964	19469.7	4.6178
A.AGTGAC.T	A.GTCACT.T	0.43963	15421.8	2.4816
A..ACATCAC	GTGATGT..T	0.43958	18703	4.2679
ACG.CAC.GC	GC.GTG.CGT	0.43955	18923	4.5724
G.ATAC.TCA	TGA.GTAT.C	0.43955	19311.1	4.6539
C.TGACGA.A	T.TCGTCA.G	0.4395	19801.3	4.7299
GCGTCAC..A	T..GTGACGC	0.43948	19576.1	4.6835
G.C.TACGTA	TACGTA.G.C	0.43948	18817.4	4.3805
A.TACGT.AA	TT.ACGTA.T	0.43946	17917.9	3.9222
AGTG.CGTA	TACG.CACT	0.43939	19637.9	4.7416
ATGA.GT.GG	CC.AC.TCAT	0.43937	15620.5	2.7134
AT..GTGACG	CGTCAC..AT	0.43933	18644.2	4.2793
AT..GGTGAC	GTCACC..AT	0.43933	17542.4	3.7187
CGTACGT.A	T.ACGTACG	0.4393	20130.1	4.9642
AGA..TGACG	CGTCA..TCT	0.43928	18753.5	4.361
GTGACGA..A	T..TCGTCAC	0.43924	21172.8	5.3978
GA.GTAATA	TATTAC.TC	0.43924	18318.7	4.1245
[truncated: 7,456 more rows]

## Sheet: Ecm22_8mers_genome_scan
8-mer	8-mer	E-score	Median	Z-score
CTCGTATA	TATACGAG	0.49784	8355.92	18.8171
TCGTATAA	TTATACGA	0.49751	8700.5	19.2375
C.TCGTATA	TATACGA.G	0.49733	7773.92	18.6542
GTCGTATA	TATACGAC	0.49709	7488.83	17.6776
CTCGT.TAA	TTA.ACGAG	0.4967	7797.13	18.0278
A..TATACGA	TCGTATA..T	0.49637	7915.59	19.0746
CTCGTTCC	GGAACGAG	0.4963	7765.84	18.0554
CTATACGA	TCGTATAG	0.49617	7355.94	17.4913
G..TCGTATA	TATACGA..C	0.49616	7210.74	18.0603
C..TCGTATA	TATACGA..G	0.49615	7323.36	18.2288
G.TCGTATA	TATACGA.C	0.49608	7393.54	18.115
CTCGTACC	GGTACGAG	0.49604	7688.75	17.9516
A.TATACGA	TCGTATA.T	0.496	7749.88	18.6209
G.TATACGA	TCGTATA.C	0.49588	6978.79	17.4946
T.TATACGA	TCGTATA.A	0.49551	7229.72	17.8743
T..TATACGA	TCGTATA..A	0.49549	6984.53	17.7136
CTCGTA.AA	TT.TACGAG	0.49546	6120.65	15.7605
C.TCGTTCC	GGAACGA.G	0.49542	7176.53	17.7949
CTCGTTTA	TAAACGAG	0.49534	7062.32	17.0676
G.GGTACGA	TCGTACC.C	0.49533	7591.72	18.3993
AGGTACGA	TCGTACCT	0.49521	6997.67	16.972
C..GGTACGA	TCGTACC..G	0.49507	7103.55	17.8974
AGGAACGA	TCGTTCCT	0.49506	6513.05	16.2254
C..TCGTACC	GGTACGA..G	0.49502	7131.37	17.9399
GGTACGAC	GTCGTACC	0.49497	7088.04	17.1054
G..TATACGA	TCGTATA..C	0.49481	6871.74	17.5366
G.TAAACGA	TCGTTTA.C	0.49452	7039.68	17.588
C.TATACGA	TCGTATA.G	0.49444	6830.33	17.2635
TATACGAA	TTCGTATA	0.49439	6552.26	16.2879
TCGTTTAA	TTAAACGA	0.49427	7057.64	17.0607
T.TCGTATA	TATACGA.A	0.49417	6856.05	17.3039
C..TATACGA	TCGTATA..G	0.49403	6828.25	17.4675
C..GGAACGA	TCGTTCC..G	0.49401	6397.95	16.7596
CGTCGT.TA	TA.ACGACG	0.49401	5820.34	15.23
C.CTCGT.TA	TA.ACGAG.G	0.49399	5636.7	15.453
A..TCGTATA	TATACGA..T	0.49387	6853.29	17.5073
C.TCGTACC	GGTACGA.G	0.4936	6859.25	17.3089
CGGAACGA	TCGTTCCG	0.49343	6013.98	15.3962
G.TCGTTCC	GGAACGA.C	0.4932	6101.34	16.0506
C.GGAACGA	TCGTTCC.G	0.49304	5948.22	15.7775
C.TCGT.TAA	TTA.ACGA.G	0.49294	5096.15	13.8642
C.TCGTTTA	TAAACGA.G	0.49284	6745.14	17.1286
CTAAACGA	TCGTTTAG	0.49273	6534.23	16.2592
CCTCGT.TA	TA.ACGAGG	0.49272	5181.38	14.0038
A..TCGTTCC	GGAACGA..T	0.49267	5367.97	14.8506
T..GGTACGA	TCGTACC..A	0.49266	7098.97	17.8904
CTCGT.TA.C	G.TA.ACGAG	0.49263	4163.53	12.1729
A..GGTACGA	TCGTACC..T	0.49259	6245.87	16.4979
CTCGTAT.A	T.ATACGAG	0.4924	5948.96	15.7788
GTATACGA	TCGTATAC	0.49227	6547.74	16.2807
T..TCGTATA	TATACGA..A	0.49222	6361.38	16.6972
C.TCGTA.AA	TT.TACGA.G	0.49222	5898.29	15.9499
CCTCGTA.A	T.TACGAGG	0.49208	6060.35	15.9782
G.TCGTACC	GGTACGA.C	0.49208	6455.99	16.6578
T..GGAACGA	TCGTTCC..A	0.49202	6163.32	16.3532
G..TCGTACC	GGTACGA..C	0.49196	6467.55	16.8773
CGGTACGA	TCGTACCG	0.49187	6785.34	16.6515
GGTACGA.A	T.TCGTACC	0.49182	6431.35	16.6167
T.GGTACGA	TCGTACC.A	0.49173	6455.99	16.6578
GGGAACGA	TCGTTCCC	0.49168	5916.49	15.2262
GGGTACGA	TCGTACCC	0.4913	6462.34	16.1441
GGAACGAC	GTCGTTCC	0.49128	5620.69	14.6927
G.TCGTTTA	TAAACGA.C	0.49127	6239.32	16.2909
CTCGTAC.A	T.GTACGAG	0.49123	5817.37	15.5384
G..TCGTTCC	GGAACGA..C	0.49118	5544.88	15.2032
C.GGTACGA	TCGTACC.G	0.49114	6457.73	16.6607
T..TAAACGA	TCGTTTA..A	0.49113	6338.69	16.6584
AG.TA.ACGA	TCGT.TA.CT	0.49113	5448.3	14.8038
C.TCGT.TAG	CTA.ACGA.G	0.49107	5766.73	15.1746
GGTACGA..A	T..TCGTACC	0.49102	6272.22	16.5437
GTCGTTTA	TAAACGAC	0.49101	6121.58	15.5807
G.TCGT.TAA	TTA.ACGA.C	0.49096	4104.89	11.5714
CCTCGTAC	GTACGAGG	0.49094	5738.09	14.9078
C..TCGTTTA	TAAACGA..G	0.49092	6389.79	16.7457
A.TT.TACGA	TCGTA.AA.T	0.49078	5582.28	15.3958
G.TCGTA.AA	TT.TACGA.C	0.49074	5663.47	15.5049
G..TCGTTTA	TAAACGA..C	0.49073	6211.09	16.4372
T..TCGTTTA	TAAACGA..A	0.49068	6365.62	16.7045
T.GGAACGA	TCGTTCC.A	0.49061	6168.99	16.1691
A.TTA.ACGA	TCGT.TAA.T	0.49058	3127.64	8.7238
CTCGTA.A.C	G.T.TACGAG	0.49044	5622.52	15.4208
A.TCGTACC	GGTACGA.T	0.49036	5934.48	15.7526
A.TCGTATA	TATACGA.T	0.49033	6453.83	16.6542
A..TAAACGA	TCGTTTA..T	0.4903	6216.35	16.4464
C.GG.ACGAG	CTCGT.CC.G	0.49027	4659.52	13.4099
GTTA.ACGA	TCGT.TAAC	0.49013	4130.6	11.2482
C.CTCGTA.A	T.TACGAG.G	0.49005	5557.21	15.1331
CGTCGTA.A	T.TACGACG	0.48999	5369.65	14.6777
C..TCGTTCC	GGAACGA..G	0.48997	6174.99	16.3738
C.AGG.ACGA	TCGT.CCT.G	0.48996	5529.19	14.785
GC.TCGT.TA	TA.ACGA.GC	0.48991	4072.63	11.507
GTCGTA.AA	TT.TACGAC	0.48991	5341.89	14.3255
G.TT.TACGA	TCGTA.AA.C	0.4899	5626.36	15.4823
ATATACGA	TCGTATAT	0.48979	6247.3	15.7921
C..ATACGAG	CTCGTAT..G	0.48978	5926.63	15.9273
TCGTACAA	TTGTACGA	0.48978	5817.37	15.0505
G.GGAACGA	TCGTTCC.C	0.48974	5379.93	14.6983
ATACGAGC	GCTCGTAT	0.48974	5568.61	14.5959
GGAACGA..A	T..TCGTTCC	0.4897	5859.13	15.8028
C..TAAACGA	TCGTTTA..G	0.48968	6005.78	16.0716
A.TA.ACGAG	CTCGT.TA.T	0.48968	3830.31	11.256
GCTA.ACGA	TCGT.TAGC	0.48957	5447.29	14.0776
CTA.ACGA.C	G.TCGT.TAG	0.48953	3942.73	11.1442
AGG.ACGAG	CTCGT.CCT	0.48953	3737.64	10.3861
A.GGAACGA	TCGTTCC.T	0.48947	5728.3	15.3726
CG..CTCGTA	TACGAG..CG	0.48946	5034.21	13.7166
CTCGTAT..C	G..ATACGAG	0.48934	5804.01	15.7
TA.ACGAGA	TCTCGT.TA	0.48934	3555.76	10.0338
GCTCGTA.A	T.TACGAGC	0.48933	5177.78	14.2867
GTCGT.TAA	TTA.ACGAC	0.48933	4104.89	11.3601
CTCGTACA	TGTACGAG	0.48917	6065.58	15.4851
GC.TCGTA.A	T.TACGA.GC	0.48915	5566.13	15.315
A..GGAACGA	TCGTTCC..T	0.48913	5882.36	15.8458
CGTATACG	CGTATACG	0.48901	5361.87	14.2024
A.GGTACGA	TCGTACC.T	0.48901	5860.39	15.6176
A..TCGTACC	GGTACGA..T	0.489	5934.48	15.9417
GGAACGAA	TTCGTTCC	0.4889	5761.17	14.9495
GCTCGT.TA	TA.ACGAGC	0.48877	4344.98	12.1475
C.T.TACGAG	CTCGTA.A.G	0.48876	5445.04	15.0698
C.TTA.ACGA	TCGT.TAA.G	0.48876	4104.89	11.6163
T.CTCGTA.A	T.TACGAG.A	0.48875	5081.22	14.1632
GGAACGA.A	T.TCGTTCC	0.48874	5552.77	15.0381
C.TA.ACGAG	CTCGT.TA.G	0.48873	4136.67	12.1017
GTT.TACGA	TCGTA.AAC	0.48868	4882.72	13.1635
C.CTCGT.CC	GG.ACGAG.G	0.48866	4304.72	12.5002
A.TAAACGA	TCGTTTA.T	0.48865	5797.69	15.502
CC.TCGTA.A	T.TACGA.GG	0.4886	5727.91	15.6288
G.TA.ACGAC	GTCGT.TA.C	0.48854	4326.13	12.5939
T.TCGTTTA	TAAACGA.A	0.48844	5828.8	15.5595
T.TAAACGA	TCGTTTA.A	0.48844	6171.58	16.1736
TA.ACGA.GA	TC.TCGT.TA	0.48839	5084.69	13.8648
A.CTCGTAT	ATACGAG.T	0.48832	5599.92	15.129
ATT.TACGA	TCGTA.AAT	0.4883	5530.26	14.4577
A..GTACGAG	CTCGTAC..T	0.48819	5468.43	15.0522
CTCGTAC..A	T..GTACGAG	0.48818	6105.02	16.2499
C.TCGTACA	TGTACGA.G	0.48817	5894.13	15.6793
A.T.TACGAG	CTCGTA.A.T	0.48817	4932.78	13.9885
A.GTACGAG	CTCGTAC.T	0.48814	5397.21	14.7328
GCGG.ACGA	TCGT.CCGC	0.48814	5062.6	13.3287
ATACGAG..C	G..CTCGTAT	0.48813	4901.87	13.8627
G..GGTACGA	TCGTACC..C	0.48813	6093.46	16.2293
C.GTCGTA.A	T.TACGAC.G	0.4881	5357.74	14.7372
A..TCGTTTA	TAAACGA..T	0.48808	5947.91	15.9663
A.CTCGTA.A	T.TACGAG.T	0.48806	5119.42	14.2443
G..CTCGTAC	GTACGAG..C	0.48805	5643.96	15.3958
C.TCGTA.AG	CT.TACGA.G	0.48799	5491.75	15.1677
CG.GG.ACGA	TCGT.CC.CG	0.48798	3546.49	10.1773
TCGTACCA	TGGTACGA	0.48794	5726.13	14.8861
CTA.ACGAC	GTCGT.TAG	0.48792	4682.49	12.7283
GGTA.ACGA	TCGT.TACC	0.4879	5448.3	14.0795
A.CTA.ACGA	TCGT.TAG.T	0.48778	4828.55	13.3436
TAAACGAA	TTCGTTTA	0.48771	6196.74	15.7076
AC..TCGTAC	GTACGA..GT	0.48766	4908.34	13.4492
ATACGAGG	CCTCGTAT	0.48766	5026.92	13.5314
A..CTCGTAC	GTACGAG..T	0.48762	4737.49	13.4917
ATCGTATA	TATACGAT	0.48756	6223.71	15.7528
A.C.TCGTAC	GTACGA.G.T	0.48755	5303.78	14.7821
G.TA.ACGAA	TTCGT.TA.C	0.48754	4846.76	13.8429
G.CTCGTA.A	T.TACGAG.C	0.48745	5330.87	14.6827
C..GTACGAG	CTCGTAC..G	0.48741	4927.72	13.9199
G..TAAACGA	TCGTTTA..C	0.48736	5789.75	15.6732
A..ATACGAG	CTCGTAT..T	0.4873	4919.97	13.9028
CGTCGT.CC	GG.ACGACG	0.48724	3573.25	10.0856
GGTCGTA.A	T.TACGACC	0.48721	4873.1	13.635
T.TTA.ACGA	TCGT.TAA.A	0.48702	4411.25	12.3821
C..CTCGTAC	GTACGAG..G	0.48678	5320.12	14.7532
GG.ACGAGA	TCTCGT.CC	0.48675	3985.37	11.2365
T.CTCGT.TA	TA.ACGAG.A	0.48674	3650.33	10.6941
C.TCGT.CCG	CGG.ACGA.G	0.48673	3254.02	9.1092
GAGG.ACGA	TCGT.CCTC	0.48666	3368.54	9.1627
A.CTCGTAC	GTACGAG.T	0.48654	5423.89	14.7858
C.CTCGTAC	GTACGAG.G	0.48653	4886.47	13.6644
AGG.ACGA.C	G.TCGT.CCT	0.48652	1924.08	3.5396
CTCGTA.A.A	T.T.TACGAG	0.48644	5794.31	15.7502
T.CTA.ACGA	TCGT.TAG.A	0.48643	2614.44	6.8171
TCGT.TAGA	TCTA.ACGA	0.48642	2817.06	7.3344
GG.ACGAG.A	T.CTCGT.CC	0.48639	3681.88	10.7884
G.GG.ACGAC	GTCGT.CC.C	0.48634	3667.23	10.7778
ATTA.ACGA	TCGT.TAAT	0.48632	3747.98	10.2542
A.ATACGAG	CTCGTAT.T	0.48623	4785.99	13.4411
TCGT.TAAA	TTTA.ACGA	0.48621	3477.56	9.4884
GCTCGTAC	GTACGAGC	0.48619	5235.3	13.9539
G..GGAACGA	TCGTTCC..C	0.48618	5164.41	14.4301
CGTCGTAC	GTACGACG	0.48609	5255.69	13.9943
AGG.ACGA.A	T.TCGT.CCT	0.48609	3956.92	11.1823
AT.TACGAG	CTCGTA.AT	0.48601	4927.72	13.4745
GTACGAG.A	T.CTCGTAC	0.48601	4680.97	13.2026
C.TCGTAC.A	T.GTACGA.G	0.486	5385.39	14.7929
GGTACGAA	TTCGTACC	0.48598	5835.25	15.0824
G..GTACGAC	GTCGTAC..C	0.48591	4317.81	12.4829
CT.TACGAG	CTCGTA.AG	0.48588	5035.44	13.7026
TC.GG.ACGA	TCGT.CC.GA	0.4858	4659.52	13.1185
A.TA.ACGAC	GTCGT.TA.T	0.48578	5003.65	14.1931
A..TACGAGC	GCTCGTA..T	0.48578	4328.36	12.5094
GC.TCGTAC	GTACGA.GC	0.48575	5381.56	14.4035
C.TAAACGA	TCGTTTA.G	0.48573	5786.1	15.4805
A.CTCGT.TA	TA.ACGAG.T	0.48571	3555.76	10.4066
T.TT.TACGA	TCGTA.AA.A	0.48568	4954.35	14.0842
GTACGAG..A	T..CTCGTAC	0.48566	5202.09	14.5092
G.GTCGT.TA	TA.ACGAC.C	0.48565	4021.62	11.7551
T.TCGTA.AA	TT.TACGA.A	0.48558	4943.9	14.0166
C..GCTCGTA	TACGAGC..G	0.48557	5094.83	14.2826
CTCGTAC..C	G..GTACGAG	0.48556	5373.9	14.8626
CTCGTA.AC	GT.TACGAG	0.48555	5081.22	13.798
G.TTCGT.TA	TA.ACGAA.C	0.48552	4778.96	13.6449
CTA.ACGAG	CTCGT.TAG	0.48543	3241.93	8.9073
G.CTCGTAC	GTACGAG.C	0.48542	5509.15	14.9534
G.TCGTACA	TGTACGA.C	0.48539	5592.33	15.1144
T.GGG.ACGA	TCGT.CCC.A	0.48537	4530.55	12.6659
ATACGAG.C	G.CTCGTAT	0.48534	5059.49	14.0383
G.TCGTAC.A	T.GTACGA.C	0.48529	5468.43	14.9587
CTCGT.CC.A	T.GG.ACGAG	0.48528	3439.66	10.0737
CAGG.ACGA	TCGT.CCTG	0.48523	2745.72	7.0722
TCGTA.AAA	TTT.TACGA	0.48513	5278.55	13.9736
ACTCGTA.A	T.TACGAGT	0.48508	4494.14	12.7649
ATCGT.TAA	TTA.ACGAT	0.48506	5096.15	13.6081
ATACGACG	CGTCGTAT	0.48504	4824.36	13.1036
A.TCGT.TAA	TTA.ACGA.T	0.48502	4068.23	11.4763
GG.TA.ACGA	TCGT.TA.CC	0.48499	3019.05	8.4422
C.ATACGAG	CTCGTAT.G	0.48498	5307.06	14.5517
A.TCGTTTA	TAAACGA.T	0.48491	5767.24	15.4454
T.TACGAGA	TCTCGTA.A	0.48488	5007	13.9263
A.ATACGA.C	G.TCGTAT.T	0.48485	4870.73	13.7049
GTAAACGA	TCGTTTAC	0.48482	5719.53	14.874
CTCGTAC.C	G.GTACGAG	0.48475	5203.81	14.3406
T.TCGT.TAA	TTA.ACGA.A	0.48473	4759.32	13.1394
ATACGAG..G	C..CTCGTAT	0.48472	4597.34	13.1651
AT.T.TACGA	TCGTA.A.AT	0.48472	4264.95	12.0375
C..TCGTACA	TGTACGA..G	0.48471	5691.81	15.4876
G.GTCGT.CC	GG.ACGAC.C	0.4847	2359.86	5.9163
CG..GTACGA	TCGTAC..CG	0.4847	4380.21	12.2465
GCTCGT.CC	GG.ACGAGC	0.48457	3075.77	8.5047
TA.ACGA.CA	TG.TCGT.TA	0.48454	4750.19	13.1419
G.TACGAGC	GCTCGTA.C	0.4845	5149.86	14.2286
CTCGTA..AC	GT..TACGAG	0.48444	4794.49	13.2012
ATACGAGA	TCTCGTAT	0.4844	4687.86	12.8051
CTA.ACGAA	TTCGT.TAG	0.48435	4718.5	12.8079
T.CG.TACGA	TCGTA.CG.A	0.48434	4471.86	12.9581
CTA.ACGA.A	T.TCGT.TAG	0.48429	4828.55	13.2925
ACTCGTAC	GTACGAGT	0.48427	5420.11	14.3148
G.TCGTAT.A	T.ATACGA.C	0.4842	4552.36	12.9726
GG.T.TACGA	TCGTA.A.CC	0.48419	5142.75	14.0312
CTCGT.CC.C	G.GG.ACGAG	0.48418	2788.48	7.767
A.GAACGAG	CTCGTTC.T	0.48414	4992.6	13.8953
C.T.GTACGA	TCGTAC.A.G	0.48413	4896.46	13.9076
A.TATACG.G	C.CGTATA.T	0.4841	4155.35	11.9842
TCGT.TA.AA	TT.TA.ACGA	0.4841	4523.38	12.799
CC.TCGTAC	GTACGA.GG	0.48409	4908.34	13.433
A..CTCGTAT	ATACGAG..T	0.48408	5003.92	14.0868
T.GTA.ACGA	TCGT.TAC.A	0.48406	5034.65	13.7883
CTT.TACGA	TCGTA.AAG	0.48403	4583.38	12.506
GTACGAC..A	T..GTCGTAC	0.48402	5015.39	14.1117
CG.TCGT.TA	TA.ACGA.CG	0.48401	4104.89	11.5909
AGG.ACGAA	TTCGT.CCT	0.48401	3060.3	8.3082
TT.TACGAA	TTCGTA.AA	0.484	5156.85	13.9538
GTCGTACA	TGTACGAC	0.48396	5348.72	14.1768
CCTCGTA..A	T..TACGAGG	0.48396	4696.3	13.3967
T.TACGA.GA	TC.TCGTA.A	0.48392	4984.75	14.1067
C.TCGTAT.A	T.ATACGA.G	0.48392	4645.44	13.1919
CT.GTACGA	TCGTAC.AG	0.48392	5468.43	14.5724
TC.TA.ACGA	TCGT.TA.GA	0.48391	4310.7	12.2801
C.GGG.ACGA	TCGT.CCC.G	0.4839	3225.36	9.0511
CTCGTT.AA	TT.AACGAG	0.48388	3891.43	10.985
GA.TA.ACGA	TCGT.TA.TC	0.48384	4028.37	11.5501
GTCGTAC.A	T.GTACGAC	0.4838	5312.18	14.5621
ATAAACGA	TCGTTTAT	0.48356	5659.07	14.7635
CGTATA.GA	TC.TATACG	0.48354	4831.48	13.2666
G.CTA.ACGA	TCGT.TAG.C	0.48352	3212.3	9.0079
A.T.GTACGA	TCGTAC.A.T	0.48352	4745.93	13.5659
GCTCGTA..A	T..TACGAGC	0.48351	4580.51	13.1252
C..CGTATAA	TTATACG..G	0.48351	4543.05	13.0359
CT.TACGA.C	G.TCGTA.AG	0.48349	4499.01	12.9838
G.T.TACGAC	GTCGTA.A.C	0.48347	4772.32	13.6266
A.GTCGTA.A	T.TACGAC.T	0.48345	4999.1	13.9867
CGTATA.T.C	G.A.TATACG	0.48344	4262.98	12.3914
G.CTCGT.TA	TA.ACGAG.C	0.48341	4058.71	11.8557
C.T.TACGAC	GTCGTA.A.G	0.4834	5012.21	14.1633
GA.T.TACGA	TCGTA.A.TC	0.4834	4896.48	13.5085
TC.T.TACGA	TCGTA.A.GA	0.48336	5065.64	13.8703
C.TCGT.TAC	GTA.ACGA.G	0.48329	2696.6	7.1175
T.CGG.ACGA	TCGT.CCG.A	0.48328	4239.75	11.9602
G..TCGTACA	TGTACGA..C	0.48327	5492.86	15.1007
C.G.TACGAG	CTCGTA.C.G	0.48327	4656.16	13.3569
A..TGTACGA	TCGTACA..T	0.48321	4932.78	13.931
ATCGTTTA	TAAACGAT	0.48316	5700.28	14.839
A.TCGTTCC	GGAACGA.T	0.48312	4891.02	13.6744
G..TGTACGA	TCGTACA..C	0.48307	5511.79	15.1381
CTCGT.CCA	TGG.ACGAG	0.48304	3929.95	10.9075
CT.TCGTA.A	T.TACGA.AG	0.48304	5054.1	14.2581
CTTCGTA.A	T.TACGAAG	0.483	5047.45	14.0127
ATACGAG.G	C.CTCGTAT	0.48296	4670.41	13.1784
G.GTCGTAC	GTACGAC.C	0.48294	4996	13.9026
C.CGTATAA	TTATACG.G	0.48291	4210.97	12.0655
G.TTCGTA.A	T.TACGAA.C	0.48289	5140.32	14.2884
CG.TCGTA.A	T.TACGA.CG	0.48286	5071.76	14.2963
GAACGAGC	GCTCGTTC	0.48281	5076.75	13.634
GCTCGTT.A	T.AACGAGC	0.48281	4590.95	12.994
GT.TCGT.TA	TA.ACGA.AC	0.48276	4619.91	12.8465
C.TGTACGA	TCGTACA.G	0.48273	5357.14	14.6527
GTCGT.TA.A	T.TA.ACGAC	0.48273	3707.83	10.8988
CG.TA.ACGA	TCGT.TA.CG	0.48271	4105.51	11.7545
TCGT.TA.CA	TG.TA.ACGA	0.48266	3096.81	8.7163
A.TCGTA.AA	TT.TACGA.T	0.48262	4391.94	12.7199
A..GTACGAC	GTCGTAC..T	0.48261	4808.58	13.6537
A.T.TACGAC	GTCGTA.A.T	0.4826	5136.11	14.4306
CG.T.TACGA	TCGTA.A.CG	0.48259	4317.81	12.1687
CTCGT.TAC	GTA.ACGAG	0.48256	3950.37	10.9614
CT.TACGAC	GTCGTA.AG	0.48252	4682.49	12.9363
C.GT.TACGA	TCGTA.AC.G	0.48251	5052.1	14.299
T.GTACGA.A	T.TCGTAC.A	0.48251	4808.58	13.5658
T.C.CGTATA	TATACG.G.A	0.4825	3462.27	10.1146
G.TGTACGA	TCGTACA.C	0.48249	5168.88	14.2682
GC.GTACGA	TCGTAC.GC	0.48249	4901.81	13.419
GTA.ACGAC	GTCGT.TAC	0.48248	5011.55	13.4341
A.TGTACGA	TCGTACA.T	0.48244	5229.72	14.394
ATA.ACGAG	CTCGT.TAT	0.4824	2730.85	7.1244
AT.TA.ACGA	TCGT.TA.AT	0.4824	3127.64	8.823
G.TTA.ACGA	TCGT.TAA.C	0.48239	3540.05	10.0414
G.GTCGTA.A	T.TACGAC.C	0.48236	4146.97	11.9623
GTACGAGA	TCTCGTAC	0.48226	4734.72	12.9085
CTCGTAT.C	G.ATACGAG	0.48221	4870.73	13.6297
C.GTCGTAC	GTACGAC.G	0.48219	4808.58	13.4917
C.ATACGA.G	C.TCGTAT.G	0.48218	4483.65	12.8079
C.GTACGA.G	C.TCGTAC.G	0.48212	4657.35	13.2196
GTCGTA.A.A	T.T.TACGAC	0.48209	4889.35	13.8917
CCTA.ACGA	TCGT.TAGG	0.48205	4682.49	12.5306
A.CT.TACGA	TCGTA.AG.T	0.48202	4687.02	13.4746
T.TGTACGA	TCGTACA.A	0.482	5554.81	15.0421
T.TA.ACGAA	TTCGT.TA.A	0.48185	3659.57	10.7549
ACTCGT.CC	GG.ACGAGT	0.48181	3681.88	10.4013
AG.T.TACGA	TCGTA.A.CT	0.48181	4089.78	11.5907
GGTCGTAC	GTACGACC	0.4818	4189.39	11.6357
G.CTCGT.CC	GG.ACGAG.C	0.48179	3229.95	9.354
C..TGTACGA	TCGTACA..G	0.48174	5525.44	15.165
CTCGTTC..C	G..GAACGAG	0.48172	4604.21	13.1814
AAACGAGC	GCTCGTTT	0.48161	4953.1	13.3775
GT.TACGAC	GTCGTA.AC	0.48161	4917.85	13.4534
T.A.GTACGA	TCGTAC.T.A	0.4816	4867.03	13.8417
AC.TA.ACGA	TCGT.TA.GT	0.48156	2608.42	6.8668
CTCGTA.C.C	G.G.TACGAG	0.48146	4602.83	13.2309
GCT.TACGA	TCGTA.AGC	0.48146	5081.64	13.5785
A.T.ATACGA	TCGTAT.A.T	0.48141	4390.81	12.7148
ATACGAG.A	T.CTCGTAT	0.48141	4572.81	12.9514
ATACGA.GC	GC.TCGTAT	0.48139	4546.07	12.6245
CG.TCGTAC	GTACGA.CG	0.48137	5113.15	13.8641
ATCGT.TAG	CTA.ACGAT	0.48134	5117.3	13.6512
A.CCTCGTA	TACGAGG.T	0.48134	4251.23	12.1678
C.A.GTACGA	TCGTAC.T.G	0.48129	4209.71	12.2538
GGTCGT.TA	TA.ACGACC	0.48123	2594.11	6.7089
C.GTACGAC	GTCGTAC.G	0.4812	4232.04	12.1192
CTCGTAT..A	T..ATACGAG	0.48119	4710.72	13.4301
GTGTACGA	TCGTACAC	0.48114	5320.12	14.1211
AG.GG.ACGA	TCGT.CC.CT	0.48108	3322.61	9.4746
AATA.ACGA	TCGT.TATT	0.48103	4639.89	12.4371
AC.CTCGTA	TACGAG.GT	0.48103	4383.23	12.2399
T.GTCGT.TA	TA.ACGAC.A	0.48095	3226.92	9.3438
T.AGG.ACGA	TCGT.CCT.A	0.48093	2390.56	5.8648
CTCGTA.CA	TG.TACGAG	0.48093	4849.06	13.3049
C.CTCGTA.C	G.TACGAG.G	0.48093	4658.18	13.2215
G.T.TACGAA	TTCGTA.A.C	0.48092	4744.58	13.5628
A.GTACGA.G	C.TCGTAC.T	0.48089	4337.5	12.4489
GTACGA.C.A	T.G.TCGTAC	0.48088	4673.26	13.397
ACTA.ACGA	TCGT.TAGT	0.48085	4359.26	11.7991
TA.ACGACA	TGTCGT.TA	0.48084	4673.67	12.9164
TCGTA.ACA	TGT.TACGA	0.48084	4963.99	13.335
A..GTCGTAC	GTACGAC..T	0.48083	4766.62	13.5584
T.T.TACGAA	TTCGTA.A.A	0.4808	4958.31	14.045
AC.TCGTA.A	T.TACGA.GT	0.4808	4063.38	11.8683
CGT.TACGA	TCGTA.ACG	0.48079	4799.71	12.9853
CATACGAG	CTCGTATG	0.48079	4910.92	13.2886
A.CTCGTA.C	G.TACGAG.T	0.48073	4905.61	13.7822
CTCGT.TA.A	T.TA.ACGAG	0.48071	3424.89	10.0264
G.T.GTACGA	TCGTAC.A.C	0.48069	4698.51	13.456
GTTCGT.TA	TA.ACGAAC	0.48068	3167.85	8.8158
C.GTCGT.TA	TA.ACGAC.G	0.48066	3696.99	10.8333
AC.TCGT.TA	TA.ACGA.GT	0.48065	3704.4	10.5003
CGG.ACGAG	CTCGT.CCG	0.48062	2871.88	7.6478
G..CCTCGTA	TACGAGG..C	0.48062	4251.23	12.3139
CA.TA.ACGA	TCGT.TA.TG	0.48061	4087.65	11.7075
G.CT.TACGA	TCGTA.AG.C	0.48061	4708.46	13.5247
C.A.GAACGA	TCGTTC.T.G	0.48061	4482.9	12.9419
GCCTCGTA	TACGAGGC	0.48059	4293.91	11.892
C.GTACGAG	CTCGTAC.G	0.48058	4771.12	13.4076
AT.GTACGA	TCGTAC.AT	0.48058	4789.06	13.1736
GAACGAG.A	T.CTCGTTC	0.48057	4451.72	12.663
CTTA.ACGA	TCGT.TAAG	0.48055	3852.46	10.5353
G.TACGAGA	TCTCGTA.C	0.48053	3594.82	10.3654
TA..CTCGTA	TACGAG..TA	0.4805	4624.59	12.8201
C.TTCGTA.A	T.TACGAA.G	0.48045	4708.31	13.3375
CGTA.ACGA	TCGT.TACG	0.48044	3980.62	10.87
AA.T.TACGA	TCGTA.A.TT	0.48043	4262.98	12.0326
CG..TCGTAC	GTACGA..CG	0.4804	5126.8	13.9092
GC.T.TACGA	TCGTA.A.GC	0.48039	4893.66	13.5023
AT..GTACGA	TCGTAC..AT	0.48037	4311.08	12.0784
T.TACGACA	TGTCGTA.A	0.48035	4994.14	13.8986
C.CTA.ACGA	TCGT.TAG.G	0.48031	4717.57	13.0963
C.CT.TACGA	TCGTA.AG.G	0.4802	5079.22	14.3578
C.TCGTA.AC	GT.TACGA.G	0.48019	5010.17	14.1624
CT.ATACGA	TCGTAT.AG	0.48018	4642.23	12.8452
GTACGA.GA	TC.TCGTAC	0.48015	4277.69	11.9829
T.TTCGT.TA	TA.ACGAA.A	0.48013	4801.93	13.6975
TCGTAC..AA	TT..GTACGA	0.48012	4547.69	12.6429
GTA.ACGA.A	T.TCGT.TAC	0.48011	3822.21	10.8151
GTA.ACGAA	TTCGT.TAC	0.4801	3605.71	10.0126
CG.TACGAG	CTCGTA.CG	0.48007	4652.8	12.8692
CTGTACGA	TCGTACAG	0.48007	5196.23	13.876
GG.TCGT.TA	TA.ACGA.CC	0.48001	3843.64	10.8923
C.GTCGT.CC	GG.ACGAC.G	0.47999	2925.33	8.269
GG.TCGTA.A	T.TACGA.CC	0.47995	4066.87	11.8777
C.CGTATA.C	G.TATACG.G	0.47994	3822.76	11.0805
GT.T.TACGA	TCGTA.A.AC	0.47994	4905.59	13.5283
G.CTCGTA.C	G.TACGAG.C	0.47993	4621.23	13.1353
AC.T.TACGA	TCGTA.A.GT	0.47991	4277.69	12.0693
TCGT.CC.AA	TT.GG.ACGA	0.4799	2998.65	8.3691
GG.ACGA.CA	TG.TCGT.CC	0.47985	3085.58	8.5586
GTACGACA	TGTCGTAC	0.47982	4242.87	11.7677
T..TGTACGA	TCGTACA..A	0.47978	5260.72	14.6311
TGTACGAA	TTCGTACA	0.47978	5627.73	14.7058
CGTATAC.A	T.GTATACG	0.47975	3692.19	10.6526
AG.TACGAG	CTCGTA.CT	0.47972	4493.94	12.5029
A.C.TATACG	CGTATA.G.T	0.47971	3723.08	10.9094
CGGG.ACGA	TCGT.CCCG	0.47969	3288.1	8.9155
CT.T.TACGA	TCGTA.A.AG	0.47968	4712.35	13.1001
G.GT.TACGA	TCGTA.AC.C	0.47965	4951.89	14.0788
G.T.ATACGA	TCGTAT.A.C	0.47965	4493.99	12.969
C.C.TCGTAC	GTACGA.G.G	0.47962	4440.49	12.8379
CTCGTT.A.C	G.T.AACGAG	0.47962	4443.48	12.8453
GG.ACGACA	TGTCGT.CC	0.47958	2925.33	7.976
CA.T.TACGA	TCGTA.A.TG	0.47954	4749.12	13.183
CC.GG.ACGA	TCGT.CC.GG	0.47951	3148.62	8.895
TA.GTACGA	TCGTAC.TA	0.47949	4438.04	12.3709
A.CTCGT.CC	GG.ACGAG.T	0.47949	2803.55	7.8033
CC..GTACGA	TCGTAC..GG	0.47947	4611.62	12.7904
C.TT.TACGA	TCGTA.AA.G	0.47945	4180.04	12.2164
GT.GTACGA	TCGTAC.AC	0.47945	4368.05	12.2033
AT.TCGTA.A	T.TACGA.AT	0.47943	4907.17	13.9349
TC..GTACGA	TCGTAC..GA	0.47942	4476.97	12.4773
ATACGAG..A	T..CTCGTAT	0.47938	4473.7	12.8686
ATCGTACC	GGTACGAT	0.47935	4849.72	13.1581
T.G.GTACGA	TCGTAC.C.A	0.47934	4017.45	11.7422
CGG.ACGAC	GTCGT.CCG	0.47934	3031.05	8.2084
G.T.TCGTAC	GTACGA.A.C	0.47933	4789.85	13.6667
C..GTACGAC	GTCGTAC..G	0.47932	4977.38	14.0289
A..CTCGTTC	GAACGAG..T	0.4793	4217.38	12.2269
GTACGA.G.A	T.C.TCGTAC	0.47929	4277.69	12.4291
T..GTACGAA	TTCGTAC..A	0.47929	4746.96	13.5134
CGTCGTTC	GAACGACG	0.47928	3845.56	10.745
GA.GTACGA	TCGTAC.TC	0.47927	4175.47	11.7279
GT.TACGA.A	T.TCGTA.AC	0.47926	3631.38	10.6371
CC..CTCGTA	TACGAG..GG	0.47924	3948.87	11.1513
C.G.GTACGA	TCGTAC.C.G	0.47924	4605.56	13.2373
T.ATACGA.A	T.TCGTAT.A	0.47922	4544.9	12.9549
AG..TCGTAC	GTACGA..CT	0.4792	4062.46	11.4509
GCG.TACGA	TCGTA.CGC	0.4792	4144.78	11.4606
CCT.TACGA	TCGTA.AGG	0.4792	4669.92	12.7004
GT.ATACGA	TCGTAT.AC	0.47918	4404.61	12.2912
GTACGA..CA	TG..TCGTAC	0.47917	4460.31	12.4379
T.TCGTACA	TGTACGA.A	0.47915	5258.16	14.4522
CTTCGT.TA	TA.ACGAAG	0.4791	4189.39	11.763
A..TCGTACA	TGTACGA..T	0.47908	4929.18	13.9231
A.TCGT.TAC	GTA.ACGA.T	0.47907	4308.53	12.0846
GGCTCGTA	TACGAGCC	0.47893	4589.67	12.5849
A.C.TCGTAT	ATACGA.G.T	0.47892	4787.49	13.6613
CA.TCGT.TA	TA.ACGA.TG	0.47891	3268.59	9.1707
C.TTCGTAC	GTACGAA.G	0.47888	4506.37	12.7941
ATACGA..TC	GA..TCGTAT	0.47887	4108.01	11.5687
T..TCGTACA	TGTACGA..A	0.47886	4698.31	13.4014
CTCGTT.CC	GG.AACGAG	0.47885	3780.49	10.68
CT..TACGAG	CTCGTA..AG	0.47881	4146.73	11.6678
AT..TCGTAC	GTACGA..AT	0.47879	4659.52	12.8996
ACTCGTAT	ATACGAGT	0.47878	4661.6	12.7466
TC..ATACGA	TCGTAT..GA	0.47875	4601.27	12.7666
C.TCGT.CCC	GGG.ACGA.G	0.47873	3175.99	8.8519
GT.TCGTA.A	T.TACGA.AC	0.47872	3989.92	11.6685
ACT.TACGA	TCGTA.AGT	0.47872	4591.03	12.5233
CGTATA..AC	GT..TATACG	0.47865	3718.4	10.516
GC..GTACGA	TCGTAC..GC	0.47863	4996	13.6362
CG..ATACGA	TCGTAT..CG	0.47863	4079.53	11.4952
AG.TCGTA.A	T.TACGA.CT	0.47861	3987.52	11.6619
TCGT.TACA	TGTA.ACGA	0.47858	3226.92	8.7235
ACTCGT.TA	TA.ACGAGT	0.47857	3464.81	9.7606
AGGG.ACGA	TCGT.CCCT	0.47856	3322.61	9.0223
C..AAACGAG	CTCGTTT..G	0.47854	4713.77	13.4371
GC.CGTATA	TATACG.GC	0.47846	3543.76	9.9982
TTA.ACGAA	TTCGT.TAA	0.47846	3478.7	9.6399
A..CGTATAA	TTATACG..T	0.47845	4221.96	12.2387
CTCGTATC	GATACGAG	0.47843	4788.31	13.0256
ATACGA.C.A	T.G.TCGTAT	0.47837	4657.49	13.36
C.TCGTAC.C	G.GTACGA.G	0.47837	4187.87	12.0686
TA.TA.ACGA	TCGT.TA.TA	0.47832	3665.66	10.5334
AG.TACGA.C	G.TCGTA.CT	0.47828	4263.76	12.3955
GGG.ACGAC	GTCGT.CCC	0.47827	3446.29	9.5427
GGT.TACGA	TCGTA.ACC	0.47827	4063.38	11.2545
A..ATACGAC	GTCGTAT..T	0.47823	4772.79	13.5724
A.ATA.ACGA	TCGT.TAT.T	0.47823	4188.73	11.8314
A.GTACGAC	GTCGTAC.T	0.47818	4135.78	11.8719
CA..GTACGA	TCGTAC..TG	0.47818	4468.01	12.4562
ATACGA.CC	GG.TCGTAT	0.47815	4112.11	11.5666
C..GAACGAG	CTCGTTC..G	0.47813	4315	12.4758
AC..ATACGA	TCGTAT..GT	0.4781	4390.81	12.272
CATCGT.TA	TA.ACGATG	0.4781	3092.05	8.5604
G.CGTATAA	TTATACG.C	0.47809	3602.1	10.3871
A.GG.ACGAC	GTCGT.CC.T	0.47809	3015.05	8.6256
AT.TCGT.TA	TA.ACGA.AT	0.47808	3070.81	8.5076
ATA.ACGAC	GTCGT.TAT	0.47807	4021.62	11.1471
G.C.GTACGA	TCGTAC.G.C	0.47805	4325.81	12.5516
GA.CTCGTA	TACGAG.TC	0.47803	3733.34	10.5477
GA..TCGTAC	GTACGA..TC	0.478	4362.8	12.2044
G..GTCGTAC	GTACGAC..C	0.47797	4188.61	12.1525
C.GG.ACGAA	TTCGT.CC.G	0.47795	2760.72	7.657
T.CGTATAA	TTATACG.A	0.47794	4178.81	11.9831
ATACGA.GG	CC.TCGTAT	0.47792	4463.75	12.4318
AG..GTACGA	TCGTAC..CT	0.47786	4663.62	12.9088
A..TTATACG	CGTATAA..T	0.47782	4175.49	12.1184
CG.TCGT.CC	GG.ACGA.CG	0.47779	3595.37	10.1829
TA.GG.ACGA	TCGT.CC.TA	0.47778	3544.44	10.171
GT.TACGAA	TTCGTA.AC	0.47776	4570.23	12.6804
GTCGTAT.A	T.ATACGAC	0.47775	4524.22	12.8366
C.G.AACGAG	CTCGTT.C.G	0.4777	4112.17	11.9973
CT.TCGT.TA	TA.ACGA.AG	0.47768	2730.85	7.2612
T.GCTCGTA	TACGAGC.A	0.47768	4333.97	12.3749
AG..TCGTAT	ATACGA..CT	0.47768	3836.01	10.845
C.TA.ACGAC	GTCGT.TA.G	0.47765	4040.81	11.8441
AAACGAG..A	T..CTCGTTT	0.47763	4521.42	12.984
CT..GTACGA	TCGTAC..AG	0.47761	4551.59	12.652
GA..GTACGA	TCGTAC..TC	0.47759	4618.87	12.807
ATCGTTCC	GGAACGAT	0.47759	4674.63	12.7757
G.TCGT.TAC	GTA.ACGA.C	0.47759	2735.67	7.27
AAACGAG.G	C.CTCGTTT	0.47758	3481.23	10.0203
T.CT.TACGA	TCGTA.AG.A	0.47757	4158.63	12.1599
AACGAG..TC	GA..CTCGTT	0.47755	3149.66	8.7623
C.TCGTAT.C	G.ATACGA.G	0.47754	4284.54	12.3158
CTCGT.CCC	GGG.ACGAG	0.47753	2735.21	7.141
T..CGTATAA	TTATACG..A	0.47752	4015	11.6921
AT.TACGA.G	C.TCGTA.AT	0.47752	4530.05	13.0591
C.TATACG.C	G.CGTATA.G	0.4775	3858.47	11.1813
GATCGT.TA	TA.ACGATC	0.47749	4112.11	11.5666
TCGTAC..CA	TG..GTACGA	0.47746	4154.37	11.6873
CGTATAGC	GCTATACG	0.47745	3509.71	9.7944
ATACGAC.G	C.GTCGTAT	0.47744	4236.63	12.1308
CTCGTTC..A	T..GAACGAG	0.47743	4023.7	11.7156
A.ATACGA.A	T.TCGTAT.T	0.47742	3990.59	11.5459
AT.TACGAC	GTCGTA.AT	0.47742	4889.35	13.3921
A.GTACGA.C	G.TCGTAC.T	0.47741	4127.4	11.9111
T.T.ATACGA	TCGTAT.A.A	0.4774	4516.84	13.0245
A.GTACGA.A	T.TCGTAC.T	0.47736	4698.31	13.3145
T.C.GTACGA	TCGTAC.G.A	0.47733	4094.37	11.9498
TAGG.ACGA	TCGT.CCTA	0.47733	2649.36	6.7068
C.A.ATACGA	TCGTAT.T.G	0.47731	4521.11	13.0348
TA.ACGA.TA	TA.TCGT.TA	0.47729	4262.98	11.9923
TCGTA.A.CA	TG.T.TACGA	0.47729	3994.94	11.3408
C.ATACGA.C	G.TCGTAT.G	0.47729	3831.58	11.1055
C.TTCGT.TA	TA.ACGAA.G	0.47724	3364.72	9.8018
AT.ATACGA	TCGTAT.AT	0.47724	4343.37	12.1436
CGTCGTT.A	T.AACGACG	0.47722	3691.62	10.6509
CGTCGTA.C	G.TACGACG	0.47721	4307.87	12.31
CGTATAAA	TTTATACG	0.47721	3534.26	9.8669
ATTCGT.TA	TA.ACGAAT	0.47719	4559.89	12.6565
TCGTA.AGA	TCT.TACGA	0.47718	3899.93	10.8278
ATACGA.G.A	T.C.TCGTAT	0.47717	4466.06	12.9007
AG.TCGT.CC	GG.ACGA.CT	0.47715	2953.92	8.0953
A.C.GTACGA	TCGTAC.G.T	0.47713	4475.78	12.9245
CTCGTA.C.A	T.G.TACGAG	0.47711	4565.12	13.1408
GTTCGTA.A	T.TACGAAC	0.47709	4057.16	11.6656
AA.TA.ACGA	TCGT.TA.TT	0.47703	4285.76	12.2175
CCCTCGTA	TACGAGGG	0.47701	4473.7	12.3187
ATACGA.C.C	G.G.TCGTAT	0.477	4401.39	12.7411
AGCTCGTA	TACGAGCT	0.477	4043.66	11.2674
C..GTACGAA	TTCGTAC..G	0.47699	4535.26	13.0172
T.ATCGT.TA	TA.ACGAT.A	0.47699	3822.21	11.1981
C.GTACGA.C	G.TCGTAC.G	0.47699	4041.08	11.6822
CA..ATACGA	TCGTAT..TG	0.47699	4700.27	12.9915
C.CGTATA.G	C.TATACG.G	0.47697	3653.84	10.591
GGG.ACGA.A	T.TCGT.CCC	0.47695	2735.1	7.2678
ATACGA.G.C	G.C.TCGTAT	0.47694	4280.53	12.4364
A.G.TACGAG	CTCGTA.C.T	0.47693	4481.87	12.9394
CG.GTACGA	TCGTAC.CG	0.47691	4480.49	12.4713
ATACGA.CA	TG.TCGTAT	0.4769	4411.96	12.3088
A..AAACGAG	CTCGTTT..T	0.47689	3916.93	11.4231
CC.TCGT.CC	GG.ACGA.GG	0.47689	2598.13	6.732
ATACGA.GA	TC.TCGTAT	0.47685	4466.06	12.4373
T.GTACGAA	TTCGTAC.A	0.47683	4745.93	13.3508
C..ATACGAC	GTCGTAT..G	0.47683	4651.79	13.2932
CGG.ACGA.C	G.TCGT.CCG	0.47678	2697.1	7.1195
ATGTACGA	TCGTACAT	0.47676	4958.77	13.3895
ATCGTA.AA	TT.TACGAT	0.47675	4198.95	11.787
GT.TCGTAC	GTACGA.AC	0.47674	4653.19	12.8701
CTTCGTAC	GTACGAAG	0.47667	3960.07	11.0502
A.GTA.ACGA	TCGT.TAC.T	0.47667	3921.28	11.1295
C.C.CGTATA	TATACG.G.G	0.47666	3721.26	10.9041
G.ATA.ACGA	TCGT.TAT.C	0.47663	3519.86	9.9806
TCGTAC.AA	TT.GTACGA	0.47662	4397.99	12.2753
CG.TACGA.C	G.TCGTA.CG	0.47661	4813.46	13.7237
CC.TCGTA.C	G.TACGA.GG	0.4766	4299.39	12.4867
GG..ATACGA	TCGTAT..CC	0.47657	4524.22	12.5882
T.TACGA.CA	TG.TCGTA.A	0.47655	4039.64	11.8041
AT.TACGA.A	T.TCGTA.AT	0.47654	4362.53	12.6463
GG..GTACGA	TCGTAC..CC	0.47651	4187.83	11.772
TCGTA.C.CA	TG.G.TACGA	0.47649	4118.22	11.6646
ATACGA..AA	TT..TCGTAT	0.47647	4758.64	13.1219
TA.ACGAAA	TTTCGT.TA	0.47647	3530.76	9.9594
G.C.TCGTAC	GTACGA.G.C	0.47646	4317.81	12.5313
GG.ACGA.AA	TT.TCGT.CC	0.47645	2551.56	6.5398
CCTCGTA.C	G.TACGAGG	0.47644	3763.36	10.8578
GA..CTCGTA	TACGAG..TC	0.47644	4248.27	11.9234
A.G.TCGTAC	GTACGA.C.T	0.47643	3589.67	10.5101
C.T.ATACGA	TCGTAT.A.G	0.4764	4207.38	12.2478
CG.CTCGTA	TACGAG.CG	0.47639	4115.67	11.5758
A.GTCGT.TA	TA.ACGAC.T	0.47639	2594.13	6.953
CGTATAA.C	G.TTATACG	0.47638	3358.73	9.6353
A.AAACGAG	CTCGTTT.T	0.47637	3848.35	11.0978
CA.CGTATA	TATACG.TG	0.47636	3861.93	10.9048
A.TCGTAC.C	G.GTACGA.T	0.47634	4121.37	11.8953
C..CGTATAG	CTATACG..G	0.47634	3501.45	10.2036
AA.ATACGA	TCGTAT.TT	0.47631	4670.41	12.909
CT.TACGAA	TTCGTA.AG	0.4763	4160.49	11.69
A.CTCGTTT	AAACGAG.T	0.47629	3904.9	11.2545
AG.AACGAG	CTCGTT.CT	0.47628	3769.5	10.6493
A.TA.ACGAT	ATCGT.TA.T	0.47628	4262.98	12.4323
C.TCGTAAA	TTTACGA.G	0.47627	4893.66	13.6802
G.AT.TACGA	TCGTA.AT.C	0.47624	4215.16	12.3083
C.AG.TACGA	TCGTA.CT.G	0.47622	3666.86	10.7767
CGTATAA..C	G..TTATACG	0.47622	3987.62	11.6177
CA..TACGAG	CTCGTA..TG	0.47617	4248.27	11.9234
CA.ATACGA	TCGTAT.TG	0.47615	4234.81	11.8767
A.GAACGAC	GTCGTTC.T	0.47613	4082.93	11.7337
G.G.TCGTAC	GTACGA.C.C	0.47613	3987.52	11.6604
CC..ATACGA	TCGTAT..GG	0.47612	4148.29	11.6718
TCGT.CC.CA	TG.GG.ACGA	0.47608	3921.32	11.2599
ATTATACG	CGTATAAT	0.47608	3763.38	10.5203
AG.GTACGA	TCGTAC.CT	0.47606	4759.62	13.1086
G..GTACGAA	TTCGTAC..C	0.47606	3960.07	11.5423
GC..TCGTAC	GTACGA..GC	0.47605	4507.5	12.5491
C..CTCGTTC	GAACGAG..G	0.47604	3902.85	11.384
CG.CGTATA	TATACG.CG	0.47601	3929.34	11.0872
ATACGA..CC	GG..TCGTAT	0.476	4283.89	12.0116
CA.GTACGA	TCGTAC.TG	0.47599	4813.17	13.2265
GTCGT.CC.A	T.GG.ACGAC	0.47596	2374.08	5.9987
C.CTCGTT.A	T.AACGAG.G	0.47595	3602.07	10.4364
AAACGAGG	CCTCGTTT	0.47595	3897.93	10.8857
T.GTCGTA.A	T.TACGAC.A	0.47595	4794.04	13.533
AT.TACGA.C	G.TCGTA.AT	0.47593	4215.16	12.2699
C.CGTATAG	CTATACG.G	0.47582	3807.1	10.982
A.G.TCGTAT	ATACGA.C.T	0.4758	3784.5	11.0885
CTCGTA..AA	TT..TACGAG	0.47578	4145.64	11.665
A.TCGTA.AC	GT.TACGA.T	0.47577	4017.45	11.7438
T.C.ATACGA	TCGTAT.G.A	0.47576	3949.74	11.5562
ATA.ACGA.G	C.TCGT.TAT	0.47574	3172.77	8.8412
C.GCTCGTA	TACGAGC.G	0.47574	3410.57	9.7999
C.TCGTT.AG	CT.AACGA.G	0.47574	4710.09	13.4859
A.G.TACGAC	GTCGTA.C.T	0.47569	3991.53	11.6714
GTACGAC.A	T.GTCGTAC	0.47568	4141.88	11.8877
AC..TCGTTC	GAACGA..GT	0.47567	4315	12.088
TA..GTACGA	TCGTAC..TA	0.47567	4631.42	12.8356
CGTATAG.A	T.CTATACG	0.47566	4158.63	11.9311
A.TCGT.CCT	AGG.ACGA.T	0.47563	3291.2	9.2296
G.GTACGAC	GTCGTAC.C	0.47562	4017.45	11.5599
GTACGA..TA	TA..TCGTAC	0.47558	4426.45	12.3574
TCGTAAAA	TTTTACGA	0.47557	4774.83	12.9963
CCGG.ACGA	TCGT.CCGG	0.47553	2026.38	3.9656
A.GAACGA.C	G.TCGTTC.T	0.47553	4073.9	11.7698
A.GG.ACGAG	CTCGT.CC.T	0.4755	3229.95	9.3823
AC.TCGTAT	ATACGA.GT	0.4755	4130.49	11.6137
A.T.TCGTAT	ATACGA.A.T	0.47547	4153.47	12.1066
AG.TCGTAT	ATACGA.CT	0.47547	3784.5	10.6912
CGTACCG.A	T.CGGTACG	0.47547	3274.63	9.3628
C.TA.ACGAA	TTCGT.TA.G	0.47545	3917.42	11.5032
TA..ATACGA	TCGTAT..TA	0.47539	4158.63	11.6981
GTACGA..GA	TC..TCGTAC	0.47529	4175.47	11.7408
A.TCGTAC.G	C.GTACGA.T	0.47528	4285.55	12.3184
GA..ATACGA	TCGTAT..TC	0.47526	4376.86	12.2384
CTCGTA..TC	GA..TACGAG	0.47525	3940.82	11.1297
GTACGAAC	GTTCGTAC	0.47524	4311.08	11.9335
TCGTTCCA	TGGAACGA	0.47514	4709.37	12.8527
CGTATA..AA	TT..TATACG	0.47514	4257.92	11.9474
AC..GTACGA	TCGTAC..GT	0.47508	4505.52	12.5445
A.GAACGA.G	C.TCGTTC.T	0.47501	4039.63	11.6783
TA.GAACGA	TCGTTC.TA	0.47501	4045.18	11.3936
CC.ATACGA	TCGTAT.GG	0.475	3727.87	10.5322
TCGTAT.AA	TT.ATACGA	0.475	3824.78	10.8028
CC.TCGT.TA	TA.ACGA.GG	0.47499	3092.05	8.5808
C.C.ATACGA	TCGTAT.G.G	0.47489	4189.68	12.2016
CT.G.TCGTA	TACGA.C.AG	0.47488	4215.16	11.9124
ATACGA.CG	CG.TCGTAT	0.47488	4375.2	12.2206
C..TACGACG	CGTCGTA..G	0.47484	4060.29	11.8141
A.A.GTACGA	TCGTAC.T.T	0.47483	4135.39	12.0589
CTCGTAAA	TTTACGAG	0.47481	4591.03	12.588
A.TCGTA.AG	CT.TACGA.T	0.4748	4588.32	13.199
T.GT.TACGA	TCGTA.AC.A	0.47479	4017.45	11.7803
ATCGT.TA.G	C.TA.ACGAT	0.47479	3427.82	10.0358
AT.TCGTAT	ATACGA.AT	0.47479	3830.35	10.8182
CG.ATACGA	TCGTAT.CG	0.47472	4473.85	12.4557
ATACGA.G.G	C.C.TCGTAT	0.47469	4375.37	12.6762
CGTATAA.A	T.TTATACG	0.47468	4004.44	11.5251
CGTATAG..A	T..CTATACG	0.47467	3833.97	11.1903
ATCGTA.AG	CT.TACGAT	0.47466	3860.95	10.9021
GC.ATACGA	TCGTAT.GC	0.47465	4178.77	11.7362
T.A.ATACGA	TCGTAT.T.A	0.47462	4523.38	13.0403
CA.GAACGA	TCGTTC.TG	0.47458	4204.7	11.8014
CC..CGTATA	TATACG..GG	0.47456	3641.5	10.2952
AT..TACGAG	CTCGTA..AT	0.47451	4369.26	12.2201
G.G.TACGAC	GTCGTA.C.C	0.4745	4123.55	12.0275
CA.TCGTA.A	T.TACGA.TG	0.47449	3942.11	11.5364
CC.TATA.GA	TC.TATA.GG	0.47448	2575.72	6.6399
CC.CGTATA	TATACG.GG	0.47447	3339.94	9.3736
C.CTCGTTC	GAACGAG.G	0.47443	4315	12.3278
AC.ATACGA	TCGTAT.GT	0.4744	4158.63	11.6852
CT.TACGA.A	T.TCGTA.AG	0.4744	4221.01	12.2851
C.TCGT.CCA	TGG.ACGA.G	0.4744	3655.76	10.3432
GAG.TACGA	TCGTA.CTC	0.4744	3922.02	10.8865
AA..TACGAG	CTCGTA..TT	0.47439	4344.9	12.161
C.GAACGA.G	C.TCGTTC.G	0.47435	3851.02	11.1603
T.T.GTACGA	TCGTAC.A.A	0.47435	4773.66	13.6297
CT.TCGTAC	GTACGA.AG	0.47434	3947.96	11.1371
GT..CGTATA	TATACG..AC	0.47434	3489.84	9.8458
ATACGAAC	GTTCGTAT	0.47434	4188.69	11.634
C.T.TACGAA	TTCGTA.A.G	0.47431	4112.37	11.9978
C.GTCGTA.C	G.TACGAC.G	0.4743	4218.51	12.1476
ATACGAC..C	G..GTCGTAT	0.47429	4284.54	12.3987
AGC.TCGTA	TACGA.GCT	0.47428	3777.66	10.4968
GTACGA.A.A	T.T.TCGTAC	0.47426	4222.95	12.2882
CCTCGTT.C	G.AACGAGG	0.47426	3655.84	10.5462
G.A.ATACGA	TCGTAT.T.C	0.47425	4341.77	12.5918
CT.TA.ACGA	TCGT.TA.AG	0.47422	3208.36	9.0976
GG.GG.ACGA	TCGT.CC.CC	0.47421	2359.86	5.7877
AC..TCGTAT	ATACGA..GT	0.47419	3990.59	11.2623
TC.GTACGA	TCGTAC.GA	0.47418	4133.97	11.6225
G.TCGT.CCC	GGG.ACGA.C	0.47418	3608.14	10.2042
CAT.TACGA	TCGTA.ATG	0.47417	4453.46	12.2071
A.ATACGA.G	C.TCGTAT.T	0.47415	4711.64	13.3451
TA..CGTATA	TATACG..TA	0.47414	4263.73	11.9618
C.ATACGAC	GTCGTAT.G	0.47412	4144.78	11.8952
CTCGTA..GC	GC..TACGAG	0.47411	4454.66	12.4246
CTCGTTT.C	G.AAACGAG	0.4741	4103.54	11.7878
C.T.CTCGTA	TACGAG.A.G	0.47409	3991.93	11.6725
AT..TATACG	CGTATA..AT	0.47407	4105.26	11.5616
A.GT.TACGA	TCGTA.AC.T	0.47406	3905.46	11.4696
A.TCGTACA	TGTACGA.T	0.47402	4631.42	13.0883
ACTCGTA..A	T..TACGAGT	0.474	4139.99	12.0255
T.G.CTCGTA	TACGAG.C.A	0.47398	4460.31	12.8866
CATACGA.C	G.TCGTATG	0.47397	4261.33	12.1933
T.AACGA.GA	TC.TCGTT.A	0.47397	3678.11	10.7772
CATCGTA.A	T.TACGATG	0.47394	4076.25	11.7161
TACGAG..CA	TG..CTCGTA	0.47394	3970.7	11.2095
CC.GTACGA	TCGTAC.GG	0.47391	4443.38	12.3836
CC..TCGTAC	GTACGA..GG	0.47391	4137.62	11.6446
CC..GTCGTA	TACGAC..GG	0.47388	3413.88	9.6133
A.AT.TACGA	TCGTA.AT.T	0.47385	4079.55	11.9489
A.TCGT.TAG	CTA.ACGA.T	0.47384	4012.35	11.3297
ACC.TCGTA	TACGA.GGT	0.47382	3874.9	10.7609
GT.TA.ACGA	TCGT.TA.AC	0.47378	3103.3	8.7388
TATACG.GA	TC.CGTATA	0.47378	3630.52	10.2532
GG.ACGAA.A	T.TTCGT.CC	0.47375	2372.17	5.9733
AGTCGT.TA	TA.ACGACT	0.47373	3622.66	10.2304
C..TTCGTAC	GTACGAA..G	0.47373	4175.54	12.1185
ATACGAC..A	T..GTCGTAT	0.47372	4420.28	12.738
CCTCGTTC	GAACGAGG	0.4737	4048.81	11.2807
AA..TCGTAT	ATACGA..TT	0.47369	4123.55	11.6086
A..TACGAGG	CCTCGTA..T	0.47369	3817.07	11.1423
GA.TCGT.TA	TA.ACGA.TC	0.47367	3841.45	10.8862
GG..TCGTAC	GTACGA..CC	0.47364	3876.27	10.9553
TA.CGTATA	TATACG.TA	0.47364	3755.09	10.6089
A.CGTATAC	GTATACG.T	0.47363	3287.48	9.4049
A.TA.ACGAA	TTCGT.TA.T	0.47361	4233.58	12.3563
C.GTA.ACGA	TCGT.TAC.G	0.4736	3064.91	8.5082
ATA.ACGA.A	T.TCGT.TAT	0.47354	3171.1	8.8356
GT..ATACGA	TCGTAT..AC	0.47352	4022.48	11.3464
C.G.ATACGA	TCGTAT.C.G	0.47351	4232.6	12.3132
ATACGACC	GGTCGTAT	0.4735	4153.31	11.5457
C.GG.ACGAC	GTCGT.CC.G	0.47349	3255.67	9.4695
A.CGTATAA	TTATACG.T	0.47348	3960.48	11.4064
AC..CTCGTA	TACGAG..GT	0.47348	3789.42	10.7159
ACTCGTA..G	C..TACGAGT	0.47346	4408.75	12.7096
C.G.TCGTAC	GTACGA.C.G	0.47346	3940.82	11.5315
CTCG.TTAA	TTAA.CGAG	0.47345	3165.77	8.5278
CCTCGTT.A	T.AACGAGG	0.47344	3798.23	10.9569
AGT.TACGA	TCGTA.ACT	0.47343	4017.45	11.1364
ATCGT.TAC	GTA.ACGAT	0.4734	3386.12	9.3596
GTCGTAAA	TTTACGAC	0.47339	4917.85	13.3033
CGTACGAG	CTCGTACG	0.47338	4448.32	12.2595
AT..ATACGA	TCGTAT..AT	0.47337	3634.98	10.2763
AG.TCGTAC	GTACGA.CT	0.47337	3905.05	11.0218
A.GTCGTAC	GTACGAC.T	0.47337	4107.02	11.7969
TCGTA.A.AA	TT.T.TACGA	0.47336	3922.64	11.1462
A.TCGTA.CG	CG.TACGA.T	0.47335	4295.5	12.4767
GTACGA.CA	TG.TCGTAC	0.47329	4189.39	11.763
A.G.TCGTTC	GAACGA.C.T	0.47328	3604.83	10.5562
CTCGT.CA.C	G.TG.ACGAG	0.47328	4443.48	12.8881
CGTATAC..C	G..GTATACG	0.47327	3489.27	10.1657
A.C.ATACGA	TCGTAT.G.T	0.47327	4144.78	12.0837
C..CCTCGTA	TACGAGG..G	0.47325	3776.85	11.027
G..ATACGAC	GTCGTAT..C	0.47323	4144.78	12.0381
AA.TCGTA.A	T.TACGA.TT	0.47323	4285.21	12.4505
CTATACG..C	G..CGTATAG	0.47322	3509.71	10.2292
A.GGG.ACGA	TCGT.CCC.T	0.47321	3333.09	9.4006
CC.G.TACGA	TCGTA.C.GG	0.47318	4324.08	12.1842
TA.T.TACGA	TCGTA.A.TA	0.47317	4158.63	11.7686
CGTATAAC	GTTATACG	0.4731	4221.96	11.7163
GA.TCGTAC	GTACGA.TC	0.47308	3665.17	10.3534
GAT.TACGA	TCGTA.ATC	0.47307	3884.08	10.7855
AA..GTACGA	TCGTAC..TT	0.47305	3970.37	11.2087
CG.TCGTT.A	T.AACGA.CG	0.47305	4104.89	11.9796
A.TCGTAT.A	T.ATACGA.T	0.47303	4025.36	11.6399
T.A.CTCGTA	TACGAG.T.A	0.47301	3942.83	11.5371
T..TACGAGA	TCTCGTA..A	0.47301	3814.78	11.1357
G.ATACGAC	GTCGTAT.C	0.47298	3663.28	10.5681
G.TCGTA.AC	GT.TACGA.C	0.47297	3952.13	11.5642
A.TTATACG	CGTATAA.T	0.47297	3913.59	11.2784
AC.CGTATA	TATACG.GT	0.47297	3706.16	10.4706
G.CG.TACGA	TCGTA.CG.C	0.47297	4133.97	12.0946
TA.ACGATA	TATCGT.TA	0.47297	3189.8	8.8886
C.CGTATAC	GTATACG.G	0.47296	3489.27	10.0451
T.CGTCGTA	TACGACG.A	0.47295	3704.22	10.6875
C..GTCGTAC	GTACGAC..G	0.47289	4116	11.9623
AG..ATACGA	TCGTAT..CT	0.47285	4194.86	11.7897
C.CGG.ACGA	TCGT.CCG.G	0.47285	2697.1	7.1482
G.ATCGT.TA	TA.ACGAT.C	0.47285	3062.98	8.7727
TACGAG..AA	TT..CTCGTA	0.47281	4261.82	11.957
ATACGA..AG	CT..TCGTAT	0.4728	4265.76	11.9668
T.TACGA.TA	TA.TCGTA.A	0.47274	4176.53	12.1691
CG.TCGTA.C	G.TACGA.CG	0.47265	3927.91	11.4969
ATTCGTA.A	T.TACGAAT	0.47263	4162.35	11.9407
CG.TACGAC	GTCGTA.CG	0.47263	4068.15	11.4533
ATACGA..TA	TA..TCGTAT	0.47261	4137.44	11.6441
C.GTACGAA	TTCGTAC.G	0.47259	3715.63	10.7206
CCGTATAA	TTATACGG	0.47258	4500.83	12.3816
A..GTATACG	CGTATAC..T	0.47256	3301.48	9.564
A.TTCGTA.A	T.TACGAA.T	0.47255	3639.57	10.5486
T.ATACGAA	TTCGTAT.A	0.47254	4080.35	11.7269
ATCGT.TA.C	G.TA.ACGAT	0.47253	2975.16	8.4792
G.GTACGA.C	G.TCGTAC.C	0.47247	4189.39	12.0726
C.C.GTACGA	TCGTAC.G.G	0.47247	3843.61	11.2581
C..TACGAGC	GCTCGTA..G	0.47244	4071.79	11.8448
GT..TCGTAC	GTACGA..AC	0.47244	3676.93	10.3975
GA.ATACGA	TCGTAT.TC	0.47241	3835.22	10.8316
A.TTCGTAC	GTACGAA.T	0.4724	3822.58	11.0256
A.CGG.ACGA	TCGT.CCG.T	0.47239	2925.33	8.0124
A.T.TACGAA	TTCGTA.A.T	0.47239	4057.16	11.8499
GTCGTAC..A	T..GTACGAC	0.47238	3904.05	11.3873
TA.ACGA.AA	TT.TCGT.TA	0.47237	3226.92	9.0344
ATACGATG	CATCGTAT	0.47236	3648.82	10.1987
TA.G.TACGA	TCGTA.C.TA	0.47233	3709.78	10.5519
ATA.ACGA.C	G.TCGT.TAT	0.47232	2847.95	7.6963
ACTCGTA.C	G.TACGAGT	0.47231	4565.12	12.9333
GC..CGTATA	TATACG..GC	0.4723	3313.76	9.2989
AG.TATACG	CGTATA.CT	0.47228	3490.19	9.8376
A.A.GAACGA	TCGTTC.T.T	0.47227	4067.01	11.8764
AC.TCGTAC	GTACGA.GT	0.47226	3989.22	11.2467
G..TTCGTAC	GTACGAA..C	0.47225	3884.34	11.3322
G.A.TCGTAC	GTACGA.T.C	0.47224	3712.69	10.8789
A.GTACGAA	TTCGTAC.T	0.47223	3927.35	11.3162
T.GG.ACGAA	TTCGT.CC.A	0.4722	3456.1	10.1261
C.TCGTT.CG	CG.AACGA.G	0.47219	3700.37	10.8433
A.CGTATA.C	G.TATACG.T	0.47218	3593.39	10.4103
A.A.ATACGA	TCGTAT.T.T	0.47217	4248.9	12.3552
G.ACTCGTA	TACGAGT.C	0.47216	4176.53	11.9772
GG.ACGAC.A	T.GTCGT.CC	0.47215	2336.94	5.8094
ATACGA.A.C	G.T.TCGTAT	0.47211	4167.79	12.1443
AG..TACGAG	CTCGTA..CT	0.4721	4055.42	11.4326
A..GTCGTAT	ATACGAC..T	0.4721	4123.55	11.9822
GTT.AACGA	TCGTT.AAC	0.47209	4009.19	11.115
CG..TACGAG	CTCGTA..CG	0.47208	4193.42	11.7861
CTTCGT.CC	GG.ACGAAG	0.47206	1961.45	3.7611
CTCGT.CAA	TTG.ACGAG	0.47205	3305.12	9.108
GCT.AACGA	TCGTT.AGC	0.47199	3835.91	10.6558
AAACGAG..G	C..CTCGTTT	0.47198	3742.78	10.9285
A.CTCGTA.G	C.TACGAG.T	0.47195	3664.09	10.6213
C..TCGTAAA	TTTACGA..G	0.47192	4199.06	12.1796
CA.G.ACGAG	CTCGT.C.TG	0.47191	4024.38	11.419
CCGTATA..A	T..TATACGG	0.4719	4272.11	12.3671
AG.TCGT.TA	TA.ACGA.CT	0.4719	2590.71	6.7016
GG.G.TACGA	TCGTA.C.CC	0.47187	4046.95	11.4786
ATACGAC.A	T.GTCGTAT	0.47186	4316.34	12.3311
C.GAACGAG	CTCGTTC.G	0.47185	3992.39	11.4927
AACGAC..GT	AC..GTCGTT	0.4718	2839.03	7.6653
C.GTATACG	CGTATAC.G	0.4718	3489.27	10.0451
T.AACGAG.A	T.CTCGTT.A	0.47176	3885.56	11.257
A.GAACGA.A	T.TCGTTC.T	0.47176	4094.39	11.8241
G..CGTATAA	TTATACG..C	0.47174	3393.13	9.8618
AA.GAACGA	TCGTTC.TT	0.47174	4010.78	11.3036
ATT.AACGA	TCGTT.AAT	0.4717	3789.53	10.5294
CGTCGTA..A	T..TACGACG	0.47167	4122.31	11.9789
CTCGTA.GA	TC.TACGAG	0.47166	4274.77	11.9757
G.G.GTACGA	TCGTAC.C.C	0.47161	4189.39	12.2009
CTCGTA.CC	GG.TACGAG	0.47161	3667.11	10.359
ATA.ACGAA	TTCGT.TAT	0.47161	2301.31	5.3459
C.C.TCGTTC	GAACGA.G.G	0.4716	3614.37	10.5851
TACGAC..AA	TT..GTCGTA	0.47159	3365.25	9.4617
GG.ACGA.AC	GT.TCGT.CC	0.47157	2907.2	7.926
C.ATCGTA.A	T.TACGAT.G	0.47157	4198.95	12.0973
C.TATACGG	CCGTATA.G	0.47155	4152.94	11.9164
AT.GG.ACGA	TCGT.CC.AT	0.47155	3171.08	8.9716
CAG.TACGA	TCGTA.CTG	0.47153	3457.29	9.5758
CC.TA.ACGA	TCGT.TA.GG	0.47153	3711.12	10.6662
AT..TACGAC	GTCGTA..AT	0.47151	3826.97	10.82
CCGTCGTA	TACGACGG	0.4715	4135.78	11.5017
GG.CTCGTA	TACGAG.CC	0.47148	3683.78	10.4068
GATA.ACGA	TCGT.TATC	0.47147	3576.95	9.7766
GTACGA.AA	TT.TCGTAC	0.47147	4376.66	12.2241
A.ATACGAC	GTCGTAT.T	0.47146	4316.34	12.3311
CTCGTA..GA	TC..TACGAG	0.47146	4127.35	11.6183
CCCGTATA	TATACGGG	0.47145	4279.75	11.8577
GTCGT.CCA	TGG.ACGAC	0.47144	3015.05	8.1533
G.GTA.ACGA	TCGT.TAC.C	0.47144	2679.83	7.0799
G.AACGAGC	GCTCGTT.C	0.47142	3311.26	9.4823
CGTATA.CA	TG.TATACG	0.4714	3826.53	10.8077
CC.TCGTTC	GAACGA.GG	0.47139	4039.63	11.3791
T.TACGAAA	TTTCGTA.A	0.47137	3980.15	11.4597
AGG.ACGAC	GTCGT.CCT	0.47135	2197.23	4.8649
C.A.CTCGTA	TACGAG.T.G	0.47135	3438.69	10.0398
TCGTAC.CA	TG.GTACGA	0.47134	3848.56	10.8682
C.AAACGA.G	C.TCGTTT.G	0.47131	3687.73	10.691
GC..ATACGA	TCGTAT..GC	0.47131	3617.37	10.225
C.CGTCGT.C	G.ACGACG.G	0.47131	3617.48	10.4826
TC.ATACGA	TCGTAT.GA	0.47126	3804.25	10.7461
A..CTATACG	CGTATAG..T	0.47126	3725.14	10.8771
C.A.TCGTAC	GTACGA.T.G	0.47124	4175.54	12.1646
A.T.AAACGA	TCGTTT.A.T	0.47118	3758.72	11.0137
AT.AACGAG	CTCGTT.AT	0.47115	3545.53	10.0034
GTATACG..A	T..CGTATAC	0.47113	3313.76	9.6044
A.A.TCGTAC	GTACGA.T.T	0.47113	3920.06	11.4737
C.CG.AACGA	TCGTT.CG.G	0.47112	3924.11	11.5219
CGTTCCT.A	T.AGGAACG	0.47111	2787.93	7.6336
GG.GTACGA	TCGTAC.CC	0.47109	3450.67	9.7175
A.GTCGTAT	ATACGAC.T	0.47108	3824.78	11.0317
C.GGGAACG	CGTTCCC.G	0.47107	3087.62	8.7308
T..CCTCGTA	TACGAGG..A	0.47106	3942.83	11.4948
GAC..TCGTA	TACGA..GTC	0.47106	3584.23	9.883
C.TCG.ATAA	TTAT.CGA.G	0.47106	2929.02	8.0258
GCGTCGTA	TACGACGC	0.471	3991.53	11.1325
A.ATACGAA	TTCGTAT.T	0.47097	4295.67	12.2795
TCGTAT..CA	TG..ATACGA	0.47096	3982.3	11.2404
CG.G.TACGA	TCGTA.C.CG	0.47094	3444.12	9.7604
C.CTCGTT.C	G.AACGAG.G	0.47094	3392.26	9.7863
AGTCGTA.A	T.TACGACT	0.47093	4017.45	11.5599
AC..TACGAG	CTCGTA..GT	0.47091	4114.63	11.5857
G..CGTCGTA	TACGACG..C	0.47089	3991.53	11.6283
G.TTTACGA	TCGTAAA.C	0.47088	4045.07	11.6335
AT.TCGT.CC	GG.ACGA.AT	0.47087	2871.88	7.7961
A.TT.AACGA	TCGTT.AA.T	0.47084	3535.29	10.3751
GG.TCGTAC	GTACGA.CC	0.47083	3716.64	10.5004
C..CGTTCCC	GGGAACG..G	0.47083	3219.14	9.2894
C.TCGTT.AA	TT.AACGA.G	0.47082	3701.69	10.8472
C.C.CTCGTA	TACGAG.G.G	0.47081	3656.28	10.7113
G.G.ATACGA	TCGTAT.C.C	0.4708	3540.18	10.3582
CC..TACGAG	CTCGTA..GG	0.47077	4255.12	11.9404
A.GAACGAA	TTCGTTC.T	0.47077	4068.91	11.6967
G.C.ATACGA	TCGTAT.G.C	0.47077	3961.78	11.5895
CGGTACG.C	G.CGTACCG	0.47075	3637.94	10.4935
G.GTACGA.A	T.TCGTAC.C	0.47075	3419.02	9.8715
AC.GTACGA	TCGTAC.GT	0.47071	3860.95	10.9021
C.CATACGA	TCGTATG.G	0.47071	4135.3	11.8706
C.TCGTA.CG	CG.TACGA.G	0.4707	3962.65	11.5933
CGTATAA..A	T..TTATACG	0.47069	3339.6	9.6889
ATACGAA..A	T..TTCGTAT	0.47069	4117.44	11.9661
A..CGTCGTA	TACGACG..T	0.47068	4133.37	12.0081
G.TACGAG.A	T.CTCGTA.C	0.47067	3622.46	10.4975
A.G.ACGACG	CGTCGT.C.T	0.47066	3050.68	8.7296
A.T.TATACG	CGTATA.A.T	0.47065	3685.79	10.7993
A.C.TACGAG	CTCGTA.G.T	0.47064	4274.77	12.4217
GA.TCGT.CC	GG.ACGA.TC	0.47061	2902.39	7.9084
T.TCGT.CCA	TGG.ACGA.A	0.47057	3284.12	9.2068
C.TACGAGC	GCTCGTA.G	0.47056	4130.56	11.8583
T.A.GAACGA	TCGTTC.T.A	0.47054	3572.42	10.4574
CTCGTTC.C	G.GAACGAG	0.47053	3836.99	11.066
GC..CTCGTA	TACGAG..GC	0.4705	3165.49	8.8153
TCGTAT..AA	TT..ATACGA	0.47049	3878.35	10.9609
AACTCGTA	TACGAGTT	0.47048	4189.68	11.6364
A..ATACGAA	TTCGTAT..T	0.47046	4188.69	12.1527
CTTCGTTC	GAACGAAG	0.47046	4024.87	11.219
CA.GG.ACGA	TCGT.CC.TG	0.47045	2870.62	7.899
C..TTATACG	CGTATAA..G	0.47045	3544.46	10.3364
AGATACGA	TCGTATCT	0.47044	4669.4	12.764
CT..TCGTAC	GTACGA..AG	0.47044	4162.35	11.7075
TA.ATACGA	TCGTAT.TA	0.47042	4342.4	12.1412
CCTCGTA..C	G..TACGAGG	0.47039	3763.36	10.9881
G.AACGAG.C	G.CTCGTT.C	0.47033	3252.59	9.3309
GTCG.ATAA	TTAT.CGAC	0.47031	2432.83	5.8349
G..TTTACGA	TCGTAAA..C	0.47029	4690.29	13.3828
C.G.TATACG	CGTATA.C.G	0.47026	2680.16	7.3125
CGTATA.C.A	T.G.TATACG	0.47025	3278.33	9.5172
GA.TCGTA.A	T.TACGA.TC	0.47025	3633.35	10.6431
T.ATA.ACGA	TCGT.TAT.A	0.47024	3427.82	9.6987
G.CGG.ACGA	TCGT.CCG.C	0.47022	2359.86	5.7272
G..CTCGTTC	GAACGAG..C	0.4702	4023.7	11.7156
AT.CGTATA	TATACG.AT	0.47017	4068.36	11.4539
G.TTCGTAC	GTACGAA.C	0.47016	3637.46	10.4921
A.TCGTAC.A	T.GTACGA.T	0.47014	4323.09	12.4129
CG.AACGAG	CTCGTT.CG	0.47013	3515.2	9.9128
AA..ATACGA	TCGTAT..TT	0.47012	4262.98	11.9599
CGTATA..AG	CT..TATACG	0.47007	3486.69	9.8363
G.TACGACC	GGTCGTA.C	0.47005	4152.81	11.916
TAAACG..GA	TC..CGTTTA	0.47005	3464.22	9.768
C..TACGAGG	CCTCGTA..G	0.47	4041.81	11.7645
T..TCTCGTA	TACGAGA..A	0.46999	3440.93	10.014
ATACGAC..G	C..GTCGTAT	0.46998	3862.74	11.2716
TAT.TACGA	TCGTA.ATA	0.46997	3761.15	10.4513
ATACGA..TG	CA..TCGTAT	0.46994	3775.3	10.6764
AA.GTACGA	TCGTAC.TT	0.46994	3963.64	11.1789
CT.AACGAG	CTCGTT.AG	0.46993	4052.27	11.4121
CATA.ACGA	TCGT.TATG	0.46992	3427.82	9.3411
CGTACCGC	GCGGTACG	0.46991	3086.03	8.4563
G.GCTCGTA	TACGAGC.C	0.46988	3710.08	10.7045
CTCGTTCA	TGAACGAG	0.46986	4317	11.9478
CA..GAACGA	TCGTTC..TG	0.46985	3616.8	10.2233
ATCGTA.A.A	T.T.TACGAT	0.46984	3874.34	11.3453
CT.AACGA.C	G.TCGTT.AG	0.46979	3326.51	9.6767
G.TCTCGTA	TACGAGA.C	0.46979	3588.33	10.3459
CC.T.TACGA	TCGTA.A.GG	0.46978	3831.1	10.8947
A..TACGACG	CGTCGTA..T	0.46977	4134.57	12.0112
A.G.TATACG	CGTATA.C.T	0.46977	3897.69	11.411
ATACGAA..C	G..TTCGTAT	0.46976	3981.21	11.6002
A.A.CTCGTA	TACGAG.T.T	0.46975	3746.44	10.9779
A.G.ATACGA	TCGTAT.C.T	0.46975	4049.36	11.8288
AA.TCGTAC	GTACGA.TT	0.46975	4249.9	11.9142
GG.ATACGA	TCGTAT.CC	0.46974	3457.13	9.7372
AG.TACGAC	GTCGTA.CT	0.46972	3761.15	10.626
A.T.TCGTAC	GTACGA.A.T	0.46971	3561.11	10.4227
C.CCTCGTA	TACGAGG.G	0.46969	3966.12	11.4217
A.GCTCGTA	TACGAGC.T	0.46969	4011.96	11.5452
AG..CGTATA	TATACG..CT	0.46968	3269.93	9.1582
CTCGT.CA.A	T.TG.ACGAG	0.46968	3388.32	9.9084
C.T.CGTATA	TATACG.A.G	0.46966	3372.15	9.826
T.GC.TCGTA	TACGA.GC.A	0.46962	3178.67	9.2064
A.CGTATA.G	C.TATACG.T	0.46961	3362.69	9.6915
GAACGA.G.A	T.C.TCGTTC	0.46961	3659	10.7194
AAT.TACGA	TCGTA.ATT	0.46957	3743.44	10.4022
CGTCGTA..C	G..TACGACG	0.46955	3952.22	11.5207
ATACGA.AC	GT.TCGTAT	0.46955	3479.76	9.806
A.GTACGA.T	A.TCGTAC.T	0.46949	4178.49	12.0443
TACGACGA	TCGTCGTA	0.46946	3755.64	10.4989
G.GG.ACGAA	TTCGT.CC.C	0.46945	3446.73	10.0963
CGC.TCGTA	TACGA.GCG	0.46944	4147.63	11.4678
CTCGTTT.A	T.AAACGAG	0.46942	3456.7	9.9443
G.CGTCGTA	TACGACG.C	0.46941	3958.22	11.4003
G.TACGA.CA	TG.TCGTA.C	0.46936	3918.77	11.4714
AG.G.TACGA	TCGTA.C.CT	0.46935	3839.51	10.9181
G.CTCGTTC	GAACGAG.C	0.46932	3897.38	11.2338
CGTATA.TA	TA.TATACG	0.4693	3553.12	10.026
A.G.AACGAG	CTCGTT.C.T	0.46929	3252.59	9.4309
G.GTACGAA	TTCGTAC.C	0.46929	3746.84	10.8105
G.AACGAGA	TCTCGTT.C	0.46928	3687.21	10.6381
AC..TATACG	CGTATA..GT	0.46927	3027.08	8.3429
CGTATA.CC	GG.TATACG	0.46925	3140.33	8.7238
CTCGTT.A.A	T.T.AACGAG	0.46925	3824.61	11.2039
GTACGA..AA	TT..TCGTAC	0.46925	4258.82	11.9496
TCGTACGA	TCGTACGA	0.46924	4327.61	11.9734
ATCGT.TA.A	T.TA.ACGAT	0.46918	3095.31	8.9143
ATACGAC.C	G.GTCGTAT	0.46916	4021.62	11.5711
TA.CTCGTA	TACGAG.TA	0.46916	3892.83	10.9888
AC..AAACGA	TCGTTT..GT	0.46914	3897.8	11.0138
GCTCGT.CA	TG.ACGAGC	0.46911	2218.94	5.0617
AAACGA.G.A	T.C.TCGTTT	0.4691	3825.97	11.2078
C.G.TACGAC	GTCGTA.C.G	0.4691	4106.46	11.9821
G.GTCGTA.C	G.TACGAC.C	0.46906	3444.12	9.9507
T.AT.TACGA	TCGTA.AT.A	0.46905	3699.77	10.8749
ATACGA.AG	CT.TCGTAT	0.46904	3620.91	10.2253
C.TCGTTT.A	T.AAACGA.G	0.46902	3736.66	10.8338
ATACGA..GA	TC..TCGTAT	0.46902	3880.45	10.9666
CA..TTCGTA	TACGAA..TG	0.46901	3068.94	8.488
ATACGA.C.G	C.G.TCGTAT	0.46901	3779.3	11.0735
G.C.CTCGTA	TACGAG.G.C	0.46898	3807.1	11.1537
C.CGTCGTA	TACGACG.G	0.46897	4129.93	11.8567
G.A.GTACGA	TCGTAC.T.C	0.46895	4196.83	12.2203
AG.TCGTA.C	G.TACGA.CT	0.46892	3991.83	11.6737
ATACGA..GG	CC..TCGTAT	0.46891	3779.3	10.6876
T.TGG.ACGA	TCGT.CCA.A	0.4689	3493.78	9.9015
AG..GTCGTA	TACGAC..CT	0.4689	2963.64	8.1192
GAACGA.CA	TG.TCGTTC	0.46878	3745.45	10.5818
AGTA.ACGA	TCGT.TACT	0.46877	2735.67	7.0346
CT.TCGT.CC	GG.ACGA.AG	0.46877	2830.22	7.6409
CGTATACC	GGTATACG	0.46875	3278.33	9.085
G.TATACG.A	T.CGTATA.C	0.46873	3393.13	9.7891
G..CGTATAC	GTATACG..C	0.46871	3532.63	10.3
G.TACGA.GC	GC.TCGTA.C	0.46869	3676.06	10.7711
C.AAACGA.A	T.TCGTTT.G	0.46867	3511.59	10.1608
ATCGTAT.A	T.ATACGAT	0.46865	3736.98	10.7822
C.TCGTA.CA	TG.TACGA.G	0.46865	4096.63	11.9575
AA.CTCGTA	TACGAG.TT	0.46862	3822.67	10.797
G.CTCGTT.A	T.AACGAG.C	0.46861	3769.52	10.9286
A..CGGTACG	CGTACCG..T	0.46858	3280.04	9.4932
GC.TA.ACGA	TCGT.TA.GC	0.46854	3162.52	8.9425
AG.TACGA.G	C.TCGTA.CT	0.46853	3676.06	10.7711
ATACGACA	TGTCGTAT	0.46852	3761.15	10.5141
A.CGTATAG	CTATACG.T	0.46851	3674.39	10.6007
G.G.TACGAA	TTCGTA.C.C	0.46849	3893.5	11.3992
ATCGT.CCG	CGG.ACGAT	0.46849	3739.79	10.3921
T..ATACGAA	TTCGTAT..A	0.46847	3878.35	11.3155
ATCGTA.A.G	C.T.TACGAT	0.46846	3569.47	10.4483
A.CTCGTT.A	T.AACGAG.T	0.46843	3854.34	11.1697
CA.TCGTAC	GTACGA.TG	0.46843	3774.83	10.6642
GG.ACGACC	GGTCGT.CC	0.46841	1760.17	2.6194
C.C.TACGAG	CTCGTA.G.G	0.46841	4157.15	12.1163
CGTATA.G.A	T.C.TATACG	0.4684	3508.5	10.2598
CG.TCGTTC	GAACGA.CG	0.46838	3964.05	11.18
T.AACGAGA	TCTCGTT.A	0.46837	3789.53	10.9322
GGGG.ACGA	TCGT.CCCC	0.46833	2735.21	7.0329
G.ATACGA.A	T.TCGTAT.C	0.4683	3617.96	10.4841
CC.TCGTT.A	T.AACGA.GG	0.46828	3840.68	11.2509
CTGG.ACGA	TCGT.CCAG	0.46826	2670.78	6.7892
AAACGAC.A	T.GTCGTTT	0.46824	3682.12	10.6232
CTCGTTT..C	G..AAACGAG	0.46824	3726.08	10.8799
CT..ATACGA	TCGTAT..AG	0.46822	3953.36	11.1633
A.A.ACGAGC	GCTCGT.T.T	0.46822	2822.29	7.878
C.TTCGT.CC	GG.ACGAA.G	0.46822	2735.1	7.5325
AT..CGTATA	TATACG..AT	0.4682	3462.21	9.7618
A..TTTACGA	TCGTAAA..T	0.46819	3905.46	11.3912
CT..CGTATA	TATACG..AG	0.46818	3521.14	9.9401
A.C.CGTATA	TATACG.G.T	0.46814	3352.73	9.7628
G.CC.TCGTA	TACGA.GG.C	0.46812	3749.92	11.0229
C.AAACGAG	CTCGTTT.G	0.46811	3819.65	11.0173
TACGAG.CA	TG.CTCGTA	0.4681	3277.56	9.1748
GC.GAACGA	TCGTTC.GC	0.4681	3279.59	9.1813
AC.GG.ACGA	TCGT.CC.GT	0.46809	2670.78	7.1214
A.TCGT.CCG	CGG.ACGA.T	0.46809	3090.17	8.5616
C.TTATACG	CGTATAA.G	0.46806	3393.13	9.7448
G.TACGA.CC	GG.TCGTA.C	0.46806	3908.85	11.4436
AT..AAACGA	TCGTTT..AT	0.46801	3554.02	10.0383
ATACGA..AC	GT..TCGTAT	0.4679	4167.58	11.7208
A.TTCGTAT	ATACGAA.T	0.4679	3741.87	10.7962
G.AACGAG.A	T.CTCGTT.C	0.46785	3661.75	10.6144
A.TCGTAT.G	C.ATACGA.T	0.46785	4021.14	11.6286
ATACGAA.C	G.TTCGTAT	0.46784	3508.9	10.1054
CG..TATACG	CGTATA..CG	0.46784	3339.94	9.382
A.GAACGA.T	A.TCGTTC.T	0.46781	3851.65	11.1621
CTATACG..A	T..CGTATAG	0.46779	3478.37	10.1317
C.G.CTCGTA	TACGAG.C.G	0.46778	3403.27	9.9265
GC.GG.ACGA	TCGT.CC.GC	0.46775	2026.38	4.146
G.TCGTA.CA	TG.TACGA.C	0.46774	3868.2	11.3291
A.T.AACGAG	CTCGTT.A.T	0.46772	3659	10.7194
CGTATA.TC	GA.TATACG	0.46772	3095.48	8.5721
CGTATAG.C	G.CTATACG	0.46766	3449.78	9.9228
T..CGTCGTA	TACGACG..A	0.46765	3649.34	10.6535
ACT..TACGA	TCGTA..AGT	0.46761	3826.82	10.56
ATTCGTAC	GTACGAAT	0.4676	3715.63	10.3874
C.TG.TACGA	TCGTA.CA.G	0.4676	3923.06	11.519
A.TCGT.CCC	GGG.ACGA.T	0.46759	3058.05	8.4508
CTCGTT.C.C	G.G.AACGAG	0.46755	3777.81	11.0691
A..GCTCGTA	TACGAGC..T	0.46753	3685.61	10.7611
ATACGA..CA	TG..TCGTAT	0.4675	3308.87	9.2833
G.AGG.ACGA	TCGT.CCT.C	0.46748	2860.69	7.7747
CGG.ACGAA	TTCGT.CCG	0.46748	2697.1	6.9952
A.G.CTCGTA	TACGAG.C.T	0.46746	3277.56	9.5146
TATACG..CA	TG..CGTATA	0.46746	3069.18	8.4889
CTCGTT.C.A	T.G.AACGAG	0.46744	3369.92	9.8188
CGCTCGTA	TACGAGCG	0.46743	4020.19	11.2069
T.C.CTCGTA	TACGAG.G.A	0.46743	3501.29	10.2373
AC.TCGTTC	GAACGA.GT	0.46743	3692.95	10.433
A.GTCG.ATA	TAT.CGAC.T	0.46741	2678.57	7.0464
GTACGAAA	TTTCGTAC	0.46741	3561.11	9.9456
T..GCTCGTA	TACGAGC..A	0.46736	4115.67	11.9614
C..CATACGA	TCGTATG..G	0.46734	4148.29	12.0473
G.A.CGTATA	TATACG.T.C	0.46734	3364.07	9.7997
T.TACGA.AA	TT.TCGTA.A	0.46733	3757	11.0096
CTG.TACGA	TCGTA.CAG	0.46733	3923.06	10.8893
CG..CGTATA	TATACG..CG	0.46732	3578.02	10.1094
AAACGAG.A	T.CTCGTTT	0.46732	3897.93	11.2353
T..CCGTATA	TATACGG..A	0.46732	3833.97	11.1903
G.TACGAC.A	T.GTCGTA.C	0.4673	3985.92	11.5333
CG.T.AACGA	TCGTT.A.CG	0.46729	3237.84	9.1025
GC.TCGT.CC	GG.ACGA.GC	0.46727	2965.46	8.1368
TCGTAT.CA	TG.ATACGA	0.46726	3508.9	9.8939
G.C.TCGTTC	GAACGA.G.C	0.46726	3845.56	11.2637
G.CGTATAC	GTATACG.C	0.46724	3573.67	10.3019
ATACGA.A.G	C.T.TCGTAT	0.46721	3761.15	11.0208
GTACGAA..A	T..TTCGTAC	0.46721	3960.07	11.5423
GA.C.TCGTA	TACGA.G.TC	0.46717	3529.57	10.0214
A..TTCGTAC	GTACGAA..T	0.46716	3539.54	10.3213
G.CGTATA.A	T.TATACG.C	0.46716	3411.76	9.8484
C..CGTACCG	CGGTACG..G	0.46705	3754.61	10.9628
AT.TCGTAC	GTACGA.AT	0.46703	3585.24	10.1209
CA.ACGAGC	GCTCGT.TG	0.46703	3047.24	8.4065
AAACGACA	TGTCGTTT	0.46702	3645.41	10.189
A.TTCGT.TA	TA.ACGAA.T	0.467	3046.52	8.7136
A..ACTCGTA	TACGAGT..T	0.467	3407.63	9.9082
A..TTCGTAT	ATACGAA..T	0.46698	3396.49	9.8726
A..ATCGTAC	GTACGAT..T	0.46697	3570.08	10.4147
CTCGTTT..A	T..AAACGAG	0.46696	3746.19	10.9384
G.A.CTCGTA	TACGAG.T.C	0.46695	3659.72	10.7216
GG.ACGAAC	GTTCGT.CC	0.46692	3010.49	8.2785
TACGAGCA	TGCTCGTA	0.46691	3732.91	10.4357
ATACGA.TA	TA.TCGTAT	0.46691	4219.76	11.8391
AT.CTCGTA	TACGAG.AT	0.46691	4279.03	11.9862
C.T.AACGAG	CTCGTT.A.G	0.4669	3550.32	10.3895
TACGAG.GA	TC.CTCGTA	0.46689	3834.02	10.8283
C.ATACGA.A	T.TCGTAT.G	0.46688	3399.81	9.8104
ATACGA..GC	GC..TCGTAT	0.46687	3453.28	9.7345
CCTCGT.CA	TG.ACGAGG	0.46683	2785.98	7.4613
GAT..TACGA	TCGTA..ATC	0.46682	3696.84	10.2028
A.G.CGTATA	TATACG.C.T	0.46681	2810.42	7.8318
AC.TCGTT.A	T.AACGA.GT	0.4668	3711.76	10.8769
GC.G.TACGA	TCGTA.C.GC	0.46678	3453.28	9.7887
GTCGTAT..A	T..ATACGAC	0.46676	3761.15	10.9818
ATCGT.CC.C	G.GG.ACGAT	0.46676	3634.25	10.6786
TACGAGTA	TACTCGTA	0.46675	4060.33	11.3102
CTCGTTC.A	T.GAACGAG	0.46675	3775.94	10.8936
C..TACGAGA	TCTCGTA..G	0.46675	3509.29	10.2279
AG..TATACG	CGTATA..CT	0.46674	3067.1	8.4817
CCG.TACGA	TCGTA.CGG	0.46674	3343.29	9.2273
AT..TTCGTA	TACGAA..AT	0.46674	3918.36	11.0693
CGTATA..CC	GG..TATACG	0.46674	3449.78	9.7238
GT..TACGAC	GTCGTA..AC	0.46674	4035.75	11.3812
G.TCGTTT.A	T.AAACGA.C	0.46672	2775.55	7.6129
A..AACGAGC	GCTCGTT..T	0.46671	3280.7	9.4954
ATT..ACGAG	CTCGT..AAT	0.46671	2955.68	7.89
TATACG.CA	TG.CGTATA	0.46668	3323.9	9.3228
T.A.CGTATA	TATACG.T.A	0.46667	3328.31	9.6828
T.TT.AACGA	TCGTT.AA.A	0.46666	3492.99	10.2428
AG.ATACGA	TCGTAT.CT	0.46666	3895.87	10.997
A.GTCGT.CC	GG.ACGAC.T	0.46665	2857.64	8.0126
AC..CGTATA	TATACG..GT	0.46664	3196.19	8.9172
G.A.GAACGA	TCGTTC.T.C	0.46663	4046.93	11.8222
AG.T.AACGA	TCGTT.A.CT	0.46662	3410.88	9.6571
TATA.ACGA	TCGT.TATA	0.46661	3126.39	8.3998
GTACGA.TA	TA.TCGTAC	0.46657	4069.41	11.4566
A.GATACGA	TCGTATC.T	0.46656	3676.06	10.6055
C.AT.TACGA	TCGTA.AT.G	0.46655	3708.12	10.8997
C.G.TCGTTC	GAACGA.C.G	0.46655	3725.2	10.9157
G.G.CTCGTA	TACGAG.C.C	0.46653	3438.49	10.0392
GGG.TACGA	TCGTA.CCC	0.46653	3497.12	9.6948
GTG.TACGA	TCGTA.CAC	0.46653	3869.97	10.7477
CA.TCGT.CC	GG.ACGA.TG	0.46653	2632.23	6.8705
CG..TACGAC	GTCGTA..CG	0.46651	3512.37	9.9138
CT.CTCGTA	TACGAG.AG	0.46648	3789.71	10.7057
ATACGAT.A	T.ATCGTAT	0.46648	3787.17	10.9255
T.CCTCGTA	TACGAGG.A	0.46647	3382.38	9.7107
A..TCGTATC	GATACGA..T	0.46647	3784.5	11.0491
GGG.ACGAA	TTCGT.CCC	0.46646	3028.85	8.2008
A.TG.TACGA	TCGTA.CA.T	0.46645	4002.97	11.7406
T.TACGAA.A	T.TTCGTA.A	0.46644	3879.13	11.2391
A.G.ACGAGG	CCTCGT.C.T	0.46643	3309.06	9.6193
ACTCGTTC	GAACGAGT	0.46642	3762.97	10.5191
GA.GAACGA	TCGTTC.TC	0.46636	3868.82	10.9236
ATACGAAG	CTTCGTAT	0.46634	4007.06	11.1729
C.TACGAG.C	G.CTCGTA.G	0.46633	3284.38	9.4363
CT.GG.ACGA	TCGT.CC.AG	0.46633	2470.5	6.2814
AC..TACGAC	GTCGTA..GT	0.46631	3862.74	10.9183
AA..CTCGTA	TACGAG..TT	0.4663	4089.23	11.5203
AAGG.ACGA	TCGT.CCTT	0.46629	2765.85	7.1468
TA.GTCGTA	TACGAC.TA	0.46624	3419.02	9.6203
G..TCGTAAA	TTTACGA..C	0.46622	3964.8	11.5552
G.C.CGTATA	TATACG.G.C	0.46621	3681.75	10.7873
G.ATACGA.C	G.TCGTAT.C	0.46618	3784.5	10.9716
GG.ACGA.GA	TC.TCGT.CC	0.46618	2320.74	5.5325
C.ATA.ACGA	TCGT.TAT.G	0.46615	3327.97	9.3842
ATCGTAC..C	G..GTACGAT	0.46615	3392.11	9.8586
AT.AACGA.G	C.TCGTT.AT	0.46613	3668.56	10.7487
C.CGTACC.C	G.GGTACG.G	0.46611	3306.99	9.5106
G.TACGAAC	GTTCGTA.C	0.4661	3784.5	10.918
GTCGTA.CA	TG.TACGAC	0.46607	4112.9	11.5687
GCTCGT..AA	TT..ACGAGC	0.46607	2600.24	6.7372
AT..TCGTAT	ATACGA..AT	0.46601	4229.69	11.8771
GG.T.AACGA	TCGTT.A.CC	0.46599	3678.11	10.4606
A.G.GTACGA	TCGTAC.C.T	0.46597	3540.91	10.3604
A.CC.TCGTA	TACGA.GG.T	0.46597	3609.72	10.6041
G.TACGA.TC	GA.TCGTA.C	0.46597	3231.71	9.36
TACGAGGA	TCCTCGTA	0.46594	3620.23	10.1169
C.GTACGA.A	T.TCGTAC.G	0.46592	3890.1	11.2697
C.CA.ACGAG	CTCGT.TG.G	0.46589	2372.59	5.9917
CT.AACGAC	GTCGTT.AG	0.46586	3322.88	9.3196
T.GG.TACGA	TCGTA.CC.A	0.46583	3553.71	10.4322
CGTATA..GC	GC..TATACG	0.46582	3705.93	10.4805
CGTATA.AC	GT.TATACG	0.46581	3492.24	9.8438
C.CGTACGA	TCGTACG.G	0.46574	4023.2	11.5753
GTCGTTC..A	T..GAACGAC	0.46574	3720.3	10.863
AG.TCGTT.A	T.AACGA.CT	0.46573	2848.65	7.9781
G.CCTCGTA	TACGAGG.C	0.46573	3581.52	10.3255
ACATACGA	TCGTATGT	0.46572	4075.83	11.3499
G..GATACGA	TCGTATC..C	0.4657	3784.5	11.0491
A..GAACGAC	GTCGTTC..T	0.46568	3668.18	10.7095
CGTATA.A.A	T.T.TATACG	0.46567	3543.76	10.3692
G.TCGTT.AA	TT.AACGA.C	0.46565	3104.03	8.9185
ATCTCGTA	TACGAGAT	0.46563	3438.69	9.5818
GGTACG.GA	TC.CGTACC	0.46561	3178.75	8.852
A.T.TACGAT	ATCGTA.A.T	0.46561	3441.99	10.0503
A..GAACGAG	CTCGTTC..T	0.4656	3784.88	11.0502
CTTCGTA..A	T..TACGAAG	0.46558	3408.44	9.9108
AAACGA.GA	TC.TCGTTT	0.46557	3682.12	10.402
A.ACTCGTA	TACGAGT.T	0.46556	4202.71	12.0444
A.C.GGAACG	CGTTCC.G.T	0.46556	3031.36	8.6601
GCTCGT.T.A	T.A.ACGAGC	0.46554	2680.23	7.3127
GG.TACGAC	GTCGTA.CC	0.46553	3453.28	9.7255
CGTATAAG	CTTATACG	0.46553	3370.51	9.3735
ATACGA.AA	TT.TCGTAT	0.46547	4158.63	11.6852
C..GTCGTTC	GAACGAC..G	0.46547	3264.57	9.4418
A.A.CGTATA	TATACG.T.T	0.46546	3461.88	10.1134
C..GGGAACG	CGTTCCC..G	0.46544	3464.97	10.0897
CGTATAC..A	T..GTATACG	0.46544	3313.76	9.6044
CGTATA.C.C	G.G.TATACG	0.46544	3449.78	10.0751
CCGTATAG	CTATACGG	0.46541	4121.96	11.4669
A..TCGTAAA	TTTACGA..T	0.4654	3807.6	11.1152
C.TG.ACGAG	CTCGT.CA.G	0.46539	3195.63	9.2649
C.TTCGTA.C	G.TACGAA.G	0.46536	3572.42	10.3469
ATCGTAC.A	T.GTACGAT	0.46536	4277.69	12.2344
A.CT.AACGA	TCGTT.AG.T	0.46534	3393.19	9.9242
C.TCGTATC	GATACGA.G	0.46533	4130.49	11.8581
AAACGACG	CGTCGTTT	0.46532	3659.97	10.2305
C.T.TCGTAC	GTACGA.A.G	0.46532	3975.92	11.6285
CCTATACG	CGTATAGG	0.46528	3473.64	9.687
T.G.ATACGA	TCGTAT.C.A	0.46525	3617.96	10.596
TCGTA.C.AA	TT.G.TACGA	0.46523	3461.94	9.8154
TC..GAACGA	TCGTTC..GA	0.46523	3196.82	8.9193
C.G.CGTATA	TATACG.C.G	0.46523	3467.95	10.1326
C..AAACGAC	GTCGTTT..G	0.46521	3652.4	10.6626
CC.AAACGA	TCGTTT.GG	0.46519	3300.98	9.2498
ATCGTACA	TGTACGAT	0.46515	4178.49	11.6086
A.CTCGTT.C	G.AACGAG.T	0.46512	3245.84	9.3084
G..ACTCGTA	TACGAGT..C	0.4651	3699.52	10.8021
GCG.AACGA	TCGTT.CGC	0.46506	3589.05	9.9645
AT.TACGAA	TTCGTA.AT	0.46504	3845.87	10.8608
T.TCGTA.CA	TG.TACGA.A	0.46503	3444.12	10.0572
GG.ACGA.CC	GG.TCGT.CC	0.46503	2418.16	5.9694
CTCGT.C.TA	TA.G.ACGAG	0.465	3161.45	8.8481
AGGGAACG	CGTTCCCT	0.46499	2652.95	6.8834
GA.GG.ACGA	TCGT.CC.TC	0.46499	3060.3	8.5885
ATACGA.T.A	T.A.TCGTAT	0.46496	4139.99	12.071
C.AAACGAA	TTCGTTT.G	0.46493	3297.82	9.4386
A..CTCGTTT	AAACGAG..T	0.46487	3539.46	10.321
GAACGA.GA	TC.TCGTTC	0.46485	3644.69	10.2943
AC..GAACGA	TCGTTC..GT	0.46482	3719.85	10.5201
C..ATACGAA	TTCGTAT..G	0.46481	3775.73	11.0238
CGTTTAAC	GTTAAACG	0.4648	3085.02	8.4528
C.TCGTTCA	TGAACGA.G	0.46479	4039.63	11.6191
T.CCGTATA	TATACGG.A	0.46478	4015	11.5533
AG.CTCGTA	TACGAG.CT	0.46473	3602.35	10.1711
CG..GAACGA	TCGTTC..CG	0.46471	3685.02	10.4207
CGTATA.G.C	G.C.TATACG	0.4647	3667.9	10.746
T.GTATAC.A	T.GTATAC.A	0.4647	2082.28	4.4999
CGTACCG..C	G..CGGTACG	0.46469	3521.28	10.265
TCGT.CCAA	TTGG.ACGA	0.46469	3141.39	8.4488
CGTATA.AA	TT.TATACG	0.46469	3266.95	9.1406
TACGA.CGA	TCG.TCGTA	0.46466	3855.97	10.71
GT.CGTATA	TATACG.AC	0.46463	3393.13	9.5402
A.ACGAGGG	CCCTCGT.T	0.46463	3072.05	8.6765
C..CGTCGTA	TACGACG..G	0.46462	3223.93	9.3055
GC.CGTTCC	GGAACG.GC	0.46461	2866.26	7.7608
TA.C.TCGTA	TACGA.G.TA	0.4646	3371	9.5318
ATCGTAT..A	T..ATACGAT	0.46458	3474.47	10.1195
CGA..TCGTA	TACGA..TCG	0.46458	2958.88	7.9012
GA..TCGTTC	GAACGA..TC	0.46454	3636.22	10.2799
G.CTCGT.CA	TG.ACGAG.C	0.46452	2852.76	7.9939
A..AGGAACG	CGTTCCT..T	0.4645	2938.71	8.2981
ATCGTAC..G	C..GTACGAT	0.46446	3574.71	10.4288
C.CT.AACGA	TCGTT.AG.G	0.46445	3368.25	9.8431
C.CG.TCGTA	TACGA.CG.G	0.46442	3534.1	10.3714
T..ACTCGTA	TACGAGT..A	0.46442	4173.42	12.1129
CCGTTCCC	GGGAACGG	0.46441	3924.11	10.9553
GAACGAG..A	T..CTCGTTC	0.4644	3616.8	10.5561
G.TCGTT.CC	GG.AACGA.C	0.46435	3176.65	9.1718
GG..CGTATA	TATACG..CC	0.46434	3440.65	9.6958
GCTCG.TTA	TAA.CGAGC	0.46433	3165.86	8.6606
G.T.AACGAC	GTCGTT.A.C	0.4643	3498.16	10.2275
ATGG.ACGA	TCGT.CCAT	0.46429	3416.34	9.3068
CTCGT..AAC	GTT..ACGAG	0.46428	2734.82	7.0872
GC.CTCGTA	TACGAG.GC	0.46428	3157.49	8.7812
CGTATA..TC	GA..TATACG	0.46427	3470.81	9.7881
A.GTCGTT.A	T.AACGAC.T	0.46426	3336.43	9.6066
GTACGA.T.A	T.A.TCGTAC	0.46425	3952.81	11.5647
CG.TACGAA	TTCGTA.CG	0.46425	3499.32	9.8651
CGGTCGTA	TACGACCG	0.46425	3470.49	9.6775
AC.TACGAG	CTCGTA.GT	0.46421	3834.02	10.8283
A.C.GTCGTA	TACGAC.G.T	0.46417	3029.98	8.6551
CC..GAACGA	TCGTTC..GG	0.46417	3512.9	9.9154
CA.CTCGTA	TACGAG.TG	0.46416	3330.73	9.3444
AATCGT.TA	TA.ACGATT	0.46412	3062.98	8.4608
CGTATA..TA	TA..TATACG	0.46412	3490.19	9.8469
C.CG.TACGA	TCGTA.CG.G	0.46411	3804.25	11.181
C.CCGTATA	TATACGG.G	0.4641	3702.1	10.6814
GT.CTCGTA	TACGAG.AC	0.46408	3620.23	10.2233
G.TAAACG.A	T.CGTTTA.C	0.46408	3270.78	9.3913
C.TCGTTT.C	G.AAACGA.G	0.46407	3659.97	10.6091
T.G.GAACGA	TCGTTC.C.A	0.46407	3487.62	10.1945
CGTATAT..C	G..ATATACG	0.46407	3338.92	9.6867
A.TCTCGTA	TACGAGA.T	0.46405	3472.16	9.9923
A.CTCGTTC	GAACGAG.T	0.46401	3467.23	9.977
GT..CTCGTA	TACGAG..AC	0.46401	2893.75	7.867
TATACG..GA	TC..CGTATA	0.46398	3280.8	9.1932
G.TGG.ACGA	TCGT.CCA.C	0.46397	2633.3	6.8936
GAACGA.GC	GC.TCGTTC	0.46397	3250.53	9.0874
A.GG.ACGAA	TTCGT.CC.T	0.46395	2372.17	5.9898
T.TACGATA	TATCGTA.A	0.46394	3321.44	9.5153
AAACGA.CA	TG.TCGTTT	0.46393	3289.97	9.2146
CGTTTAGC	GCTAAACG	0.46393	3166.39	8.7236
CTTCGTT.A	T.AACGAAG	0.46388	3272.64	9.3563
TACGA.CTA	TAG.TCGTA	0.46388	3678.77	10.2211
TCGG.ACGA	TCGT.CCGA	0.46387	2535.59	6.258
A.G.ACGAGC	GCTCGT.C.T	0.46386	1998.83	4.1025
G.CCGTATA	TATACGG.C	0.46386	3706.83	10.6951
TCGT.CCCA	TGGG.ACGA	0.46385	2735.1	7.0325
GAACGAGA	TCTCGTTC	0.46383	3879.69	10.8369
GATCGTA.A	T.TACGATC	0.46381	3726.7	10.7526
G.CGTATA.C	G.TATACG.C	0.46378	3203.97	9.1677
A..TCGTATG	CATACGA..T	0.46375	3825.8	11.1671
GATACGAC	GTCGTATC	0.46375	4212.77	11.6936
CTTTACGA	TCGTAAAG	0.46373	3974.25	11.0873
GGT.TCGTA	TACGA.ACC	0.46372	3457.5	9.5764
ATG.TACGA	TCGTA.CAT	0.46371	3709.78	10.3083
CT.AACGA.A	T.TCGTT.AG	0.4637	3452.18	10.0828
ACGTCGTA	TACGACGT	0.46367	3873.92	10.8214
TCGTA.CAA	TTG.TACGA	0.46363	3600.43	9.9974
GAACGA..AA	TT..TCGTTC	0.46363	3572.42	10.0929
TA..GTCGTA	TACGAC..TA	0.46361	3738.52	10.573
G.TACGA.GA	TC.TCGTA.C	0.4636	3515.31	10.2813
CGTTTAC.A	T.GTAAACG	0.46359	3268.11	9.3414
C.TATACG.A	T.CGTATA.G	0.46359	3270.08	9.389
GA.CGTATA	TATACG.TC	0.46356	3308.93	9.2752
CCT..TACGA	TCGTA..AGG	0.46356	3432.42	9.4357
T.AACGA.CA	TG.TCGTT.A	0.46356	3046.52	8.7136
CCGTCGT.C	G.ACGACGG	0.46354	3271.48	9.3524
T.ATCGTA.A	T.TACGAT.A	0.4635	3588.86	10.3966
A.C.AAACGA	TCGTTT.G.T	0.46348	3273.31	9.5004
TAT..TACGA	TCGTA..ATA	0.46348	3894.94	10.7423
GT.AAACGA	TCGTTT.AC	0.46347	3351.57	9.4102
A.TTTACGA	TCGTAAA.T	0.46347	3826.97	11.0379
GCCGTATA	TATACGGC	0.46347	3755.37	10.4981
G..ATACGAA	TTCGTAT..C	0.46345	3429.18	9.9768
C.CGTTTA.C	G.TAAACG.G	0.46345	2682.26	7.2425
AA.TCGT.TA	TA.ACGA.TT	0.46342	2950.03	8.0813
G..TACGAGA	TCTCGTA..C	0.4634	3405.36	9.901
CC.TATACG	CGTATA.GG	0.4634	3339.94	9.3736
A.CTATACG	CGTATAG.T	0.46339	3269.93	9.3474
CGTATA..CA	TG..TATACG	0.46339	3218.89	8.992
T.TG.TACGA	TCGTA.CA.A	0.46338	3580.63	10.5152
T.CTCGT.CA	TG.ACGAG.A	0.46336	2857.5	8.0121
G..GCTCGTA	TACGAGC..C	0.46336	3074.1	8.7879
CAAACGAG	CTCGTTTG	0.46335	3846.66	10.7479
G.GATACGA	TCGTATC.C	0.46334	4141.11	11.8857
A.CGTCGTA	TACGACG.T	0.46334	3573.01	10.2999
GT..GTCGTA	TACGAC..AC	0.46334	3539	9.9936
G..TACGAGC	GCTCGTA..C	0.46333	3935.45	11.4744
CC.TACGAG	CTCGTA.GG	0.46328	3876.61	10.9448
AAT..TACGA	TCGTA..ATT	0.46327	3530.88	9.728
AAACGA.GT	AC.TCGTTT	0.46327	3559.84	10.0459
CTCGTA..CA	TG..TACGAG	0.46326	3402.43	9.5778
A..TACGAGA	TCTCGTA..T	0.46325	3375.87	9.8064
C.GATACGA	TCGTATC.G	0.46325	3680.97	10.6199
AAACGAC..A	T..GTCGTTT	0.46324	3515.67	10.2477
AAACGAGA	TCTCGTTT	0.46324	3669.64	10.2579
A.GC.TCGTA	TACGA.GC.T	0.46323	3691.92	10.8516
ATG.ACGAG	CTCGT.CAT	0.46322	3091.74	8.4144
GTACGAA.A	T.TTCGTAC	0.46317	3830.03	11.0465
ACCTCGTA	TACGAGGT	0.46317	3369.08	9.369
G.T.CTCGTA	TACGAG.A.C	0.46317	3378.28	9.8459
AGT..TACGA	TCGTA..ACT	0.46316	3146.8	8.5376
TCG.TACGA	TCGTA.CGA	0.46313	3608.38	10.0203
A.TTCGT.CC	GG.ACGAA.T	0.4631	2778.23	7.7039
A.T.AACGAC	GTCGTT.A.T	0.4631	3030.14	8.6556
AA.C.TCGTA	TACGA.G.TT	0.46309	3781.96	10.7572
ATT..TACGA	TCGTA..AAT	0.46308	3544.22	9.767
ATACGAAA	TTTCGTAT	0.46306	3479.76	9.7053
ATCGTAT..G	C..ATACGAT	0.46306	3332.4	9.6654
AG.TACGAA	TTCGTA.CT	0.46306	3228.4	9.0154
ATCGTA.AC	GT.TACGAT	0.46305	3308.79	9.2747
A..CCTCGTA	TACGAGG..T	0.46305	3674.8	10.7292
CG.A.ACGAG	CTCGT.T.CG	0.46304	3423.92	9.6977
A..AACGACG	CGTCGTT..T	0.46304	3581.1	10.4482
CGTATA.AG	CT.TATACG	0.46301	3411.76	9.5979
T.CGTATA.A	T.TATACG.A	0.46301	3393.45	9.7901
T.GGTCGTA	TACGACC.A	0.46298	3583.5	10.3315
AC.GGAACG	CGTTCC.GT	0.46296	3147.58	8.7481
T.T.CGTATA	TATACG.A.A	0.46296	3521.98	10.3018
C.C.TATACG	CGTATA.G.G	0.46296	3349.43	9.752
C.TT.AACGA	TCGTT.AA.G	0.46295	3641.74	10.7012
CA..TCGTAC	GTACGA..TG	0.46292	3330.73	9.3528
ATACGAA.A	T.TTCGTAT	0.4629	4080.35	11.7269
AAACGA.AC	GT.TCGTTT	0.46289	3539.46	9.9854
G.T.GTCGTA	TACGAC.A.C	0.46289	4017.45	11.7422
CAG..TACGA	TCGTA..CTG	0.46288	3312.24	9.0673
CC.TCGT.CA	TG.ACGA.GG	0.46287	3244.29	9.0914
C..CTATACG	CGTATAG..G	0.46285	3189.7	9.1894
ACG.TCGTA	TACGA.CGT	0.46283	3043.43	8.2507
G.G.CGTATA	TATACG.C.C	0.46281	3183.21	9.195
ACTATACG	CGTATAGT	0.4628	3224.02	8.9113
A.CGTACGA	TCGTACG.T	0.46276	3710.91	10.7069
C.ATACGAA	TTCGTAT.G	0.46275	3763.86	10.8592
TCATACGA	TCGTATGA	0.46275	3851.38	10.7607
G.G.GTCGTA	TACGAC.C.C	0.46274	3444.12	10.0571
C.TCGTA.CC	GG.TACGA.G	0.46272	3441.11	10.0477
G.CG.TCGTA	TACGA.CG.C	0.46271	3241.3	9.4209
TA..GAACGA	TCGTTC..TA	0.4627	3787.21	10.7097
TCGTATCA	TGATACGA	0.46267	4139.99	11.5123
AC.TCGT.CC	GG.ACGA.GT	0.46261	1826.05	2.9858
G.AG.TACGA	TCGTA.CT.C	0.4626	3216.88	9.3377
CAGGAACG	CGTTCCTG	0.4626	2893.35	7.7857
AAACGA.C.G	C.G.TCGTTT	0.46259	3510.12	10.2648
TACGAC.AA	TT.GTCGTA	0.46253	3416.91	9.6138
G.AAACGAC	GTCGTTT.C	0.46251	3587.15	10.3424
GT..GTACGA	TCGTAC..AC	0.46251	4133.97	11.6352
CG.G.TCGTA	TACGA.C.CG	0.46246	3415.63	9.6719
T.GT.AACGA	TCGTT.AC.A	0.46244	3272.64	9.5266
C..TACGACC	GGTCGTA..G	0.46243	3254.89	9.4095
CTCGTA..TA	TA..TACGAG	0.46243	3606.56	10.1934
CATACGA..A	T..TCGTATG	0.46242	4372.07	12.6187
AAACGA..GA	TC..TCGTTT	0.46242	3292.49	9.2308
C.TCGTTC.A	T.GAACGA.G	0.46239	3705.63	10.7434
CTCGTA.G.A	T.C.TACGAG	0.46239	3674.69	10.7663
C..ACTCGTA	TACGAGT..G	0.46238	3403.27	9.8943
AA..TCGTAC	GTACGA..TT	0.46235	3826.49	10.8187
ATCGT.CCC	GGG.ACGAT	0.46235	3058.05	8.3005
A.CATACGA	TCGTATG.T	0.46233	4025.56	11.5816
GTCGTTT..A	T..AAACGAC	0.46232	3601.32	10.5095
A.AAACGA.C	G.TCGTTT.T	0.4623	3464.99	10.0161
A..GAACGAA	TTCGTTC..T	0.46225	3110.8	8.917
AAACGA..AA	TT..TCGTTT	0.46223	3831.82	10.8334
T.CGTTTAA	TTAAACG.A	0.46222	3287.61	9.4053
A..CCGTATA	TATACGG..T	0.46221	3976.16	11.5864
CGG.TACGA	TCGTA.CCG	0.4622	3527.65	9.7851
AAACGA..CA	TG..TCGTTT	0.46219	3327.4	9.3423
A.GTCGTA.C	G.TACGAC.T	0.46216	3712.69	10.7641
G.TG.TACGA	TCGTA.CA.C	0.46216	3611.29	10.6089
C.G.TACGAA	TTCGTA.C.G	0.46212	3591.5	10.5157
TT..TACGAA	TTCGTA..AA	0.4621	3408.44	9.5965
G..TGTCGTA	TACGACA..C	0.4621	3598.42	10.5007
T.AACGAC.A	T.GTCGTT.A	0.46209	3176.53	9.0746
A..CAAACGA	TCGTTTG..T	0.46208	3876.42	11.3101
C.AGGAACG	CGTTCCT.G	0.46205	2966.91	8.3023
TAC..TACGA	TCGTA..GTA	0.46205	3367.46	9.2382
CGA.G.ACGA	TCGT.C.TCG	0.46205	2861.44	7.7485
CCATACGA	TCGTATGG	0.46204	3831.58	10.7071
ATACGAA.G	C.TTCGTAT	0.46203	3496.91	10.0686
A.C.CTCGTA	TACGAG.G.T	0.46203	2948.26	8.3559
TACGAGAA	TTCTCGTA	0.46201	3450.84	9.6184
CCTCG.TCC	GGA.CGAGG	0.462	2729.43	7.119
C.TTCGTT.A	T.AACGAA.G	0.46198	3367.81	9.708
T.TGTCGTA	TACGACA.A	0.46197	3365.6	9.6573
C.TCGTATG	CATACGA.G	0.46197	3828.72	11.0428
TACGA.GGA	TCC.TCGTA	0.46197	3400.05	9.4023
AAACGAA.C	G.TTCGTTT	0.46197	3447.57	9.9159
G.C.AAACGA	TCGTTT.G.C	0.46197	2957.4	8.3897
T.TTTACGA	TCGTAAA.A	0.46194	3655.28	10.5446
AA.TCGTAT	ATACGA.TT	0.46193	3659.6	10.3373
CTATACG.C	G.CGTATAG	0.46185	3266.95	9.3376
GTTCGTA..A	T..TACGAAC	0.46182	3609.89	10.5353
GTCGTT.A.A	T.T.AACGAC	0.46182	3613.46	10.5824
CA.G.TACGA	TCGTA.C.TG	0.46181	3147.35	8.8005
CCG.AACGA	TCGTT.CGG	0.46181	3300.98	9.0949
CC.G.AACGA	TCGTT.C.GG	0.46179	3159	8.8399
T.C.AAACGA	TCGTTT.G.A	0.46179	3374.61	9.834
G.TCGTATC	GATACGA.C	0.46178	3784.03	10.9166
C.TTTACGA	TCGTAAA.G	0.46178	3975.69	11.4476
GTCGTA.C.A	T.G.TACGAC	0.46176	3760.9	11.02
C.GTCGTTC	GAACGAC.G	0.46176	3624.94	10.455
CG.CGTACC	GGTACG.CG	0.46176	3247.86	9.0788
G.T.AACGAA	TTCGTT.A.C	0.46174	3251.84	9.4284
ATCGTAC.G	C.GTACGAT	0.46173	3580.42	10.3222
TC.G.TACGA	TCGTA.C.GA	0.46169	3131.77	8.7477
C..GAACGAA	TTCGTTC..G	0.46169	3557.43	10.3761
C..CGTATAC	GTATACG..G	0.46165	3326.85	9.6473
AT.AAACGA	TCGTTT.AT	0.46164	3622.25	10.2292
ACG.TCGT.C	G.ACGA.CGT	0.46164	2889.92	7.8514
AACGAGC.G	C.GCTCGTT	0.46163	3206.41	9.1365
T.GG.AACGA	TCGTT.CC.A	0.46163	3450.2	10.1073
C.AAACGAC	GTCGTTT.G	0.46158	3305.71	9.4643
CGC..TACGA	TCGTA..GCG	0.46156	3143.64	8.5273
GA..GTCGTA	TACGAC..TC	0.46155	3444.12	9.7065
AAACGA..AT	AT..TCGTTT	0.46155	3406.55	9.5906
T..TACGACA	TGTCGTA..A	0.46154	3560.43	10.3853
ATACGA.A.A	T.T.TCGTAT	0.46154	3385.86	9.8704
C.CGTAC.AC	GT.GTACG.G	0.46153	3441.39	10.0486
T.AG.AACGA	TCGTT.CT.A	0.46151	3209.41	9.3122
A.TCGTAT.C	G.ATACGA.T	0.4615	3464.42	10.0143
CGTTCGTA	TACGAACG	0.46149	3257.19	9.0177
AC.TATACG	CGTATA.GT	0.46147	3346.53	9.3943
GTCTCGTA	TACGAGAC	0.46143	3174.72	8.751
A.ATCGT.TA	TA.ACGAT.T	0.46141	2767.94	7.6633
TACGAC.GA	TC.GTCGTA	0.4614	3602.2	10.1706
AG.GGTACG	CGTACC.CT	0.46135	2694.36	7.1087
CCGTATA..C	G..TATACGG	0.46135	3492.24	10.175
T.TCGTT.AA	TT.AACGA.A	0.46134	3789.53	11.1041
AATATACG	CGTATATT	0.46134	3110.05	8.5369
C.CGTTCC.G	C.GGAACG.G	0.46132	3018.07	8.5203
C.C.GAACGA	TCGTTC.G.G	0.46132	3240.46	9.39
GGGAACG.A	T.CGTTCCC	0.46131	2735.1	7.428
T.G.CGTATA	TATACG.C.A	0.4613	3497.37	10.225
TA.T.AACGA	TCGTT.A.TA	0.46127	3545.53	10.0695
A.AG.TACGA	TCGTA.CT.T	0.46123	3391.89	9.92
A..GTACGAA	TTCGTAC..T	0.46122	3596.83	10.4959
CGTATAC.C	G.GTATACG	0.46121	3287.48	9.4049
CG..TCGTTC	GAACGA..CG	0.46121	3553.98	10.0382
AA.TCGTA.C	G.TACGA.TT	0.4612	3199.95	9.2518
C.TG.TCGTA	TACGA.CA.G	0.46117	3266.81	9.507
TCGTA..ACA	TGT..TACGA	0.46117	3458.87	9.515
A.AAACGA.G	C.TCGTTT.T	0.46117	3554.06	10.291
GG.ACGATA	TATCGT.CC	0.46117	2775.1	7.42
C.TATA.GAG	CTC.TATA.G	0.46116	2575.72	6.6314
C..GATACGA	TCGTATC..G	0.46115	3942.3	11.4933
AC.C.TCGTA	TACGA.G.GT	0.46115	3589.66	10.2013
G..AACGAGC	GCTCGTT..C	0.46113	3102.21	8.887
AA.G.TCGTA	TACGA.C.TT	0.46112	3281.45	9.245
GGT..TACGA	TCGTA..ACC	0.46111	3602.35	9.9351
A.CTCGT.TG	CA.ACGAG.T	0.46109	3226.32	9.3417
AGGAACG..C	G..CGTTCCT	0.46109	2947.93	8.3321
CG..AAACGA	TCGTTT..CG	0.46108	3476.64	9.8058
GTGG.ACGA	TCGT.CCAC	0.46108	3323.88	9.0262
AG..GAACGA	TCGTTC..CT	0.46107	3493.71	9.8575
GC.C.TCGTA	TACGA.G.GC	0.46105	3417.7	9.6784
TA..AAACGA	TCGTTT..TA	0.46104	3333.46	9.3615
G.GGTCGTA	TACGACC.C	0.46104	2962.94	8.2879
AGC..TACGA	TCGTA..GCT	0.46103	3499.32	9.6352
CGTTTA.C.A	T.G.TAAACG	0.46101	3142.29	9.0534
A.TGG.ACGA	TCGT.CCA.T	0.461	3119.02	8.6944
C.GAACGA.C	G.TCGTTC.G	0.46098	3382.77	9.756
GGTCGTA..A	T..TACGACC	0.46098	3349.17	9.72
AGTCGTA.C	G.TACGACT	0.46097	3269.44	9.3458
C.CGTTTAA	TTAAACG.G	0.46092	2904.95	8.0754
TA.G.TCGTA	TACGA.C.TA	0.46092	3397.18	9.6142
AACGAG..AC	GT..CTCGTT	0.46091	3590.47	10.1461
C.CGTTCCC	GGGAACG.G	0.46089	2236.7	5.266
A..GATACGA	TCGTATC..T	0.46089	4178.77	12.1269
C.ATCGTAC	GTACGAT.G	0.46089	3338.55	9.5705
AG..AAACGA	TCGTTT..CT	0.46088	2880.39	7.8182
TG.TACGAA	TTCGTA.CA	0.46086	3611.34	10.1974
C.TC.TCGTA	TACGA.GA.G	0.46084	2797.5	7.8025
CGT..TCGTA	TACGA..ACG	0.46081	2856.49	7.5372
T.AG.TCGTA	TACGA.CT.A	0.46078	3452.75	10.1154
GA..AAACGA	TCGTTT..TC	0.46078	3319.07	9.3158
A.TCGTAAA	TTTACGA.T	0.46076	3612.71	10.4187
ACG.TACGA	TCGTA.CGT	0.46075	3403.72	9.4135
G..TACGACA	TGTCGTA..C	0.46073	3419.02	9.9445
CGTACC..AC	GT..GGTACG	0.46072	3288.46	9.2179
TACGA.G.AA	TT.C.TCGTA	0.46069	3389.92	9.5914
G.AACGA.AC	GT.TCGTT.C	0.46069	3562.44	10.4272
A.CGTATA.A	T.TATACG.T	0.46068	3287.48	9.4465
CGTCGTT.C	G.AACGACG	0.46067	3446.83	9.9136
A.GG.TACGA	TCGTA.CC.T	0.46067	3341.02	9.7539
CGTATA.A.C	G.T.TATACG	0.46067	3444.96	10.0598
C.TACGAGG	CCTCGTA.G	0.46066	3497.84	10.0714
TCGTA..AGA	TCT..TACGA	0.46066	3493.71	9.6186
CA..TCGTTC	GAACGA..TG	0.46065	3264.14	9.1395
ATCGT.CC.G	C.GG.ACGAT	0.46062	2670.78	7.293
GG.ACGAAA	TTTCGT.CC	0.46061	2613.19	6.7861
CG.TATACG	CGTATA.CG	0.4606	3393.13	9.5402
ATATACG.G	C.CGTATAT	0.46059	3277.56	9.3724
CAT..TACGA	TCGTA..ATG	0.46056	3761.98	10.3833
GTCGTT.AA	TT.AACGAC	0.46056	3588.51	10.1305
AC.G.TACGA	TCGTA.C.GT	0.46056	3574.5	10.1562
CC..TCGTTC	GAACGA..GG	0.46056	3403.57	9.5814
CGTTTA..AC	GT..TAAACG	0.46051	3274.63	9.1734
CGTATAG..C	G..CTATACG	0.4605	3449.78	10.0419
A.TATACGG	CCGTATA.T	0.4605	3596.76	10.3712
ATCGTAT.G	C.ATACGAT	0.46048	3025.55	8.5126
AGTCGT.CC	GG.ACGACT	0.46046	3015.05	8.2945
C.GTCGTT.A	T.AACGAC.G	0.46045	3433.02	9.9157
C..GTTCGTA	TACGAAC..G	0.46044	3095.23	8.8625
AAACGA.GG	CC.TCGTTT	0.46044	3405.72	9.5792
TCGTTC..AA	TT..GAACGA	0.46043	3677.39	10.3988
AGTCGTAC	GTACGACT	0.46042	3577.04	9.9921
A.TTCGTA.C	G.TACGAA.T	0.46041	3322.61	9.5616
A..CGTACGA	TCGTACG..T	0.46041	3834.02	11.1905
CG.AACGA.C	G.TCGTT.CG	0.46041	3252.59	9.4305
T.T.CTCGTA	TACGAG.A.A	0.46039	3719.29	10.8983
G..GAACGAC	GTCGTTC..C	0.46039	3612.01	10.5417
AT.G.TACGA	TCGTA.C.AT	0.46036	3455.86	9.7967
CGTTTAA..A	T..TTAAACG	0.46035	3339.09	9.6872
AAG.AACGA	TCGTT.CTT	0.46035	3197.74	8.7647
A.ATACGAT	ATCGTAT.T	0.46035	3495.77	10.0651
C..CCGTATA	TATACGG..G	0.46034	3774.16	11.0193
C.TCGTACG	CGTACGA.G	0.46034	3710.91	10.7069
GTCGTTT.A	T.AAACGAC	0.46033	3297.42	9.4373
A.A.TCGTAT	ATACGA.T.T	0.46032	3650.76	10.6948
T.C.CGTTTA	TAAACG.G.A	0.46031	3179.37	9.1817
GA.G.TCGTA	TACGA.C.TC	0.46029	3275.42	9.2254
ATACGA..CG	CG..TCGTAT	0.46028	3784.45	10.702
GTTTACGA	TCGTAAAC	0.46027	3905.46	10.9057
C.AG.TCGTA	TACGA.CT.G	0.46026	3166.04	9.1627
GC.AAACGA	TCGTTT.GC	0.46026	3374.14	9.481
CGA..TACGA	TCGTA..TCG	0.46026	3366.7	9.2358
GT.AACGAC	GTCGTT.AC	0.46025	3220.5	8.9896
CGCTCGT..A	T..ACGAGCG	0.4602	2633.09	7.1038
AAACGAG..C	G..CTCGTTT	0.46019	3430.82	9.982
ACTCGTA..C	G..TACGAGT	0.46019	3264.47	9.4414
GCTCGT.C.A	T.G.ACGAGC	0.46017	2981.73	8.4794
G.AACGA.GA	TC.TCGTT.C	0.46016	3606.62	10.5622
CTCGTA.GC	GC.TACGAG	0.46015	3709.31	10.4796
AGTCGTA..A	T..TACGACT	0.46013	3367.51	9.7794
G.T.AAACGA	TCGTTT.A.C	0.46012	3809.41	11.1603
T.AAACGA.A	T.TCGTTT.A	0.46012	3641.89	10.5555
G..TCGTATC	GATACGA..C	0.46012	3488.44	10.1631
G.T.CGTATA	TATACG.A.C	0.46011	3191.27	9.2226
AGTCGTAT	ATACGACT	0.46011	3562.36	9.9493
TCGTT.A.CA	TG.T.AACGA	0.4601	3046.52	8.4537
C.G.CGTACC	GGTACG.C.G	0.46008	2811.79	7.8372
CT.CGTTTA	TAAACG.AG	0.46004	3241.68	9.0587
TCGTT.AAA	TTT.AACGA	0.46002	3730.57	10.3664
C.ACTCGTA	TACGAGT.G	0.46002	3435.13	9.877
G.TACGA.AA	TT.TCGTA.C	0.46	3294.81	9.5718
A.A.AAACGA	TCGTTT.T.T	0.45998	2902.6	8.185
T.GTTCGTA	TACGAAC.A	0.45998	3617.61	10.4333
GA.GTCGTA	TACGAC.TC	0.45995	2909.86	7.92
CTCGT.CAC	GTG.ACGAG	0.45995	3050.9	8.2762
TGG.ACGAA	TTCGT.CCA	0.45994	2651.29	6.8172
C.CAAACGA	TCGTTTG.G	0.45993	3781.03	10.9081
GC..CGTACC	GGTACG..GC	0.45992	3060.3	8.4582
ACTCGTA.G	C.TACGAGT	0.45989	3674.69	10.6015
GGTCGTT.A	T.AACGACC	0.45989	3270.26	9.3485
CTCG.TTA.C	G.TAA.CGAG	0.45988	2860.74	7.7749
AAACGA.A.A	T.T.TCGTTT	0.45988	3713.19	10.8803
AC.T.AACGA	TCGTT.A.GT	0.45988	3097.71	8.6312
A..CTAAACG	CGTTTAG..T	0.45985	3005.79	8.5436
CTATACG.A	T.CGTATAG	0.45979	3226.4	9.2033
A..CGTATAG	CTATACG..T	0.45979	3625.52	10.5823
AT..GAACGA	TCGTTC..AT	0.45977	3375.5	9.4939
GG.TACGA.A	T.TCGTA.CC	0.45976	3372.02	9.8255
GTACGAT.A	T.ATCGTAC	0.45973	3796.91	10.9531
A.ACGAG.GA	TC.CTCGT.T	0.45971	2730.08	7.5124
G.CT.AACGA	TCGTT.AG.C	0.4597	3210.06	9.3144
GCG..TACGA	TCGTA..CGC	0.45969	3453.28	9.4983
T.AG.TACGA	TCGTA.CT.A	0.45968	3150.33	9.108
A..GTACGAT	ATCGTAC..T	0.45968	3860.95	11.2666
T.G.TACGAA	TTCGTA.C.A	0.45966	3530.2	10.3273
C.TCGT.CAG	CTG.ACGA.G	0.45965	1946.76	3.6638
CCGTATA.C	G.TATACGG	0.45965	3956.35	11.3952
TT.GTAC.AA	TT.GTAC.AA	0.45965	3214.8	8.9944
GA.TTCGTA	TACGAA.TC	0.45964	3403.54	9.5725
AT..TACGAA	TTCGTA..AT	0.45964	3655.75	10.3365
CA.AAACGA	TCGTTT.TG	0.45963	3446.98	9.7062
G.TG.TCGTA	TACGA.CA.C	0.45963	3367.98	9.8422
G..GGTCGTA	TACGACC..C	0.45961	3275.42	9.4779
C.C.CGTTCC	GGAACG.G.G	0.45961	2928.02	8.2805
C.TCGTTC.C	G.GAACGA.G	0.45959	3220.55	9.2237
C.CC.TCGTA	TACGA.GG.G	0.45958	3467.73	10.163
AACGAGCA	TGCTCGTT	0.45957	3004.73	8.1786
CTC..TCGTA	TACGA..GAG	0.45956	3727.47	10.288
CGTATACA	TGTATACG	0.45956	3294.48	9.1361
ATTAT.CGA	TCG.ATAAT	0.45955	2797.37	7.3746
GATACGA.A	T.TCGTATC	0.45955	3399.81	9.766
GT.GTCGTA	TACGAC.AC	0.4595	3049.82	8.4154
AACGAG..CT	AG..CTCGTT	0.45946	3172.86	8.8398
CG..CGTTCC	GGAACG..CG	0.45943	3146.86	8.7529
C.CGTACCC	GGGTACG.G	0.45941	2811.31	7.7233
G.ATCGTAC	GTACGAT.C	0.4594	3527.69	10.1628
CGTTTAA.C	G.TTAAACG	0.45938	2957.53	8.2682
C..CGTACGA	TCGTACG..G	0.45937	3602.12	10.5119
GG.AAACGA	TCGTTT.CC	0.45937	3271.04	9.1538
A..CGTATAC	GTATACG..T	0.45935	3278.33	9.4875
AAACGA.CG	CG.TCGTTT	0.45935	3179.86	8.8557
GCC.TCGTA	TACGA.GGC	0.45935	3438.34	9.5187
C..TATACGG	CCGTATA..G	0.45935	3792.95	11.0733
GGTACG.G.A	T.C.CGTACC	0.45933	3137.05	9.0351
AAACGA.C.C	G.G.TCGTTT	0.45931	3030.57	8.6572
AG.G.TCGTA	TACGA.C.CT	0.45929	3577.72	10.1658
CGTATAT.A	T.ATATACG	0.45928	3338.92	9.5717
GTT..TACGA	TCGTA..AAC	0.45928	3350.44	9.1858
TAG.AACGA	TCGTT.CTA	0.45924	3245.15	8.9177
AATCGTA.A	T.TACGATT	0.45923	2926.62	8.1553
G.ATCGTA.A	T.TACGAT.C	0.4592	3418.89	9.871
CTCGTA..CC	GG..TACGAG	0.4592	3410.39	9.6025
T.C.GTCGTA	TACGAC.G.A	0.45918	3590.25	10.5119
GT..CGTTTA	TAAACG..AC	0.45916	3155.94	8.7833
CTTCGTA.C	G.TACGAAG	0.45914	3580.63	10.3229
A.ACGAGGT	ACCTCGT.T	0.45913	3143.62	8.924
CA..TACGAC	GTCGTA..TG	0.45912	2794.17	7.4971
T..CATACGA	TCGTATG..A	0.45911	3862.74	11.2716
GGAACG..CA	TG..CGTTCC	0.45909	2691.23	7.1005
C.CTCG.TTA	TAA.CGAG.G	0.45909	2941.62	8.0393
AC.AAACGA	TCGTTT.GT	0.45906	3285.85	9.2014
GAC..TACGA	TCGTA..GTC	0.45903	2945.42	7.854
G.TACGAA.A	T.TTCGTA.C	0.45901	3610.57	10.4619
AAACGA.AT	AT.TCGTTT	0.459	3235.31	9.0379
AG.GAACGA	TCGTTC.CT	0.45897	3352.89	9.4144
CT..GAACGA	TCGTTC..AG	0.45897	3088.3	8.5544
CG..GTCGTA	TACGAC..CG	0.45896	3232.57	9.0368
CTC.TACGA	TCGTA.GAG	0.45896	3486.64	9.6636
A.TCGT.TAT	ATA.ACGA.T	0.45894	3319.97	9.3219
AG.TACGA.A	T.TCGTA.CT	0.45892	3131.81	9.0161
T.CG.AACGA	TCGTT.CG.A	0.4589	3535.87	10.3769
AACGAGC..A	T..GCTCGTT	0.45889	3049.12	8.6992
A.G.ACGAAC	GTTCGT.C.T	0.45889	3273.41	9.5008
AA.AAACGA	TCGTTT.TT	0.45888	3284.15	9.1959
T..GATACGA	TCGTATC..A	0.45885	3521.29	10.265
CTCGTT..TA	TA..AACGAG	0.45885	3472.36	9.7928
AACGAGCG	CGCTCGTT	0.45885	2867.38	7.6919
A..CATACGA	TCGTATG..T	0.45883	3829.2	11.1768
C.C.AAACGA	TCGTTT.G.G	0.45883	3252.59	9.4309
TAC..TCGTA	TACGA..GTA	0.45882	3237.98	8.8329
A.CTCGT.CA	TG.ACGAG.T	0.45881	3263.18	9.4661
CG.GAACGA	TCGTTC.CG	0.4588	3512.9	9.906
ATCGTTT.A	T.AAACGAT	0.4588	3027.66	8.5201
CT..ATCGTA	TACGAT..AG	0.45874	2905.24	7.9089
GCT..TCGTA	TACGA..AGC	0.45873	2989.67	8.0082
CTCGT.CAG	CTG.ACGAG	0.45872	2701.37	7.0116
CC.G.TCGTA	TACGA.C.GG	0.45868	3269.11	9.2049
CGTACC.AA	TT.GGTACG	0.45868	3302.29	9.254
AT..GGTACG	CGTACC..AT	0.45866	3327.42	9.3423
CT.A.ACGAG	CTCGT.T.AG	0.45866	2966.77	8.1711
GC..AAACGA	TCGTTT..GC	0.45866	3573.79	10.0969
TACGA.CAA	TTG.TCGTA	0.45864	3617.9	10.0477
AGGAACGG	CCGTTCCT	0.45864	3632.39	10.1518
AT.A.ACGAG	CTCGT.T.AT	0.4586	2955.68	8.1312
CGTACC..GC	GC..GGTACG	0.45859	3256.29	9.114
C.CGTTCCG	CGGAACG.G	0.45858	3018.07	8.486
ACCGTATA	TATACGGT	0.45857	3876.71	10.8289
CT.G.AACGA	TCGTT.C.AG	0.45857	3164.34	8.8579
C.GG.AACGA	TCGTT.CC.G	0.45853	2885.19	8.1417
CGTATAGA	TCTATACG	0.45848	3318.03	9.2102
A.ACGAG.TC	GA.CTCGT.T	0.45846	3137.91	9.0374
A.A.ACGAGG	CCTCGT.T.T	0.45845	2983.16	8.4846
C.TCGTT.CC	GG.AACGA.G	0.45843	2965.94	8.42
CA..CGTATA	TATACG..TG	0.45842	3377.77	9.501
A..TACGAAC	GTTCGTA..T	0.45842	3502.67	10.2074
ATACGA.T.G	C.A.TCGTAT	0.45842	3610.57	10.5736
GG.ACGA.TA	TA.TCGT.CC	0.45842	3047.63	8.4271
AAACGAG.C	G.CTCGTTT	0.45841	3272.17	9.3547
CG.GTCGTA	TACGAC.CG	0.4584	3413.88	9.6045
CA.TCGTA.C	G.TACGA.TG	0.45839	3085.61	8.8533
A.ATACGA.T	A.TCGTAT.T	0.45839	3981.21	11.5205
CT.AAACGA	TCGTTT.AG	0.45838	3163.1	8.8
AAGGAACG	CGTTCCTT	0.45838	2764.84	7.3131
C..TCGTATC	GATACGA..G	0.45836	3676.06	10.7329
CG.TAAACG	CGTTTA.CG	0.45835	3155.69	8.7752
CT..TTCGTA	TACGAA..AG	0.45834	3490	9.8463
G.GAACGA.C	G.TCGTTC.C	0.45832	3092.86	8.7854
A.TCGTT.AA	TT.AACGA.T	0.45832	3299.89	9.5887
T.G.AAACGA	TCGTTT.C.A	0.45832	3382.77	9.8604
CG..AACGAG	CTCGTT..CG	0.45831	3550.32	10.0273
AATCGTAC	GTACGATT	0.45831	3311.22	9.1888
T.T.GAACGA	TCGTTC.A.A	0.45829	3785.95	11.0927
AC..CGTTTA	TAAACG..GT	0.45826	2954.11	8.0851
GC.CGTTTA	TAAACG.GC	0.45823	2741.12	7.2901
GAACGA..CA	TG..TCGTTC	0.4582	3477.15	9.8073
CACTCGTA	TACGAGTG	0.4582	3193.52	8.8124
TCGTTT.AA	TT.AAACGA	0.45819	3579.16	10.103
CGTTCCC.A	T.GGGAACG	0.45819	2690.06	7.2495
TACGAA..CA	TG..TTCGTA	0.45818	3010.98	8.2866
A.TCGTA.CA	TG.TACGA.T	0.45814	3284.12	9.5362
A..TCTCGTA	TACGAGA..T	0.45814	3310.95	9.5952
A.ACGAG.TA	TA.CTCGT.T	0.45814	2988.52	8.5031
T.ACTCGTA	TACGAGT.A	0.45813	3403.27	9.7769
G.TACGACA	TGTCGTA.C	0.45811	3264.28	9.3288
C.CGTATA.A	T.TATACG.G	0.45809	3403.65	9.8226
C.G.GAACGA	TCGTTC.C.G	0.45808	3006.63	8.5704
AG..TAAACG	CGTTTA..CT	0.45808	2957.53	8.0974
TT.AACGAA	TTCGTT.AA	0.45808	3341.15	9.3774
G.AACGA.CA	TG.TCGTT.C	0.45807	2919.12	8.2457
TCGTTC..CA	TG..GAACGA	0.45806	3079.41	8.524
CTCGTT.AC	GT.AACGAG	0.45806	3551.21	10.0203
A.GTCGTTT	AAACGAC.T	0.45805	2926.27	8.154
CGTTCCGC	GCGGAACG	0.45805	3265.27	9.0435
TCGTT.A.AA	TT.T.AACGA	0.45804	3292.35	9.2803
CCC.TCGT.C	G.ACGA.GGG	0.45804	2567.45	6.5973
AAACGA.CC	GG.TCGTTT	0.45803	3135.69	8.7082
A.C.GAACGA	TCGTTC.G.T	0.45803	3043.56	8.704
AAACGA..TA	TA..TCGTTT	0.458	3258.12	9.12
A.CG.TACGA	TCGTA.CG.T	0.45799	3455.86	10.1254
CT..TACGAA	TTCGTA..AG	0.45799	3315.94	9.3058
ATCGTT.AA	TT.AACGAT	0.45797	3548.61	10.0126
AACGA.CGT	ACG.TCGTT	0.45796	2771.18	7.2768
C..TTTACGA	TCGTAAA..G	0.45796	3710.08	10.8331
TACGA.CCA	TGG.TCGTA	0.45795	3146.87	8.5981
ACGG.ACGA	TCGT.CCGT	0.45794	2871.88	7.5315
TAG.TACGA	TCGTA.CTA	0.45793	2920.85	7.8235
TATACG..AA	TT..CGTATA	0.45792	3081.98	8.5328
T..TCGTAAA	TTTACGA..A	0.45791	3721.37	10.8661
CC..TACGAC	GTCGTA..GG	0.45789	3037.31	8.3786
TACGA.GCA	TGC.TCGTA	0.45789	3139.14	8.5725
CATCGTAC	GTACGATG	0.45789	3531.2	9.8579
C..CGTTTAC	GTAAACG..G	0.45787	3042.42	8.6753
TACGA..ATA	TAT..TCGTA	0.45782	3384.87	9.2915
ATACGATA	TATCGTAT	0.45782	3126.46	8.5916
C.CTATACG	CGTATAG.G	0.45779	3256.45	9.303
TACGA.C.AA	TT.G.TCGTA	0.45777	3516.51	9.982
T.TCGTAAA	TTTACGA.A	0.45777	3661.22	10.562
AG.TCGTTC	GAACGA.CT	0.45774	3028.06	8.3399
C.A.GTCGTA	TACGAC.T.G	0.45774	3268.57	9.4846
TCGTTT.CA	TG.AAACGA	0.45773	3136.25	8.7101
ATACGAT..A	T..ATCGTAT	0.45773	3371.38	9.7919
TA.ACG.ATA	TAT.CGT.TA	0.45773	2784.24	7.4018
G.AT.AACGA	TCGTT.AT.C	0.45772	3231.9	9.389
A.ACGAGC.G	C.GCTCGT.T	0.4577	2600.24	6.9061
C.AG.AACGA	TCGTT.CT.G	0.45769	3016.15	8.6296
G.T.CGTTTA	TAAACG.A.C	0.45768	3251.61	9.4276
T..TTTACGA	TCGTAAA..A	0.45767	3826.97	11.1704
AAACGA..AG	CT..TCGTTT	0.45766	2835.07	7.6506
A..TACGAGT	ACTCGTA..T	0.45764	3674.69	10.7288
CG.AACGA.A	T.TCGTT.CG	0.45764	3175.1	9.1664
GC..TACGAC	GTCGTA..GC	0.45763	3194.84	8.9128
AGA..TCGTA	TACGA..TCT	0.45763	3008.64	8.0735
A.CG.TCGTA	TACGA.CG.T	0.45758	3145.03	9.0895
TCGTA..GAA	TTC..TACGA	0.45754	3445.49	9.4749
C..TCTCGTA	TACGAGA..G	0.45753	3399.81	9.8832
C..CGTTTAA	TTAAACG..G	0.45753	2878.02	8.0711
CCG..TACGA	TCGTA..CGG	0.45753	3307.38	9.0521
CG.C.TCGTA	TACGA.G.CG	0.45752	2774.66	7.458
AGGTCGTA	TACGACCT	0.45752	3199.36	8.8314
C.ATCGT.TA	TA.ACGAT.G	0.45752	2650.53	7.1886
GT.TCGTT.A	T.AACGA.AC	0.45751	3472.28	10.1464
G.TC.TCGTA	TACGA.GA.C	0.4575	3555.76	10.4386
AT.C.TCGTA	TACGA.G.AT	0.45746	3326.47	9.3901
C.ATCGT.CC	GG.ACGAT.G	0.45744	2598.13	6.9699
C.GG.TACGA	TCGTA.CC.G	0.45742	3207.68	9.3063
GAG.TCGTA	TACGA.CTC	0.4574	2928.87	7.852
AA.CGTATA	TATACG.TT	0.45739	3440.65	9.6868
G.TTCGT.CC	GG.ACGAA.C	0.45739	1844.55	3.2178
A..CGTACCG	CGGTACG..T	0.45734	2824.07	7.8653
C.TGG.ACGA	TCGT.CCA.G	0.45731	2951.2	8.106
A.TCGTA.AT	AT.TACGA.T	0.4573	3626.88	10.6236
AT.TCGTT.A	T.AACGA.AT	0.4573	3492.99	10.2116
CTCTCGTA	TACGAGAG	0.45724	3158.12	8.6965
ATTCGTA.C	G.TACGAAT	0.45724	3173.72	9.0264
GATCGT.CC	GG.ACGATC	0.45723	2686.04	7.0761
T..CGTTTAA	TTAAACG..A	0.45723	3089.16	8.8411
GCA..TACGA	TCGTA..TGC	0.45723	3056.45	8.2365
AAACGA.A.C	G.T.TCGTTT	0.45722	3273.31	9.5004
AATACGAG	CTCGTATT	0.45722	4115.67	11.4511
TC.TAT.CGA	TCG.ATA.GA	0.45717	2998.62	8.1841
GT.G.TACGA	TCGTA.C.AC	0.45716	3666.46	10.4268
G.TCGT.TGA	TCA.ACGA.C	0.45716	2551.58	6.5316
TC.G.AACGA	TCGTT.C.GA	0.45715	3139.69	8.7746
TACGAA.GA	TC.TTCGTA	0.45715	3261.24	9.1221
TACGA..CGA	TCG..TCGTA	0.45709	3349.03	9.1815
CG.TCG.TTA	TAA.CGA.CG	0.45708	2960.5	8.0492
CA.CGTTTA	TAAACG.TG	0.45708	2631.5	6.8598
GC.TCGTT.A	T.AACGA.GC	0.45706	3260.1	9.4558
C.GGTACG.C	G.CGTACC.G	0.45705	2733.13	7.446
AA.A.ACGAG	CTCGT.T.TT	0.45704	2607.27	6.7951
A.GTCGTTC	GAACGAC.T	0.45704	3212.3	9.1563
AAACGAAG	CTTCGTTT	0.45703	3372.67	9.3801
GG.ACGAT.A	T.ATCGT.CC	0.45702	2815.88	7.8514
AAG.TACGA	TCGTA.CTT	0.457	3060.3	8.3082
C..CGTTTAG	CTAAACG..G	0.457	3199.19	9.2218
A.T.TCGTTC	GAACGA.A.T	0.45699	3472.32	10.1464
CT..TACGAC	GTCGTA..AG	0.45698	3162.15	8.8041
TCG..TACGA	TCGTA..CGA	0.45697	3524.53	9.7094
AAACGA.CT	AG.TCGTTT	0.45695	3239.17	9.0505
A..ATCGTAT	ATACGAT..T	0.45695	3281.45	9.4978
TACGA..CTA	TAG..TCGTA	0.45694	3373.46	9.2566
T..GGTCGTA	TACGACC..A	0.45694	3349.23	9.7202
ATCGTA.A.C	G.T.TACGAT	0.45693	3179.24	9.1813
GG..GAACGA	TCGTTC..CC	0.45692	3678.11	10.4009
ATTAA.CGA	TCG.TTAAT	0.45692	2935.21	7.8744
G..CATACGA	TCGTATG..C	0.45692	3323.87	9.6375
A.ACGAGG.A	T.CCTCGT.T	0.45691	3196.21	9.1415
AAACGAA.G	C.TTCGTTT	0.45691	3579.16	10.3184
CC.CTCGTA	TACGAG.GG	0.4569	3163.56	8.8015
AA.GG.ACGA	TCGT.CC.TT	0.45688	2925.33	8.1024
G.TCGTTC.A	T.GAACGA.C	0.45688	3498.57	10.1206
AC.CA.ACGA	TCGT.TG.GT	0.45688	3359.66	9.5941
CGTAT.CGA	TCG.ATACG	0.45687	3289.43	9.0585
C.AAACGA.C	G.TCGTTT.G	0.45685	3118.9	8.8763
AA..TACGAC	GTCGTA..TT	0.45683	3446.29	9.7132
ATACGATC	GATCGTAT	0.45682	3411.26	9.4985
A.ACGA.GAA	TTC.TCGT.T	0.45681	3026.04	8.3393
GGTACG.CA	TG.CGTACC	0.45679	2733.13	7.2593
GG..GTCGTA	TACGAC..CC	0.45678	2942.32	8.0429
AA.G.ACGAG	CTCGT.C.TT	0.45677	3147.76	8.8019
CTAAACG.A	T.CGTTTAG	0.45677	3241.68	9.2541
CGTTCCG.A	T.CGGAACG	0.45675	3314.9	9.4941
A.G.AAACGA	TCGTTT.C.T	0.45672	3531.46	10.3312
TATACG.AA	TT.CGTATA	0.4567	3255.14	9.1024
AAACGAC..C	G..GTCGTTT	0.45669	2941.84	8.3097
CTC.TCGTA	TACGA.GAG	0.45669	3755.54	10.4357
CGTTTA..AG	CT..TAAACG	0.45669	3181.39	8.8682
CG.TAA.CGA	TCG.TTA.CG	0.45668	2834.97	7.5923
ATC.TATAC	GTATA.GAT	0.45667	1899.08	3.3494
ACTCGTT.C	G.AACGAGT	0.45667	3159	8.9764
ACG.AACGA	TCGTT.CGT	0.45665	3278	9.0223
A.C.TCGTTC	GAACGA.G.T	0.45664	3352.89	9.7633
C.A.CGTATA	TATACG.T.G	0.45663	3325.44	9.6733
A.ACGAT.AA	TT.ATCGT.T	0.45662	2517.98	6.6266
AT..GGAACG	CGTTCC..AT	0.45661	2541.92	6.4975
G.TCGTAAA	TTTACGA.C	0.45661	3807.6	10.9834
TACGA..TAA	TTA..TCGTA	0.45661	3330.24	9.1233
TAA..TACGA	TCGTA..TTA	0.4566	3447.89	9.4822
G.TT.AACGA	TCGTT.AA.C	0.4566	3305.12	9.6352
GT.G.TCGTA	TACGA.C.AC	0.4566	3074.1	8.5497
ATCGTAT.C	G.ATACGAT	0.45659	3264.88	9.3308
AA..TTCGTT	AACGAA..TT	0.45659	2633.02	6.8695
ACTAAACG	CGTTTAGT	0.45657	3241.68	8.9681
G.GC.TCGTA	TACGA.GC.C	0.45656	3050.68	8.7547
AA.G.TACGA	TCGTA.C.TT	0.45653	3284.17	9.2538
GTC.TCGTA	TACGA.GAC	0.45652	3349.06	9.2452
ATG.TCGTA	TACGA.CAT	0.45651	3137.05	8.5656
G.TCGT.CCA	TGG.ACGA.C	0.45649	2466.31	6.1713
GT.T.AACGA	TCGTT.A.AC	0.45649	3312.54	9.3455
ATT..TCGTA	TACGA..AAT	0.45646	3600.95	9.9311
CGCTACGA	TCGTAGCG	0.45646	3150.54	8.6715
C.TCTCGTA	TACGAGA.G	0.45645	3304.04	9.4589
A.T.CTCGTA	TACGAG.A.T	0.45641	3602.65	10.5496
CA.TATACG	CGTATA.TG	0.45637	3101.25	8.5917
CTCGTAA.A	T.TTACGAG	0.45637	3527.49	10.1622
A.A.ACGACG	CGTCGT.T.T	0.45636	3240.37	9.3897
CTCG.TTA.A	T.TAA.CGAG	0.45636	2881.86	7.8531
CG.CTCGT.C	G.ACGAG.CG	0.45635	2554.23	6.7832
A.CG.AACGA	TCGTT.CG.T	0.45634	3173.76	9.1894
AC.GTCGTA	TACGAC.GT	0.45634	3450.67	9.7175
GA..GAACGA	TCGTTC..TC	0.45634	3681.88	10.4117
GAACGA..GA	TC..TCGTTC	0.45634	3392.31	9.5463
GTACGATA	TATCGTAC	0.45633	3198.31	8.828
GC.GTCGTA	TACGAC.GC	0.45633	2889.05	7.8444
AA..CGTATA	TATACG..TT	0.45633	2810.42	7.5584
ATACGA.T.C	G.A.TCGTAT	0.4563	3386.1	9.8712
GTCGTA..AA	TT..TACGAC	0.45629	3367.51	9.4689
TACGA..TCA	TGA..TCGTA	0.45628	3156.18	8.5684
A.G.ACGAAA	TTTCGT.C.T	0.45628	3247.31	9.4131
GC..TACGAA	TTCGTA..GC	0.45628	3198.98	8.9265
ATCGTAC..A	T..GTACGAT	0.45627	3848.56	11.2316
A.C.TCGTTT	AAACGA.G.T	0.45626	3201.24	9.2568
C.CGGAACG	CGTTCCG.G	0.45626	3031.36	8.5332
ATC.TACGA	TCGTA.GAT	0.45625	3512.16	9.7394
[truncated: 17,987 more rows]

## Sheet: Gcr1_8mers_genome_scan
8-mer	8-mer	E-score	Median	Z-score
A.AGGAAGC	GCTTCCT.T	0.49591	5373.14	11.9534
A..GGAAGCC	GGCTTCC..T	0.49481	4056.02	10.2602
A..GGAAGCT	AGCTTCC..T	0.49443	4654.46	11.0188
A.AGGAA.CC	GG.TTCCT.T	0.49362	4590.55	10.9174
GCTTCC..TA	TA..GGAAGC	0.49335	3608.68	9.7909
A.AGGA.GCC	GGC.TCCT.T	0.49283	3716.19	9.8568
A.A.GAAGCC	GGCTTC.T.T	0.49266	4324.87	10.698
A.AGGA.GCT	AGC.TCCT.T	0.49249	3767.96	9.9337
A.A.GAAGCT	AGCTTC.T.T	0.49215	2721.09	8.1228
A.TGG.TGCC	GGCA.CCA.T	0.4921	4194.44	10.648
A.TGGA.GCC	GGC.TCCA.T	0.49108	3577.45	9.6455
AG.GGAA.CC	GG.TTCC.CT	0.49064	3531.5	9.5619
AGTGG..GCC	GGC..CCACT	0.49052	3200.55	9.2911
ACAGG..GCC	GGC..CCTGT	0.49009	2570.69	8.0361
GCTTC.T.TA	TA.A.GAAGC	0.49003	2422.23	7.6878
GC.TCC.CTA	TAG.GGA.GC	0.48987	3234.55	9.1306
AC.GGA.GCC	GGC.TCC.GT	0.48985	3288.7	9.2233
AC.GG.TGCC	GGCA.CC.GT	0.48908	3305.8	9.4296
ACA.G.AGCT	AGCT.C.TGT	0.48899	2617.88	8.1082
AC.GGA.GCT	AGC.TCC.GT	0.48877	2815.35	8.3553
A.AGGAA.CT	AG.TTCCT.T	0.48813	2582.13	7.7533
A..GGAATCC	GGATTCC..T	0.48813	3741.56	9.8153
ACAGGA.GC	GC.TCCTGT	0.48812	3370.29	9.3863
A.TGGAA.CC	GG.TTCCA.T	0.48795	2992.99	8.5653
ACAGGA..CC	GG..TCCTGT	0.48778	2299.08	7.2607
GC.TCCT.TA	TA.AGGA.GC	0.48765	2664.84	7.9993
AGGAAGCC	GGCTTCCT	0.48747	3346.46	9.3564
GGCTTCC..A	T..GGAAGCC	0.48736	3133.26	8.8373
AG.GGA.GCT	AGC.TCC.CT	0.48729	3234.55	9.1306
A.AGG.AGCT	AGCT.CCT.T	0.48627	2971.65	8.7106
AGTGG.A.CC	GG.T.CCACT	0.48619	2674.1	8.2535
AG.GGAAGC	GCTTCC.CT	0.48615	2388.87	7.4595
A.TGGAAGC	GCTTCCA.T	0.48588	3183.03	9.0325
AGTGGA.GC	GC.TCCACT	0.48582	2645.25	8.0302
A..GGCTTCC	GGAAGCC..T	0.48561	2142.2	6.7412
ACA.GA.GCT	AGC.TC.TGT	0.4855	2255.21	7.2571
C.GGAAGCC	GGCTTCC.G	0.48547	1919.02	6.2097
ACTGG..GCC	GGC..CCAGT	0.48539	2674.53	8.2629
A..GGATGCC	GGCATCC..T	0.48538	3140.28	8.8496
GC..CCACTA	TAGTGG..GC	0.48535	2148.91	6.8816
A.AGG.AGCC	GGCT.CCT.T	0.48519	2824.29	8.4247
G.TTCCT.TA	TA.AGGAA.C	0.48515	2526.43	7.6333
AGCTTCCT	AGGAAGCT	0.48515	2674.41	8.1003
GGAAGCC..A	T..GGCTTCC	0.48514	3219.11	8.9863
AG.GG.TGCC	GGCA.CC.CT	0.48486	2788.46	8.4594
A.TGGA.GCT	AGC.TCCA.T	0.48445	3129.64	8.9026
GC.TCC.GTA	TAC.GGA.GC	0.48386	3510.06	9.5872
A.AGG.TGCC	GGCA.CCT.T	0.48359	2416.02	7.547
ACAGG.AGC	GCT.CCTGT	0.4833	2499.47	7.8141
GCA.CC.CTA	TAG.GG.TGC	0.48325	2850.25	8.592
GGCTTCCA	TGGAAGCC	0.48288	2727.22	8.2099
A.AGG.ATCC	GGAT.CCT.T	0.48286	2794	8.3641
AC.GGAAGC	GCTTCC.GT	0.4826	1860.21	6.0592
AC.GGAA.CC	GG.TTCC.GT	0.48256	1878.84	6.0598
AC.GGATGC	GCATCC.GT	0.48252	2815.35	8.3791
GCA.CCT.TA	TA.AGG.TGC	0.48236	2838.61	8.4012
GGC.TCCA.A	T.TGGA.GCC	0.48204	2611.07	7.8963
ACTGGA.GC	GC.TCCAGT	0.48203	2744.3	8.236
GC.TCCA.TA	TA.TGGA.GC	0.482	2659.51	7.9882
AGAGGA..CC	GG..TCCTCT	0.48187	2570.34	7.8867
AGC..CCACT	AGTGG..GCT	0.48178	2450.78	7.7626
A..GGATGCT	AGCATCC..T	0.48173	2867.42	8.3485
C.GGA.GCCA	TGGC.TCC.G	0.48161	2174.56	6.9551
A.AGGA.TCC	GGA.TCCT.T	0.48159	2421.99	7.4788
ACAGGAA.C	G.TTCCTGT	0.48146	1570.73	5.0924
AA..GGAAGC	GCTTCC..TT	0.48142	2785.97	8.3388
GCATCC..TA	TA..GGATGC	0.48101	2646.08	8.0496
A.TGGATGC	GCATCCA.T	0.48044	2653.34	8.0171
AC.GG.ATCC	GGAT.CC.GT	0.48035	2708.79	8.2941
A.TGG.AGCC	GGCT.CCA.T	0.48025	2385.17	7.4747
G.GGCTTCC	GGAAGCC.C	0.48016	2353.91	7.3492
ACAGG.A.CC	GG.T.CCTGT	0.48005	2197.6	7.1313
GGAAGCCA	TGGCTTCC	0.47979	2408.18	7.5128
A..GGGTGCC	GGCACCC..T	0.47928	2376.96	7.3145
AGTGG..TCC	GGA..CCACT	0.47925	2123.85	6.9426
G.AGCTTCC	GGAAGCT.C	0.47918	2588.15	7.8784
AG.GGA.GCC	GGC.TCC.CT	0.4789	2031.05	6.5314
C.GGATGCC	GGCATCC.G	0.47889	2174.56	6.9071
AC..GAAGCT	AGCTTC..GT	0.4788	1712.26	5.6069
A.AGGATGC	GCATCCT.T	0.47871	2016.29	6.4855
AGTGGAA.C	G.TTCCACT	0.47846	1802.16	5.8592
GGCTTCC.A	T.GGAAGCC	0.4782	2827.38	8.3716
AC.GGA.TCC	GGA.TCC.GT	0.47805	2730.23	8.1838
A.TGGAAG.C	G.CTTCCA.T	0.47785	2174.31	6.7616
AGTGGAA..C	G..TTCCACT	0.47758	2029.68	6.4438
A.AGGAAG.T	A.CTTCCT.T	0.4775	2180.28	6.7766
G..TCCACTA	TAGTGGA..C	0.47744	1795.71	5.7687
GGAA.CCAC	GTGG.TTCC	0.47731	1827.67	6.0998
A.AGG.TGCT	AGCA.CCT.T	0.47704	2239.33	7.1201
GGGC.TCCA	TGGA.GCCC	0.47689	2188.69	7.133
AGGA.GCTG	CAGC.TCCT	0.47659	2254.59	7.303
GGCATCC..A	T..GGATGCC	0.47654	2311.9	7.1615
GGC.TCC.AA	TT.GGA.GCC	0.47649	2476.53	7.6391
AT.GGA.GCC	GGC.TCC.AT	0.47634	2684.64	8.0898
GGAAGCC.A	T.GGCTTCC	0.47614	2490.08	7.6629
AGTGG.TGC	GCA.CCACT	0.47605	2148.91	6.9572
GCT.CCT.TA	TA.AGG.AGC	0.47602	1927.49	6.2391
AG..GAAGCC	GGCTTC..CT	0.47595	1513.47	4.9143
GGATTCCA	TGGAATCC	0.47584	2254.04	7.1422
AG.GGA.TCC	GGA.TCC.CT	0.47569	2398.04	7.4592
GA..GGATGC	GCATCC..TC	0.47554	2010.27	6.5074
GGATTCC.A	T.GGAATCC	0.47544	2752.1	8.221
ACAGG..GCT	AGC..CCTGT	0.47531	2251.83	7.2777
A.TGG.ATCC	GGAT.CCA.T	0.47527	2340.43	7.3683
C.GGCTTCC	GGAAGCC.G	0.47501	1818.17	5.9085
A..GGACGCC	GGCGTCC..T	0.47453	2139.86	6.7352
AT.GGAAGC	GCTTCC.AT	0.47453	2362.99	7.3985
AGCTTCC.G	C.GGAAGCT	0.47451	2008.83	6.4648
CAGGA.GCC	GGC.TCCTG	0.47442	2159.42	6.9848
A..AGAAGCT	AGCTTCT..T	0.47405	2232.24	6.9682
GGC.TCCTA	TAGGA.GCC	0.47378	2432.79	7.6608
ACA.GA.GCC	GGC.TC.TGT	0.47358	1962.16	6.4636
A.AGGAAG.C	G.CTTCCT.T	0.47338	1996.08	6.2945
GC..CCAGTA	TACTGG..GC	0.47331	2048.92	6.6142
A.TGGA.TCC	GGA.TCCA.T	0.47324	1844.95	5.9672
GGAAGCCC	GGGCTTCC	0.47307	2315.42	7.2927
A..GGACGCT	AGCGTCC..T	0.47296	2072.56	6.559
T.GGCA.CCA	TGG.TGCC.A	0.47274	1947.79	6.2685
GGAATCCA	TGGATTCC	0.47268	2362.23	7.4048
GC..CCTCTA	TAGAGG..GC	0.47268	2057.59	6.6379
GGCTTC.T.A	T.A.GAAGCC	0.47251	1986.28	6.3733
GCA.CC.GTA	TAC.GG.TGC	0.47234	1960.8	6.4597
CGGCTTCC	GGAAGCCG	0.47231	1872.63	6.1035
C.GGA.GCCC	GGGC.TCC.G	0.47229	1847.05	6.0374
AG.T.CCACT	AGTGG.A.CT	0.47222	1930.14	6.3892
GGA.GCCCA	TGGGC.TCC	0.4722	2040.26	6.6629
AG.GG.ATCC	GGAT.CC.CT	0.47216	2230.24	7.1859
AG.GGAAG.C	G.CTTCC.CT	0.47207	1708.36	5.4816
AA.AGG.AGC	GCT.CCT.TT	0.47199	1688.63	5.5001
AG..TCCACT	AGTGGA..CT	0.47195	1983.85	6.4331
C.GGAA.CCA	TGG.TTCC.G	0.47191	1940.31	6.2471
AC.GG.CGCC	GGCG.CC.GT	0.47175	1933.69	6.3726
GGC.TCCT.A	T.AGGA.GCC	0.47174	2158.38	6.8387
AG.GGATGC	GCATCC.CT	0.47162	1976.77	6.3995
AGTGG.AGC	GCT.CCACT	0.47161	1718.79	5.6906
A..GGATTCC	GGAATCC..T	0.47148	2698.43	8.0137
CTGGA.GCC	GGC.TCCAG	0.47145	1971.97	6.4699
C.CAGC.TCC	GGA.GCTG.G	0.47144	2030.86	6.5004
AGAGG..GCC	GGC..CCTCT	0.47128	2127	6.9511
AA.TGG.TGC	GCA.CCA.TT	0.47112	1674.63	5.4537
GGCTTC.TA	TA.GAAGCC	0.4707	1798.92	5.8717
AGGATGCC	GGCATCCT	0.47046	2016.29	6.5176
GCA.CCA.TA	TA.TGG.TGC	0.47045	2143.23	6.8317
A.AAGAAGC	GCTTCTT.T	0.4703	2066.9	6.6238
GCT.CC.GTA	TAC.GG.AGC	0.47026	1483.14	4.8681
AGGA.GCT.A	T.AGC.TCCT	0.47023	1582.7	5.1692
A.TGGCA.CC	GG.TGCCA.T	0.47018	2031.05	6.4331
A.AGG.CGCC	GGCG.CCT.T	0.47015	1803.48	5.9032
AG.GG.AGCC	GGCT.CC.CT	0.47012	1880.37	6.2131
AG.GGAA.CT	AG.TTCC.CT	0.47006	1942.31	6.2442
ACA.GAAGC	GCTTC.TGT	0.46993	1548.93	5.1005
ACA.G.TGCC	GGCA.C.TGT	0.46992	2003.16	6.5825
GA.TGGA.GC	GC.TCCA.TC	0.46971	2015.77	6.4502
A.TGG.CGCC	GGCG.CCA.T	0.46968	1967.42	6.3924
A..GGCATCC	GGATGCC..T	0.46936	1898.29	6.0749
AGA.G.AGCC	GGCT.C.TCT	0.46934	1778.54	5.9046
AGGA.GCC.G	C.GGC.TCCT	0.46906	2016.29	6.5303
AGA..CCACT	AGTGG..TCT	0.46901	2324.07	7.4585
A..GGAACCC	GGGTTCC..T	0.46889	1919.75	6.1369
AT.GGAA.CC	GG.TTCC.AT	0.46885	2267.26	7.1027
GAGCTTCC	GGAAGCTC	0.46883	1582.7	5.161
GCATCC.G.A	T.C.GGATGC	0.46882	2049.24	6.5468
AGTGGC..CC	GG..GCCACT	0.46881	1786.62	5.8455
GGAT.CC.AA	TT.GG.ATCC	0.46876	2177.95	7.0507
AC.GGC.TCC	GGA.GCC.GT	0.46867	1611.73	5.2398
GGCATCCA	TGGATGCC	0.46863	1960.9	6.3615
GCTTCCTA	TAGGAAGC	0.46847	1825.94	5.962
A.GGAAGCC	GGCTTCC.T	0.46825	1872.63	6.0732
A.TGGAT.CC	GG.ATCCA.T	0.46798	2063.35	6.5199
AGCTTCC.A	T.GGAAGCT	0.46794	1679.52	5.466
AC.GG.AGCC	GGCT.CC.GT	0.46783	1889.62	6.2411
GCATCC..AA	TT..GGATGC	0.46781	1930.41	6.2799
AGAGG..GCT	AGC..CCTCT	0.46775	1877.45	6.2364
GGATTCC..A	T..GGAATCC	0.46766	2373.34	7.306
T.GGC.TCCA	TGGA.GCC.A	0.46756	1807.14	5.9146
G.G.GCTTCC	GGAAGC.C.C	0.46753	1894.62	6.1108
AGGAAGC.G	C.GCTTCCT	0.46747	2043.88	6.5613
AG.GG.CGCT	AGCG.CC.CT	0.46746	2083.92	6.7991
AGC.TCCT.A	T.AGGA.GCT	0.46732	1776.8	5.7581
AAC.GG.TGC	GCA.CC.GTT	0.46709	1919.01	6.3369
A.AGGAATC	GATTCCT.T	0.46705	1588.71	5.1559
A.GAAGCC.C	G.GGCTTC.T	0.46695	2055.1	6.4537
GCATCCT..A	T..AGGATGC	0.46681	1611.73	5.1728
AG.GGAATC	GATTCC.CT	0.46661	1888.8	6.1446
AGGA.GCC.C	G.GGC.TCCT	0.46655	1733.32	5.6802
AT..GGAAGC	GCTTCC..AT	0.46645	1813.63	5.9297
ACAGG..TCC	GGA..CCTGT	0.46644	1528.27	5.058
A.TGGAAT.C	G.ATTCCA.T	0.46641	1991.12	6.2809
ATAGG.A.CC	GG.T.CCTAT	0.46633	1827.67	6.0772
GA.AGGA.GC	GC.TCCT.TC	0.46617	1724.76	5.585
AG.GG.CGCC	GGCG.CC.CT	0.46615	2040.26	6.6784
A.TGGC.TCC	GGA.GCCA.T	0.46612	1626.97	5.2688
AGGAAGC.C	G.GCTTCCT	0.46608	1717.03	5.5892
GG.TTCCTA	TAGGAA.CC	0.46586	2192.7	6.9798
G.TTCC.GTA	TAC.GGAA.C	0.46584	1393.33	4.4077
CGGC.TCC.A	T.GGA.GCCG	0.46554	2046.42	6.6137
AT.GG.ATCC	GGAT.CC.AT	0.46552	2061.46	6.7373
GGC.TCC.GA	TC.GGA.GCC	0.46545	1919.02	6.2145
A..GGGCGCC	GGCGCCC..T	0.4654	1995.44	6.35
T.GGA.TCCA	TGGA.TCC.A	0.46527	2123.68	6.822
GG.AGCC.AA	TT.GGCT.CC	0.46527	2204.55	6.947
A..AGGAAGC	GCTTCCT..T	0.46519	1678.21	5.3956
AG.GG.AGCT	AGCT.CC.CT	0.46515	1759.43	5.8342
GCTTCCT.A	T.AGGAAGC	0.46513	1663.27	5.4118
A..TAGTGGA	TCCACTA..T	0.46504	1860.51	5.9641
GG..CCACTA	TAGTGG..CC	0.46502	1650.68	5.4013
GGAA.CCA.A	T.TGG.TTCC	0.46493	2095.98	6.7482
GG.TTCC.AA	TT.GGAA.CC	0.46489	2185.32	6.8984
AGCATCCT	AGGATGCT	0.46486	1888.87	6.1518
ACAGG.TGC	GCA.CCTGT	0.46472	1718.73	5.6904
AGC.TCCTG	CAGGA.GCT	0.46462	1816.49	6.0041
AGA.GC.GCC	GGC.GC.TCT	0.46462	1880.2	6.2204
AC.GGAT.CC	GG.ATCC.GT	0.46458	1750.4	5.6669
ACA.GAA.CC	GG.TTC.TGT	0.46456	1712.42	5.5783
CAGCGTCC	GGACGCTG	0.46455	1612.97	5.2671
T.GG.ATCCA	TGGAT.CC.A	0.46437	1947.79	6.4414
CGG.TTCC.A	T.GGAA.CCG	0.46412	2258.65	7.091
ACA.GC.GCC	GGC.GC.TGT	0.46409	1493.03	4.906
C.GGATTCC	GGAATCC.G	0.46409	2191.57	6.9505
GGAATCCC	GGGATTCC	0.46408	1615.07	5.2744
AGTGG.T.CC	GG.A.CCACT	0.46406	1614.73	5.3688
GGATGCCC	GGGCATCC	0.46404	1787.91	5.8441
AC.GG.TGCT	AGCA.CC.GT	0.46384	1999.49	6.5633
GC..CCTGTA	TACAGG..GC	0.46375	1632.41	5.3388
ATA.GA.GCC	GGC.TC.TAT	0.46367	1607.47	5.327
A..AGAAGCC	GGCTTCT..T	0.46364	2076.66	6.5699
AT..GAAGCC	GGCTTC..AT	0.46358	1823.09	5.9589
GGAATCC.A	T.GGATTCC	0.46354	1874.81	6.0797
A..TGGAAGC	GCTTCCA..T	0.4634	1830.95	5.8758
ATAGGA.GC	GC.TCCTAT	0.46317	1445.65	4.6478
ACTGGAAG	CTTCCAGT	0.46308	1918.36	6.2386
CCGG.TTCC	GGAA.CCGG	0.46296	1717.32	5.7429
AA.TGGAAG	CTTCCA.TT	0.46296	1760.74	5.7516
AT.GGAT.CC	GG.ATCC.AT	0.46296	2624.05	7.9137
G.TTCCA.TA	TA.TGGAA.C	0.46293	1708.99	5.4837
GGCA.CC.AA	TT.GG.TGCC	0.46287	1874.48	6.1953
CGGATTCC	GGAATCCG	0.46286	1721.21	5.631
G..GGCTTCC	GGAAGCC..C	0.46276	1919.02	6.1348
AG..GAAGCT	AGCTTC..CT	0.46271	1546.42	5.0352
C.GGC.TCCA	TGGA.GCC.G	0.46262	1546.2	5.038
ACA.G.AGCC	GGCT.C.TGT	0.46246	1862.12	6.1664
AC.GGAAG.C	G.CTTCC.GT	0.4624	1753.74	5.6258
AC.GGCT.CC	GG.AGCC.GT	0.46239	1823.33	5.8934
AGC.TCC.AT	AT.GGA.GCT	0.46239	1773.29	5.7734
G.A.CCACTA	TAGTGG.T.C	0.46225	1513.85	4.8638
ACTGGA..CC	GG..TCCAGT	0.46224	1861.9	6.0771
GG.AGCCA.A	T.TGGCT.CC	0.46206	2317.14	7.1578
AGGA.GCCC	GGGC.TCCT	0.46203	2103.81	6.9063
GCA.CGT.TA	TA.ACG.TGC	0.462	1910.63	6.1901
GGCA.CCA.A	T.TGG.TGCC	0.46198	2320.3	7.3198
AA.TGGA.GC	GC.TCCA.TT	0.46195	1402.73	4.4381
A.T.GGAAGC	GCTTCC.A.T	0.46188	1753.58	5.6808
AGTGG..CCC	GGG..CCACT	0.46187	2106.07	6.8945
GGA.GCCA.A	T.TGGC.TCC	0.46184	1889	6.0982
A.A.GAATCC	GGATTC.T.T	0.46183	1960.5	6.3007
GG.TTCCA.A	T.TGGAA.CC	0.46173	1946.95	6.2006
GGCA.CCAC	GTGG.TGCC	0.46161	1612.38	5.3815
TGGA.GCCA	TGGC.TCCA	0.46161	1906.4	6.3415
GCT.CCA.TA	TA.TGG.AGC	0.46138	1531.69	4.9553
GG.TTCCT.A	T.AGGAA.CC	0.46137	1721.97	5.5253
AG.GGAT.CC	GG.ATCC.CT	0.46135	1869.03	6.0308
T.GGAA.CCA	TGG.TTCC.A	0.4613	2024.04	6.4818
AG.GGC.TCC	GGA.GCC.CT	0.46129	1731.15	5.639
AC.GGA.GCG	CGC.TCC.GT	0.46115	1554.37	5.0374
CTGGA.TCC	GGA.TCCAG	0.46113	1844.95	6.0923
GGA.GCC.AA	TT.GGC.TCC	0.46101	1880.79	6.1021
AAGTGG..GC	GC..CCACTT	0.46085	1773.95	5.8055
AA..GGATGC	GCATCC..TT	0.46078	1812.38	5.9258
GGCA.CC.GA	TC.GG.TGCC	0.46078	2045.83	6.6939
AG.GG.TGCT	AGCA.CC.CT	0.46056	1809.33	5.9936
GGA.GCCAC	GTGGC.TCC	0.46053	1506.37	4.9425
CA..GGAAGC	GCTTCC..TG	0.46033	1670.94	5.4698
GGG.TTCCA	TGGAA.CCC	0.46027	1818.64	6.0108
AGA.GA.GCC	GGC.TC.TCT	0.46025	1896.69	6.2702
CAGC.TCCA	TGGA.GCTG	0.46001	1612.97	5.3836
A..GGAAGCG	CGCTTCC..T	0.45995	1810.26	5.8131
GG.TTCCAA	TTGGAA.CC	0.45981	2177.59	6.9411
GGGAT.CC.A	T.GG.ATCCC	0.45978	2031.05	6.6809
AA..AGAAGC	GCTTCT..TT	0.45975	1845.08	6.0262
A.CTTCCA.T	A.TGGAAG.T	0.45972	1695.33	5.4025
ACTGGA.G.C	G.C.TCCAGT	0.45961	1782.45	5.7716
A.A.GATGCC	GGCATC.T.T	0.4596	2016.29	6.4567
A.ACGC.GCC	GGC.GCGT.T	0.45959	1680.19	5.4475
TGG.ATCCA	TGGAT.CCA	0.45959	1624.84	5.3718
AGGA.GCCA	TGGC.TCCT	0.45956	1673.26	5.5939
GA..CCACTA	TAGTGG..TC	0.45946	1833.55	5.991
AT.GGA.TCC	GGA.TCC.AT	0.45941	1832.74	5.9576
A.ACGC.GCT	AGC.GCGT.T	0.45935	1670.45	5.4153
GGGCGCCC	GGGCGCCC	0.45935	1933.2	6.2818
GGTTCC..TA	TA..GGAACC	0.45934	1919.75	6.2488
AC..GCATCC	GGATGC..GT	0.45928	1851.83	6.0466
G..AGCTTCC	GGAAGCT..C	0.45927	1715.98	5.5183
ACACG..GCC	GGC..CGTGT	0.45925	1514.71	5.007
C.GGA.GCTG	CAGC.TCC.G	0.45913	1715.07	5.6207
GGGCA.CCA	TGG.TGCCC	0.45912	1269.1	3.9705
AGGAATCC	GGATTCCT	0.4591	1807.05	5.9037
GGAA.CCAA	TTGG.TTCC	0.45902	1851.11	6.1729
A.A.GATGCT	AGCATC.T.T	0.4589	1795.34	5.8116
AA.AGGAA.C	G.TTCCT.TT	0.45883	1688.63	5.4178
A.AGGAT.CC	GG.ATCCT.T	0.45879	1789.44	5.7366
G..TCCTGTA	TACAGGA..C	0.45876	1604.56	5.1482
CTGG.TGCC	GGCA.CCAG	0.4587	1740.71	5.8204
AGGAAGC..G	C..GCTTCCT	0.45858	1372.41	4.2867
G.TTCC.CTA	TAG.GGAA.C	0.45838	1548.83	4.9953
GGA..CCAAA	TTTGG..TCC	0.45836	1925.08	6.3799
AG.GG.ATCT	AGAT.CC.CT	0.45833	1882.27	6.2189
GC.TC.TGTA	TACA.GA.GC	0.45829	1236.5	3.8235
G.GG.TGCCA	TGGCA.CC.C	0.45825	1947.79	6.4414
C.GGCATCC	GGATGCC.G	0.45822	1647.55	5.3588
AGTGG.ATC	GAT.CCACT	0.45819	1681.68	5.5668
TGG.TTCCA	TGGAA.CCA	0.45817	1850.07	6.108
ATTGGA..CC	GG..TCCAAT	0.45815	1661.98	5.4396
GG.ATCCAA	TTGGAT.CC	0.45799	1378.9	4.3831
A.G.GGAAGC	GCTTCC.C.T	0.45797	1316.8	4.0887
T.GCTTCCA	TGGAAGC.A	0.45791	1582.98	5.1358
C.GGAATCC	GGATTCC.G	0.45787	1646.18	5.3541
AGCTTCCA	TGGAAGCT	0.45781	1582.98	5.162
AGG.AGCC.G	C.GGCT.CCT	0.4578	1920.72	6.1907
AC.GGACGC	GCGTCC.GT	0.45778	1503.2	4.8663
A.TGGG.GCC	GGC.CCCA.T	0.45769	1736.05	5.6292
A.TGG.AGCT	AGCT.CCA.T	0.45764	1626.37	5.3222
TGG.A.CCAA	TTGG.T.CCA	0.45756	2081	6.7998
C.GG.ATCCA	TGGAT.CC.G	0.45753	1815	6.0374
AA.TGGAA.C	G.TTCCA.TT	0.45748	1649.36	5.2884
AGCATCCA	TGGATGCT	0.45744	1798.47	5.8771
GGC.TCCAA	TTGGA.GCC	0.45742	1664.07	5.5071
AGCA.C.TAT	ATA.G.TGCT	0.45737	2008.28	6.5971
AGGA.GCTA	TAGC.TCCT	0.4572	1726.05	5.7719
CAGCTTCC	GGAAGCTG	0.45718	1592.21	5.1945
AC.GGCA.CC	GG.TGCC.GT	0.45712	1578.42	5.0929
GGAAGCTA	TAGCTTCC	0.45708	1617.32	5.2822
AGC.TCC.GA	TC.GGA.GCT	0.45704	1525.28	4.9319
CGG.TTCCA	TGGAA.CCG	0.45699	1755.02	5.8089
AG.AGC.TCC	GGA.GCT.CT	0.45699	1875.27	6.0857
GGAT.CCAA	TTGG.ATCC	0.45691	1947.79	6.4647
CTTCCT.TA	TA.AGGAAG	0.45651	1581.23	5.1496
CGGC.TCCA	TGGA.GCCG	0.45647	1689.32	5.6487
AG.GGG.GCC	GGC.CCC.CT	0.45626	1583.14	5.1399
AA.GGAAGC	GCTTCC.TT	0.45614	1858.07	6.0528
GGG.TTCC.A	T.GGAA.CCC	0.45611	2255.5	7.0832
AT.GG.TTCC	GGAA.CC.AT	0.45605	1949.23	6.4182
A.ACG.TGCT	AGCA.CGT.T	0.45604	1940.16	6.3139
GCG.CC.CTA	TAG.GG.CGC	0.45602	1472.58	4.8274
AA..GGTTGC	GCAACC..TT	0.45596	1786.6	5.8454
A.TGGAA.CT	AG.TTCCA.T	0.45588	1816.19	5.8182
AACAGG..GC	GC..CCTGTT	0.45581	1611.63	5.267
GCGTCC..TA	TA..GGACGC	0.45569	1673.26	5.4776
ATA.GAAGC	GCTTC.TAT	0.45552	1611.81	5.3262
AGCATCC..A	T..GGATGCT	0.45551	1949.66	6.2221
ACAGGAAG	CTTCCTGT	0.45546	1581.66	5.1573
TCGG.A.CCA	TGG.T.CCGA	0.45541	1801.42	5.9774
A.AAGA.GCC	GGC.TCTT.T	0.45533	1901.61	6.1352
GTGGC..CCA	TGG..GCCAC	0.4553	1552.52	5.1482
AGCTTCC..A	T..GGAAGCT	0.45529	1604.76	5.1489
AGG..GCCAG	CTGGC..CCT	0.45527	1690.21	5.6348
GGATGCC.A	T.GGCATCC	0.4552	1947.79	6.2927
GGA.GCCT.A	T.AGGC.TCC	0.4551	1502.92	4.8282
GGATGCC..A	T..GGCATCC	0.45509	1544.2	4.9369
GG.A.CCAAA	TTTGG.T.CC	0.45508	2217.73	7.1834
A.A.GACGCC	GGCGTC.T.T	0.45504	1579.55	5.0999
AGTGGA..CC	GG..TCCACT	0.45504	1462.61	4.7224
C.GGGC.TCC	GGA.GCCC.G	0.45503	1896.11	6.1191
GCATCC.GA	TC.GGATGC	0.45498	1260.69	3.8813
AC.GGAAT.C	G.ATTCC.GT	0.45471	1739.74	5.5817
AGTGGT..CC	GG..ACCACT	0.45467	1462.61	4.7224
AC..GACGCC	GGCGTC..GT	0.45467	1799.16	5.8847
AC.GGAA.CT	AG.TTCC.GT	0.4545	1393.33	4.4007
AGGA.GCT.C	G.AGC.TCCT	0.45446	1816.49	5.9437
A.A.GCTGCT	AGCAGC.T.T	0.45446	1576.27	5.0884
AG..GATGCC	GGCATC..CT	0.45436	2031.05	6.5651
A.A.GCTGCC	GGCAGC.T.T	0.45436	1782.13	5.7706
GCTTCC.G.A	T.C.GGAAGC	0.45434	1461.87	4.6696
GGA.TCCCA	TGGGA.TCC	0.45434	1990.46	6.5228
A.AAGAA.CC	GG.TTCTT.T	0.45433	1831.8	5.8653
AAG.GG.TGC	GCA.CC.CTT	0.45417	1896.11	6.2684
A.C.GGAAGC	GCTTCC.G.T	0.45414	1712.98	5.5506
AGA.GA.GCT	AGC.TC.TCT	0.45412	1603.37	5.3125
A.TGGAATC	GATTCCA.T	0.45408	1796.36	5.8412
GCTTCCT..A	T..AGGAAGC	0.45405	1489.85	4.7393
AT..GGATGC	GCATCC..AT	0.45388	1765.53	5.7788
ATA.GAA.CC	GG.TTC.TAT	0.45382	1827.67	5.9421
G.GGATTCC	GGAATCC.C	0.45381	1535.31	4.9652
GGATGCCA	TGGCATCC	0.45372	1683.37	5.5065
A.CTTC.TCT	AGA.GAAG.T	0.45368	1781.15	5.7717
C.GGACGCC	GGCGTCC.G	0.45357	1852.92	6.0141
AGA.G.TGCC	GGCA.C.TCT	0.45354	1952.66	6.437
GCATCCA.A	T.TGGATGC	0.45352	1654.7	5.3829
A.GAAGCCG	CGGCTTC.T	0.4535	1581.99	5.1323
AGGA.GCCG	CGGC.TCCT	0.45348	1641.01	5.4823
GC.TCCAG.A	T.CTGGA.GC	0.45345	1612.97	5.1657
AC.AG.AGCT	AGCT.CT.GT	0.45341	1625.62	5.3832
ATT.GGA.GC	GC.TCC.AAT	0.45338	1691.5	5.5096
T.GG.TTCCA	TGGAA.CC.A	0.45337	1851.11	6.1501
AT.GGC.TCC	GGA.GCC.AT	0.45331	1807.14	5.879
G.GG.TTCCA	TGGAA.CC.C	0.45329	1581.4	5.2492
A.TGG.ACCC	GGGT.CCA.T	0.45328	1982.47	6.4352
ACA.G.CGCC	GGCG.C.TGT	0.45325	1517.73	5.0006
T.GGCT.CCA	TGG.AGCC.A	0.45324	1706.1	5.5325
A.AAG.AGCC	GGCT.CTT.T	0.45321	1796.76	5.8823
AGGACGCC	GGCGTCCT	0.45319	1846.86	6.0258
GGCGTCC.A	T.GGACGCC	0.45315	1797.93	5.8461
AT.GG.TGCC	GGCA.CC.AT	0.45305	1649.3	5.4657
GC.TCCTAA	TTAGGA.GC	0.45303	1413.87	4.5233
GGAT.CCA.A	T.TGG.ATCC	0.45303	1706.6	5.5928
C.GGAT.CCC	GGG.ATCC.G	0.45302	1300.07	4.0229
AGG.AGCCA	TGGCT.CCT	0.45297	1648.27	5.453
CGGG.TTCC	GGAA.CCCG	0.45296	1579.47	5.2633
A.AAGAAG.T	A.CTTCTT.T	0.45295	1735.59	5.5307
AA.AGGA.GC	GC.TCCT.TT	0.45291	1694.14	5.4856
G.T.CCACTA	TAGTGG.A.C	0.45288	1450.69	4.6269
AGA.GCCGC	GCGGC.TCT	0.45285	1880.2	6.1996
AGAGGA.GC	GC.TCCTCT	0.45283	1670.19	5.456
AGTGGG..CC	GG..CCCACT	0.4528	1782.29	5.8318
G.AGC.TCCA	TGGA.GCT.C	0.4528	1678.04	5.498
ACTGGAA.C	G.TTCCAGT	0.45278	1652.21	5.3746
A.GAAGCCC	GGGCTTC.T	0.45274	1718.9	5.5953
G.GGGC.TCC	GGA.GCCC.C	0.45271	1674.19	5.4277
GAT.CC.CTA	TAG.GG.ATC	0.4526	1473.55	4.8311
ACTGG..TCC	GGA..CCAGT	0.4526	1715.44	5.7196
AGAGG.A.CC	GG.T.CCTCT	0.45253	1482.43	4.88
C.GG.AGCCA	TGGCT.CC.G	0.4525	1690.3	5.6302
C.GG.TGCCA	TGGCA.CC.G	0.45249	1839.13	6.113
CGGGC.TCC	GGA.GCCCG	0.45248	1455.61	4.7481
AGGAA.CC.A	T.GG.TTCCT	0.45246	1536.78	5.0854
A.TAGTGGA	TCCACTA.T	0.45244	1541.7	4.9883
GC.TCCTG.A	T.CAGGA.GC	0.45238	1615.88	5.1756
GCATCCAC	GTGGATGC	0.45237	1659.01	5.4248
AGG.A.CCCG	CGGG.T.CCT	0.45233	1570.73	5.1963
A.AGGACGC	GCGTCCT.T	0.45222	1610.44	5.2317
AGAGG.TGC	GCA.CCTCT	0.45219	1699.17	5.6255
AGGAA.CCG	CGG.TTCCT	0.45213	1629	5.3863
A.AGGG.GCC	GGC.CCCT.T	0.45212	1457.4	4.6574
GGA.GCTA.A	T.TAGC.TCC	0.45212	1656.94	5.3702
T.GG.AGCCA	TGGCT.CC.A	0.45206	1838.37	6.1106
ACTGG.A.CC	GG.T.CCAGT	0.45206	1667.31	5.5521
AC..GAAGCC	GGCTTC..GT	0.45206	1763.56	5.7725
AAGGAAGC	GCTTCCTT	0.45204	1688.63	5.524
AG.GGACGC	GCGTCC.CT	0.452	1827.41	5.9597
A.AGGAACC	GGTTCCT.T	0.45193	1543.25	4.994
AGC.TCCAG	CTGGA.GCT	0.4519	1725.45	5.7125
C.GGAAGC.C	G.GCTTCC.G	0.45189	1733.69	5.5247
G.GCTTCC.A	T.GGAAGC.C	0.45182	1629.88	5.1874
ATAGG..GCC	GGC..CCTAT	0.45182	1545.8	5.1233
AC..GGCGCC	GGCGCC..GT	0.45174	1639.67	5.3637
G.GGATGCC	GGCATCC.C	0.4517	1921.95	6.2182
AAC.GGA.GC	GC.TCC.GTT	0.4516	1483.33	4.7761
AGG.TGCT.A	T.AGCA.CCT	0.45146	1624.1	5.2589
TGGA.TCCA	TGGA.TCCA	0.45142	1599.12	5.3342
AGGAA.CC.C	G.GG.TTCCT	0.45137	1745.26	5.8133
C.GGA.TCCA	TGGA.TCC.G	0.45136	1646.18	5.3902
GGAA.CC.AA	TT.GG.TTCC	0.45132	1555.81	5.133
AGA.G.CGCC	GGCG.C.TCT	0.45126	1880.2	6.2214
ATAGGAA.C	G.TTCCTAT	0.45123	1423.73	4.5443
CGGAAGCC	GGCTTCCG	0.45122	1634.58	5.3417
A.AGGCA.CC	GG.TGCCT.T	0.4512	1620.39	5.1909
GGCTTC..AA	TT..GAAGCC	0.45116	1661.32	5.4374
G.GCTTCCA	TGGAAGC.C	0.45116	1617.47	5.256
GGC.TCC.CA	TG.GGA.GCC	0.45115	1595.81	5.1844
AGGAAGC..A	T..GCTTCCT	0.45096	1559.74	4.992
CCGGAA.CC	GG.TTCCGG	0.45096	1431.51	4.5927
GGGC.TCC.A	T.GGA.GCCC	0.45076	1579.28	5.157
ACTGGAA..C	G..TTCCAGT	0.45075	1628.53	5.23
A.ACTGGA.G	C.TCCAGT.T	0.45062	1431.88	4.48
GCA.C.ACTA	TAGT.G.TGC	0.45056	1693.46	5.6251
GCG.CCT.TA	TA.AGG.CGC	0.45055	1610.44	5.2353
AGCTTC..AT	AT..GAAGCT	0.45044	1533.41	4.9877
AGCATCC.G	C.GGATGCT	0.45038	1816.49	5.9034
AGG.TGCCA	TGGCA.CCT	0.45037	1554.05	5.1192
GCAGC.T.TA	TA.A.GCTGC	0.45034	1430.98	4.678
A..GGCTGCC	GGCAGCC..T	0.45031	1845.22	5.9186
AT.TGGA.GC	GC.TCCA.AT	0.45026	1617.47	5.2286
A.CGGA.GCC	GGC.TCCG.T	0.45023	1824.52	5.9053
CTGGCA.CC	GG.TGCCAG	0.45022	1683.37	5.5
AGGAA.C.GG	CC.G.TTCCT	0.45011	1652.77	5.502
AGC..CGTAT	ATACG..GCT	0.45008	1978.86	6.5377
TGG.AGCCA	TGGCT.CCA	0.45006	1768.69	5.8529
AGGAA.CC.G	C.GG.TTCCT	0.44999	1616.05	5.3732
A.A.TGGAAG	CTTCCA.T.T	0.44998	1730.64	5.6076
AGGAA.CCC	GGG.TTCCT	0.44995	1592.9	5.2592
GCG.C.TCTA	TAGA.G.CGC	0.44993	1594.65	5.2825
CTGGAAGC	GCTTCCAG	0.44993	1767.29	5.7791
CCT.TATT.A	T.AATA.AGG	0.4499	1401.74	4.4411
A.CGG.TGCC	GGCA.CCG.T	0.44983	1880.37	6.1379
GA.TCC.GTA	TAC.GGA.TC	0.44973	1514.25	4.8913
GG.TCCT.TA	TA.AGGA.CC	0.44972	1674.44	5.4206
A.C.TCCAGT	ACTGGA.G.T	0.44961	1396.01	4.4134
GGCTTC..GA	TC..GAAGCC	0.44958	1265.62	3.9106
AGTGG.CGC	GCG.CCACT	0.44956	1493.66	4.8945
AC..GCTGCC	GGCAGC..GT	0.44949	1698.54	5.5617
AT.AGGA.GC	GC.TCCT.AT	0.44948	1593.78	5.1467
GAAGCCA.A	T.TGGCTTC	0.44941	1260.58	3.8653
A.TGG.TGCT	AGCA.CCA.T	0.44922	1680.91	5.5076
A.AGG.CGCT	AGCG.CCT.T	0.44911	1536.06	5.001
ACAGGA.G.C	G.C.TCCTGT	0.44908	1306.05	4.0432
AGTGGA.TC	GA.TCCACT	0.44907	1559.4	5.0718
TGG.TGCCA	TGGCA.CCA	0.44905	1861.43	6.1427
A.AGGAAT.C	G.ATTCCT.T	0.44905	1658.85	5.2837
AGGATGC..A	T..GCATCCT	0.44902	1657.98	5.3288
GG.AGCCAC	GTGGCT.CC	0.44901	1725.86	5.6396
ATTGG.T.CC	GG.A.CCAAT	0.44899	1454.02	4.7693
ACAGG.CGC	GCG.CCTGT	0.44898	1536.06	5.0532
AGGA.GCT.G	C.AGC.TCCT	0.44898	1614.23	5.2801
GC.TCTT.TA	TA.AAGA.GC	0.44887	1620.16	5.2378
CTGGC.TCC	GGA.GCCAG	0.44886	1333.07	4.2494
A.GGGAT.CC	GG.ATCCC.T	0.44885	1615.07	5.1728
GG.A.CCAGA	TCTGG.T.CC	0.44882	1892.31	6.276
AGCT.CCTG	CAGG.AGCT	0.44876	1489.6	4.9275
CTGG.T.CCA	TGG.A.CCAG	0.44874	1552.52	5.1298
AGAGG.CGC	GCG.CCTCT	0.44874	1484.18	4.8583
GCTTCCA..A	T..TGGAAGC	0.44859	1532.05	4.8933
G.GGA.GCTA	TAGC.TCC.C	0.44858	1475.37	4.7744
GCTTCT..TA	TA..AGAAGC	0.44857	1347.91	4.2641
AC.GGG.GCC	GGC.CCC.GT	0.44843	1827.53	5.9417
GCATCCA..A	T..TGGATGC	0.4484	1669.33	5.3663
AAG..GCCGC	GCGGC..CTT	0.44835	1594.1	5.2995
A.T.GGCGCC	GGCGCC.A.T	0.44834	1647.78	5.3349
AGCA.CCA.A	T.TGG.TGCT	0.44822	1706.61	5.5929
CG.GCTTCC	GGAAGC.CG	0.44821	1374.81	4.3665
AC.GGAATC	GATTCC.GT	0.44821	1514.25	4.9073
GCT.CC.CTA	TAG.GG.AGC	0.4482	1524.9	5.0264
G.GGA.TCCA	TGGA.TCC.C	0.44818	1488.14	4.8228
CTGGCT.CC	GG.AGCCAG	0.44812	1612.5	5.2592
AGA.GAAGC	GCTTC.TCT	0.4481	1431.53	4.6535
AAC.GGAT.C	G.ATCC.GTT	0.44809	1470.36	4.7066
AGAGGAA.C	G.TTCCTCT	0.44806	1521.68	4.9154
AA.A.GAAGC	GCTTC.T.TT	0.44787	1581.99	5.2517
A.ACGA.GCT	AGC.TCGT.T	0.44762	1613.44	5.2224
A.AGGA.CCC	GGG.TCCT.T	0.44751	1662.48	5.3887
CCGGA.GCC	GGC.TCCGG	0.44748	1526.42	5.0175
AG.GGCA.CC	GG.TGCC.CT	0.44746	1552.52	5.0011
CAGCATCC	GGATGCTG	0.44744	1794.03	5.8632
AA.GGA.GCC	GGC.TCC.TT	0.44744	1670.94	5.4413
G.C.GCTTCC	GGAAGC.G.C	0.44733	1324.38	4.1206
AGGAAGC..C	G..GCTTCCT	0.44731	1720.53	5.5329
C.GCTTCC.A	T.GGAAGC.G	0.4473	1416.05	4.4193
AG.AGA.GCC	GGC.TCT.CT	0.44728	1533.44	4.9617
CTGGA..CCA	TGG..TCCAG	0.44716	1789.59	5.962
A.TAGGA.GC	GC.TCCTA.T	0.44709	1393.14	4.3599
A.TAG.GGAA	TTCC.CTA.T	0.44709	1482.46	4.8014
CG.GG.TTCC	GGAA.CC.CG	0.44706	1337.06	4.2692
AGC.TC.TAT	ATA.GA.GCT	0.44703	1705.33	5.6639
AAG.GGA.GC	GC.TCC.CTT	0.447	1767	5.7535
CGGCTTC..A	T..GAAGCCG	0.44698	1484.18	4.7183
AGACG..GCC	GGC..CGTCT	0.44698	1652.64	5.5061
AGAAG..GCC	GGC..CTTCT	0.44698	1683.29	5.6113
GGA.TCCAA	TTGGA.TCC	0.44689	1465.65	4.7871
C.TCCAGTA	TACTGGA.G	0.44686	1632.87	5.3089
C.GGCGTCC	GGACGCC.G	0.44685	1491.94	4.8053
AGT.G.CGCC	GGCG.C.ACT	0.44684	1663.52	5.5235
T.GGAT.CCA	TGG.ATCC.A	0.44678	1690.66	5.482
A..GGGATCC	GGATCCC..T	0.44677	1904.28	6.0922
A.T.GAAGCC	GGCTTC.A.T	0.44675	1397.47	4.4192
C..GCTTCCA	TGGAAGC..G	0.44674	1615.57	5.1859
ATAGGA..CC	GG..TCCTAT	0.44669	1458.96	4.7084
A.ACG.TGCC	GGCA.CGT.T	0.44668	1881.57	6.1415
GG.TTCCCA	TGGGAA.CC	0.4466	1892.31	6.155
GCTTC..GTA	TAC..GAAGC	0.44657	1276.61	4.0276
A.TGGCT.CC	GG.AGCCA.T	0.44657	1567.06	5.0069
AGGAA.CT.G	C.AG.TTCCT	0.44645	1465.93	4.8154
GG..GCCAGA	TCTGGC..CC	0.44644	1683.37	5.5114
ACACGC..CC	GG..GCGTGT	0.44642	1565.65	5.1045
CTTCC.GTA	TAC.GGAAG	0.44631	1354.11	4.3382
ACA.GATGC	GCATC.TGT	0.44628	1522.23	5.0019
GGATGCT.A	T.AGCATCC	0.44624	1625.29	5.2829
A.TAGC.TCC	GGA.GCTA.T	0.4462	1449.37	4.6267
AGCATCC.C	G.GGATGCT	0.44619	1692.73	5.5097
AG..GCCGCC	GGCGGC..CT	0.44618	1882.5	6.1388
C.C.GCATCC	GGATGC.G.G	0.44618	1551.9	5.0018
A.AGGCTGC	GCAGCCT.T	0.44616	1430.98	4.5726
GCA.CCAC.A	T.GTGG.TGC	0.44608	1525.23	4.9101
C..GGCTTCC	GGAAGCC..G	0.44604	1536.78	4.9103
GG..TCCTAA	TTAGGA..CC	0.44601	1318.12	4.1387
AGTGG.AG.C	G.CT.CCACT	0.44601	1320.65	4.2183
AGT.G.TGCC	GGCA.C.ACT	0.446	1591.94	5.2728
AGAGG..TCC	GGA..CCTCT	0.44599	1728.97	5.7646
CAGGATGC	GCATCCTG	0.44592	1732.44	5.6675
A.T.GATGCC	GGCATC.A.T	0.44592	1527.85	4.9149
TACTGGAA	TTCCAGTA	0.44591	1699.91	5.5613
AGG.T.CCAG	CTGG.A.CCT	0.44586	1591.88	5.2725
A.AGGC.GCT	AGC.GCCT.T	0.44581	1627.26	5.2697
GGA.GCCAA	TTGGC.TCC	0.44576	1788.64	5.9165
GGA.TCC.AA	TT.GGA.TCC	0.44574	1708.08	5.5641
GG.TTCC.GA	TC.GGAA.CC	0.44572	1707.18	5.5281
GG.TGCCAA	TTGGCA.CC	0.4457	1651.62	5.3934
A.GGGA.TCC	GGA.TCCC.T	0.4456	1458.96	4.6633
AGGAA.CCA	TGG.TTCCT	0.44549	1669.1	5.5242
GCTTCC.A.A	T.T.GGAAGC	0.44548	1629.88	5.2742
TGG..GCCAA	TTGGC..CCA	0.44546	1690.3	5.6351
AGGA.TCCA	TGGA.TCCT	0.44542	1490.85	4.9323
GCT.CCAG.A	T.CTGG.AGC	0.44535	1346.76	4.2188
GCTTCC.GA	TC.GGAAGC	0.44526	1536.65	4.9895
A.AGGC.TCC	GGA.GCCT.T	0.4452	1733.32	5.6205
GCATCCT.A	T.AGGATGC	0.44509	1626.09	5.2856
CTGGAA.CC	GG.TTCCAG	0.44505	1628.53	5.3146
AGG.A.CTAA	TTAG.T.CCT	0.44501	1467.32	4.8081
CGGCA.CCA	TGG.TGCCG	0.445	1397.08	4.5154
G..GGCGCCC	GGGCGCC..C	0.44495	1241.14	3.7325
GGC.TCCG.A	T.CGGA.GCC	0.44488	1728.97	5.6065
GCAGC..CTA	TAG..GCTGC	0.44478	1540.82	5.1049
GGCT.CCTA	TAGG.AGCC	0.44477	1332.58	4.2891
A..GGAATCT	AGATTCC..T	0.44467	1803.22	5.7917
GGG..TCCTA	TAGGA..CCC	0.44467	1570.84	5.2154
CAGG.TGCC	GGCA.CCTG	0.44465	1582.2	5.2732
GC.GCGT.TA	TA.ACGC.GC	0.4446	1449.08	4.6185
GGCGTCC..A	T..GGACGCC	0.4445	1745.16	5.6112
CGGCATCC	GGATGCCG	0.44448	1571.5	5.1212
GGAA.CCCA	TGGG.TTCC	0.44439	1555.81	5.1768
GGCT.CC.AA	TT.GG.AGCC	0.44438	1796.98	5.9546
A.AAG.AGCT	AGCT.CTT.T	0.44434	1216.98	3.6921
A.TGG.TTCC	GGAA.CCA.T	0.44433	1592.84	5.2051
A..AGCTTCC	GGAAGCT..T	0.44432	1351.02	4.2001
ACT.GCA.CC	GG.TGC.AGT	0.4442	1623.82	5.2816
AGCTTCC.C	G.GGAAGCT	0.44417	1279.39	3.948
AGC.TCCTA	TAGGA.GCT	0.44415	1316.48	4.1784
A.GGCTTCC	GGAAGCC.T	0.44412	1760.44	5.7285
GG.ATTCC.A	T.GGAAT.CC	0.44408	1493.28	4.7417
AGGACGC.G	C.GCGTCCT	0.44407	1527.44	4.9365
A.A.GGCGCC	GGCGCC.T.T	0.44404	1949.31	6.2689
C.GC.TCCTA	TAGGA.GC.G	0.44403	1479.04	4.8664
AGCT.C.ACT	AGT.G.AGCT	0.44392	1578.76	5.2254
AGC.TCC.AA	TT.GGA.GCT	0.44391	1702.77	5.5467
A..AGCATCC	GGATGCT..T	0.44391	1818.67	5.8387
ATCTGG..GC	GC..CCAGAT	0.44387	1688.31	5.5278
ACTGG.TGC	GCA.CCAGT	0.44385	1251.54	3.8915
AGACGC..CC	GG..GCGTCT	0.44385	1440.38	4.6365
AC.CG.CGCC	GGCG.CG.GT	0.44376	1513.54	4.976
C.GGC.TCCG	CGGA.GCC.G	0.44374	1588.2	5.1887
AC.GGAC.CC	GG.GTCC.GT	0.44373	1583.52	5.1108
AA.AAGAAG	CTTCTT.TT	0.44357	1656.62	5.4103
GA..GGAATC	GATTCC..TC	0.44357	1699.34	5.5644
AAT.GG.AGC	GCT.CC.ATT	0.44343	1536.44	5.0694
AG.GGAAT.C	G.ATTCC.CT	0.44335	1475.8	4.6769
GG..GCCAAA	TTTGGC..CC	0.44333	1880.79	6.1337
ACTGG.AGC	GCT.CCAGT	0.44328	1320.32	4.1949
GCTTCCAA	TTGGAAGC	0.44323	1632.82	5.3356
GTGG.A.CCA	TGG.T.CCAC	0.44318	1552.52	5.1298
CTGG..GCCA	TGGC..CCAG	0.44318	1846.02	6.1924
GCTTCC.AA	TT.GGAAGC	0.44307	1626.03	5.306
G.TTCC.ATA	TAT.GGAA.C	0.44301	1707.99	5.5387
ACA.GACGC	GCGTC.TGT	0.44301	1423.3	4.6208
T.GCTTCC.A	T.GGAAGC.A	0.443	1392.5	4.3277
GA.A.GATGC	GCATC.T.TC	0.44297	1575.95	5.2298
ACTTCC..TA	TA..GGAAGT	0.44295	1581.66	5.1616
AGA.GCTGC	GCAGC.TCT	0.44285	1462.02	4.773
G..GCCACTA	TAGTGGC..C	0.44282	1488.31	4.7336
A.G.TGCCAG	CTGGCA.C.T	0.44277	1301.28	4.0228
A.CTTC.TGT	ACA.GAAG.T	0.44269	1191.66	3.5392
ACAAG..GCC	GGC..CTTGT	0.4426	1615.85	5.3771
GC.TCCC.TA	TA.GGGA.GC	0.44259	1325.21	4.1226
A.AGGAAGT	ACTTCCT.T	0.44256	1581.66	5.1311
CGGGAT.CC	GG.ATCCCG	0.44256	1273.81	3.9393
GCTTC..CTA	TAG..GAAGC	0.44256	1473.15	4.8477
GCA.C.TCTA	TAGA.G.TGC	0.44251	1576.27	5.2164
CTTCCA.TA	TA.TGGAAG	0.44238	1258.57	3.872
GGCATCC.A	T.GGATGCC	0.44238	1378.9	4.3658
A.ACG.CGCC	GGCG.CGT.T	0.44237	1520.14	4.9425
C..AGCTTCC	GGAAGCT..G	0.44236	1398.43	4.3903
AGT.G.ACCC	GGGT.C.ACT	0.44225	1717.06	5.7041
ACCGG.T.CC	GG.A.CCGGT	0.44216	1636	5.4437
GG.T.CCAAA	TTTGG.A.CC	0.44216	1482.89	4.8817
AGGA..CCCA	TGGG..TCCT	0.44215	1555.68	5.2041
CAGC.TCC.A	T.GGA.GCTG	0.44214	1241.34	3.8035
GG.TGCC.AA	TT.GGCA.CC	0.44212	1795.25	5.8072
GCTTCC.CA	TG.GGAAGC	0.44207	1434.15	4.6031
GGC.TCCAC	GTGGA.GCC	0.44204	1535.8	5.0522
A..CGGCTTC	GAAGCCG..T	0.44199	1420.11	4.475
G.GGG.TTCC	GGAA.CCC.C	0.44196	1335.5	4.2145
GCGTC..CTA	TAG..GACGC	0.44193	1377.03	4.4613
GA..CTGGAA	TTCCAG..TC	0.4419	1619.84	5.2955
GGAT.CCTA	TAGG.ATCC	0.44187	1644.22	5.4936
GCGG.T.CCA	TGG.A.CCGC	0.44185	1681.64	5.5852
G.GGC.TCCA	TGGA.GCC.C	0.44165	1455.1	4.6966
GGA.GCC.GA	TC.GGC.TCC	0.44159	1635.78	5.3226
CAC.GGA.GC	GC.TCC.GTG	0.44156	1668.68	5.4338
A.GAAGCC.G	C.GGCTTC.T	0.44152	1582.38	5.0259
AGTGGAAG	CTTCCACT	0.44152	1360.04	4.3114
GG.A.CCACA	TGTGG.T.CC	0.44151	1664.73	5.5432
A.ACGA.GCC	GGC.TCGT.T	0.44151	1402.28	4.4432
ACA.GCA.CC	GG.TGC.TGT	0.44138	1351.24	4.2552
ACTGGA..CT	AG..TCCAGT	0.44138	1483.86	4.8034
AG.GGC.GCC	GGC.GCC.CT	0.44137	1471.06	4.7297
T..GCATCCA	TGGATGC..A	0.44132	1577.74	5.0553
ACTGG.C.CC	GG.G.CCAGT	0.44131	1435.9	4.6976
GGGA.TCC.A	T.GGA.TCCC	0.44131	1396.34	4.4649
C..GGATTCC	GGAATCC..G	0.4413	1190.95	3.505
AC.AGA.GCT	AGC.TCT.GT	0.44129	1285.17	3.9751
AC..GAATCC	GGATTC..GT	0.44113	1664.35	5.4476
AG.TTCC.AT	AT.GGAA.CT	0.44112	1319.36	4.098
AGC.TCCAC	GTGGA.GCT	0.4411	1625.29	5.3734
GG.AGCCAA	TTGGCT.CC	0.44108	1535.3	4.9846
A.ACG.AGCC	GGCT.CGT.T	0.44108	1249.46	3.8401
CAGGA.GC.A	T.GC.TCCTG	0.44103	1514.01	5.0001
G.CGG.TTCC	GGAA.CCG.C	0.44102	1721.21	5.6408
ACAGGAT.C	G.ATCCTGT	0.44101	1356.93	4.2762
C.GCATCCA	TGGATGC.G	0.44097	1493.91	4.8127
AG..GCTTCC	GGAAGC..CT	0.44095	1377.04	4.3841
GCA.CCA.AA	TT.TGG.TGC	0.44092	1639.42	5.335
TCGGC..CCA	TGG..GCCGA	0.44091	1324.38	4.238
A.GAAGCTG	CAGCTTC.T	0.44089	1379.91	4.3699
GG..CCAGAA	TTCTGG..CC	0.44087	1715.19	5.6164
GGACGCCC	GGGCGTCC	0.44086	1745.16	5.7085
A..TGGATGC	GCATCCA..T	0.44086	1340.95	4.1589
AGG.TGCC.G	C.GGCA.CCT	0.44084	1675.62	5.4324
ACTGGC..CC	GG..GCCAGT	0.44084	1555.11	5.0666
GC.TCCT.AA	TT.AGGA.GC	0.44083	1332.93	4.1548
ACA.GAAG.C	G.CTTC.TGT	0.44076	1759.73	5.7045
AAGTGG.A.C	G.T.CCACTT	0.44075	1411.13	4.4733
AGAAGC..CC	GG..GCTTCT	0.44073	1274.44	3.9496
G.GGGCGCC	GGCGCCC.C	0.44072	1577.97	5.1181
A..GGAAGTT	AACTTCC..T	0.4407	1459.65	4.6264
A.CGG.ATCC	GGAT.CCG.T	0.44058	1582.49	5.1684
GC.ACCT.TA	TA.AGGT.GC	0.44056	1490.07	4.7733
AGAGG.T.CC	GG.A.CCTCT	0.44055	1671.39	5.5661
G.GGAT.CCA	TGG.ATCC.C	0.44047	1500.97	4.821
GGATGCTA	TAGCATCC	0.44039	1712.84	5.6037
GGGA.TCCA	TGGA.TCCC	0.44032	1577.75	5.257
AGGA.TCC.A	T.GGA.TCCT	0.44026	1476.35	4.7781
CTGGAT.CC	GG.ATCCAG	0.44026	1511.02	4.8953
AT.GG.AGCC	GGCT.CC.AT	0.44018	1510.43	4.9642
AGTGG.AT.C	G.AT.CCACT	0.44017	1494.07	4.9242
ACCGGA.GC	GC.TCCGGT	0.44015	1458.77	4.6983
GGAA.CC.GA	TC.GG.TTCC	0.44008	1643.68	5.4462
A.A.AGGAAG	CTTCCT.T.T	0.44006	1396.01	4.4134
AGG.A.CCAC	GTGG.T.CCT	0.44001	1304.77	4.1388
C.GG.TGCCG	CGGCA.CC.G	0.44	1594.45	5.2962
CA.AGGA.GC	GC.TCCT.TG	0.43998	1162.42	3.3952
GA..GGAAGC	GCTTCC..TC	0.43985	1279.39	3.9713
CAGC.TCC.C	G.GGA.GCTG	0.43979	1626.89	5.324
AAG.GGAA.C	G.TTCC.CTT	0.43976	1603.35	5.1875
A.CTTCC.GT	AC.GGAAG.T	0.43969	1491.59	4.7354
AA.GG.TGCC	GGCA.CC.TT	0.43968	1430.98	4.6562
GA.GCCA.AC	GT.TGGC.TC	0.43966	1381.78	4.3545
GCAAC.T.TA	TA.A.GTTGC	0.43961	1611.54	5.3575
GCG.C.TGTA	TACA.G.CGC	0.4396	1419.6	4.6197
ACAGGAA..C	G..TTCCTGT	0.43956	1485.25	4.7223
GGA.GCC.TA	TA.GGC.TCC	0.43951	1523.97	4.9271
GC..CCTATA	TATAGG..GC	0.43949	1651.78	5.4051
A.AGGCT.CC	GG.AGCCT.T	0.43949	1573.53	5.0295
CTGG.AGCC	GGCT.CCAG	0.43948	1507.34	4.9954
ACTGG.CGC	GCG.CCAGT	0.43945	1454.27	4.7429
CAGG..GCCA	TGGC..CCTG	0.43941	1552.67	5.1929
GGA.TCCA.A	T.TGGA.TCC	0.43941	1608.11	5.204
AC.GG.CGCT	AGCG.CC.GT	0.43939	1456.01	4.755
ATTGGAA.C	G.TTCCAAT	0.43937	1603.17	5.2065
A.GAAGCCA	TGGCTTC.T	0.43937	1515.88	4.8941
AGC.TCCTC	GAGGA.GCT	0.43935	1338.04	4.2705
A.TGGTTGC	GCAACCA.T	0.43933	1391.41	4.4162
CAGG.CGCC	GGCG.CCTG	0.4393	1618.03	5.4015
CTTCCT.T.C	G.A.AGGAAG	0.43929	1265.62	3.8684
ATA.TGGA.G	C.TCCA.TAT	0.43925	1250.39	3.8064
C.CGGCA.CC	GG.TGCCG.G	0.43924	1520.52	4.8411
A.A.GCAGCT	AGCTGC.T.T	0.4392	1414.68	4.4872
CCGGCT.CC	GG.AGCCGG	0.43916	1241.25	3.7944
CTTC.TCTA	TAGA.GAAG	0.43911	1538.33	5.112
CCGGAAGC	GCTTCCGG	0.43908	1323.58	4.1592
A.ACTGGAA	TTCCAGT.T	0.43907	1715.15	5.5831
GGC..CCAGA	TCTGG..GCC	0.43906	1767.29	5.8902
A.C.TCCTGT	ACAGGA.G.T	0.43906	1581.66	5.1073
GGAAGC..AA	TT..GCTTCC	0.43904	1519.61	4.937
A.AGGC.GCC	GGC.GCCT.T	0.43903	1370.92	4.3176
A.A.GAACCC	GGGTTC.T.T	0.43899	1494.89	4.7937
GATTCCTA	TAGGAATC	0.43894	1721.21	5.631
GC.TCC.GAA	TTC.GGA.GC	0.43893	1410.66	4.4955
AGTGGAT.C	G.ATCCACT	0.43891	1487.37	4.7882
GG.ACCA.AA	TT.TGGT.CC	0.43887	1416.65	4.4928
AC.GG.AGCT	AGCT.CC.GT	0.43882	1406.52	4.5579
AG.GG.TTCC	GGAA.CC.CT	0.43878	1211.57	3.7073
ACA.G.ATCC	GGAT.C.TGT	0.43878	1250.17	3.8951
GCTTCCG.A	T.CGGAAGC	0.43876	1513.91	4.8869
GTGG..TCCA	TGGA..CCAC	0.43871	1624.84	5.4553
C..CCACTAA	TTAGTGG..G	0.43869	1493.81	4.754
AAGAAG..GC	GC..CTTCTT	0.43868	1293.09	4.0311
GCG.CC.GTA	TAC.GG.CGC	0.43868	1547.62	5.1107
G.GGAAGCC	GGCTTCC.C	0.43867	1439.55	4.6059
GAAGCCGC	GCGGCTTC	0.43866	1711.01	5.5977
CCGGA..CCA	TGG..TCCGG	0.43864	1436.73	4.7043
GACA.GA.GC	GC.TC.TGTC	0.4386	1281.46	4.027
GGAA.CCG.A	T.CGG.TTCC	0.43857	1582.49	5.1684
CTGGA.GC.A	T.GC.TCCAG	0.43849	1410.66	4.5955
AGGAA.C.CA	TG.G.TTCCT	0.43848	1454.99	4.7731
G.CGCCCA.A	T.TGGGCG.C	0.43846	1469.97	4.6234
CT..GGAAGC	GCTTCC..AG	0.43843	1405.96	4.5007
G.GCA.CCAC	GTGG.TGC.C	0.43841	1487.82	4.8216
AA.GGAA.CC	GG.TTCC.TT	0.43839	1444.59	4.6013
AG.GGC.TCT	AGA.GCC.CT	0.43837	1882.66	6.1077
AGGGGA.GC	GC.TCCCCT	0.43829	1776.96	5.8029
GCA.CC.GAA	TTC.GG.TGC	0.43826	1548.96	5.1157
ACAGG.AG.C	G.CT.CCTGT	0.43823	1493.03	4.9202
A.TGG.CGCT	AGCG.CCA.T	0.43823	1556.44	5.0751
AG..TCCTAT	ATAGGA..CT	0.43822	1391.35	4.4421
GAA.CT.GAA	TTC.AG.TTC	0.4382	1406.8	4.5669
ACTGG.T.CC	GG.A.CCAGT	0.43816	1479.6	4.8691
A.GAAGCT.G	C.AGCTTC.T	0.43806	1376.61	4.265
CC.GGA.TCC	GGA.TCC.GG	0.43803	1490.88	4.8045
G.GAGC.TCC	GGA.GCTC.C	0.43798	1422.28	4.5219
G.ATCCA.TA	TA.TGGAT.C	0.43796	1388.66	4.3422
AGCT.C.TAT	ATA.G.AGCT	0.43792	1268.35	3.9774
GCT.C.ACTA	TAGT.G.AGC	0.43791	1373.74	4.4325
G.TTCCTAA	TTAGGAA.C	0.43786	1417.44	4.5196
CA.GA.GCCC	GGGC.TC.TG	0.43784	1532.2	5.0458
ATA.G.AGCC	GGCT.C.TAT	0.43783	1300.54	4.1203
TGG.T.CCCA	TGGG.A.CCA	0.43777	1392.78	4.5109
GC.TCCAC.A	T.GTGGA.GC	0.43773	1447.89	4.5719
C..AGGAAGC	GCTTCCT..G	0.43747	1448.24	4.5832
GGC..CCAAA	TTTGG..GCC	0.43747	1577.91	5.2411
AC.AGAA.CC	GG.TTCT.GT	0.43739	1742.55	5.6419
AGAAGAAG	CTTCTTCT	0.43735	1552.87	5.0544
AC.CGC.GCC	GGC.GCG.GT	0.43735	1483.14	4.7754
T.GATTCCA	TGGAATC.A	0.43731	1649.36	5.3649
AGCGTCCA	TGGACGCT	0.43729	1612.97	5.2671
AA.T.GAAGC	GCTTC.A.TT	0.43726	1232.37	3.8235
AGA.G.CGCT	AGCG.C.TCT	0.43724	1492.91	4.9067
AGGAAGC.A	T.GCTTCCT	0.43723	1270.81	3.9104
C.GG.TTCCA	TGGAA.CC.G	0.43721	1459.17	4.789
G..GGATTCC	GGAATCC..C	0.43718	1343.65	4.17
GC.GCTTCC	GGAAGC.GC	0.43717	1592.21	5.1884
A.TGGACGC	GCGTCCA.T	0.43708	1435.56	4.5904
CGGG.A.CCA	TGG.T.CCCG	0.43702	1144.28	3.3907
GAG.GGA.GC	GC.TCC.CTC	0.43701	1516.9	4.9011
GG.T.CCTAA	TTAGG.A.CC	0.43691	1241.46	3.8656
AGG.TGCC.C	G.GGCA.CCT	0.43687	1489.16	4.7771
ACACGC.GC	GC.GCGTGT	0.43684	1360.41	4.3075
A.GCG.ATCC	GGAT.CGC.T	0.43672	1543.49	5.0282
CCGG.A.CCA	TGG.T.CCGG	0.43657	1536.1	5.0692
AG.GG.ACCC	GGGT.CC.CT	0.43656	1157.25	3.4458
ATT.GG.TGC	GCA.CC.AAT	0.43655	1599.68	5.2993
AG.AGAAGC	GCTTCT.CT	0.4365	1354.98	4.2851
A.TGGAT.CT	AG.ATCCA.T	0.43649	1390.33	4.3488
AGGATGC.G	C.GCATCCT	0.43647	1662.32	5.4086
AGCA.CCAC	GTGG.TGCT	0.43639	1689.95	5.6508
TGG..TCCAA	TTGGA..CCA	0.43633	1440.4	4.7189
GGCGTCCA	TGGACGCC	0.43631	1423.03	4.5651
AGGCTTCC	GGAAGCCT	0.43628	1439.55	4.6298
TAG.TTCCA	TGGAA.CTA	0.43617	1582.98	5.2238
GGC.TC.TGA	TCA.GA.GCC	0.43617	1536.78	5.0706
A.AGG.ACCC	GGGT.CCT.T	0.43616	1130.82	3.2793
ACCGG.TGC	GCA.CCGGT	0.43613	1767	5.8475
TGGA..CCAA	TTGG..TCCA	0.43611	1442.92	4.7695
AA..GGAATC	GATTCC..TT	0.43602	1482.46	4.7981
A.GGGA.GCC	GGC.TCCC.T	0.43595	1604.43	5.1913
A..CGGAAGC	GCTTCCG..T	0.43587	1636.15	5.2557
G..AGGAAGC	GCTTCCT..C	0.43587	1425.17	4.4947
GCAACC..TA	TA..GGTTGC	0.43581	1391.41	4.4424
CTGGAAT.C	G.ATTCCAG	0.43574	1571.67	5.0958
GGG.GCCA.A	T.TGGC.CCC	0.43573	1717.7	5.5702
GC..CGTCTA	TAGACG..GC	0.4357	1370.56	4.3576
G..GGCGTCC	GGACGCC..C	0.43565	1455.61	4.6112
CA.GAAGCC	GGCTTC.TG	0.43556	1303.03	4.0663
CTGG.ATCC	GGAT.CCAG	0.43556	1373.91	4.4641
AC.AGAAGC	GCTTCT.GT	0.43554	1395.07	4.4484
A.TGG.ATCT	AGAT.CCA.T	0.43549	1684.34	5.5191
GC..CGTGTA	TACACG..GC	0.43547	1301.2	4.0662
AG..GATGCT	AGCATC..CT	0.43546	1599.37	5.2241
A.T.GAAGCT	AGCTTC.A.T	0.43541	1222.94	3.6778
GGCAGCC..A	T..GGCTGCC	0.4354	1562.28	5.001
A.CGGAAGC	GCTTCCG.T	0.4353	1560.98	5.0577
AG.GGCT.CC	GG.AGCC.CT	0.43527	1521.74	4.89
GG.CGCCA.A	T.TGGCG.CC	0.43526	1852.92	5.9283
ATA.G.ATCC	GGAT.C.TAT	0.43514	1685.1	5.5969
CCGGC.TCC	GGA.GCCGG	0.43509	1389.65	4.4851
AG.AG.CGCC	GGCG.CT.CT	0.43504	1880.2	6.2126
A.CGGA.GCT	AGC.TCCG.T	0.43503	1465.19	4.687
GAGC.TCCA	TGGA.GCTC	0.43499	1537.82	5.1101
A.CTTCC.CT	AG.GGAAG.T	0.43497	1473.26	4.6674
GCTTCCA.A	T.TGGAAGC	0.43494	1533.7	4.9593
GCA.CCTG.A	T.CAGG.TGC	0.43494	1615.88	5.2308
AC.GG.TTCC	GGAA.CC.GT	0.43484	1444.59	4.7102
G..TTCCTAA	TTAGGAA..C	0.43483	1654.41	5.3169
AGCATCC.A	T.GGATGCT	0.43483	1728.64	5.6268
A.TGGGA.CC	GG.TCCCA.T	0.43481	1543.29	4.9228
A.ACAGGA.G	C.TCCTGT.T	0.43479	1312.72	4.0054
A.A.GGTGCC	GGCACC.T.T	0.43475	1590.75	5.1392
ATTGG.A.CC	GG.T.CCAAT	0.43466	1458.46	4.7868
C.GC.TCCTG	CAGGA.GC.G	0.43465	1536.78	5.0854
ATAGG..TCC	GGA..CCTAT	0.43465	1629.43	5.4251
C.GGCA.CCA	TGG.TGCC.G	0.43465	1392.51	4.4044
ACAGC.TCC	GGA.GCTGT	0.43462	1490.38	4.882
GAC.GGA.GC	GC.TCC.GTC	0.43458	1150.33	3.356
A.GGC.TCCT	AGGA.GCC.T	0.43451	1382.03	4.407
AGCGTCC.C	G.GGACGCT	0.43445	1401.3	4.4557
A.CGGAT.CC	GG.ATCCG.T	0.43442	1444.35	4.5585
CGG.ATCCA	TGGAT.CCG	0.43439	1504.95	4.9372
ACAGG.T.CC	GG.A.CCTGT	0.43436	1443.9	4.7294
GC.GGC.TCC	GGA.GCC.GC	0.43434	1352.12	4.2588
A..AGACGCC	GGCGTCT..T	0.43434	1763.07	5.6675
AGTGGG.GC	GC.CCCACT	0.43431	1374.57	4.3655
ACTGG..GCT	AGC..CCAGT	0.43429	1549.35	5.1365
AAT.GGA.GC	GC.TCC.ATT	0.43426	1507.09	4.8649
GCT.C.TCTA	TAGA.G.AGC	0.43421	1230.06	3.8027
GC.TCCTGA	TCAGGA.GC	0.43419	1459.98	4.703
AGGA.GCTC	GAGC.TCCT	0.43415	1473.81	4.8664
G..GGAAGCC	GGCTTCC..C	0.43414	1670.89	5.3715
AC.AGCA.CC	GG.TGCT.GT	0.43412	1575.84	5.0839
ACACG..GCT	AGC..CGTGT	0.4341	1398.61	4.5503
AG.TTCCAG	CTGGAA.CT	0.43407	1398.43	4.4619
T.CCACTA.A	T.TAGTGG.A	0.43406	1266.75	3.8107
A.AAGG.GCC	GGC.CCTT.T	0.43404	1686.06	5.4669
G.TTCTT.TA	TA.AAGAA.C	0.43398	1347.91	4.1784
C.GCATCC.A	T.GGATGC.G	0.43396	1468.47	4.6178
AGA.GCT.CC	GG.AGC.TCT	0.43396	1211.57	3.6457
GCATCC.AA	TT.GGATGC	0.43395	1670.99	5.4587
GG.ACCCA.A	T.TGGGT.CC	0.43394	1630.53	5.2252
GG.AGCC.CA	TG.GGCT.CC	0.43393	1475.23	4.7177
AGTGGT.GC	GC.ACCACT	0.43389	1570.59	5.1118
GG.TTCCG.A	T.CGGAA.CC	0.43384	1333.67	4.1201
CAGGAAGC	GCTTCCTG	0.43375	1310.6	4.104
AGGATGC..G	C..GCATCCT	0.43373	1618.91	5.1973
T.GGA.GCCA	TGGC.TCC.A	0.43371	1445.44	4.6592
GAGTGG..GC	GC..CCACTC	0.4337	1354.61	4.2919
GC.GC.TCTA	TAGA.GC.GC	0.43369	1578.02	5.2138
GCA.C.TGTA	TACA.G.TGC	0.43367	1238.32	3.8408
C.GG.ATCCG	CGGAT.CC.G	0.43367	1414.75	4.6121
AA..TGGAAG	CTTCCA..TT	0.43363	1241.45	3.8024
AGG.GA.GCC	GGC.TC.CCT	0.43361	1253.61	3.9096
T.GGA.GCTA	TAGC.TCC.A	0.43361	1727.33	5.6607
C.GGA.TCCG	CGGA.TCC.G	0.4336	1346.25	4.2596
C.GCATCC.G	C.GGATGC.G	0.43354	1630.06	5.188
A.A.GACGCT	AGCGTC.T.T	0.43353	1363.6	4.2828
CGGCT.CC.A	T.GG.AGCCG	0.43353	1300.54	4.1305
AGA.GAA.CC	GG.TTC.TCT	0.43352	1032.58	2.7529
GGCTTCCC	GGGAAGCC	0.43348	1670.94	5.4649
A.C.GGCTTC	GAAGCC.G.T	0.43348	1529.07	4.9194
GA.A.GAAGC	GCTTC.T.TC	0.43348	1340.12	4.3028
G.G.CCACTA	TAGTGG.C.C	0.43345	1472.58	4.7102
AGC.TCCA.A	T.TGGA.GCT	0.43341	1529.49	4.9256
CAG.GGAA.C	G.TTCC.CTG	0.43336	1304.5	4.0417
AATGG..GCC	GGC..CCATT	0.43332	1365.87	4.4147
GG.TTCC.CA	TG.GGAA.CC	0.43329	1555.81	5.0128
A.A.GCATCC	GGATGC.T.T	0.43329	1550.35	4.9962
GG.ATTCCA	TGGAAT.CC	0.4332	1390.24	4.429
AT.GGCT.CC	GG.AGCC.AT	0.43312	1684.48	5.4538
AGA.GC.GCT	AGC.GC.TCT	0.43306	1650.13	5.4763
AG.GGA.CCC	GGG.TCC.CT	0.43301	1377.21	4.3615
C.G.TTCCTA	TAGGAA.C.G	0.43299	1613.84	5.2193
ATT.TGGT.C	G.ACCA.AAT	0.43291	1515.55	4.8747
CGGGCA.CC	GG.TGCCCG	0.43286	1113.41	3.1859
A.AAGA.GCT	AGC.TCTT.T	0.43285	1553.61	5.0125
AGCTTCCG	CGGAAGCT	0.43283	1611.53	5.2621
GGAT.CCCA	TGGG.ATCC	0.4328	1476.84	4.8782
GGAAGC.A.A	T.T.GCTTCC	0.4328	1214.69	3.6401
AG.GGC.CCC	GGG.GCC.CT	0.43278	1708.06	5.564
AC.AGC.TCC	GGA.GCT.GT	0.43274	1371.49	4.3382
GC.TCT.CTA	TAG.AGA.GC	0.43267	1747.18	5.6905
A..AGGCGCC	GGCGCCT..T	0.43259	1572.12	5.0356
A..GCTTCCA	TGGAAGC..T	0.43257	1335.52	4.1365
AA.AGG.TGC	GCA.CCT.TT	0.43255	1646.2	5.358
AG.GGC.GCT	AGC.GCC.CT	0.43253	1407.42	4.4827
GGA.GCCC.A	T.GGGC.TCC	0.43252	1523.97	4.9055
C.GGA.TCCC	GGGA.TCC.G	0.4325	1258.68	3.8815
AGG.ATCCA	TGGAT.CCT	0.43237	1490.85	4.8838
G.ATCC.GAA	TTC.GGAT.C	0.43232	1460.9	4.6707
C.GCTTCCA	TGGAAGC.G	0.43231	1458.78	4.6799
CAGGA..CCC	GGG..TCCTG	0.43225	1252.55	3.9187
C.GGCTTC.C	G.GAAGCC.G	0.43218	1537.14	4.8675
A..AGATGCC	GGCATCT..T	0.43208	1489.64	4.7386
AC.GGAT.CT	AG.ATCC.GT	0.43205	1589.09	5.1303
AG.GGAACC	GGTTCC.CT	0.43204	1580.05	5.1454
A.GGGA.GCT	AGC.TCCC.T	0.43198	1434.11	4.5679
C.TGGA.TCC	GGA.TCCA.G	0.43195	1437.76	4.582
G.AGCCCA.C	G.TGGGCT.C	0.43193	1314.29	4.012
T.GG.TGCCA	TGGCA.CC.A	0.43187	1570.92	5.2111
AGCG.CC.AA	TT.GG.CGCT	0.43185	1435.95	4.676
GCGGC.TCC	GGA.GCCGC	0.43184	1617.67	5.3467
AGG..GCCAC	GTGGC..CCT	0.43177	1521.83	5.0339
TTA.TGGAA	TTCCA.TAA	0.43174	1380.03	4.4457
A.AGGT.GCT	AGC.ACCT.T	0.43171	1502.85	4.828
AC.GGAAGT	ACTTCC.GT	0.4316	1459.65	4.7017
AAG..GAAGC	GCTTC..CTT	0.43152	1187.64	3.6139
AGGA.GCC.A	T.GGC.TCCT	0.43152	1520.52	4.9439
GCACCC..TA	TA..GGGTGC	0.43147	1429.5	4.5939
GGA.GCTCC	GGAGC.TCC	0.43142	1441.51	4.6929
A.ACGCCGC	GCGGCGT.T	0.43141	1265.98	3.8891
C.GGCTGCC	GGCAGCC.G	0.43141	1552.67	5.0279
CGGA.TCCA	TGGA.TCCG	0.43133	1377.27	4.4781
AGGA.GC.GA	TC.GC.TCCT	0.4313	1536.78	5.0628
G.ATTCCTA	TAGGAAT.C	0.43127	1675.96	5.4542
G.ATCC.GTA	TAC.GGAT.C	0.43117	1246.9	3.7909
G.TTCCA.TC	GA.TGGAA.C	0.43112	1441.14	4.5462
CGG.A.CCAG	CTGG.T.CCG	0.43111	1446.45	4.7264
ACT.G.TGCC	GGCA.C.AGT	0.43105	1282.9	4.0425
GCT.CCAC.A	T.GTGG.AGC	0.431	1335.88	4.1738
G.G.TTCCTA	TAGGAA.C.C	0.43097	1281.28	3.9368
A.CAGC.TCC	GGA.GCTG.T	0.43094	1243.78	3.777
GG.TTCC.AC	GT.GGAA.CC	0.43085	1753.26	5.6759
GGCGCC.G.A	T.C.GGCGCC	0.43083	1691.84	5.4816
GAAGC.CGC	GCG.GCTTC	0.43076	1374.81	4.4243
GC.GCATCC	GGATGC.GC	0.43075	1571.5	5.1151
ATTGGA.GC	GC.TCCAAT	0.43075	1390.73	4.4309
CGGA.GCC.A	T.GGC.TCCG	0.43075	1712.84	5.6134
GGGA.CCA.A	T.TGG.TCCC	0.43074	1559.25	5.0852
A.ACGCA.CC	GG.TGCGT.T	0.43071	1309.63	4.02
AC.GGT.GCT	AGC.ACC.GT	0.43065	1450.99	4.653
GAT.CC.GTA	TAC.GG.ATC	0.43064	1272.69	3.9958
GG.AGCC.GA	TC.GGCT.CC	0.43063	1616	5.2235
A.TGGC.GCC	GGC.GCCA.T	0.43062	1524.14	4.9061
AGGACGC..C	G..GCGTCCT	0.43059	1435.18	4.5333
GC.TC.TCTA	TAGA.GA.GC	0.43043	1471.27	4.8145
GC.CCCT.TA	TA.AGGG.GC	0.43033	1561.7	5.0338
AGA.G.AGCT	AGCT.C.TCT	0.43025	1388.6	4.4938
C.GGATGC.A	T.GCATCC.G	0.43024	1317.02	4.0233
GGACGCC..A	T..GGCGTCC	0.43024	1400.62	4.3989
GG.ATCC.GA	TC.GGAT.CC	0.43023	1379.39	4.345
GGCA.CCT.A	T.AGG.TGCC	0.43022	1504.29	4.8835
GC.GCCA.TA	TA.TGGC.GC	0.43021	1107.97	3.129
AG.AG.TGCC	GGCA.CT.CT	0.43016	1398.52	4.5254
AGG.A.CCGG	CCGG.T.CCT	0.43015	1569.16	5.1906
AGG.ATCC.G	C.GGAT.CCT	0.43009	1216.81	3.6552
AAGAGG..GC	GC..CCTCTT	0.43003	1523.97	4.9531
G.CGGC.TCC	GGA.GCCG.C	0.43002	1571.5	5.0761
ACC.GCT.CC	GG.AGC.GGT	0.42999	1359.58	4.2895
A.CGGAA.CC	GG.TTCCG.T	0.42995	1444.59	4.5594
GGAATCC..A	T..GGATTCC	0.42993	1490.85	4.743
GCGTCCTA	TAGGACGC	0.42984	1347.09	4.2578
AACAGG.A.C	G.T.CCTGTT	0.42983	1347.77	4.2179
GG.ATCC.AA	TT.GGAT.CC	0.4298	1378.9	4.343
AGAAGCC.C	G.GGCTTCT	0.42975	1423.05	4.5416
GGCGCC.AA	TT.GGCGCC	0.42963	1630.46	5.3212
GG..TCCGGA	TCCGGA..CC	0.42955	1333.67	4.2045
GGCT.C.TAA	TTA.G.AGCC	0.4295	1424.25	4.6383
GCA.CCGG.A	T.CCGG.TGC	0.42948	1468.13	4.6981
A.ACGCTGC	GCAGCGT.T	0.42947	1347.38	4.2368
AGG.AGCCC	GGGCT.CCT	0.42944	1383.02	4.458
ACAAG.A.CC	GG.T.CTTGT	0.42936	1563.13	5.1831
CGGAT.CCA	TGG.ATCCG	0.42932	1436.73	4.6741
AGGAATC..G	C..GATTCCT	0.42929	1166.6	3.3911
CGG.TGCC.A	T.GGCA.CCG	0.42928	1679.71	5.446
G.GGA.GCCC	GGGC.TCC.C	0.42926	1797.71	5.8852
GGAA.CC.TA	TA.GG.TTCC	0.42924	1693.02	5.6148
GCAGC.TCC	GGA.GCTGC	0.4292	1283.39	4.034
GC.TCC.AAA	TTT.GGA.GC	0.42914	1588.46	5.1586
G.G.GGCTTC	GAAGCC.C.C	0.42914	1334.32	4.1622
A.TGGC.CCC	GGG.GCCA.T	0.42913	1699.35	5.5105
GCA.C.TATA	TATA.G.TGC	0.42913	1611.54	5.3425
GG.TCC.CTA	TAG.GGA.CC	0.42912	1233.82	3.7474
AG.CGC.GCT	AGC.GCG.CT	0.4291	1430.98	4.5754
GCATC.T.TA	TA.A.GATGC	0.42909	1553.61	5.1482
ACAGGA..CT	AG..TCCTGT	0.42905	1352.8	4.2844
GGAT.CCT.A	T.AGG.ATCC	0.42896	1386.36	4.4246
A.GACGCCG	CGGCGTC.T	0.42894	1481.09	4.7646
AGG.TGCCG	CGGCA.CCT	0.42887	1611.73	5.3259
ACA.G.TGCT	AGCA.C.TGT	0.42885	1482.79	4.8679
AG.GCTTCC	GGAAGC.CT	0.42885	1417.28	4.5368
AT.CCGG.AT	AT.CCGG.AT	0.42878	1181.12	3.4838
G.GGGT.CCA	TGG.ACCC.C	0.42878	1589.22	5.1384
AC.GGA.CCC	GGG.TCC.GT	0.42878	1443.21	4.6229
A.CCGGA.GC	GC.TCCGG.T	0.42878	1456.53	4.6046
GGAA.CCC.A	T.GGG.TTCC	0.42872	1570.73	5.1265
AAC.GGAA.C	G.TTCC.GTT	0.42866	1266.73	3.8785
A..GGATCCC	GGGATCC..T	0.4286	1615.66	5.1862
C.G.GCTTCC	GGAAGC.C.G	0.42858	1398.43	4.423
A.AAG.CGCC	GGCG.CTT.T	0.42844	1435.44	4.6202
ACAGG.C.CC	GG.G.CCTGT	0.42839	1125.1	3.3028
TAGG..GCCA	TGGC..CCTA	0.4283	1352.41	4.3953
A.AC.GGAAG	CTTCC.GT.T	0.42825	1080.54	3.0703
CTGG.A.CCA	TGG.T.CCAG	0.42823	1383.07	4.471
C.TGGAT.CC	GG.ATCCA.G	0.42822	1267.09	3.8384
GGG.T.CCTA	TAGG.A.CCC	0.42821	1225.82	3.783
A.TA.TGGAA	TTCCA.TA.T	0.42821	1503.61	4.9606
GC.TCC.ATA	TAT.GGA.GC	0.42813	1004.66	2.5997
AC.AG.AGCC	GGCT.CT.GT	0.4281	1499.17	4.9216
GAA.CTGG.A	T.CCAG.TTC	0.42787	1344.33	4.2088
A.CTTCT.GT	AC.AGAAG.T	0.42781	1209.68	3.5834
CAGCA.CC.A	T.GG.TGCTG	0.42776	1197.88	3.6601
GG.ATCCAC	GTGGAT.CC	0.42774	1427.7	4.5778
GCA.CCAAA	TTTGG.TGC	0.42771	1721.15	5.6984
A.ACG.AGCT	AGCT.CGT.T	0.4277	1287.67	4.0095
GC.TC.ACTA	TAGT.GA.GC	0.4277	1208.5	3.6929
AC..GATGCC	GGCATC..GT	0.42769	1354.35	4.2909
ACGAAGCC	GGCTTCGT	0.42765	1038.23	2.7987
AC.GGA.GTC	GAC.TCC.GT	0.42762	1364.52	4.3098
GCT.CTT.TA	TA.AAG.AGC	0.42761	1334.01	4.1835
AGCT.CC.GA	TC.GG.AGCT	0.42754	1270.1	3.9763
AG..TCCTCT	AGAGGA..CT	0.42751	1216.18	3.687
C.GGAT.CCA	TGG.ATCC.G	0.4275	1431.93	4.5594
A.AAG.TGCC	GGCA.CTT.T	0.42749	1671.82	5.4771
CTGGA.GC.C	G.GC.TCCAG	0.42743	1537.82	5.0893
C.GGA.GCTC	GAGC.TCC.G	0.42743	1525.28	4.9614
GCATC..CTA	TAG..GATGC	0.4274	1309.57	4.1736
CG.GCA.CCA	TGG.TGC.CG	0.42733	1555.9	5.0429
G..GCTTCCA	TGGAAGC..C	0.42733	1275.15	3.8815
ACTGG.AG.C	G.CT.CCAGT	0.42731	1290.62	4.0867
GACGCCCA	TGGGCGTC	0.42731	1454.3	4.6869
GCTTC.TA.A	T.TA.GAAGC	0.42731	1296.61	4.1132
A.GGGAA.CC	GG.TTCCC.T	0.42729	1276.83	3.8805
GGAA.CC.CA	TG.GG.TTCC	0.42723	1534.77	5.0554
ATAGG.AGC	GCT.CCTAT	0.42723	1185.34	3.5833
ACTGGA.T.C	G.A.TCCAGT	0.42723	1312.33	4.0698
GCG.CGT.TA	TA.ACG.CGC	0.42718	1268.26	3.9012
AAGA.G.TGC	GCA.C.TCTT	0.42718	1236.67	3.8333
GATAC..CTA	TAG..GTATC	0.42716	1239.22	3.8574
AC.AGA.GCC	GGC.TCT.GT	0.4271	1726.98	5.6256
TGGA..CCCA	TGGG..TCCA	0.42705	1400.62	4.5976
GGCT.CCT.A	T.AGG.AGCC	0.42684	1404.6	4.4981
ATGGAA.CC	GG.TTCCAT	0.42683	1364.45	4.3241
A.G.GAAGCC	GGCTTC.C.T	0.42679	1312.23	4.0694
G..TCCTCTA	TAGAGGA..C	0.42676	1290.48	3.9474
G.GGCTGCC	GGCAGCC.C	0.42675	1192.67	3.5564
AGCTTC.TA	TA.GAAGCT	0.42655	1096.98	3.1027
AT.GGCA.CC	GG.TGCC.AT	0.42655	1398.44	4.4211
AGAGGC.GC	GC.GCCTCT	0.4265	1275.24	3.9456
G.GGCATCC	GGATGCC.C	0.42648	1320.8	4.1257
ACT.GA.GCC	GGC.TC.AGT	0.42647	1199.13	3.6564
GCT.C.TGTA	TACA.G.AGC	0.42647	1296.42	4.1022
C.GG.TTCCC	GGGAA.CC.G	0.42647	1215.63	3.7443
C.GGAA.CCG	CGG.TTCC.G	0.42644	1334.78	4.1692
C..GGAAGCC	GGCTTCC..G	0.42636	1582.77	5.0729
ACTGGA.TC	GA.TCCAGT	0.4263	1315.5	4.1196
C.GGCACCC	GGGTGCC.G	0.42629	1578.42	5.1197
GAG.GG.ATC	GAT.CC.CTC	0.42628	1317.48	4.1929
CGGCT.CCA	TGG.AGCCG	0.42625	1324.38	4.2123
TGG.T.CCAA	TTGG.A.CCA	0.42613	1521.01	5.013
AGG.GCCC.G	C.GGGC.CCT	0.42613	1655.84	5.3665
C.GG.AGCCG	CGGCT.CC.G	0.42611	1324.38	4.2344
GGCT.CCAC	GTGG.AGCC	0.4261	1144.33	3.4162
GG.AGCCCA	TGGGCT.CC	0.42604	1391.43	4.4337
AG..CCCACT	AGTGGG..CT	0.42602	1561.2	5.0885
C.GC.GCTTC	GAAGC.GC.G	0.426	1537.45	5.088
AGCGTCCT	AGGACGCT	0.42593	1428.19	4.5854
AT..GATGCC	GGCATC..AT	0.42586	1056.13	2.895
GGCT.CC.GA	TC.GG.AGCC	0.42585	1640.81	5.4362
A.CGGATGC	GCATCCG.T	0.42582	1478.96	4.7566
GAT.CCA.TA	TA.TGG.ATC	0.42571	1536.59	4.9731
AGG..CCCGG	CCGGG..CCT	0.4257	1752.01	5.8404
AGATTCC.G	C.GGAATCT	0.42566	1475.39	4.7431
GGAATTCC	GGAATTCC	0.42565	1443.16	4.6438
ATGGA.GCC	GGC.TCCAT	0.42565	1365.61	4.3862
C.GGA.GCCG	CGGC.TCC.G	0.42564	1463.21	4.7279
AGATTCCA	TGGAATCT	0.42564	1702.49	5.5698
AGA.G.TGCT	AGCA.C.TCT	0.42559	1631.49	5.4126
AT..GAATCC	GGATTC..AT	0.42552	1438.24	4.6282
CAGG.AGCC	GGCT.CCTG	0.4255	1486.14	4.9142
AC.GG.ACCC	GGGT.CC.GT	0.42548	1578.42	5.2152
CGGC..CCAG	CTGG..GCCG	0.42548	1324.38	4.2743
A.AGGAT.CT	AG.ATCCT.T	0.42544	1547.34	4.9372
G.GGCT.CCA	TGG.AGCC.C	0.42542	1281.93	3.9448
AGGAA.C.AA	TT.G.TTCCT	0.4254	1405.56	4.5755
A.CT.CCTGT	ACAGG.AG.T	0.42534	1300.65	4.131
CGG.T.CCCA	TGGG.A.CCG	0.42533	1339.98	4.2906
AATA.G.AGC	GCT.C.TATT	0.42532	1059	2.9492
ACTGG.TG.C	G.CA.CCAGT	0.4253	1166.18	3.5067
AG..GCGTCC	GGACGC..CT	0.42527	1020.99	2.7051
G.ATCCC.TA	TA.GGGAT.C	0.42525	1222.95	3.6434
GGC.CCCAC	GTGGG.GCC	0.4252	1324.83	4.2143
ACT.G.AGCT	AGCT.C.AGT	0.42518	1321.56	4.2117
ATAAGA.GC	GC.TCTTAT	0.42518	1489.64	4.8156
AT.TGG.TGC	GCA.CCA.AT	0.42517	1599.44	5.197
GC.ACC.CTA	TAG.GGT.GC	0.42516	1507.49	4.8663
ATACG.TGC	GCA.CGTAT	0.42514	1555.5	5.1245
GGC..CCTGA	TCAGG..GCC	0.42513	1577.41	5.2393
GGCG.CCA.A	T.TGG.CGCC	0.42507	1372.5	4.3681
AATAGTGG	CCACTATT	0.42503	1479.17	4.7819
A.CGG.TTCC	GGAA.CCG.T	0.42502	1425.72	4.582
CTGGC.GCC	GGC.GCCAG	0.42498	1462.48	4.7748
CTGGATGC	GCATCCAG	0.42491	1166.95	3.4535
GC.GCG.CTA	TAG.CGC.GC	0.4249	1315.98	4.1075
C.C.GCTTCC	GGAAGC.G.G	0.42488	1388.18	4.3821
G.GCATCCA	TGGATGC.C	0.42482	1497.83	4.8273
AG.TTC.TCT	AGA.GAA.CT	0.4248	1404.8	4.4723
AGT.GATGC	GCATC.ACT	0.4248	1479.79	4.8415
AG.AGCCGC	GCGGCT.CT	0.4248	1583.1	5.1562
CTGGAA.C.A	T.G.TTCCAG	0.42476	1492.91	4.7864
GGA..CCACA	TGTGG..TCC	0.42475	1458.71	4.7913
ATACG..GCC	GGC..CGTAT	0.42475	1350.37	4.3493
GG.TGCCCA	TGGGCA.CC	0.42472	1366.35	4.3319
GAAG.CGCC	GGCG.CTTC	0.42469	1590.65	5.3037
A.AGG.TTCC	GGAA.CCT.T	0.42463	1568.31	5.1178
AGCA.CC.AA	TT.GG.TGCT	0.42461	1739.63	5.7696
GG.TTCCAC	GTGGAA.CC	0.42456	1220.39	3.6995
AA..GGAACC	GGTTCC..TT	0.42453	1543.91	5.026
AGGAA.CT.A	T.AG.TTCCT	0.42452	1372.2	4.4374
AGACGC.GC	GC.GCGTCT	0.4245	1300.47	4.0553
GGATTC.TA	TA.GAATCC	0.42443	1460.9	4.7065
GCGTCC..AA	TT..GGACGC	0.42442	1511.16	4.9057
C.GGCAGCC	GGCTGCC.G	0.42441	1277.07	3.9378
GGAAG.C.AA	TT.G.CTTCC	0.42426	1155.58	3.4556
GGG..CCAAA	TTTGG..CCC	0.42423	1599.78	5.3199
AGTGG.AC.C	G.GT.CCACT	0.4242	1370.11	4.4287
A.AAAA.AGG	CCT.TTTT.T	0.42417	1178.99	3.4798
C.TCCTGTA	TACAGGA.G	0.42408	1354.11	4.2646
CCGG.AGCC	GGCT.CCGG	0.42406	1432	4.7015
AC..GATGCT	AGCATC..GT	0.42403	1150.49	3.3753
A.GGA.GCCC	GGGC.TCC.T	0.424	1455.61	4.6986
G.TGCC.GTA	TAC.GGCA.C	0.42391	1363.08	4.2857
G.GGGCT.CC	GG.AGCCC.C	0.42387	1461.99	4.6252
GAGC..CCAC	GTGG..GCTC	0.42383	1422.38	4.6867
G..ACCACTA	TAGTGGT..C	0.42381	1320.7	4.075
AGGC.TCCG	CGGA.GCCT	0.42381	1329.97	4.2778
ACT.GAAGC	GCTTC.AGT	0.42377	1166.39	3.4919
AG.TTCC.GA	TC.GGAA.CT	0.42377	1426.2	4.5301
AGTGG.C.CC	GG.G.CCACT	0.42376	1206.22	3.7009
ATAGTGG..G	C..CCACTAT	0.42375	1444.59	4.5693
A.AGGA.GTT	AAC.TCCT.T	0.42374	1397.63	4.4248
GGCA.CC.CA	TG.GG.TGCC	0.42361	1470.44	4.8113
CG.GC.TCCA	TGGA.GC.CG	0.42359	1405.02	4.5518
G..TCCAGTA	TACTGGA..C	0.42355	1235.16	3.7059
GA.AGG.AGC	GCT.CCT.TC	0.42355	1380.78	4.376
G.AGCATCC	GGATGCT.C	0.42351	1456.53	4.6713
ATAGG.AT.C	G.AT.CCTAT	0.42351	1237.39	3.8457
AA.GGA.GCT	AGC.TCC.TT	0.4235	1398.99	4.4491
GGGAT.CCA	TGG.ATCCC	0.42349	1333.07	4.2494
CGGAAGC.C	G.GCTTCCG	0.42348	1323.58	4.1374
GAGGATGC	GCATCCTC	0.42346	1253.16	3.8529
AGTGGA.G.C	G.C.TCCACT	0.42341	1268.35	3.8804
CGGGA.TCC	GGA.TCCCG	0.4234	1058.74	2.9428
AACGGG.T.C	G.A.CCCGTT	0.42338	1309.05	4.0559
AGCTTC.T.A	T.A.GAAGCT	0.42337	1272.24	3.8974
AG.GGT.GCC	GGC.ACC.CT	0.42336	1384.78	4.3921
A.CTGGAA.C	G.TTCCAG.T	0.42336	1492.91	4.708
CAGC..CCAC	GTGG..GCTG	0.42334	1458.8	4.8327
CAGGAA.CC	GG.TTCCTG	0.42333	1513.81	4.9057
AC.GGGC.CC	GG.GCCC.GT	0.42331	1621.94	5.2439
A.AGC.TCCA	TGGA.GCT.T	0.42327	1247.01	3.8291
GC..CTACTA	TAGTAG..GC	0.42326	1412.87	4.5282
GC..CTTCCA	TGGAAG..GC	0.42324	1251.81	3.849
CT.CCACTA	TAGTGG.AG	0.42321	1360.04	4.306
ACA.GT.GCT	AGC.AC.TGT	0.4232	1578.87	5.2247
GAAGC.GCC	GGC.GCTTC	0.42316	1174.5	3.5312
A.CAGGA.GC	GC.TCCTG.T	0.42313	1524.45	4.8553
A..GGCAGCC	GGCTGCC..T	0.42312	1457.15	4.617
CTTCTT.TA	TA.AAGAAG	0.42308	1293.09	4.0234
A.AGCTTCC	GGAAGCT.T	0.42304	1426.45	4.5549
C.GCTTCC.G	C.GGAAGC.G	0.42304	1358.85	4.1941
GTGG.T.CCA	TGG.A.CCAC	0.42302	1332.58	4.259
GAAGCCG.A	T.CGGCTTC	0.423	1420.11	4.53
AG.CG.AGCC	GGCT.CG.CT	0.423	1054.79	2.9174
A.A.AAGAAG	CTTCTT.T.T	0.423	1288.15	3.9665
GG.TTC.TAA	TTA.GAA.CC	0.42297	1179.92	3.4979
A.CGGC.TCC	GGA.GCCG.T	0.42292	1270.85	3.8966
GG..TCCAGA	TCTGGA..CC	0.4229	1231.87	3.7589
AA..GGACGC	GCGTCC..TT	0.42283	1469.15	4.7475
AGGA.CCCC	GGGG.TCCT	0.42282	1567.85	5.221
AGGATGC.C	G.GCATCCT	0.42278	1381.61	4.3767
G.GGAATCC	GGATTCC.C	0.42277	1304.67	4.0571
C.AGC.TCCA	TGGA.GCT.G	0.42272	1499.87	4.867
A.TAGA.GCT	AGC.TCTA.T	0.4227	1271.22	3.8982
AAC.GGA.TC	GA.TCC.GTT	0.42269	1391.03	4.4173
ACA.G.CGCT	AGCG.C.TGT	0.42268	1479.68	4.8559
GGCAGCC.A	T.GGCTGCC	0.42267	1332.79	4.176
GG.TCCCAC	GTGGGA.CC	0.42266	1458.71	4.6981
ATA.G.TGCC	GGCA.C.TAT	0.42258	1641.1	5.4461
C.GGG.TTCC	GGAA.CCC.G	0.42257	1291.84	4.0276
AGG.G.ATCC	GGAT.C.CCT	0.42256	1423.85	4.6367
AGGAT.CC.A	T.GG.ATCCT	0.42253	1488.91	4.9044
CAG.ATCC.A	T.GGAT.CTG	0.42251	1410.36	4.4752
T.TAC.GGAA	TTCC.GTA.A	0.4225	1233.92	3.7698
AAGA.GC.GC	GC.GC.TCTT	0.42249	1290.3	4.0662
AG.GGCTGC	GCAGCC.CT	0.42248	1258.08	3.8698
CTTCTT.T.A	T.A.AAGAAG	0.42243	1134.77	3.2619
GGG..CCAGA	TCTGG..CCC	0.42239	1513.84	5.0037
GCAGCC..TA	TA..GGCTGC	0.42234	1156.59	3.405
AGGAA.CTA	TAG.TTCCT	0.42233	1279.52	4.0169
A.GGGATGC	GCATCCC.T	0.42228	1308.53	4.0736
A.GGCG.CCT	AGG.CGCC.T	0.42227	1492.95	4.7913
AC..GCTTCC	GGAAGC..GT	0.42225	1349.75	4.2717
GGCAGCCA	TGGCTGCC	0.42225	1527.66	4.9626
A.GGC.TCCA	TGGA.GCC.T	0.42223	1385.63	4.4216
A.AAGC.TCC	GGA.GCTT.T	0.42221	1351.29	4.2375
G.GC.TCCAC	GTGGA.GC.C	0.42219	1028.56	2.7882
G..AGGATGC	GCATCCT..C	0.42218	1382.5	4.3271
A.AGGCAGC	GCTGCCT.T	0.42217	1350.94	4.2515
GC..GCTTCC	GGAAGC..GC	0.42216	1301.05	4.0655
A.AAGCA.CC	GG.TGCTT.T	0.42214	1597.69	5.1133
A.GGAA.CCC	GGG.TTCC.T	0.42212	997.75	2.5527
G.GGCGTCC	GGACGCC.C	0.42209	1119.35	3.2024
GCGG.TTCC	GGAA.CCGC	0.42203	1388.92	4.5264
AGC..CCTAA	TTAGG..GCT	0.422	1454.25	4.7737
GGA.TCCAC	GTGGA.TCC	0.422	1376.85	4.4327
AG.TTCCTG	CAGGAA.CT	0.42199	1309.72	4.095
AGT.GG.GCC	GGC.CC.ACT	0.42195	1265.92	3.9653
T.GGCGCC.A	T.GGCGCC.A	0.4219	1206.9	3.5463
TGG..TCCCA	TGGGA..CCA	0.42189	1393.67	4.5301
A.TGGAAGT	ACTTCCA.T	0.42187	1252.7	3.8303
GG..TCCAAA	TTTGGA..CC	0.42182	1078.29	3.0116
AGT.G.AGCC	GGCT.C.ACT	0.42181	1390.71	4.5024
AC.AG.TGCC	GGCA.CT.GT	0.42175	1430.51	4.6543
GCTGC.A.TA	TA.T.GCAGC	0.4216	1454.43	4.7709
G.ATCC.CTA	TAG.GGAT.C	0.42155	1289.5	3.9775
AGGCG.CCG	CGG.CGCCT	0.42149	1476.96	4.8307
G.GCTTCC.C	G.GGAAGC.C	0.42146	1157.3	3.3171
A.GGAT.CCA	TGG.ATCC.T	0.42141	1413.69	4.4882
GG..GCCCAC	GTGGGC..CC	0.42137	1266.78	3.9157
A.GACGCT.C	G.AGCGTC.T	0.42135	1435.18	4.4926
TGGG..CCAA	TTGG..CCCA	0.42134	1049.37	2.93
G.A.CCAGTA	TACTGG.T.C	0.42133	1415.76	4.4915
AGG.A.CCGA	TCGG.T.CCT	0.42132	1313.4	4.1764
ATTA..GGAA	TTCC..TAAT	0.42132	1531.63	5.1141
GC.TCCA.AA	TT.TGGA.GC	0.42129	1433.86	4.5599
ATAGGAA..C	G..TTCCTAT	0.42125	1467.8	4.6571
ACA.GCAGC	GCTGC.TGT	0.42125	1483.14	4.8544
CGGCGCC.A	T.GGCGCCG	0.42125	1282.88	3.9631
GCA.CCT.AA	TT.AGG.TGC	0.42122	1423.92	4.5478
CAGG.ATCC	GGAT.CCTG	0.42121	1176.27	3.574
AGCA.CC.GA	TC.GG.TGCT	0.42121	1482.59	4.8582
GG.GCTTCC	GGAAGC.CC	0.42118	1342.92	4.2351
TGGC.CCCA	TGGG.GCCA	0.42117	1635.78	5.4641
AC.GGA.TCT	AGA.TCC.GT	0.42116	1489.85	4.8006
CAGC.TC.TA	TA.GA.GCTG	0.42103	1131.77	3.3189
GCGTC.T.TA	TA.A.GACGC	0.42102	1188.97	3.6185
A.CTGGCT.C	G.AGCCAG.T	0.421	1522.23	4.8142
ACA.GC.TCC	GGA.GC.TGT	0.421	1264.12	3.9572
G.CTTCCT.A	T.AGGAAG.C	0.42098	1259.98	3.7814
AGG.ATCCC	GGGAT.CCT	0.42098	1084.72	3.0803
GGGC..CCAC	GTGG..GCCC	0.42097	994.89	2.6221
GCG.GC.TCC	GGA.GC.CGC	0.42092	1430.32	4.6614
GCG.CTT.TA	TA.AAG.CGC	0.42092	1419.6	4.5308
CGGGCGCC	GGCGCCCG	0.4209	1507.5	4.8882
GA.TGG.TGC	GCA.CCA.TC	0.42086	1230.77	3.7336
AGC.TCCAA	TTGGA.GCT	0.42078	1264.5	3.9499
A.A.GAAGTC	GACTTC.T.T	0.42077	1507.37	4.8399
A.GGATTCC	GGAATCC.T	0.42075	1318.18	4.1146
GG.ATCCA.A	T.TGGAT.CC	0.42074	1369.39	4.2654
AGACGCCG	CGGCGTCT	0.42073	1167.86	3.4579
AG.GGTATC	GATACC.CT	0.42072	1234.22	3.7626
A.TGGA.GCG	CGC.TCCA.T	0.42072	1390.73	4.3973
ATT..TGGAA	TTCCA..AAT	0.4207	1327.13	4.2499
A..GGAATTC	GAATTCC..T	0.4207	1565.57	5.0126
GA.GCC.GTA	TAC.GGC.TC	0.42068	1234.76	3.7516
AG.AG.TTCC	GGAA.CT.CT	0.42064	1282.64	4.0323
ACCGG..TCC	GGA..CCGGT	0.4206	1568.83	5.208
A.TTCCA.TA	TA.TGGAA.T	0.42058	1380.03	4.3079
AGT.GA.GCC	GGC.TC.ACT	0.42057	1402.73	4.5504
GGAACCC..A	T..GGGTTCC	0.42055	1638.34	5.2631
ACA.G.ACCC	GGGT.C.TGT	0.42052	1182.71	3.579
AA..GGCAGC	GCTGCC..TT	0.42052	1275.24	3.9531
GA.GCCCA.A	T.TGGGC.TC	0.42049	1538.7	4.9065
G.ATCCCAA	TTGGGAT.C	0.42042	1238.82	3.7682
GC.GG.TTCC	GGAA.CC.GC	0.4204	1348.24	4.3167
A.GAAGC.GA	TC.GCTTC.T	0.42035	1531.04	4.879
AAA.TGGAA	TTCCA.TTT	0.42033	1238.28	3.8311
AGAGGAA..C	G..TTCCTCT	0.42021	1194.76	3.5226
GG.ATCCCA	TGGGAT.CC	0.42015	1266.42	3.9068
A.TGGGC.CC	GG.GCCCA.T	0.42015	1393.3	4.3606
GG..GCCACA	TGTGGC..CC	0.42013	1283.79	3.9906
AG..GCTGCC	GGCAGC..CT	0.42008	1493.26	4.8388
A.TTCC.CTA	TAG.GGAA.T	0.42005	1360.63	4.2757
AC.GGC.GCC	GGC.GCC.GT	0.42005	1237.44	3.7638
T.AAAC.GGA	TCC.GTTT.A	0.42003	1298.2	4.0149
CTGG..TCCA	TGGA..CCAG	0.42002	1279.1	4.0735
GGAAGCT..A	T..AGCTTCC	0.42001	1491.38	4.745
AG.GGATG.C	G.CATCC.CT	0.42	1291.65	3.944
AC.CGCA.CC	GG.TGCG.GT	0.41995	1209.46	3.6153
GC.AC.TCTA	TAGA.GT.GC	0.41991	1370.56	4.4102
CC.GCTTCC	GGAAGC.GG	0.41991	1207.29	3.6391
GA.AGG.TGC	GCA.CCT.TC	0.41988	1293.81	4.0126
GA.TCCT.TA	TA.AGGA.TC	0.41982	1387.38	4.377
GC.TCCG.AA	TT.CGGA.GC	0.41981	1475.37	4.7182
ACA.GA.TCC	GGA.TC.TGT	0.41978	1193.58	3.6299
C.GGG.GCCA	TGGC.CCC.G	0.41975	1405.21	4.5005
GCTGCCA..A	T..TGGCAGC	0.41972	1249.43	3.7692
TAGTGGAA	TTCCACTA	0.41971	1360.04	4.3114
GCTTCCAC	GTGGAAGC	0.4197	1094.78	3.0958
A.TGGT.GCC	GGC.ACCA.T	0.41969	1191.29	3.5374
CAGG..GCCG	CGGC..CCTG	0.41966	1574.26	5.2726
G..GGGCTTC	GAAGCCC..C	0.41964	1321.93	4.0801
AT..GCATCC	GGATGC..AT	0.41958	1469.66	4.7494
AGAT.CCAG	CTGG.ATCT	0.41958	1427.82	4.6847
AGTGG.TTC	GAA.CCACT	0.41951	1456.87	4.753
ACCGG.A.CC	GG.T.CCGGT	0.4195	1564.9	5.1896
A.C.GAAGCC	GGCTTC.G.T	0.4195	1376.45	4.335
GGGA..CCAA	TTGG..TCCC	0.41949	1273.81	4.0495
AG..GCCTCT	AGAGGC..CT	0.41947	1393.46	4.4506
GGAAT.CG.A	T.CG.ATTCC	0.41946	1431.51	4.6795
G.GGAA.CCC	GGG.TTCC.C	0.41945	1378.83	4.3495
A.G.GGATGC	GCATCC.C.T	0.41941	1442.57	4.5957
A..TGGAACC	GGTTCCA..T	0.4194	1551.5	4.9628
CGGCG.CCA	TGG.CGCCG	0.41938	1361.68	4.3698
GAGGA.TCC	GGA.TCCTC	0.41934	1205.09	3.677
CTAGC.TCC	GGA.GCTAG	0.41934	1582.98	5.2238
A.TAGAT.CC	GG.ATCTA.T	0.41929	1321.5	4.0696
AG.ATCC.CT	AG.GGAT.CT	0.41925	1444.02	4.5991
A.TGGAAC.C	G.GTTCCA.T	0.41924	1379.13	4.275
GGA.GCT.CA	TG.AGC.TCC	0.41924	1084.16	3.0252
AAGGAA.CC	GG.TTCCTT	0.41923	1293.66	4.0259
T..GAAGCCA	TGGCTTC..A	0.41923	1334.03	4.1304
TAGG.T.CCA	TGG.A.CCTA	0.41919	1280.43	4.0315
CGGA.TCCG	CGGA.TCCG	0.41919	1378.21	4.482
GGCT.CCA.A	T.TGG.AGCC	0.41919	1260.59	3.89
GGGTTCCA	TGGAACCC	0.41918	1628.53	5.3209
GGGATCCC	GGGATCCC	0.41917	1315.36	4.1243
AG.GGG.GCT	AGC.CCC.CT	0.41917	1258.76	3.8592
G.TTCCT.TC	GA.AGGAA.C	0.41913	1102.34	3.0724
AT.GGG.GCC	GGC.CCC.AT	0.41908	1323.86	4.1408
AG.G.CCACT	AGTGG.C.CT	0.41907	1470.51	4.8338
T.GC.TCCTA	TAGGA.GC.A	0.41905	1279.1	4.0354
C.GC.TCCTC	GAGGA.GC.G	0.41904	1203.45	3.6866
T.G.TTCCAA	TTGGAA.C.A	0.41887	1503.93	4.8272
A.ACGAAGC	GCTTCGT.T	0.41886	1428.68	4.5636
AA.A.AGGAA	TTCCT.T.TT	0.41884	1230.23	3.8136
GGCA.CCTA	TAGG.TGCC	0.41883	1323.48	4.2498
C.GGA.GCTA	TAGC.TCC.G	0.41883	949.33	2.2958
AT.AGA.GCC	GGC.TCT.AT	0.41881	1344.19	4.2259
A.TGGA.TCT	AGA.TCCA.T	0.4188	1500.83	4.8205
AGC..CCAGA	TCTGG..GCT	0.41872	1492.8	4.9235
CCGG..GCCA	TGGC..CCGG	0.41871	1405.21	4.6165
AGGA.GC.GG	CC.GC.TCCT	0.4187	1115.49	3.2363
C.TGG.TTCC	GGAA.CCA.G	0.41868	1083.3	3.0379
A.GGAA.CCG	CGG.TTCC.T	0.41863	1485.34	4.7628
AGGA..CCAG	CTGG..TCCT	0.41861	1279.04	4.0732
GATTCCT.A	T.AGGAATC	0.4186	1390.2	4.4113
A.GG.TTCCA	TGGAA.CC.T	0.41859	1369.89	4.4278
GG..GCTTCC	GGAAGC..CC	0.41853	1408.52	4.511
AC.GC.TCCT	AGGA.GC.GT	0.41853	1184.5	3.5785
ATC.GGCT.C	G.AGCC.GAT	0.41851	1474.94	4.7238
G.ATTT.GGA	TCC.AAAT.C	0.41841	1286.16	3.9631
GGCT.CCAA	TTGG.AGCC	0.4184	1548.97	5.1515
AT..GGTGCC	GGCACC..AT	0.41837	1503.72	4.878
A.G.GAATCC	GGATTC.C.T	0.41837	1505.78	4.8341
AGGC.TCC.A	T.GGA.GCCT	0.41836	1352.82	4.2869
C.T.GGAATC	GATTCC.A.G	0.41829	1358.94	4.2638
GCGTCC.AA	TT.GGACGC	0.41828	1395.21	4.449
AA.AAGC.GC	GC.GCTT.TT	0.41826	1280.66	3.9328
AG..GCGTCT	AGACGC..CT	0.41825	1426.43	4.5819
AGGGC.TCC	GGA.GCCCT	0.41822	1651.63	5.4646
G.AGCCAAA	TTTGGCT.C	0.4182	1370.94	4.3335
GGATGCT..A	T..AGCATCC	0.41818	1084.16	2.9871
AAA..GGAAG	CTTCC..TTT	0.41816	1382.68	4.4847
AATGG.A.CC	GG.T.CCATT	0.41815	1279.1	4.0364
G..GGAATCC	GGATTCC..C	0.41811	1396.4	4.3823
GG.ACCC.AA	TT.GGGT.CC	0.41807	1416.04	4.4905
GGACGCCA	TGGCGTCC	0.41807	1449.86	4.6698
A.GTAC.GGA	TCC.GTAC.T	0.41806	1211.18	3.6294
AGCTTC.TG	CA.GAAGCT	0.41806	1035.39	2.7792
TCCACTAA	TTAGTGGA	0.41805	1417.92	4.545
GCA.CC.AAA	TTT.GG.TGC	0.41803	1616.64	5.3594
AG.ATCC.AA	TT.GGAT.CT	0.418	1500.97	4.8137
A.GGAAT.CG	CG.ATTCC.T	0.41793	1582.14	5.0596
A.ACA.GAAG	CTTC.TGT.T	0.41791	1398.15	4.4722
CTTCCA.T.A	T.A.TGGAAG	0.41788	1147.2	3.3224
AG.TTCCA.A	T.TGGAA.CT	0.41787	1533.7	4.8885
GGA..CCAGA	TCTGG..TCC	0.41786	1377.21	4.462
C.GGCA.CCG	CGG.TGCC.G	0.41785	1277.07	3.9237
A..GGAAGTC	GACTTCC..T	0.41784	1320.07	4.0724
TGGAA.C.AA	TT.G.TTCCA	0.41783	1300.07	4.1293
GGCTGCCA	TGGCAGCC	0.41778	1552.87	5.0544
GGATTCCC	GGGAATCC	0.41777	1318.39	4.1372
GCGTCC.C.A	T.G.GGACGC	0.41775	1145.65	3.3149
G..TCCAGAA	TTCTGGA..C	0.41771	1410.66	4.4382
AGG.AGCC.A	T.GGCT.CCT	0.41768	1329.96	4.1491
ACAGG.A.CT	AG.T.CCTGT	0.41766	965.08	2.4254
A.AGGA.GCG	CGC.TCCT.T	0.4176	1279.06	3.9323
GG.ATCCG.A	T.CGGAT.CC	0.41755	1458.71	4.6129
ACCGGA..CC	GG..TCCGGT	0.41754	1335.84	4.2136
A.TAC.GGAA	TTCC.GTA.T	0.41752	1272.69	3.9437
ACGGGAT.C	G.ATCCCGT	0.41752	1306.27	4.0639
AGGA.GC.GC	GC.GC.TCCT	0.4175	1284.95	4.0425
A.GG.TTCCT	AGGAA.CC.T	0.41746	1386.26	4.4957
A..GGTTGCT	AGCAACC..T	0.41745	1314.68	4.0498
GGG..CCCAC	GTGGG..CCC	0.41742	1435.48	4.6993
ACCGG..GCC	GGC..CCGGT	0.41737	1432.78	4.6886
GG.A.CCCAA	TTGGG.T.CC	0.41735	1383.48	4.4849
C.AGCTTCC	GGAAGCT.G	0.41735	1257.34	3.851
AGG.AGCC.C	G.GGCT.CCT	0.4173	1221.35	3.6759
GCTGCC..TA	TA..GGCAGC	0.41729	1292.75	4.0296
GC.TC.TATA	TATA.GA.GC	0.41729	1296.61	4.094
A.AAG.ATCC	GGAT.CTT.T	0.41727	1635.95	5.3552
G..CCCACTA	TAGTGGG..C	0.41725	1397.33	4.3859
GC..CCGGAA	TTCCGG..GC	0.41723	1335.84	4.2136
AG.GGCTTC	GAAGCC.CT	0.41721	1148.6	3.3601
A.GGAAGC.G	C.GCTTCC.T	0.41719	1626.09	5.1747
AC.CGCTGC	GCAGCG.GT	0.41715	1549.46	5.036
GAAGC..CCA	TGG..GCTTC	0.41714	1357.97	4.3814
A.GAAGCT.A	T.AGCTTC.T	0.41711	1256.32	3.7656
AGG.GC.TCC	GGA.GC.CCT	0.41707	1418.22	4.613
CCAG.T.CCA	TGG.A.CTGG	0.41706	1220.11	3.7564
AGG..GCCGG	CCGGC..CCT	0.41705	1578.42	5.2429
TAGAT.CCA	TGG.ATCTA	0.41704	1277.25	4.0068
G.TGCCCG.A	T.CGGGCA.C	0.41703	1601.99	5.0932
A.AGGAAC.C	G.GTTCCT.T	0.41703	1416.39	4.4206
AGCGTCC..A	T..GGACGCT	0.417	1401.3	4.4016
C.GGAA.CTC	GAG.TTCC.G	0.41699	1252.68	3.8166
CGGA..CCAG	CTGG..TCCG	0.41698	1130.04	3.3578
GGAA.CCGA	TCGG.TTCC	0.41696	1333.71	4.2939
AAAGGAA.C	G.TTCCTTT	0.41693	1248.13	3.81
AGCT.CCAG	CTGG.AGCT	0.41692	1359.38	4.4032
ATAAG..GCC	GGC..CTTAT	0.41688	1629.05	5.4237
AG.T.CCTCT	AGAGG.A.CT	0.41685	1137.28	3.3643
GAAGCCAC	GTGGCTTC	0.41684	1024.68	2.7251
G.TTCCTA.A	T.TAGGAA.C	0.4168	1155.49	3.3086
CG..GCTTCC	GGAAGC..CG	0.41677	1250.64	3.8438
TGGG..CCCA	TGGG..CCCA	0.41676	1266.78	4.0175
ATCTGG.A.C	G.T.CCAGAT	0.41674	1521.6	4.8922
AAG.GG.CGC	GCG.CC.CTT	0.41674	1341.4	4.2955
GGC..CCACA	TGTGG..GCC	0.41673	1216.74	3.7526
GC.GC.ACTA	TAGT.GC.GC	0.41669	1297.05	4.096
GGG..TCCAA	TTGGA..CCC	0.41666	1166.52	3.5112
CGGAATCC	GGATTCCG	0.41666	1237.93	3.7844
A.G.GCTTCC	GGAAGC.C.T	0.41665	1266.73	3.8733
GGACGCT..A	T..AGCGTCC	0.41663	1425.95	4.4977
GGAT.CCAC	GTGG.ATCC	0.41663	1446.91	4.7609
GAAGCC.C.A	T.G.GGCTTC	0.4166	1281.81	3.939
AG..GACGCT	AGCGTC..CT	0.41648	1119.53	3.2222
AGA.GATGC	GCATC.TCT	0.41646	1593.63	5.2618
GGA.TCC.AC	GT.GGA.TCC	0.41646	1151.8	3.3632
CGGACGCC	GGCGTCCG	0.41644	1523.97	4.9491
TGGC.GCCA	TGGC.GCCA	0.41636	1620.49	5.4102
A.GGATGCC	GGCATCC.T	0.41636	1429.69	4.5676
GCATCC.C.A	T.G.GGATGC	0.41633	1094.32	3.0601
GGC.TCC.TA	TA.GGA.GCC	0.41631	1410.62	4.4954
C.AG.TTCCA	TGGAA.CT.G	0.4163	1449.37	4.7504
C.GGCGCCC	GGGCGCC.G	0.41628	1461.06	4.6887
ACCGG.ATC	GAT.CCGGT	0.41625	896.13	1.9971
ACTGG.A.CT	AG.T.CCAGT	0.41625	1549.35	5.1325
GG.TGCCA.A	T.TGGCA.CC	0.41623	1194.34	3.5132
T..GCTTCCA	TGGAAGC..A	0.4162	1324.38	4.0903
GG.CGCCCA	TGGGCG.CC	0.41612	1090.91	3.0716
G.AGCA.CCA	TGG.TGCT.C	0.41609	1357.97	4.2649
AGGGG..GCC	GGC..CCCCT	0.41609	1524.9	5.0454
G.T.CCGGTA	TACCGG.A.C	0.41609	1244.64	3.7755
GA.TCCA.TA	TA.TGGA.TC	0.41605	1325.6	4.1242
G.G.TTCCAA	TTGGAA.C.C	0.41601	1235.03	3.7324
GGCGCC..TA	TA..GGCGCC	0.41599	1487.57	4.8174
GGCA.CCC.A	T.GGG.TGCC	0.41598	1431.22	4.6036
GGA.CCA.AA	TT.TGG.TCC	0.41595	1404.24	4.47
GGCGCC.A.A	T.T.GGCGCC	0.41591	1320.57	4.1046
A.TGGG.TCC	GGA.CCCA.T	0.41588	1614.73	5.2268
GGTTCCT..A	T..AGGAACC	0.41586	1417.44	4.4647
GGC.CCCA.A	T.TGGG.GCC	0.41584	1317.78	4.098
AGTGGC.TC	GA.GCCACT	0.41582	1067.75	2.9515
C..GCATCCA	TGGATGC..G	0.41581	1266.52	3.8441
A.CCGGC.TC	GA.GCCGG.T	0.4158	1416.29	4.4506
GAC..GATGC	GCATC..GTC	0.41578	1190.44	3.6275
CTGG.CGCC	GGCG.CCAG	0.41577	1231.91	3.8389
G.CTTCCTA	TAGGAAG.C	0.41573	1317.4	4.1112
A.GATGCC.G	C.GGCATC.T	0.41571	1489.64	4.696
G.GGC.TCCC	GGGA.GCC.C	0.4157	1350.62	4.2778
A.AAGAAG.C	G.CTTCTT.T	0.41565	1185.09	3.4467
GGAAGC.CA	TG.GCTTCC	0.41565	1258.9	3.8734
A.AGGAC.CC	GG.GTCCT.T	0.41561	1134.57	3.2309
AC.AGAA.CT	AG.TTCT.GT	0.41558	1436.79	4.5712
GGAA.C.GGA	TCC.G.TTCC	0.41553	1447.67	4.7313
GATTCCAA	TTGGAATC	0.41552	1233.75	3.7654
A..TTCCTGT	ACAGGAA..T	0.41551	1377.87	4.3086
G.CTTCC.AA	TT.GGAAG.C	0.41551	1348.47	4.1807
A..GGTTGCC	GGCAACC..T	0.4155	1234.59	3.7034
ATCTGG.T.C	G.A.CCAGAT	0.41549	1294.32	3.993
GGAAGCT.A	T.AGCTTCC	0.41546	1393.33	4.4239
AGGAA.CTG	CAG.TTCCT	0.41531	1380.17	4.4463
GGGC.CCA.A	T.TGG.GCCC	0.4153	1552.08	5.0593
CG.CTTCC.A	T.GGAAG.CG	0.41527	1348.47	4.1807
ACTGGAAT	ATTCCAGT	0.41522	1073.29	2.9847
GG.A.CCGGA	TCCGG.T.CC	0.41521	1441.07	4.7182
ACT.G.CGCC	GGCG.C.AGT	0.41521	1305.15	4.1405
G.GGA.GCCA	TGGC.TCC.C	0.41519	1253.61	3.8588
AGGC..CCAG	CTGG..GCCT	0.41517	1195.56	3.6833
GGA.TCCGA	TCGGA.TCC	0.41515	1126.83	3.2963
C.TCC.GTAA	TTAC.GGA.G	0.41515	1396.01	4.4636
G.GG.ATCCC	GGGAT.CC.C	0.41515	1199.78	3.6692
GGC..CCTAA	TTAGG..GCC	0.4151	1191.63	3.6332
GG.AGCCG.A	T.CGGCT.CC	0.41508	1194.34	3.5132
AGG.ATCC.A	T.GGAT.CCT	0.41508	1181.63	3.4922
GGC.GCC.AA	TT.GGC.GCC	0.41507	1205.19	3.6163
AA.TGG.AGC	GCT.CCA.TT	0.41506	1243.68	3.7919
ATAC..GAAG	CTTC..GTAT	0.41504	1016.8	2.7479
ACT.GC.TCC	GGA.GC.AGT	0.41502	1285.16	4.0513
A.AGGAA.TC	GA.TTCCT.T	0.41501	1658.85	5.3199
GG..TCCACA	TGTGGA..CC	0.41499	1410.01	4.5169
AGGA.GC.CG	CG.GC.TCCT	0.41492	1235.61	3.8193
GCTTCC.C.A	T.G.GGAAGC	0.41488	1407.71	4.4598
G..AGCATCC	GGATGCT..C	0.41487	1429.57	4.5117
CCGG..TCCA	TGGA..CCGG	0.41483	1475.25	4.8975
CGG.ATCC.A	T.GGAT.CCG	0.41483	1318.68	4.1018
GAGGAA.CC	GG.TTCCTC	0.41482	1390.33	4.4293
G.CGGCTTC	GAAGCCG.C	0.41482	1050.22	2.8468
CGGGCTTC	GAAGCCCG	0.41482	1265.62	3.9083
AAC..GAAGC	GCTTC..GTT	0.41478	1118.23	3.2691
GGA.GCC.AC	GT.GGC.TCC	0.41478	1501.5	4.8441
ACAAGAAG	CTTCTTGT	0.41475	1293.09	4.0286
A.GCTGCC.G	C.GGCAGC.T	0.41473	1483.14	4.6721
ACCAG.A.CC	GG.T.CTGGT	0.4147	1413.1	4.6061
GAAGCC.AA	TT.GGCTTC	0.41468	1148.69	3.3606
A.TGGATG.C	G.CATCCA.T	0.41461	1284.24	3.8856
AGC..CTTAT	ATAAG..GCT	0.41461	1344.34	4.3237
A.GTGGA.GC	GC.TCCAC.T	0.41457	1209.16	3.5811
ACCGG..GCT	AGC..CCGGT	0.41456	1322.99	4.232
A.GGG.TGCC	GGCA.CCC.T	0.41454	1309.05	4.1021
AAAA..GGAA	TTCC..TTTT	0.41453	1283.02	4.0911
AG.TTCCAA	TTGGAA.CT	0.41452	1422.54	4.5576
AG.GGA.TCT	AGA.TCC.CT	0.41446	1321.5	4.1308
GCA.CCACA	TGTGG.TGC	0.41443	1430.64	4.65
ACGCGGC..C	G..GCCGCGT	0.41442	1314.57	4.0494
AGTGGC.GC	GC.GCCACT	0.41439	1263.08	3.892
AT.GGAAG.C	G.CTTCC.AT	0.41438	1348.71	4.1817
A.T.GCATCC	GGATGC.A.T	0.41437	1262.75	3.8558
GA.TCC.AAA	TTT.GGA.TC	0.41435	1292.06	4.005
A..GGCAGCT	AGCTGCC..T	0.41433	1528.76	4.8815
GG.TGCCGA	TCGGCA.CC	0.41428	1436.5	4.6122
CCGGA.TCC	GGA.TCCGG	0.41419	1346.25	4.3052
GCTTCC..AA	TT..GGAAGC	0.41418	1488.78	4.822
ATAGGAAG	CTTCCTAT	0.41416	1247.96	3.8296
AG.GGGA.CC	GG.TCCC.CT	0.41412	1520.27	4.8846
A..GGTATCC	GGATACC..T	0.41412	1471.87	4.6724
ATACTGG..G	C..CCAGTAT	0.41412	1236.56	3.7121
T..GAATCCA	TGGATTC..A	0.41408	1322.61	4.083
C.TCTATT.A	T.AATAGA.G	0.41408	1185.39	3.4481
GA.TGG.ATC	GAT.CCA.TC	0.41405	1417.7	4.5234
GCA.CCAGA	TCTGG.TGC	0.41405	1409.41	4.5652
GGG.A.CCAC	GTGG.T.CCC	0.414	1326.95	4.2349
AGG.TGCTC	GAGCA.CCT	0.414	1285.1	4.0416
ACA.GCTGC	GCAGC.TGT	0.41399	1102.26	3.1713
A.GGG.ATCC	GGAT.CCC.T	0.41399	1205.09	3.6368
GC..CTTATA	TATAAG..GC	0.41396	1418.78	4.5517
ACCAGAA..C	G..TTCTGGT	0.41387	1244.82	3.7488
CAGTGG..TC	GA..CCACTG	0.41385	1263.23	3.9
AAAGG.TGC	GCA.CCTTT	0.41384	1503.41	4.9314
AGGA.GC.TC	GA.GC.TCCT	0.41382	1148.46	3.4023
CGGG..CCTA	TAGG..CCCG	0.41381	1320.62	4.2579
AAA..AGAAG	CTTCT..TTT	0.41378	1145.24	3.4058
A.GAAGCTC	GAGCTTC.T	0.41377	1238.27	3.7657
CAGCA.CCA	TGG.TGCTG	0.41375	1289.34	4.0603
C.GCTTC.TA	TA.GAAGC.G	0.41366	1274.11	3.8688
A.AGCGTCC	GGACGCT.T	0.41365	1368.58	4.3239
AGGAACCC	GGGTTCCT	0.41363	1452.98	4.6818
ATCTGGC..C	G..GCCAGAT	0.41361	1381.07	4.3214
A..GCTTCCT	AGGAAGC..T	0.4136	1203.45	3.5625
AT..GGCTTC	GAAGCC..AT	0.41358	899.39	1.9934
GGGTGCCA	TGGCACCC	0.41356	1343.19	4.2416
A.ATTC.GGA	TCC.GAAT.T	0.41347	1457.94	4.6594
T.GG.TCCCA	TGGGA.CC.A	0.41336	1425.99	4.6574
A.TA.AGGAA	TTCCT.TA.T	0.41335	1375.08	4.4494
A.GCATCCA	TGGATGC.T	0.41334	1305.1	4.0589
AC.GGAACC	GGTTCC.GT	0.4133	1179.51	3.5087
C..GAAGCCG	CGGCTTC..G	0.41329	1324.38	4.0903
A.AGGTTGC	GCAACCT.T	0.41328	1355.27	4.2693
AGGA.CCC.G	C.GGG.TCCT	0.41327	1243.33	3.8125
AA..GAAGCC	GGCTTC..TT	0.41326	1239.02	3.7914
A.C.TCCACT	AGTGGA.G.T	0.41317	1257.03	3.8306
CG.ATTCCA	TGGAAT.CG	0.41312	1363.78	4.3214
A.T.GGTGCC	GGCACC.A.T	0.4131	1216.22	3.6471
GGA.TCC.CA	TG.GGA.TCC	0.41305	1521.97	4.9197
GAAGCCG..A	T..CGGCTTC	0.41303	1343.4	4.169
AT.G.TTCCA	TGGAA.C.AT	0.41303	1651.49	5.4976
GGA.TCCG.A	T.CGGA.TCC	0.41297	1363.47	4.2873
A.CCGG.AGC	GCT.CCGG.T	0.41294	1268.1	3.8845
TAGCA.CCA	TGG.TGCTA	0.41293	1445.75	4.7096
G.GTGG.TGC	GCA.CCAC.C	0.41292	1414.24	4.4904
GGA.TCCTA	TAGGA.TCC	0.41289	1205.23	3.6777
GGGG.T.CCA	TGG.A.CCCC	0.41289	1227.9	3.7927
A.TTGGAA.C	G.TTCCAA.T	0.41289	1156.93	3.3154
A.A.GCTTCC	GGAAGC.T.T	0.41288	1273.57	3.9032
A.TGG.TCCC	GGGA.CCA.T	0.41287	1569.09	5.1206
C.AGCATCC	GGATGCT.G	0.4128	1429.57	4.5671
AGTGGA.C.C	G.G.TCCACT	0.4127	1355.18	4.2484
GC.GCCT.TA	TA.AGGC.GC	0.4127	1128.68	3.2318
A..AGAATCC	GGATTCT..T	0.41266	1513.08	4.8246
A.G.GCATCC	GGATGC.C.T	0.41263	1344.22	4.2033
AGGAA.CTC	GAG.TTCCT	0.41259	1281.28	4.0247
GGCGCCC.A	T.GGGCGCC	0.41255	1310.76	4.0831
A.CTTCT.CT	AG.AGAAG.T	0.41254	1325.96	4.0882
GGCACCC..A	T..GGGTGCC	0.41248	1357.57	4.2268
AGC..CCTAT	ATAGG..GCT	0.41248	1292.41	4.0981
G.T.CCTATA	TATAGG.A.C	0.41248	1391.57	4.3957
CGG.TGCCA	TGGCA.CCG	0.41248	1247.61	3.8737
A.CGGGAT.C	G.ATCCCG.T	0.41246	1512.2	4.7781
GA.GCTTCC	GGAAGC.TC	0.41245	1218.2	3.6894
GCG.C.TCCA	TGGA.G.CGC	0.41238	1258.03	3.9309
TGGC..CCAA	TTGG..GCCA	0.41234	1445.44	4.7796
A.CATCC.GT	AC.GGATG.T	0.41233	1244.76	3.7407
GC.TCCAA.A	T.TTGGA.GC	0.41232	1256.73	3.7933
AA.CGGA.GC	GC.TCCG.TT	0.4123	1500.35	4.8114
ACT.G.AGCC	GGCT.C.AGT	0.41223	1231.99	3.8116
AAGTGGA..C	G..TCCACTT	0.41223	1221.97	3.6467
CCGG.G.CCA	TGG.C.CCGG	0.41222	1405.21	4.5615
CA.AGGAAG	CTTCCT.TG	0.41218	1260.62	3.8811
G.GGA.GCTC	GAGC.TCC.C	0.41217	1144.63	3.3475
G..GCTTCTC	GAGAAGC..C	0.41216	1147.9	3.302
AACA.GA.GC	GC.TC.TGTT	0.41215	1443.78	4.707
AGGATGC.A	T.GCATCCT	0.41215	1318.67	4.1166
GGAT.CC.GA	TC.GG.ATCC	0.4121	1355.19	4.346
GA.AAGA.GC	GC.TCTT.TC	0.41208	1435.44	4.566
ACAAGA.GC	GC.TCTTGT	0.41206	1315.71	4.1205
A..CGCATCC	GGATGCG..T	0.41206	1278.2	3.8947
CTGGG..TCC	GGA..CCCAG	0.41206	1341.17	4.3102
A..AGCGTCC	GGACGCT..T	0.41204	1375.31	4.2984
GCTTCTT..A	T..AAGAAGC	0.41204	1274.41	3.8784
GTGG.TGC.A	T.GCA.CCAC	0.41204	1366.32	4.3427
A.GTGG.TGC	GCA.CCAC.T	0.41198	1170.82	3.4412
GC.TCCTA.A	T.TAGGA.GC	0.41197	1133.31	3.2248
C.A.AGGAAG	CTTCCT.T.G	0.41197	1479.93	4.7378
CGG.ATCC.C	G.GGAT.CCG	0.41195	1201.36	3.5842
CGGA.TCC.A	T.GGA.TCCG	0.41193	1279.88	3.9753
A.GATGC.AA	TT.GCATC.T	0.41184	1274.06	3.8686
G.TGCC.CTA	TAG.GGCA.C	0.4118	1292.77	3.9916
CAGGACGC	GCGTCCTG	0.41178	1383.17	4.4059
CTGGC..CCA	TGG..GCCAG	0.41177	1383.07	4.4863
CTGGACGC	GCGTCCAG	0.41177	1424.4	4.5705
GCGTCCT..A	T..AGGACGC	0.41176	1315.79	4.0545
AGG..TCCAG	CTGGA..CCT	0.41176	1489.49	4.9109
CGGCGTCC	GGACGCCG	0.41174	1255.46	3.8631
A.AAGC.GCC	GGC.GCTT.T	0.41173	1283.37	3.951
AC.GGAA.TC	GA.TTCC.GT	0.41167	1001.81	2.57
A.AG.GGAAG	CTTCC.CT.T	0.41166	1150.01	3.4268
AGG.A.CCCA	TGGG.T.CCT	0.41165	1308.64	4.1557
AG.GGGCGC	GCGCCC.CT	0.41165	1258.76	3.8728
GGCTTC.G.A	T.C.GAAGCC	0.4116	1295.56	3.9983
C..TGGAATC	GATTCCA..G	0.41156	1267.08	3.8465
C..GGCGCCC	GGGCGCC..G	0.41152	1219.81	3.6369
GG.TGCCAC	GTGGCA.CC	0.41152	1318.13	4.1308
CGGA.GCCC	GGGC.TCCG	0.4115	1423.92	4.6691
A.GGGAAGC	GCTTCCC.T	0.41149	1348.91	4.2431
ATC.GG.TGC	GCA.CC.GAT	0.41148	1032.97	2.806
AGGA.CC.CA	TG.GG.TCCT	0.41147	1386.7	4.477
GATGCCC..A	T..GGGCATC	0.41146	1435.97	4.5363
A..TTCCAGT	ACTGGAA..T	0.41145	1288.95	3.9409
ATC.GGA.GC	GC.TCC.GAT	0.41145	1235.17	3.7535
AA.CGG.AGC	GCT.CCG.TT	0.41138	1400.62	4.4556
C.GGAACCC	GGGTTCC.G	0.41131	1333.67	4.1797
G.A.CCAGAA	TTCTGG.T.C	0.41129	1318.3	4.0951
ACC.GTAT.A	T.ATAC.GGT	0.41126	1112.45	3.1571
CGGA.T.CCA	TGG.A.TCCG	0.41122	1126.66	3.3022
AG..GACGCC	GGCGTC..CT	0.41122	1340.17	4.2318
GATTCCA.A	T.TGGAATC	0.41121	1314.72	4.0999
G.A.CTGGAA	TTCCAG.T.C	0.4112	1385.92	4.3731
CGGGTTCC	GGAACCCG	0.41119	1391.39	4.4391
AGGAAG.CA	TG.CTTCCT	0.41118	1287.38	3.9987
ATAGG.T.CC	GG.A.CCTAT	0.41116	1454.58	4.7715
ATGGG.T.CC	GG.A.CCCAT	0.41113	1381.42	4.4764
A.TGGT.GCT	AGC.ACCA.T	0.4111	1206.79	3.6093
A..AGATTCC	GGAATCT..T	0.41105	1321.5	4.0783
GCTGCC.G.A	T.C.GGCAGC	0.41101	1205.63	3.5985
GC.TCCAAA	TTTGGA.GC	0.41098	1420.49	4.5495
ATACGC.GC	GC.GCGTAT	0.41095	1195.22	3.5828
GGGTTCC.A	T.GGAACCC	0.4109	1474.78	4.7408
CG..AGCTTC	GAAGCT..CG	0.41088	1141.77	3.3326
GGCG.CC.GA	TC.GG.CGCC	0.41085	1618.03	5.3566
ACAGGT.GC	GC.ACCTGT	0.41084	1123.41	3.2359
AGC.GC.TCC	GGA.GC.GCT	0.41084	1243.78	3.8648
AAAGGA.GC	GC.TCCTTT	0.41081	1446.5	4.6511
AT.T.GGTGC	GCACC.A.AT	0.41076	1284.83	4.0619
A.GATGCCA	TGGCATC.T	0.41076	1284.74	3.9712
A..GGCGTCC	GGACGCC..T	0.41074	1251.61	3.7788
AAGGA.GCT	AGC.TCCTT	0.41073	1525.93	5.0157
AGG.TGCTG	CAGCA.CCT	0.41072	1344.2	4.2966
AGGC.TCC.G	C.GGA.GCCT	0.41072	1249.6	3.8407
GGCTGCC.A	T.GGCAGCC	0.41069	1421.26	4.5346
GCG.CTTC.A	T.GAAG.CGC	0.41068	1280.13	3.937
AGAAGC.GC	GC.GCTTCT	0.41064	1212.77	3.6644
A.A.GCACCC	GGGTGC.T.T	0.41063	1397.44	4.4191
AC..GGTGCC	GGCACC..GT	0.41062	1110.06	3.1746
A.ACGCAGC	GCTGCGT.T	0.41054	1280.62	3.9533
AT.GGAAT.C	G.ATTCC.AT	0.41052	1305.43	4.0023
ATTGG..TCC	GGA..CCAAT	0.41052	1402.54	4.5664
GC..CTTCTA	TAGAAG..GC	0.41051	1381.66	4.4029
CCGG.ATC.A	T.GAT.CCGG	0.41047	1415.94	4.5433
CTTCC.CTA	TAG.GGAAG	0.41047	1220.91	3.751
G.TTCCACA	TGTGGAA.C	0.41045	1197.27	3.5778
ATAC.GGAA	TTCC.GTAT	0.41042	1274.76	4.0348
A.AGGTA.CC	GG.TACCT.T	0.41042	1132.64	3.2216
GGA.TCC.GA	TC.GGA.TCC	0.41036	1333.71	4.1822
GC.TCC.CAA	TTG.GGA.GC	0.41036	1296.42	4.0238
CGGC..CCGA	TCGG..GCCG	0.41035	1266.88	4.018
A.GGG.TTCC	GGAA.CCC.T	0.41034	1055.07	2.8895
A.CTGG.ATC	GAT.CCAG.T	0.41033	1479.51	4.741
A.AGGT.GCC	GGC.ACCT.T	0.41033	1303.15	4.036
GCTTC.C.TA	TA.G.GAAGC	0.41032	1269.74	3.9943
A.ACGATGC	GCATCGT.T	0.41032	1496.48	4.8223
GGGC.CC.AA	TT.GG.GCCC	0.41031	1493.78	4.901
GA.GCT.CTA	TAG.AGC.TC	0.4103	1281.58	3.9595
AGCA.CCAA	TTGG.TGCT	0.41028	1402.84	4.5836
CGGCATC.A	T.GATGCCG	0.41027	1243.03	3.7871
AG..GAATCC	GGATTC..CT	0.41026	1074.95	2.9942
A.TGGCA.CT	AG.TGCCA.T	0.4102	1295.05	3.9584
AG..GCAGCT	AGCTGC..CT	0.41019	1393.21	4.4496
GGATGC.CA	TG.GCATCC	0.41019	1211.23	3.6573
GGA..CCTGA	TCAGG..TCC	0.41017	1548.37	5.1329
GCA.CCAG.A	T.CTGG.TGC	0.41014	1270.88	3.8967
C..GAAGCCA	TGGCTTC..G	0.41012	1107.76	3.1058
GGGCGCC.A	T.GGCGCCC	0.41012	1328.47	4.1579
GGA.GCC.CA	TG.GGC.TCC	0.41009	1134.97	3.281
G.T.CCAGAA	TTCTGG.A.C	0.41006	1307.33	4.0486
AC.GGATG.C	G.CATCC.GT	0.41002	1306.05	4.005
GGA.GCCGA	TCGGC.TCC	0.41	1324.38	4.2123
C.GCATCC.C	G.GGATGC.G	0.40996	1457.47	4.5768
A.TTGG.TGC	GCA.CCAA.T	0.40991	1394.16	4.411
GC.ACGT.TA	TA.ACGT.GC	0.40988	1310.84	4.0621
AAT..GAAGC	GCTTC..ATT	0.40987	1269.01	3.9935
AGA.GAAG.C	G.CTTC.TCT	0.40985	1197.7	3.5673
ATC.GG.AGC	GCT.CC.GAT	0.40982	1359.92	4.3736
A.C.GGATGC	GCATCC.G.T	0.40979	1283.61	3.9468
CAGGAAG.C	G.CTTCCTG	0.40979	1303.03	4.0501
AAG.GGAAG	CTTCC.CTT	0.40979	1283.02	4.0324
AAGTGGAA	TTCCACTT	0.40978	1152.01	3.3813
AGAAGA.G.G	C.C.TCTTCT	0.40977	1259.94	3.8434
GGC.GCCA.A	T.TGGC.GCC	0.40977	1464.14	4.683
C.TCCA.TAA	TTA.TGGA.G	0.40976	1360.04	4.2733
CTTCC..TAA	TTA..GGAAG	0.40976	1201.9	3.6823
A.A.GCAGCC	GGCTGC.T.T	0.40975	870.95	1.7913
GCTTCCG..A	T..CGGAAGC	0.40974	1207.29	3.5801
GAT.CCT.TA	TA.AGG.ATC	0.40971	983.11	2.4787
A.TAG.AGCT	AGCT.CTA.T	0.40966	1221.02	3.7107
A.CGGAA.CT	AG.TTCCG.T	0.40965	1326.21	4.0892
C.GG.TTCCG	CGGAA.CC.G	0.4096	1335.84	4.2838
TG.CTTCCA	TGGAAG.CA	0.40958	1266.41	3.9067
AG..GTATCT	AGATAC..CT	0.40956	1054.3	2.8853
G.AGCGTCC	GGACGCT.C	0.40956	1224.83	3.7048
AGCT.CC.AT	AT.GG.AGCT	0.40953	1112.58	3.2214
G.ATCCCG.A	T.CGGGAT.C	0.40952	1366.16	4.2234
AGGG.TTCC	GGAA.CCCT	0.40951	1459.87	4.812
C.G.ATCCTG	CAGGAT.C.G	0.4095	1351.79	4.2345
TTAC.GGAA	TTCC.GTAA	0.40947	1230.93	3.8343
AA.GGGAT.C	G.ATCCC.TT	0.40946	1211.88	3.5934
AAC.GG.ATC	GAT.CC.GTT	0.40946	1413.64	4.5945
GGAATC.AA	TT.GATTCC	0.40945	1301.69	4.0605
AAC.TCC.GT	AC.GGA.GTT	0.40943	1396.82	4.4405
CACCGG.T.C	G.A.CCGGTG	0.40937	1335.84	4.1685
AG.GGA.GCG	CGC.TCC.CT	0.40936	1304.5	4.0585
GC.GC.CCTA	TAGG.GC.GC	0.40931	1393.68	4.5056
AA.GGAT.CC	GG.ATCC.TT	0.4093	1475.13	4.7174
AT.GGA.CCC	GGG.TCC.AT	0.40929	1274.41	3.9282
GTGGA..CCA	TGG..TCCAC	0.40928	1329.19	4.2588
AAC.GG.AGC	GCT.CC.GTT	0.40925	1056.34	2.9336
AAAGG..GCT	AGC..CCTTT	0.40922	1486	4.8974
GCAGCCA..A	T..TGGCTGC	0.4092	1149.15	3.308
AGA.GC.TCC	GGA.GC.TCT	0.4092	1394.36	4.5162
GGG.GCCAC	GTGGC.CCC	0.40919	1385.93	4.4699
AC..GCAGCC	GGCTGC..GT	0.40918	844.8	1.642
ATA.AGGAA	TTCCT.TAT	0.40917	1279.51	4.0169
CAGGA..CCA	TGG..TCCTG	0.40916	1382.63	4.4845
C.GG.CGCCA	TGGCG.CC.G	0.40915	1265.1	3.9725
GG.AGC.TCC	GGA.GCT.CC	0.40915	1322.99	4.1371
GA.TGG.AGC	GCT.CCA.TC	0.4091	1287	3.9831
GGAT.CCGA	TCGG.ATCC	0.40904	1368.22	4.4403
AGGA.GC.CA	TG.GC.TCCT	0.40903	1298.41	4.102
AG.AGAT.CC	GG.ATCT.CT	0.40903	1374.15	4.3238
A.ACGAA.CC	GG.TTCGT.T	0.40899	1279.13	3.8904
CT.GGA.TCC	GGA.TCC.AG	0.40897	1126.83	3.2408
AACTGG.T.C	G.A.CCAGTT	0.40897	1318.58	4.0962
AGAAG.CGC	GCG.CTTCT	0.40895	1344.82	4.2992
CT.AGGAA.C	G.TTCCT.AG	0.40894	1139.79	3.2562
AT.GGATGC	GCATCC.AT	0.40893	1162.42	3.427
GAAGCT.CC	GG.AGCTTC	0.40892	1142.4	3.3298
GGAAG.TA.A	T.TA.CTTCC	0.40891	1104	3.1932
AGT.G.TTCC	GGAA.C.ACT	0.40888	1237.04	3.835
G.C.CCACTA	TAGTGG.G.C	0.40887	1217.82	3.6544
CGGGT.CC.A	T.GG.ACCCG	0.40885	1356.36	4.371
CCGG.ATCC	GGAT.CCGG	0.40884	1400.22	4.5728
ATTA.TGGA	TCCA.TAAT	0.40881	1092.6	3.151
G..GGCATCC	GGATGCC..C	0.40876	1338.87	4.1503
AGGA.GC.AG	CT.GC.TCCT	0.40875	1327.15	4.2268
A.CAGG.AGC	GCT.CCTG.T	0.40873	1045.48	2.8122
C.TCCACTA	TAGTGGA.G	0.40872	1200.31	3.592
GCTGC.T.TA	TA.A.GCAGC	0.4087	1018.57	2.7339
AGGC..CCGG	CCGG..GCCT	0.4087	1237.44	3.8822
GGGA.CC.AA	TT.GG.TCCC	0.40868	1407.02	4.5599
CTGG.TTCC	GGAA.CCAG	0.40861	1279.04	4.0541
CGG..TCCAG	CTGGA..CCG	0.4085	1231.87	3.8234
CA.A.GAAGC	GCTTC.T.TG	0.4085	1035.39	2.8276
GATTCC..TA	TA..GGAATC	0.4085	1205.09	3.6355
GC.GCTTC.A	T.GAAGC.GC	0.40848	1226.73	3.6604
AA.AGC.TCC	GGA.GCT.TT	0.40848	1194.88	3.5683
AGC.TCC.CA	TG.GGA.GCT	0.40845	1223.31	3.6996
CAGGA.GC.C	G.GC.TCCTG	0.40845	1186.15	3.6038
GC..CCACAA	TTGTGG..GC	0.40845	1249.43	3.8383
C..TGGCTTC	GAAGCCA..G	0.40844	1158.67	3.3535
ACCAGA..CC	GG..TCTGGT	0.40844	1336.91	4.2181
G.ATCCT.TA	TA.AGGAT.C	0.40843	1423.85	4.4799
A.GGCGCCC	GGGCGCC.T	0.40836	1370.59	4.3321
CT.GGCA.CC	GG.TGCC.AG	0.40833	1236.69	3.7389
C.GGCT.CCA	TGG.AGCC.G	0.40832	1218.92	3.6648
G.TTCCAAA	TTTGGAA.C	0.40831	1276.32	3.9345
GG.AACCA.A	T.TGGTT.CC	0.40828	1377.99	4.2998
AGGAAG.TC	GA.CTTCCT	0.40826	1178.94	3.506
ATA.GATGC	GCATC.TAT	0.40825	1120.46	3.2641
CGGCA.CC.A	T.GG.TGCCG	0.40825	1332.79	4.2707
AAG.GG.AGC	GCT.CC.CTT	0.40823	1388.6	4.4926
G.CGCCA.AA	TT.TGGCG.C	0.40823	1340.89	4.1497
GCA.C.TTTA	TAAA.G.TGC	0.40817	1155.95	3.4485
AC.CGCT.CC	GG.AGCG.GT	0.40814	1486.6	4.7603
A.C.GGAATC	GATTCC.G.T	0.40811	1378.74	4.3442
GGCGCCC..A	T..GGGCGCC	0.4081	1509.24	4.8106
AGG.GACGC	GCGTC.CCT	0.40807	1385.32	4.4674
ACTGG.AT.C	G.AT.CCAGT	0.40806	1305.13	4.1507
A.G.AGCCAC	GTGGCT.C.T	0.40806	1031.05	2.7291
GAGGA.GCC	GGC.TCCTC	0.40806	1069.47	3
CA.GACGCC	GGCGTC.TG	0.40793	1173.02	3.4779
AGGCT.CCG	CGG.AGCCT	0.40792	1421.26	4.6127
GG.ATCCC.A	T.GGGAT.CC	0.40792	944.04	2.2199
GC.GGAT.CC	GG.ATCC.GC	0.4079	1414.75	4.4854
TGG.TGC.AA	TT.GCA.CCA	0.40786	1491.19	4.8056
A.CTTCC.AT	AT.GGAAG.T	0.40784	1207.23	3.5723
AG.CGCCGC	GCGGCG.CT	0.40783	1407.42	4.4977
AGAGGCT.C	G.AGCCTCT	0.40781	1336	4.1895
GCTGCC.GA	TC.GGCAGC	0.40781	1277.07	3.9536
AGGG.GCC.G	C.GGC.CCCT	0.40778	1196.83	3.5982
A.GGCGCC.A	T.GGCGCC.T	0.40777	1374.4	4.2562
CTTCC.G.AA	TT.C.GGAAG	0.40775	1270.47	3.9977
AAGC.TCC.G	C.GGA.GCTT	0.40774	1329.24	4.1881
GCGCC.T.TA	TA.A.GGCGC	0.40774	1386.14	4.4959
A.CAGCA.CC	GG.TGCTG.T	0.40772	1343.56	4.1607
A..GGCACCC	GGGTGCC..T	0.4077	1183.24	3.4692
CTGGC.CCC	GGG.GCCAG	0.4077	1098.12	3.1499
GG.AGCCT.A	T.AGGCT.CC	0.40768	1324.6	4.0825
G.G.AGCCAC	GTGGCT.C.C	0.40765	1029.72	2.722
ATAAG.AGC	GCT.CTTAT	0.40763	1231.15	3.7984
C..GGCATCC	GGATGCC..G	0.40756	1094.32	3.0385
G.GCATCC.C	G.GGATGC.C	0.40756	1201.7	3.5228
GGGATCC.A	T.GGATCCC	0.40755	1298.64	4.0312
GGC.TCCGA	TCGGA.GCC	0.40752	1368.77	4.3993
G..GCGCCTA	TAGGCGC..C	0.40751	961.97	2.3279
AGG.GCCCG	CGGGC.CCT	0.40751	1319.91	4.1932
G..TGGATGC	GCATCCA..C	0.4075	1081.82	2.9752
A.AGGGCGC	GCGCCCT.T	0.40748	1110.46	3.1579
GCGCCTAA	TTAGGCGC	0.40746	1080.87	3.0242
G.TTCCAC.A	T.GTGGAA.C	0.40742	1160.36	3.3316
AGG.CGCCA	TGGCG.CCT	0.40742	1367.87	4.3955
ACAGGC..CC	GG..GCCTGT	0.4074	1161.21	3.4274
A.GCATCC.C	G.GGATGC.T	0.40739	1285.38	3.8905
GCGTCC.G.A	T.C.GGACGC	0.40738	1264.25	3.8624
G.TTCCAA.A	T.TTGGAA.C	0.40738	1039.44	2.7305
CAGGAT.CC	GG.ATCCTG	0.40738	1390.17	4.4287
A.G.TGCCGC	GCGGCA.C.T	0.40735	1409.01	4.4649
G.CTTCCAC	GTGGAAG.C	0.40732	1068.97	2.9456
GGCGCC.AC	GT.GGCGCC	0.40728	1228.94	3.7386
CTGGAATC	GATTCCAG	0.40725	1301.69	4.0658
CAGG..GCCC	GGGC..CCTG	0.40724	961.28	2.4236
TAGC.TCCA	TGGA.GCTA	0.40719	1413.3	4.6261
GGAAGC.C.A	T.G.GCTTCC	0.40718	1221.39	3.6707
CGGAA.CC.A	T.GG.TTCCG	0.40717	1195.07	3.6467
AA.GG.ATCC	GGAT.CC.TT	0.40717	1070.39	3.001
GA..CCAGTA	TACTGG..TC	0.40716	1277.37	3.9625
G.GGG.GCCA	TGGC.CCC.C	0.40713	1057.49	2.9024
C.T.GATTCC	GGAATC.A.G	0.40706	1319.91	4.1018
AC.AG.TTCC	GGAA.CT.GT	0.40698	1187.55	3.5932
AATA.GA.GC	GC.TC.TATT	0.40698	1485.02	4.8675
GCA.CCTA.A	T.TAGG.TGC	0.40696	1392.34	4.4037
C.GGAAGC.A	T.GCTTCC.G	0.40692	1148.27	3.2743
GGAAGC.G.A	T.C.GCTTCC	0.40692	1416.05	4.4926
GAAGCC.CA	TG.GGCTTC	0.40691	1088.75	3.0605
G.T.CCACTC	GAGTGG.A.C	0.4069	1220.88	3.6684
AAT.GGAA.C	G.TTCC.ATT	0.40689	1126.99	3.2293
G.AGCCGCC	GGCGGCT.C	0.40686	1409.7	4.489
AGG..GCTAA	TTAGC..CCT	0.40685	979.77	2.5121
ATTCCA..AA	TT..TGGAAT	0.40684	1279.61	3.9723
A.A.GGAAGC	GCTTCC.T.T	0.40684	1592.21	5.1443
AAGCT.CC.G	C.GG.AGCTT	0.40682	1359	4.3821
GC.TCCAGA	TCTGGA.GC	0.40682	1424.4	4.5649
C.ACCACTA	TAGTGGT.G	0.40681	1335.88	4.189
AA.AGGAAG	CTTCCT.TT	0.40678	1261.28	3.884
T.G.AGCCAA	TTGGCT.C.A	0.40678	1411.51	4.4748
CGGCA.CC.C	G.GG.TGCCG	0.40678	1181.97	3.5836
AA.A.TGGAA	TTCCA.T.TT	0.40677	1177.79	3.5645
GGCGCC..AA	TT..GGCGCC	0.40676	1349.28	4.2698
AT.GGG.TCC	GGA.CCC.AT	0.40669	1391.39	4.4187
GGG.TCC.GA	TC.GGA.CCC	0.40668	1300.07	4.0396
ACACG.A.CC	GG.T.CGTGT	0.40663	1209.46	3.7162
AT.AGAAGC	GCTTCT.AT	0.4066	1269.01	3.9182
C.GG.AGCCC	GGGCT.CC.G	0.40659	1255.18	3.9274
GGG.TTC.TA	TA.GAA.CCC	0.40659	1242.61	3.787
AT..GGAATC	GATTCC..AT	0.40657	1314.72	4.1242
AG.AGC.TCT	AGA.GCT.CT	0.40657	1535.1	4.9677
CTGGAA.C.C	G.G.TTCCAG	0.40655	1314.72	4.08
ACC.G.TGCC	GGCA.C.GGT	0.40654	1280.83	4.0333
A..TTCCTCT	AGAGGAA..T	0.40654	1078.18	2.9566
AGCATC..AA	TT..GATGCT	0.40652	1203.31	3.6272
CC.GC.TCCA	TGGA.GC.GG	0.40651	1094.21	3.1265
ATA.TGG.TG	CA.CCA.TAT	0.40648	1260.94	3.8688
GCGTCCT.A	T.AGGACGC	0.40648	1311.39	4.0857
GG.AGCT.CC	GG.AGCT.CC	0.40647	1393.46	4.4013
AGACGCC.C	G.GGCGTCT	0.40645	1297.14	4.0248
C.GG.TGCTG	CAGCA.CC.G	0.40644	1371.49	4.4344
CTTC.T.TAA	TTA.A.GAAG	0.40637	1049.7	2.8989
AGT.GAAGC	GCTTC.ACT	0.40635	1188.78	3.5997
GCGGG.GCC	GGC.CCCGC	0.40635	1373.31	4.418
C..AGCATCC	GGATGCT..G	0.40631	1305.66	4.0119
G..GCGTCTA	TAGACGC..C	0.40631	1404.27	4.4132
A..CGCTGCC	GGCAGCG..T	0.40628	1344.48	4.1734
A..GGAACCT	AGGTTCC..T	0.40627	1326.21	4.098
G..TCCTGTC	GACAGGA..C	0.40627	1003.95	2.5634
AGTGG.G.CC	GG.C.CCACT	0.40627	1342.75	4.3141
AGG..GCTGA	TCAGC..CCT	0.40626	967.92	2.4425
AA.CGG.TGC	GCA.CCG.TT	0.40626	1501.36	4.8436
AAG.GGC.GC	GC.GCC.CTT	0.40622	1275.24	3.9318
CAG..TCCTA	TAGGA..CTG	0.40622	1387.65	4.5053
C.GGCT.CCG	CGG.AGCC.G	0.40616	1417.54	4.5033
AGG.CGCC.G	C.GGCG.CCT	0.40615	1419.84	4.5123
C.GGGCGTC	GACGCCC.G	0.40613	1452.52	4.6559
G.TTCCA.AA	TT.TGGAA.C	0.40612	1188.35	3.4856
A.GCGC.TCC	GGA.GCGC.T	0.40611	1294.91	4.0007
CGGGCT.CC	GG.AGCCCG	0.40607	1411.42	4.5136
CCGG.TGCC	GGCA.CCGG	0.40606	1222.75	3.7961
ATG.GAA.CC	GG.TTC.CAT	0.40605	1382.02	4.381
AGG..GCCCA	TGGGC..CCT	0.40603	1189.91	3.6249
GA.GCC.CTA	TAG.GGC.TC	0.40599	1154.76	3.3775
GGCACC..AA	TT..GGTGCC	0.40596	1363.08	4.3269
A.CAG.TTCC	GGAA.CTG.T	0.40594	1311.88	4.1142
AA.TAGTGG	CCACTA.TT	0.40594	1165.02	3.4395
AGGAT.CCA	TGG.ATCCT	0.40594	1443.21	4.6996
AGAAG..GCT	AGC..CTTCT	0.40594	1208.55	3.7139
AT.TGGAA.C	G.TTCCA.AT	0.40586	1382.26	4.3168
GCATCCC..A	T..GGGATGC	0.40586	998.98	2.536
AC.CGC.TCC	GGA.GCG.GT	0.40582	1088.98	3.0499
A..GGATGCG	CGCATCC..T	0.40581	1341.66	4.1618
A.CGGA.TCC	GGA.TCCG.T	0.4058	1159.86	3.389
G..GCCAGTA	TACTGGC..C	0.40578	1286.3	3.9295
AG..GGAAGC	GCTTCC..CT	0.40577	1297.15	4.0487
AGT.GC.CCC	GGG.GC.ACT	0.40574	1372.61	4.4266
AGCTTCC..G	C..GGAAGCT	0.40572	1257.34	3.804
AG.AG.AGCT	AGCT.CT.CT	0.40572	1264.64	3.9517
CA.G.TGCCA	TGGCA.C.TG	0.40566	977.93	2.5011
G..GCATCCA	TGGATGC..C	0.40566	1292.6	3.9565
[truncated: 4,339 more rows]

## Sheet: Hac1_8mers_genome_scan
8-mer	8-mer	E-score	Median	Z-score
ACACGTGT	ACACGTGT	0.49887	309707	14.0813
C.ACGTGGC	GCCACGT.G	0.49736	192516	11.815
ACACGTG..C	G..CACGTGT	0.49635	168310	10.993
CCACGTGG	CCACGTGG	0.49608	152880	10.3945
ACGTGGCA	TGCCACGT	0.49575	151659	10.3526
ACACGTG.C	G.CACGTGT	0.49545	150469	10.5042
G..ACGTGGC	GCCACGT..C	0.49544	148175	10.3219
A..ACGTGGC	GCCACGT..T	0.49509	138090	9.9506
CACGTGGC	GCCACGTG	0.49496	151567	10.3494
CACGTGTC	GACACGTG	0.49484	144394	10.0963
CACGTGT.A	T.ACACGTG	0.49476	154171	10.6335
ACGTGT.CA	TG.ACACGT	0.49434	153915	10.4994
A..GCCACGT	ACGTGGC..T	0.4943	113433	8.9146
C.ACGTG.CA	TG.CACGT.G	0.49427	129519	9.8808
ACACGT..TC	GA..ACGTGT	0.49413	148668	10.2223
ACGTGTCC	GGACACGT	0.49399	149549	10.2794
CACGTGT.C	G.ACACGTG	0.49387	153138	10.5977
G..ACGTGTC	GACACGT..C	0.4936	105337	8.5246
ACACGT.T.C	G.A.ACGTGT	0.49357	139783	10.107
GCCACGTA	TACGTGGC	0.49357	152027	10.3653
ACGTGTC..G	C..GACACGT	0.49355	145435	10.2236
G.CACGTG.C	G.CACGTG.C	0.49353	113433	8.7296
CACGTGT..A	T..ACACGTG	0.49346	154171	10.5308
GACACGT.A	T.ACGTGTC	0.49341	130402	9.7428
T..ACACGTA	TACGTGT..A	0.49336	118179	9.1305
A.ACGTGT.C	G.ACACGT.T	0.49333	115238	8.8111
A.ACGTGGC	GCCACGT.T	0.49323	102907	8.4832
ACGTGT..AC	GT..ACACGT	0.49316	78256.1	6.8793
ACGTGT.C.C	G.G.ACACGT	0.49315	110809	8.8712
GACACGTA	TACGTGTC	0.49305	129764	9.5384
G.ACACGTA	TACGTGT.C	0.49305	147626	10.4027
A.G.ACACGT	ACGTGT.C.T	0.49302	138599	10.0617
A.ACGTGTC	GACACGT.T	0.49298	140045	10.1223
G.CACGT.GC	GC.ACGTG.C	0.49286	128706	9.8467
A..GACACGT	ACGTGTC..T	0.49284	131327	9.6861
C.ACGTGT.A	T.ACACGT.G	0.49273	115404	8.8185
A.GCCACGT	ACGTGGC.T	0.49262	127496	9.6229
ACACGTA..C	G..TACGTGT	0.49245	127944	9.5486
ACACGTGG	CCACGTGT	0.4922	138599	9.8824
ACACGT.A.C	G.T.ACGTGT	0.49175	105532	8.6116
GACACGT..A	T..ACGTGTC	0.49175	112198	8.857
A..ACGTGTC	GACACGT..T	0.49163	108378	8.6745
ACGTGTCA	TGACACGT	0.49137	117048	8.9998
ACGTGTT.A	T.AACACGT	0.49137	87550.4	7.6236
C.ACGTG.CC	GG.CACGT.G	0.49131	94021.2	8.1452
ACGTGGC..C	G..GCCACGT	0.49125	111556	8.8268
AC.ACGTG.C	G.CACGT.GT	0.49125	93998.9	8.1439
CACGTGG.C	G.CCACGTG	0.49081	126173	9.5674
CACGTG.C.C	G.G.CACGTG	0.49079	101842	8.4222
ACGTGGCG	CGCCACGT	0.49073	113794	8.8526
CCACGTG.C	G.CACGTGG	0.49072	103437	8.5106
ACACGT.G.C	G.C.ACGTGT	0.49071	127944	9.6361
ACGTGGC.C	G.GCCACGT	0.49069	103701	8.5241
C..CGTGGCA	TGCCACG..G	0.49067	97159.7	8.099
ACACGT.AC	GT.ACGTGT	0.4905	110776	8.7699
C.ACGTGT.C	G.ACACGT.G	0.49033	133893	9.5861
G..ACGTGTA	TACACGT..C	0.49028	110776	8.7898
C..ACGTGGC	GCCACGT..G	0.49013	100260	8.2644
GC.ACGT.GC	GC.ACGT.GC	0.48998	105335	8.5679
ACGTGTC.C	G.GACACGT	0.48996	105348	8.6079
ACACGTAG	CTACGTGT	0.4899	124122	9.3062
CCACGT.GC	GC.ACGTGG	0.48983	93108.1	7.8562
G.CACGT.AC	GT.ACGTG.C	0.48982	116467	9.3052
GCCACGT.A	T.ACGTGGC	0.48981	116467	9.1417
ACGTGTC.G	C.GACACGT	0.48976	119666	9.2858
A.GACACGT	ACGTGTC.T	0.48974	100332	8.3485
AACACGTG	CACGTGTT	0.48974	86542	7.4229
CCACGTG..C	G..CACGTGG	0.48971	102802	8.3963
ACGTGTC..C	G..GACACGT	0.48963	95887.7	8.0296
ACGTGGC..G	C..GCCACGT	0.48954	65574.8	6.0282
AACACGT.G	C.ACGTGTT	0.48946	102351	8.4544
A..ACACGTG	CACGTGT..T	0.48941	95014.1	7.9814
ACGTGGC.A	T.GCCACGT	0.48937	102889	8.4823
ACAC.GTGT	ACAC.GTGT	0.48927	86363.9	7.4911
CACGTG.CA	TG.CACGTG	0.4892	103708	8.4232
CCACGTG..A	T..CACGTGG	0.4892	93263.2	7.8834
G.ACACGT.A	T.ACGTGT.C	0.48912	125443	9.2494
ACGTGT.CT	AG.ACACGT	0.48905	104030	8.4395
A..AACACGT	ACGTGTT..T	0.48894	109668	8.7368
ACGTGGC..A	T..GCCACGT	0.48849	110781	8.79
ACACGT..CC	GG..ACGTGT	0.48838	82256.5	7.139
ACGTGTTC	GAACACGT	0.48824	109994	8.6752
ACACGTAT	ATACGTGT	0.48818	93597.1	7.8322
AC..ACACGT	ACGTGT..GT	0.48818	110049	8.6554
ACACGTG.G	C.CACGTGT	0.48814	86388.2	7.5525
ACACGTG..A	T..CACGTGT	0.488	79289	7.0284
A.ACGTGG.A	T.CCACGT.T	0.48796	100423	8.1003
CACGTGTA	TACACGTG	0.48791	110776	8.7122
C..ACACGTG	CACGTGT..G	0.4879	106504	8.5827
A.TACGTGT	ACACGTA.T	0.48771	101020	8.3848
AC.ACGTGT	ACACGT.GT	0.48752	102016	8.3367
TACGTG.CA	TG.CACGTA	0.4874	71451	6.4641
ACGTGT.C.G	C.G.ACACGT	0.4873	102989	8.4818
ACACGT..CG	CG..ACGTGT	0.48728	106504	8.4848
AC..CGTGGC	GCCACG..GT	0.48723	102838	8.3023
CACGTGG..A	T..CCACGTG	0.48721	105590	8.5372
ACGTGT.A.G	C.T.ACACGT	0.48721	76276.8	6.8843
C..CCACGTG	CACGTGG..G	0.48714	86542	7.4895
ACACGTA.C	G.TACGTGT	0.48712	89448.9	7.7377
CACGT.AC.C	G.GT.ACGTG	0.48708	86460.2	7.701
ACACGT..AC	GT..ACGTGT	0.48708	83979.2	7.247
A..TACGTGT	ACACGTA..T	0.48707	88607.3	7.6137
A.C.ACGTGG	CCACGT.G.T	0.48693	78072.4	7.0081
ACGTGGCC	GGCCACGT	0.48691	100190	8.1877
AACACGTA	TACGTGTT	0.4869	96186.4	7.9747
AA.ACGTGT	ACACGT.TT	0.48679	91206.1	7.7477
A.ACGTGT.A	T.ACACGT.T	0.48673	80058.3	6.9296
A.ACGT.GCA	TGC.ACGT.T	0.48668	92066.3	7.8031
TACGT.GCA	TGC.ACGTA	0.48663	71978	6.4994
T.CGTGT.CA	TG.ACACG.A	0.48659	104105	8.6972
AACACGT..C	G..ACGTGTT	0.48657	81229.7	7.1558
A.CACGTGT	ACACGTG.T	0.48656	97890.8	8.2174
C.ACGTGTC	GACACGT.G	0.48639	99955.4	8.3284
G.CACGTG.A	T.CACGTG.C	0.48626	75224.2	6.6079
CCACGTA..C	G..TACGTGG	0.48625	101724	8.3408
ACGTGTC.A	T.GACACGT	0.4862	103864	8.5325
G.ACACGTC	GACGTGT.C	0.48604	110565	8.865
ACGTGTT..C	G..AACACGT	0.4859	86542	7.4895
A.CACGTGG	CCACGTG.T	0.48584	89902.6	7.7646
G..ACACGTA	TACGTGT..C	0.48572	84334.3	7.3534
CCACGT..CC	GG..ACGTGG	0.48571	98396.3	8.0723
ACACGT.GC	GC.ACGTGT	0.48571	95756.6	8.0037
CCACGT.G.C	G.C.ACGTGG	0.48539	106430	8.6566
ACGTGT..GG	CC..ACACGT	0.48532	93998.9	7.8341
AA..CCACGT	ACGTGG..TT	0.48527	84023.1	7.2497
T.ACACGTA	TACGTGT.A	0.48521	73887.8	6.7211
CA.CGTGGC	GCCACG.TG	0.48514	84223.5	7.3289
ACGTG.CAC	GTG.CACGT	0.4851	83207.2	7.2617
A..CCACGTG	CACGTGG..T	0.48509	95691.4	8.0188
ACGTGG..AG	CT..CCACGT	0.48498	71703.3	6.4237
ACGTGGC.G	C.GCCACGT	0.48494	77332.9	6.9635
ACACGTA..A	T..TACGTGT	0.48492	74926	6.7303
GG.CACGTA	TACGTG.CC	0.48491	91008.7	7.7363
ACGTGTTA	TAACACGT	0.48484	79811.2	7
ACGTGT.AA	TT.ACACGT	0.48475	84709.9	7.3592
ACACGTCA	TGACGTGT	0.48459	77368.6	6.8377
A.CACGTG.C	G.CACGTG.T	0.48448	81229.7	7.0046
ACGTG.CC.C	G.GG.CACGT	0.48438	80587.3	7.3195
ACGTGT.CG	CG.ACACGT	0.48436	74301.6	6.6698
C..ACGTGTC	GACACGT..G	0.48433	103864	8.4504
CACGT.GTC	GAC.ACGTG	0.48429	75927.6	6.7803
A.CCACGTG	CACGTGG.T	0.48418	91259.1	7.8443
ACGTGTAC	GTACACGT	0.48416	82656.4	7.183
ACGTGT..AT	AT..ACACGT	0.48404	92648.3	7.7588
A..CACGTGT	ACACGTG..T	0.48403	91163.7	7.7635
T..CCACGTA	TACGTGG..A	0.48402	89685.9	7.6774
CACGTG.TC	GA.CACGTG	0.484	69590.1	6.3253
C.ACGTGG.C	G.CCACGT.G	0.48397	77104.7	6.7354
A.A.ACACGT	ACGTGT.T.T	0.48396	62955.3	5.8631
AG..CACGTG	CACGTG..CT	0.48395	86671.9	7.4114
CCACGT.T.C	G.A.ACGTGG	0.48393	84137.9	7.4062
ACACGTA.G	C.TACGTGT	0.48388	69368.3	6.3853
ACGTGTCT	AGACACGT	0.48357	83976.8	7.2657
AC.CGTG.CA	TG.CACG.GT	0.48341	86426.4	7.519
CCACGT.AC	GT.ACGTGG	0.48339	80487.1	7.0903
TACGTG..CA	TG..CACGTA	0.48336	56629	5.1942
A.TACGT.GC	GC.ACGTA.T	0.48331	66333.4	6.2549
TACACGTA	TACGTGTA	0.48321	72969.8	6.532
ACGTG.CGC	GCG.CACGT	0.48302	73287.9	6.5942
A.ACGTGTT	AACACGT.T	0.48298	82314.5	7.2956
A.T.ACGTGT	ACACGT.A.T	0.48284	80258.3	7.155
ACGTGTA.A	T.TACACGT	0.48284	82256.5	7.2918
CCACGT.T.A	T.A.ACGTGG	0.48273	78812	7.0583
ACCACGTG	CACGTGGT	0.48258	92343.2	7.7617
ACACGT.TG	CA.ACGTGT	0.48257	75408.6	6.7475
CCACGT..CA	TG..ACGTGG	0.4825	78619.8	6.9034
G.CACGT.GA	TC.ACGTG.C	0.48249	82222	7.4185
A.A.ACGTGT	ACACGT.T.T	0.48233	73385	6.6787
ACGTGTT.G	C.AACACGT	0.48233	93182.6	7.9552
A.G.CACGTG	CACGTG.C.T	0.48231	75224.2	6.8104
ACGTGT..CG	CG..ACACGT	0.4823	70611.3	6.3438
G.CCACGTA	TACGTGG.C	0.48203	98396.3	8.2448
ACGTGT.AG	CT.ACACGT	0.48187	71125.3	6.44
A.ACACGTG	CACGTGT.T	0.48182	86388.2	7.5525
G.CACGTA.C	G.TACGTG.C	0.48179	74547.5	6.5612
ACGTGT..AG	CT..ACACGT	0.48164	73895.9	6.5806
ATACGT.GC	GC.ACGTAT	0.48157	89481.1	7.6473
GCCACGT..A	T..ACGTGGC	0.4815	76805.9	6.8609
G.CACGTCA	TGACGTG.C	0.48132	59616.8	5.5795
ACCACGTA	TACGTGGT	0.48118	90070.7	7.6316
ACGTG.C.CG	CG.G.CACGT	0.48104	67732.8	6.3314
ACGTGTC..A	T..GACACGT	0.48103	76774.6	6.8587
ACGTG.CAG	CTG.CACGT	0.481	66542.7	6.0866
ACGTGG.A.C	G.T.CCACGT	0.48096	74781.1	6.779
A.ACGTGTA	TACACGT.T	0.48092	82256.5	7.2918
ACACGT.C.C	G.G.ACGTGT	0.48085	76774.6	6.9189
ACGTGT..TA	TA..ACACGT	0.48076	82314.5	7.1427
CACGTG.A.A	T.T.CACGTG	0.48073	71095.4	6.5101
CACGTG.CG	CG.CACGTG	0.48069	77637.7	6.9007
CACGTGT..C	G..ACACGTG	0.48068	53007.8	4.9076
CACGTG.CC	GG.CACGTG	0.48063	70930	6.4256
ACACGTG..G	C..CACGTGT	0.48062	92133	7.8192
GACGTGGC	GCCACGTC	0.48062	74004.7	6.6056
AACGTGGC	GCCACGTT	0.48049	83673.6	7.2468
ACACGT..GC	GC..ACGTGT	0.48046	81910.4	7.117
CACGTG..TA	TA..CACGTG	0.48046	77846.2	6.8519
ACACGTG.A	T.CACGTGT	0.48041	86542	7.562
ACGTGT.A.A	T.T.ACACGT	0.48041	70592.8	6.4723
C..ACACGTA	TACGTGT..G	0.48036	72969.8	6.591
C.ACGTGG.A	T.CCACGT.G	0.48024	76546.2	6.6979
A.TG.CACGT	ACGTG.CA.T	0.48011	73070.8	6.7884
CCACGT..TC	GA..ACGTGG	0.48007	78434.9	6.8912
ATACGTGG	CCACGTAT	0.47997	97390.5	8.0396
T.A.CACGTA	TACGTG.T.A	0.47997	64108.8	5.9597
A..ACACGTA	TACGTGT..T	0.47988	75795.2	6.7911
CACGTG.C.A	T.G.CACGTG	0.47985	74782.7	6.7791
A.GACGTGT	ACACGTC.T	0.47978	84974.9	7.4648
C.ACGTGG.G	C.CCACGT.G	0.47975	83474.8	7.1455
ATACGTG.C	G.CACGTAT	0.4797	60892.9	5.6922
AACACGT..G	C..ACGTGTT	0.47969	80133.9	7.0843
AC.CGTGT.A	T.ACACG.GT	0.47958	82603.6	7.4436
GACACGTC	GACGTGTC	0.47956	78743.7	6.9297
ACACGTC..C	G..GACGTGT	0.47955	75176	6.7479
C.ACGTG.TC	GA.CACGT.G	0.47935	67077.1	6.3154
CGTGTCC..A	T..GGACACG	0.47932	84280.2	7.35
ACA.CGTGT	ACACG.TGT	0.47932	70334.2	6.3779
ACACGT..CT	AG..ACGTGT	0.47922	70930	6.3672
C..TACGTGG	CCACGTA..G	0.4792	73054.9	6.5971
G.CACGTAA	TTACGTG.C	0.47919	49331.2	4.5721
ACGTGG.C.C	G.G.CCACGT	0.47915	87304.3	7.6027
ACGTGG..TC	GA..CCACGT	0.47906	73054.9	6.521
ACGTG.CA.C	G.TG.CACGT	0.47894	82222	7.4284
C.A.CACGTG	CACGTG.T.G	0.47882	79984	7.1368
A.T.ACACGT	ACGTGT.A.T	0.47877	71805.6	6.563
ACGT.GCAT	ATGC.ACGT	0.47875	73809.7	6.6618
CCACGT.A.C	G.T.ACGTGG	0.47865	81508.5	7.2373
ACGTGG.AA	TT.CCACGT	0.47864	71182.1	6.4442
ACACGT.TA	TA.ACGTGT	0.47856	61375.8	5.6648
A.ACACGTA	TACGTGT.T	0.4785	62955.3	5.8693
CACGT.GC.A	T.GC.ACGTG	0.47843	70136.9	6.5661
A.ACGTG.CA	TG.CACGT.T	0.47839	63481.6	6.0168
ACGTG.CA.G	C.TG.CACGT	0.47838	58643.6	5.5954
ACCACGT.G	C.ACGTGGT	0.47833	78427.7	7.0383
AG.CACGTG	CACGTG.CT	0.47831	73426	6.6074
AA.ACGTGG	CCACGT.TT	0.47831	70136.9	6.3664
ACGTG.CAA	TTG.CACGT	0.4782	71520.9	6.4659
CACGTG.AC	GT.CACGTG	0.47818	74762.9	6.7023
CCACGT.GA	TC.ACGTGG	0.47814	76546.2	6.8263
A..TACACGT	ACGTGTA..T	0.47802	73577.3	6.6347
T.ACGTGTA	TACACGT.A	0.47802	90598	7.8056
ACGTG.CCG	CGG.CACGT	0.47801	80487.1	7.0869
G..CCACGTA	TACGTGG..C	0.47799	95125.7	7.9876
C.ACACGTG	CACGTGT.G	0.47796	83960.2	7.4009
ACGTGT..TC	GA..ACACGT	0.47784	85038.9	7.3123
ACACGT.G.G	C.C.ACGTGT	0.47775	88110.5	7.6516
ACGTGG.CA	TG.CCACGT	0.47764	64531	5.9284
CACGT.GCG	CGC.ACGTG	0.47762	65539.1	6.0066
ACACGT.GA	TC.ACGTGT	0.47758	82222	7.2024
A.C.ACGTGT	ACACGT.G.T	0.47746	83296.5	7.3527
A.TACGTG.C	G.CACGTA.T	0.47738	62955.3	5.6882
CACGT.G.CA	TG.C.ACGTG	0.4773	79062.2	7.1652
ACACGT.TC	GA.ACGTGT	0.47728	65774.5	6.0288
CGTG.CACG	CGTG.CACG	0.47726	59775.1	5.5482
ACGTGT.TA	TA.ACACGT	0.47726	68574.9	6.248
A.ACGTGG.C	G.CCACGT.T	0.47723	85585.2	7.2744
ACGTGGCT	AGCCACGT	0.47713	77944.1	6.8764
AC..CGTGTC	GACACG..GT	0.4771	80481.8	7.0254
CGTGT.CA.A	T.TG.ACACG	0.47701	80781.5	7.3326
A.GG.CACGT	ACGTG.CC.T	0.47701	60089.6	5.7275
A..ACGTGTA	TACACGT..T	0.4769	82768.5	7.2547
AC..ACGTGT	ACACGT..GT	0.47685	76300.3	6.7474
A.G.CACGTA	TACGTG.C.T	0.47679	75280.6	6.8144
A.CCACGT.G	C.ACGTGG.T	0.47669	73092.2	6.4594
G.ACGTGTC	GACACGT.C	0.47663	70930	6.5038
ACGTGTCG	CGACACGT	0.47658	74900.1	6.6684
A.ACGTG.CC	GG.CACGT.T	0.47656	61723.2	5.8646
CACACGTG	CACGTGTG	0.47653	58779.7	5.4027
C.CACGTGG	CCACGTG.G	0.47639	72881.9	6.6482
AT..CACGTG	CACGTG..AT	0.47631	64531	5.8747
C..CACGTGG	CCACGTG..G	0.4763	75224.2	6.7513
C.CCACGTA	TACGTGG.G	0.4763	62827.5	5.8585
ACGT.GCA.C	G.TGC.ACGT	0.4762	57841.1	5.4089
ACGTGT..CT	AG..ACACGT	0.47617	54475.6	4.9922
GA.CACGTA	TACGTG.TC	0.47611	56629	5.2415
CACGT.TAC	GTA.ACGTG	0.47606	71068.2	6.4325
CACGT..CGC	GCG..ACGTG	0.47594	48454.2	4.4504
CACGTG..CG	CG..CACGTG	0.47589	69129.4	6.2333
CACGTG..CA	TG..CACGTG	0.47588	74338.5	6.6117
CCACGT..GC	GC..ACGTGG	0.47581	76685.6	6.7737
ACGTGT.A.C	G.T.ACACGT	0.47572	73812.2	6.7096
A..ACGTGTT	AACACGT..T	0.47549	80572.7	7.113
ACAC.TGTC	GACA.GTGT	0.47545	62076.4	5.7477
ACACG..GTC	GAC..CGTGT	0.47533	61361.8	5.7004
ACACGT.AT	AT.ACGTGT	0.47532	77368.6	6.8825
AACACG..AC	GT..CGTGTT	0.47524	78187.8	6.8747
C.ACGT.GCA	TGC.ACGT.G	0.47518	62712	5.7813
ACGTGGT..C	G..ACCACGT	0.47505	75233.2	6.7519
ACGTGG..CC	GG..CCACGT	0.47492	77026.5	6.7968
C.CCACGTG	CACGTGG.G	0.47477	72881.9	6.6482
CGTGT.C.TA	TA.G.ACACG	0.47475	65922.3	6.1853
GACACG..AC	GT..CGTGTC	0.47471	63481.6	5.7893
C.CGTGTCA	TGACACG.G	0.47469	84257	7.4196
CGTGTC.A.A	T.T.GACACG	0.47469	73448.6	6.6833
ACGTG.C.CT	AG.G.CACGT	0.47462	60892.9	5.7575
AC.C.ACGTG	CACGT.G.GT	0.4746	83929	7.4873
ACGTG.CG.G	C.CG.CACGT	0.47454	65774.5	6.2178
A..CACGTGG	CCACGTG..T	0.47442	68909.7	6.2895
C.ACACGT.G	C.ACGTGT.G	0.47439	65144.3	5.8647
ACGTGT.C.A	T.G.ACACGT	0.47433	63092.1	5.8747
ACGTGTA..C	G..TACACGT	0.47429	72969.8	6.591
CACGTGGA	TCCACGTG	0.47425	74315.6	6.6275
CCACGTCA	TGACGTGG	0.47417	68029.1	6.1659
AA.G.CACGT	ACGTG.C.TT	0.47417	62955.3	5.9371
ACACGT.T.G	C.A.ACGTGT	0.47415	81860.5	7.2602
G.CACGTC.C	G.GACGTG.C	0.47414	56964.2	5.1716
A.AACACGT	ACGTGTT.T	0.47409	81537.9	7.2451
CCACGTA.C	G.TACGTGG	0.47405	71451	6.5427
CC.CGTGGC	GCCACG.GG	0.47379	73201.6	6.5913
CGTGTTCA	TGAACACG	0.47364	71557.3	6.43
AC.ACGTGG	CCACGT.GT	0.47363	61622.6	5.6859
ACGTGG..CA	TG..CCACGT	0.4736	73697.7	6.5666
CGTGTCAC	GTGACACG	0.47358	71570.7	6.4309
A.GGACAC.T	A.GTGTCC.T	0.47356	72310.2	6.4038
CACGT.GAC	GTC.ACGTG	0.47351	74315.6	6.6674
CTACGTG.C	G.CACGTAG	0.47344	59616.8	5.5795
T.CCACGTA	TACGTGG.A	0.47334	63608.6	5.9243
CACGTA..CA	TG..TACGTG	0.4733	59591.9	5.4599
CACGT.T.CA	TG.A.ACGTG	0.47328	67331	6.2993
CACGTG..AA	TT..CACGTG	0.47326	70611.2	6.3438
T.GC.ACGTA	TACGT.GC.A	0.47323	82041.2	7.4165
ACGTGT.CC	GG.ACACGT	0.47318	61968.9	5.7153
CACGTGG.A	T.CCACGTG	0.47306	62178.1	5.8033
ACCACGT..C	G..ACGTGGT	0.47305	88829.6	7.6269
AC.CGTGTC	GACACG.GT	0.47298	51071.3	4.6983
ACGTG..CTC	GAG..CACGT	0.47283	64309.4	5.9488
A.GC.ACGTG	CACGT.GC.T	0.47282	57670.3	5.5046
A.ACACGT.T	A.ACGTGT.T	0.47275	63393	5.724
AC..CACGTG	CACGTG..GT	0.4727	82768.5	7.1713
CGACGTG.C	G.CACGTCG	0.47259	64858.6	6.0278
CACGTCA..A	T..TGACGTG	0.47257	58743.5	5.4488
AACACGT..A	T..ACGTGTT	0.47245	69508.6	6.335
ACGTGT.TG	CA.ACACGT	0.47235	79771.6	7.0433
C.ACGT.GCC	GGC.ACGT.G	0.47234	68257.5	6.2275
AACGTGTC	GACACGTT	0.47223	60849.8	5.5835
C.CACGTG.C	G.CACGTG.G	0.47223	66081.6	5.9385
ACG.CACGT	ACGTG.CGT	0.47221	75224.2	6.7313
CCACGT.TC	GA.ACGTGG	0.47214	56289.6	5.2099
G.CACGT.TC	GA.ACGTG.C	0.47213	66818.3	6.2944
GACA..TGTC	GACA..TGTC	0.47203	58824.4	5.457
ACGTGT.G.G	C.C.ACACGT	0.47201	69101.2	6.3587
AA..ACACGT	ACGTGT..TT	0.47193	64925.5	5.9064
CACGTG.TA	TA.CACGTG	0.47192	67835.4	6.191
ACACG..GCG	CGC..CGTGT	0.47188	79469.8	7.0691
A.A.CACGTG	CACGTG.T.T	0.47188	68721.7	6.3294
ACGTGT.AC	GT.ACACGT	0.47188	62660.5	5.7737
A.T.CACGTG	CACGTG.A.T	0.47185	76712.9	6.9147
CGTGT.CAC	GTG.ACACG	0.47184	72444.8	6.5334
C..CGTGGCG	CGCCACG..G	0.47182	69206.7	6.3121
ACGTGG..GA	TC..CCACGT	0.47174	68029.1	6.1497
A..TACGTGG	CCACGTA..T	0.47174	62827.5	5.8028
ACGTG.C.CC	GG.G.CACGT	0.47174	72388.9	6.6898
ACGTGG.AC	GT.CCACGT	0.47161	62007	5.7186
AACACGT.A	T.ACGTGTT	0.47158	75060.9	6.8049
C.G.CACGTA	TACGTG.C.G	0.47157	65997.7	6.1142
AA..ACGTGT	ACACGT..TT	0.47138	63011.5	5.7505
ACGTGGTC	GACCACGT	0.47137	66516.9	6.0485
A.ACGTG.CG	CG.CACGT.T	0.47135	58951	5.6156
G.CACGTGC	GCACGTG.C	0.47126	69275.4	6.3782
CACGT.TC.C	G.GA.ACGTG	0.47123	56599.6	5.403
ACGT.GCAA	TTGC.ACGT	0.47118	52046.1	4.8171
ACGTGTT..G	C..AACACGT	0.47116	63393	5.85
CCACGT..AC	GT..ACGTGG	0.47116	65740.7	5.9714
ACACGTT..C	G..AACGTGT	0.47107	65756.8	6.0428
CACGTG..AC	GT..CACGTG	0.47105	64869.9	5.902
CGTGGC.A.A	T.T.GCCACG	0.47101	70210.6	6.4434
ACACGT.G.A	T.C.ACGTGT	0.471	55925	5.2331
ACGTGGT.G	C.ACCACGT	0.47092	79958.5	7.1411
GC.ACGT.AC	GT.ACGT.GC	0.47084	68764.6	6.3073
ACGTG.CG.C	G.CG.CACGT	0.47073	64481.1	6.1101
CACGTCAC	GTGACGTG	0.47071	59517.7	5.4679
CCACGTAG	CTACGTGG	0.47059	62885	5.7553
A.ACACGT.A	T.ACGTGT.T	0.47052	62674.8	5.6651
C.ACGTG.CG	CG.CACGT.G	0.47045	67667.2	6.3628
ACGTGT.AT	AT.ACACGT	0.4704	70901.7	6.4235
T.CGTGTC.A	T.GACACG.A	0.47039	60493	5.4821
CCACGT.TA	TA.ACGTGG	0.47034	55318	5.1183
GAA.ACGTA	TACGT.TTC	0.47029	61003.5	5.6296
CA.CACGTG	CACGTG.TG	0.47028	82768.5	7.2372
A..GGACACG	CGTGTCC..T	0.47025	62565.8	5.7808
ACGTGT..GC	GC..ACACGT	0.47015	57273.2	5.2531
ACACGTA.A	T.TACGTGT	0.47012	58055	5.4383
G.G.CACGTA	TACGTG.C.C	0.47011	60892.9	5.6859
CGTGGC..CA	TG..GCCACG	0.4701	68899.7	6.2159
AAC.CGTGT	ACACG.GTT	0.46995	49566.3	4.5379
AACACGTC	GACGTGTT	0.46993	70288.4	6.3365
ACACGTGC	GCACGTGT	0.46988	60792.9	5.5786
A..CGTGTCA	TGACACG..T	0.46979	63109.9	5.8264
ACA.GTGT.C	G.ACAC.TGT	0.46966	62076.4	5.7277
ACGT.ACGT	ACGT.ACGT	0.46949	70289.6	6.4037
A.C.CACGTG	CACGTG.G.T	0.46948	55401.5	5.1831
G.CACGT.TA	TA.ACGTG.C	0.46944	40420.3	3.5707
G.ACGTGGC	GCCACGT.C	0.46943	72708.8	6.6355
CGTGTC..CA	TG..GACACG	0.46943	64432.2	5.8667
CA..CACGTG	CACGTG..TG	0.46943	69502.9	6.2613
A..CCACGTA	TACGTGG..T	0.46941	57687.3	5.3532
ACACGTAC	GTACGTGT	0.46935	62955.3	5.7611
A.TACGTGG	CCACGTA.T	0.46934	61232.6	5.7218
CACGT.TG.A	T.CA.ACGTG	0.46934	41652.4	3.7397
CGTGTCCA	TGGACACG	0.46929	70048.4	6.3186
CCACGTG.A	T.CACGTGG	0.46926	63840.3	5.9436
A.GC.ACGTA	TACGT.GC.T	0.46922	61679	5.8691
CCACGTC..C	G..GACGTGG	0.46918	70136.9	6.3824
A..ACACGTC	GACGTGT..T	0.46911	61708.1	5.7081
ACACGT..TA	TA..ACGTGT	0.46903	61962.1	5.6631
CACGT.ACG	CGT.ACGTG	0.46887	53597.4	4.949
C.G.CACGTG	CACGTG.C.G	0.46871	63816.4	5.9354
C.ACGTGTA	TACACGT.G	0.46867	57784.9	5.4135
A.C.CCACGT	ACGTGG.G.T	0.46864	62827.5	5.8523
ACA.CGTG.C	G.CACG.TGT	0.46858	59326.6	5.4891
ACGTG.CA.A	T.TG.CACGT	0.4684	66542.7	6.2808
GC.ACGTAA	TTACGT.GC	0.46836	61065.1	5.6381
A.CACGTA.G	C.TACGTG.T	0.4683	71211.6	6.3247
C..CGTGTTC	GAACACG..G	0.46821	76657.6	6.8507
CG.CACGTA	TACGTG.CG	0.46809	64211.7	5.9023
C.ACGTGTG	CACACGT.G	0.46806	61514.9	5.7462
C.TACGTGG	CCACGTA.G	0.46804	62082.7	5.7951
ACACGTAA	TTACGTGT	0.46798	59994.2	5.5095
C.G.TACGTG	CACGTA.C.G	0.46796	62970.8	5.8644
ACGTG.C.TC	GA.G.CACGT	0.46779	56411	5.3453
CGTGTCA..A	T..TGACACG	0.46778	57195.2	5.3081
A.ACGTGGA	TCCACGT.T	0.46775	60064.9	5.6193
AC.CACGTG	CACGTG.GT	0.46775	62178.1	5.7331
CA.ACGTG.C	G.CACGT.TG	0.46763	52958.1	5.0347
T.G.CACGTA	TACGTG.C.A	0.4676	52698.8	4.917
ACGTG.CT.A	T.AG.CACGT	0.46758	65438.2	6.19
AA.GC.ACGT	ACGT.GC.TT	0.46756	58254.6	5.5455
AATACGTG	CACGTATT	0.4675	60892.9	5.5872
A.TG.ACACG	CGTGT.CA.T	0.4675	56266.6	5.371
ACGTG.C.TA	TA.G.CACGT	0.46748	52622.4	4.9705
ACAGCTGT	ACAGCTGT	0.46747	77159.4	6.8236
AA.GCCACG	CGTGGC.TT	0.46745	65407.5	5.9993
ACAC..TGTC	GACA..GTGT	0.46743	50665.1	4.6683
ACGT.TCC.C	G.GGA.ACGT	0.46741	56918.1	5.3235
A.CACGT.GC	GC.ACGTG.T	0.4674	59165.1	5.6353
ACACG..ACC	GGT..CGTGT	0.46739	66081.6	6.0927
CTACGTG..C	G..CACGTAG	0.46736	57013.2	5.2913
CACGTA..AG	CT..TACGTG	0.46736	60254.8	5.5175
T.CGTGGCA	TGCCACG.A	0.46726	64603.3	6.0068
ACGTG.C.AC	GT.G.CACGT	0.46723	67077.1	6.279
CACGT.GCA	TGC.ACGTG	0.46709	62912.1	5.7915
CACGT..CAA	TTG..ACGTG	0.46704	56985.1	5.3088
CCACGT.AG	CT.ACGTGG	0.46677	69090.8	6.2874
A..GAACACG	CGTGTTC..T	0.46668	58456.9	5.423
ACGTGGTA	TACCACGT	0.46662	72642.2	6.5085
ACGTG.TAA	TTA.CACGT	0.46647	53053.2	4.8953
AACA.GTGT	ACAC.TGTT	0.46647	56460.3	5.247
ACGTGTT..A	T..AACACGT	0.46641	64895.2	5.9733
CT.CGTGTC	GACACG.AG	0.46639	59276.7	5.4818
CC.ACGTGG	CCACGT.GG	0.46632	60056.6	5.5505
G.TACGT.GC	GC.ACGTA.C	0.46627	55037.8	5.2434
ACGTGG.CG	CG.CCACGT	0.46622	45620.4	4.1048
CACGT..ACC	GGT..ACGTG	0.46619	69405.7	6.3524
T.ACGTG.CA	TG.CACGT.A	0.46619	58643.6	5.5873
ACGTGGT.A	T.ACCACGT	0.46617	62161.4	5.8018
CCACGTA.A	T.TACGTGG	0.46614	56711.7	5.3138
CG.CACGT.A	T.ACGTG.CG	0.46604	64703.1	6.1201
CACGTGG..C	G..CCACGTG	0.46583	57406.8	5.3275
A..CGTGTCC	GGACACG..T	0.46582	56052.1	5.2017
CCACGT..CG	CG..ACGTGG	0.46569	48916.8	4.4315
A.TACACGT	ACGTGTA.T	0.46567	62715.2	5.849
C.GCACGTG	CACGTGC.G	0.46556	71095.4	6.5161
CCACGT.G.A	T.C.ACGTGG	0.46551	62007	5.7824
CAC.GTGT.C	G.ACAC.GTG	0.46546	52861.1	4.8816
ACACGTA..G	C..TACGTGT	0.46546	62955.3	5.8135
CAC.CGTG.C	G.CACG.GTG	0.46546	62280.9	5.745
A.ACGTGGT	ACCACGT.T	0.46536	73054.9	6.6608
GCCACG..GA	TC..CGTGGC	0.46534	61817.7	5.6509
GG.CACGT.A	T.ACGTG.CC	0.46528	50882.2	4.818
CGTGTACA	TGTACACG	0.46526	61147.2	5.6089
AC.A.GTGTC	GACAC.T.GT	0.46519	48786.1	4.5624
ACGTG.C.AG	CT.G.CACGT	0.46517	48552.2	4.5365
ACACGT.A.G	C.T.ACGTGT	0.46515	63224.7	5.8859
CACGT.GT.A	T.AC.ACGTG	0.46514	58418.4	5.5745
A.T.GACACG	CGTGTC.A.T	0.46509	55925	5.2331
CACGTAT..C	G..ATACGTG	0.46506	55007.8	5.1027
ACACGT..TG	CA..ACGTGT	0.46494	80756.1	7.0431
ACGTG.CCA	TGG.CACGT	0.46493	57364.7	5.3062
GCGTGT.CA	TG.ACACGC	0.4649	63328.3	5.8295
CACGTGC..C	G..GCACGTG	0.46477	59082.8	5.4791
G.CCACGT.A	T.ACGTGG.C	0.46475	52415.4	4.7417
A.TGC.ACGT	ACGT.GCA.T	0.46473	57379.1	5.3663
CCACGTT..C	G..AACGTGG	0.46473	65576.5	6.0283
G.CA.GTGTC	GACAC.TG.C	0.46471	55867.5	5.3324
CA.ACGTGG	CCACGT.TG	0.46468	66538	6.0894
ACGC.ACGT	ACGT.GCGT	0.4646	54116.2	5.0231
ACGT.T.CAC	GTG.A.ACGT	0.46452	55515.3	5.0656
CGTGTTC..A	T..GAACACG	0.46451	71557.3	6.488
ACGTG.C.GA	TC.G.CACGT	0.4645	66081.6	6.1984
CACGTAT.C	G.ATACGTG	0.46446	47942.5	4.4203
ACGTGG.CT	AG.CCACGT	0.46445	55888.5	5.1723
CACGT..GCA	TGC..ACGTG	0.46445	71969.3	6.5444
C.ACGTGGA	TCCACGT.G	0.46445	70356.6	6.4606
CGTGTCA.C	G.TGACACG	0.46443	59986.9	5.6124
C..ACGTGTA	TACACGT..G	0.46436	60067.5	5.5662
CACGT.A.CA	TG.T.ACGTG	0.46436	58743.5	5.5638
CCACGTAA	TTACGTGG	0.46427	48426.9	4.3909
CGTGTC.CC	GG.GACACG	0.46426	62359.3	5.7484
ACAC..TGGC	GCCA..GTGT	0.46423	59311.6	5.5006
C.CGTGT.AA	TT.ACACG.G	0.46417	62454.7	5.9285
T.ACACGT.A	T.ACGTGT.A	0.46406	56314.2	5.1123
ACACGT..AT	AT..ACGTGT	0.46404	57287.6	5.2544
A.CGTGTCC	GGACACG.T	0.46398	55925	5.2395
AC.ACACGT	ACGTGT.GT	0.46398	63661	5.857
ACGTGTA..A	T..TACACGT	0.46397	57784.9	5.3621
ACA.C.TGTC	GACA.G.TGT	0.46385	54538.8	4.9733
A.CGTGGC.T	A.GCCACG.T	0.46378	64938	5.8483
ACCACGT..G	C..ACGTGGT	0.46374	70290.6	6.394
ATACGTG..A	T..CACGTAT	0.46367	59988	5.5592
ACGTG.AC.C	G.GT.CACGT	0.46351	59755.3	5.6973
C..CGTGGTC	GACCACG..G	0.46349	52533.2	4.8603
CACGT..CCA	TGG..ACGTG	0.46346	61158	5.6828
A.GACACG.G	C.CGTGTC.T	0.46345	61808.3	5.5932
ACGTG.CAT	ATG.CACGT	0.46344	57670.3	5.3341
CACGTCG.C	G.CGACGTG	0.46342	59398.8	5.56
ACA.GTGTC	GACAC.TGT	0.46336	59205.9	5.4723
AGGCCACG	CGTGGCCT	0.46331	53242.9	4.8861
ACGTGG.C.A	T.G.CCACGT	0.46329	54261	5.0724
CACGT.T.AA	TT.A.ACGTG	0.46326	55338.5	5.2418
ACACGT.T.A	T.A.ACGTGT	0.46321	49792.7	4.6152
ACGTCAT.C	G.ATGACGT	0.46319	58194.4	5.4511
C.TACGTG.C	G.CACGTA.G	0.46316	57863	5.2525
CACGT.ACC	GGT.ACGTG	0.46315	53697.3	4.9588
ACA..GTGTC	GACAC..TGT	0.4631	48412.9	4.4459
AACA.GTG.C	G.CAC.TGTT	0.46305	57281.8	5.3573
CACGTC..CA	TG..GACGTG	0.46303	58743.5	5.3852
A.G.CCACGT	ACGTGG.C.T	0.46296	59059.4	5.5233
CAACGTGG	CCACGTTG	0.46287	59573	5.4727
C.A.ACGTGG	CCACGT.T.G	0.46283	67004.3	6.1948
C..CGTGTCA	TGACACG..G	0.46268	63801.7	5.8838
ACGTGG..AT	AT..CCACGT	0.46266	53275.3	4.8762
CACGTTG..A	T..CAACGTG	0.4626	54675.4	5.0708
TGACGTCA	TGACGTCA	0.46259	76105.1	6.7517
ACACGT..CA	TG..ACGTGT	0.46253	60898.3	5.5729
A..CCACGTC	GACGTGG..T	0.46252	62197.9	5.7497
AC.CCACGT	ACGTGG.GT	0.46246	52345.2	4.8278
T.ACGT.GCA	TGC.ACGT.A	0.46245	67410.3	6.1618
CA.CGTGTC	GACACG.TG	0.46233	60007.3	5.5462
C.CCACGT.A	T.ACGTGG.G	0.46228	61063	5.5305
ACA.GTG.CC	GG.CAC.TGT	0.46226	54725.4	5.1367
C..ACACGTC	GACGTGT..G	0.46225	69508.6	6.335
G..CACGTCA	TGACGTG..C	0.46206	50305	4.632
AG.C.ACGTG	CACGT.G.CT	0.46206	51720.5	4.8773
CACGTG.T.A	T.A.CACGTG	0.46204	62116	5.7917
C.ACACGTA	TACGTGT.G	0.46203	58420.4	5.4717
A.A.CGTGTC	GACACG.T.T	0.46198	52553.4	4.9023
AC.TG.CACG	CGTG.CA.GT	0.46191	58227.2	5.5429
CACGTG..GC	GC..CACGTG	0.4619	62432.3	5.7024
G.ACGTGT.A	T.ACACGT.C	0.46189	63036.4	5.6948
ACGT.GCA.G	C.TGC.ACGT	0.46178	59616.8	5.5696
C.CGTGTT.A	T.AACACG.G	0.46175	56529.2	5.132
CGTGTT..TA	TA..AACACG	0.46172	57031.7	5.2311
GACGTGG.A	T.CCACGTC	0.46169	59616.8	5.5795
AT.CGTGGC	GCCACG.AT	0.46159	60892.9	5.6232
CACGT.A.CC	GG.T.ACGTG	0.4615	59271.9	5.612
ACGTGG.AT	AT.CCACGT	0.46148	56985.1	5.2745
CA.C.ACGTG	CACGT.G.TG	0.46148	57013.2	5.4026
A.C.TACGTG	CACGTA.G.T	0.46138	54294.6	5.0757
CGTGGCCA	TGGCCACG	0.46116	64531	5.8902
A.TGACACG	CGTGTCA.T	0.46106	54734.2	5.125
CCACG.G.CA	TG.C.CGTGG	0.46097	57602.2	5.458
ACGTG.CCC	GGG.CACGT	0.46095	54536.9	5.0404
A.TCCACGT	ACGTGGA.T	0.46094	61127.2	5.7126
CCACGTA..A	T..TACGTGG	0.46088	60892.9	5.638
A.GCCACG.C	G.CGTGGC.T	0.4608	60127.6	5.4508
CGTGTCC.C	G.GGACACG	0.46076	53559.3	5.0096
ACACGTC.C	G.GACGTGT	0.46074	47460.4	4.3665
ACGTGGT..A	T..ACCACGT	0.46066	57607.3	5.3459
C.GCGTGTC	GACACGC.G	0.46066	64220.8	5.9752
ACGTG.C.GG	CC.G.CACGT	0.46065	57143.5	5.4149
C.C.ACGTGG	CCACGT.G.G	0.46057	59903.8	5.5988
ACGTGTG..G	C..CACACGT	0.46055	52591.7	4.8661
A..CGTGGCC	GGCCACG..T	0.46055	57960.7	5.3781
ACCACGT.A	T.ACGTGGT	0.46054	54525.9	5.1047
ACAC.TGT.A	T.ACA.GTGT	0.46053	48485.3	4.4714
GGC.ACGTA	TACGT.GCC	0.46048	61065.1	5.6349
GGACACG..A	T..CGTGTCC	0.46044	62031.8	5.7356
GGACACG.A	T.CGTGTCC	0.46039	54973	5.1481
CGTGGC.T.A	T.A.GCCACG	0.46029	57337.2	5.3658
CGTGGC.TC	GA.GCCACG	0.46025	66017.1	6.0481
TACGT.T.CA	TG.A.ACGTA	0.46023	53333.7	5.0429
A.GTGTCC.C	G.GGACAC.T	0.46021	45336.5	3.9923
ACGTG.C.GC	GC.G.CACGT	0.46012	54132.2	5.123
A.ACGT.GCG	CGC.ACGT.T	0.46008	51653.2	4.7598
CACGTG..CC	GG..CACGTG	0.46008	55831.2	5.1203
G..ACGTGGA	TCCACGT..C	0.46006	56637.4	5.2565
CACGT.TCA	TGA.ACGTG	0.46005	54800.9	5.0658
AACAC.TG.C	G.CA.GTGTT	0.46	51946.4	4.9376
ACGT..CCAC	GTGG..ACGT	0.45996	59214.9	5.4919
ACGTG.CC.G	C.GG.CACGT	0.45992	55984.8	5.3437
CA.ACGT.GC	GC.ACGT.TG	0.45991	57978	5.4028
CACGTG.G.A	T.C.CACGTG	0.45987	59828.7	5.5921
AT.ACGT.GC	GC.ACGT.AT	0.45982	61701.3	5.7327
AC..ACGTGG	CCACGT..GT	0.45978	58918.6	5.4007
ATACGT..CA	TG..ACGTAT	0.45962	48529.4	4.3901
CCAC.TGGC	GCCA.GTGG	0.45957	52787.2	4.8918
AA.CCACGT	ACGTGG.TT	0.45956	63871.7	5.8744
ACGTGT..AA	TT..ACACGT	0.45954	55925	5.129
A.C.CGTGGC	GCCACG.G.T	0.45934	58843.1	5.5038
CGTGGCC.C	G.GGCCACG	0.45932	64531	6.0008
A.TC.ACGTG	CACGT.GA.T	0.45931	57142.6	5.4548
CAACGTG.C	G.CACGTTG	0.45928	50592.5	4.7064
A.ACGTA.CA	TG.TACGT.T	0.45917	59248.7	5.6429
ACACGT.CG	CG.ACGTGT	0.45914	61728.2	5.6949
GACACG..GA	TC..CGTGTC	0.45909	55925	5.129
ACAC.GTGG	CCAC.GTGT	0.45907	57604.1	5.3529
AACGTG.CA	TG.CACGTT	0.45893	51934	4.7864
CACGT..CCC	GGG..ACGTG	0.45889	51516.2	4.7747
G.ACACGT.C	G.ACGTGT.C	0.45886	55182.2	5.0075
ACGTGG.GG	CC.CCACGT	0.45879	57863	5.3549
A..ACCACGT	ACGTGGT..T	0.45876	50951.7	4.6993
CACGTA.T.A	T.A.TACGTG	0.45875	56807.6	5.3165
AC..GACACG	CGTGTC..GT	0.45873	54071.4	4.9534
A.A.GCCACG	CGTGGC.T.T	0.45866	63871.7	5.94
GA.ACGT.GC	GC.ACGT.TC	0.45863	48619.2	4.4696
A.T.CCACGT	ACGTGG.A.T	0.45853	62102.4	5.7906
ATACGTG..C	G..CACGTAT	0.45853	51368.4	4.7422
CGTG.CAT.C	G.ATG.CACG	0.45853	52592.6	4.9035
C.TACGT.GC	GC.ACGTA.G	0.4585	49190.2	4.6348
G.GC.ACGTA	TACGT.GC.C	0.45847	53804.7	5.1283
C.GC.ACGTG	CACGT.GC.G	0.45841	61514.9	5.8547
C..CGTGTCG	CGACACG..G	0.45831	64220.8	5.9183
AT.CACGTG	CACGTG.AT	0.45828	43536.8	3.8589
AA..GCCACG	CGTGGC..TT	0.45824	55262.6	5.067
ACGTGTA.G	C.TACACGT	0.45814	59342.2	5.5549
ACGTGG.G.C	G.C.CCACGT	0.45814	55203.3	5.164
CA..ACGTGG	CCACGT..TG	0.45814	57347.3	5.2599
CA.GTGGC.A	T.GCCAC.TG	0.45814	57690	5.4984
ACGT.GCG.G	C.CGC.ACGT	0.45807	59782.2	5.5843
G.CACGTTA	TAACGTG.C	0.45801	54142.1	5.0671
AACACG.G.C	G.C.CGTGTT	0.45795	62049.1	5.786
AACA.GTGG	CCAC.TGTT	0.45788	51856.1	4.7978
C.CGTGGC.A	T.GCCACG.G	0.45786	64531	5.8159
ACACG.A.TC	GA.T.CGTGT	0.45785	50112.4	4.707
CGTGTC.AC	GT.GACACG	0.45783	55530.5	5.1385
AA..GACACG	CGTGTC..TT	0.45764	59405.5	5.4436
ACGT.GCAC	GTGC.ACGT	0.45759	57841.1	5.3745
A.G.CGTGTC	GACACG.C.T	0.45756	60739.1	5.6725
A.T.CGTGGC	GCCACG.A.T	0.45754	54839	5.1288
ACGTGG.CC	GG.CCACGT	0.45741	57140.9	5.2888
T.AACACG.A	T.CGTGTT.A	0.45737	52226.4	4.7231
A..GACGTGT	ACACGTC..T	0.45735	56599.6	5.2529
C.ACGT.ACA	TGT.ACGT.G	0.45735	58695.6	5.4328
A.CA.GTGTC	GACAC.TG.T	0.45732	50302.8	4.7632
CACGTCA..C	G..TGACGTG	0.45731	55045.5	5.1063
ACGTGG..GC	GC..CCACGT	0.45731	43165	3.7799
CA..CGTGTC	GACACG..TG	0.45727	49960.9	4.5416
GACACG.TA	TA.CGTGTC	0.45706	61376.5	5.6648
ACGTG..CAC	GTG..CACGT	0.45704	43752	3.9101
C..CGTGTCC	GGACACG..G	0.45697	52442.8	4.8512
A.CA.GTGGC	GCCAC.TG.T	0.45684	54756.4	5.2234
ACACC.TG.C	G.CA.GGTGT	0.45679	48649	4.5819
ACGTGGAC	GTCCACGT	0.45678	53754.1	4.9359
ACGTGT.T.G	C.A.ACACGT	0.45663	60792.9	5.6772
CCACGTT.C	G.AACGTGG	0.4566	57423	5.3801
ACGTG.CC.A	T.GG.CACGT	0.45659	54312.5	5.1792
ACGTGT.GC	GC.ACACGT	0.45656	54002.2	4.9917
CACGTGAC	GTCACGTG	0.45646	54132.2	4.9726
ACGT.TACA	TGTA.ACGT	0.45638	54023.7	5.014
ACACGT.GG	CC.ACGTGT	0.45634	55573.9	5.1426
C.C.CGTGGC	GCCACG.G.G	0.45634	64531	5.9947
ACGTGG.A.A	T.T.CCACGT	0.45632	53836.1	5.0306
CACGTAA.C	G.TTACGTG	0.4563	51487.9	4.7998
ACGTGTTG	CAACACGT	0.45626	59372.4	5.4551
CCACGT..GA	TC..ACGTGG	0.4562	54973.1	5.0396
CACGT.T.CC	GG.A.ACGTG	0.45619	46489.4	4.3024
CGTATACG	CGTATACG	0.45618	40420.3	3.4471
ACACGTGA	TCACGTGT	0.45616	64949	5.9239
CGTGGCAA	TTGCCACG	0.45587	56565.5	5.2022
CA.GTGTCA	TGACAC.TG	0.45582	48253.3	4.3998
A..AGACACG	CGTGTCT..T	0.45577	60437	5.5985
A.C.ACACGT	ACGTGT.G.T	0.45577	59342.2	5.5487
ACACG.GGC	GCC.CGTGT	0.45562	56697.4	5.2447
ACGTGTAT	ATACACGT	0.45561	49626.3	4.5187
C.AA.ACGTG	CACGT.TT.G	0.45559	60281.8	5.7448
A.ACGTGT.G	C.ACACGT.T	0.45557	51905.5	4.6912
GACCACG.A	T.CGTGGTC	0.45544	49471.9	4.5873
A.ACGTGG.T	A.CCACGT.T	0.45543	60892.9	5.5161
GC.ACGTAC	GTACGT.GC	0.45539	57863	5.3549
A.CACGT.AC	GT.ACGTG.T	0.45535	53053.2	5.0444
T.CGTGG.CA	TG.CCACG.A	0.45533	51048.7	4.8357
GCCAC.TAA	TTA.GTGGC	0.45529	49123.8	4.4907
AC.TGTC.GG	CC.GACA.GT	0.45528	46753.9	4.2623
CACGTG.T.C	G.A.CACGTG	0.45527	50485.1	4.6887
CG.A.ACGTA	TACGT.T.CG	0.45526	58109.8	5.5053
CC.CGTGT.C	G.ACACG.GG	0.45523	55200.3	5.2594
AC.CGTGGC	GCCACG.GT	0.45518	57984	5.3658
CACGTG..GA	TC..CACGTG	0.45518	67456.3	6.1056
CGTGGCA.C	G.TGCCACG	0.45509	53341.9	4.9879
A.G.GACACG	CGTGTC.C.T	0.45507	49477.4	4.5814
ATACGT.G.A	T.C.ACGTAT	0.45506	55318	5.1751
C.CGTGGCC	GGCCACG.G	0.45504	61939.7	5.7828
AG..GACACG	CGTGTC..CT	0.45497	60756.1	5.5607
GTGGCCAC	GTGGCCAC	0.45493	53780.7	4.9385
ACGTGG.A.G	C.T.CCACGT	0.45492	57670.3	5.3966
CGTG.TCAC	GTGA.CACG	0.4549	60136.7	5.58
ACGTGGTG	CACCACGT	0.45487	64108.8	5.8559
ATGACACG	CGTGTCAT	0.45483	54510.5	5.0089
[truncated: 7,775 more rows]

## Sheet: Hap1_8mers_genome_scan
8-mer	8-mer	E-score	Median	Z-score
[truncated: 22,053 more rows]

[truncated: 21 more sheets: Hmlalpha2_8mers_genome_scan, Mot3_8mers_genome_scan, Msn1_8mers_genome_scan, Nrg2_8mers_genome_scan, Pdr3_8mers_genome_scan, Sko1_8mers_genome_scan, Stb4_8mers_genome_scan, Stb5_8mers_genome_scan, Ste12_8mers_genome_scan, Stp1_8mers_genome_scan, Sut1_8mers_genome_scan, Upc2_8mers_genome_scan, Vhr1_8mers_genome_scan, Vhr2_8mers_genome_scan, Yap2_8mers_genome_scan, Yap3_8mers_genome_scan, Yap4_8mers_genome_scan, Ybr033w_8mers_genome_scan, Yer184c_8mers_genome_scan, Ylr278c_8mers_genome_scan …]
