# Supplementary material for: Curated collection of yeast transcription factor DNA binding specificity data reveals novel structural and gene regulatory insights
Source: Genome Biol. 2011 Dec 21;12(12):R125. doi: 10.1186/gb-2011-12-12-r125 (PMC3334620; doi:10.1186/gb-2011-12-12-r125)
Supplement: Additional file 9 — Table S10. All significant specific conditions and condition categories from CRACR analysis for each TF examined in this study. [file gb-2011-12-12-r125-S9.XLS]

## Sheet: Abf1
Table S10. All significant specific conditions from CRACR analysis for each TF examined in this study.
Individual expression conditions in which a TF is predicted by CRACR to regulate its target genes.
“Ind/Rep” = whether the predicted TF target genes are induced or repressed in this condition (“bimodal” = TF target genes significantly enriched among both induced and repressed genes)
“TF expr” = log2 expression ratio of the TF itself in the expression condition
“Area stat” = max CRACR area statistic for enrichment of TF target genes within a window of induced or repressed genes. Determines condition significance and sorted order of conditions in table.
A listing of all conditions, their literature references (Pubmed IDs), and their assigned condition annotation terms is available at: http://thebrain.bwh.harvard.edu/CRACR/CondAnnot1693.xls
Abf1
Significant Conditions:	ind/rep	TFexpr	area
27. Young: Expression in rpb1 mutant(1)	repressed	-0.725	0.129919
28. Young: Expression in srb4 mutant(1)	repressed	-0.725	0.107876
43. Young: Expression in fcp1 deletion mutant(1)	repressed	-0.677	0.0952981
104. Young: Expression in taf61 deletion mutant(1)	repressed	-0.048	0.0985942
Heat shock unpublished data. From Eisen article: heat:0,10,20,40,80,160; dtt:15,30,60,120; cold:0,20,40,160(4)	repressed	0.25	0.0966356
135. Rosetta 2000: Expression in ckb2 deletion mutant (1)	repressed	0.13	0.111131
163. Rosetta 2000: Expression in erg4 (haploid **7) deletion mutant (1)	induced	-0.106	0.0970061
183. Rosetta 2000: Expression in hda1 deletion mutant (1)	induced	-0.133	0.0982302
387. Rosetta 2000: Expression in cells with ERG11 under tet promoter(1)	induced	-0.063	0.125246
395. Rosetta 2000: Expression in response to 2-deoxy-D-glucose(1)	induced	-0.262	0.0979796
485. Expression in response to peroxide: 10,20,40,60,120 min(3)	repressed	-1.949	0.0992014
579. Brown enviromental changes :aa starv 1 h(1)	repressed	-0.23	0.0991608
588. Brown enviromental changes :Nitrogen Depletion 12 h(1)	repressed	0.34	0.102995
618. Brown enviromental changes :YPD stationary phase 5 d ypd-1(1)	repressed	-0.18	0.11256
619. Brown enviromental changes :YPD stationary phase 7 d ypd-1(1)	repressed	-0.51	0.0989093
620. Brown enviromental changes :YPD stationary phase 13 d ypd-1(1)	repressed	0	0.123975
621. Brown enviromental changes :YPD stationary phase 22 d ypd-1(1)	repressed	-0.14	0.105781
638. Brown enviromental changes :glucose car-1(1)	induced	0.61	0.121274
YAL038W	induced	-0.368369	0.0959332
YGR048W	induced	-0.812311	0.0974518
YJL194W	induced	1.05853	0.0959281
YOR110W	induced	-0.295203	0.0976161
YPL243W	induced	-0.653789	0.0992518
ygl023c deletion Iyer 2007	repressed	0.444254	0.117383
ygl025c deletion Iyer 2007	repressed	-0.466035	0.107066
yjl127c deletion Iyer 2007	repressed	-3.11705	0.0981486
ygr063c deletion Iyer 2007	repressed	-0.453127	0.102546
WT_K145EV161R	induced	0.0986045	0.100238
Yrm1 overexpressed 10h in Yrr1 deletion	repressed	-0.10742	0.105377

## Sheet: Cad1
Cad1
Significant Conditions:	ind/rep	TFexpr	area
8. Expression during the cell cycle (cell size selection and release)(7)	repressed	-0.29	0.0962389
9. Sporulation: time course: t0,t0.5,t2,t5,t7,t9,t11.5(5)	induced	-0.641	0.0995864
9. Sporulation: time course: t0,t0.5,t2,t5,t7,t9,t11.5(6)	induced	-0.623	0.102629
10. Sporulation: Ectopic expression of Ndt80; deletion of Ndt80: early, mid,(1)	induced	-0.604	0.0978755
13. Expression in cells overexpressing Yap1p(1)	induced	-0.089	0.120563
129. Rosetta 2000: Expression in bul1 deletion mutant (1)	repressed	-0.046	0.0953419
133. Rosetta 2000: Expression in cin5 deletion mutant (1)	induced	0.01	0.107599
180. Rosetta 2000: Expression in gpa2 deletion mutant (1)	repressed	0.083	0.0971405
241. Rosetta 2000: Expression in rpd3 (haploid) deletion mutant (1)	repressed	-0.14	0.0973757
264. Rosetta 2000: Expression in sin3 deletion mutant (1)	repressed	-0.003	0.120699
339. Rosetta 2000: Expression in yhr031c deletion mutant (1)	induced	-0.269	0.0971293
387. Rosetta 2000: Expression in cells with ERG11 under tet promoter(1)	induced	-0.017	0.0984967
401. Rosetta 2000: Expression in response to HU(1)	induced	-0.003	0.115269
Expression during the cell cycle in fkh1 fkh2 mutant (alpha factor arrest and release): 0,5,30,45,60,75,90,105,120,135,150,165,210(11)	induced	0.04	0.0997408
Meiosis in W303 a alpha cells: 2h,4h,6h,8h,10h,12h(5)	induced	-0.121	0.108027
465. Expression in rpd3 deletion(1)	repressed	-0.243	0.118555
466. Expression in rpd3 deletion(1)	repressed	-0.155	0.0996904
485. Expression in response to peroxide: 10,20,40,60,120 min(1)	induced	0.736	0.161741
485. Expression in response to peroxide: 10,20,40,60,120 min(2)	induced	0.782	0.154817
485. Expression in response to peroxide: 10,20,40,60,120 min(3)	induced	1.928	0.163655
485. Expression in response to peroxide: 10,20,40,60,120 min(4)	induced	1.69	0.114198
523. Brown enviromental changes :constant 0.32 mM H2O2 (10 min) redo(1)	induced	-0.07	0.162158
524. Brown enviromental changes :constant 0.32 mM H2O2 (20 min) redo(1)	induced	0.77	0.121356
527. Brown enviromental changes :constant 0.32 mM H2O2 (50 min) redo(1)	induced	0.59	0.0994963
534. Brown enviromental changes :1 mM Menadione (20 min) redo(1)	induced	0.16	0.119843
535. Brown enviromental changes :1 mM Menadione (30 min) redo(1)	induced	0.1	0.136128
536. Brown enviromental changes :1mM Menadione (40 min) redo(1)	induced	0.37	0.127217
537. Brown enviromental changes :1 mM Menadione (50 min)redo(1)	induced	0.32	0.110859
538. Brown enviromental changes :1 mM Menadione (80 min) redo(1)	induced	-0.32	0.120201
539. Brown enviromental changes :1 mM Menadione (105 min) redo(1)	induced	0.26	0.107019
540. Brown enviromental changes :1 mM Menadione (120 min)redo(1)	induced	0	0.114753
550. Brown enviromental changes :dtt 000 min dtt-2(1)	induced	-0.74	0.108305
557. Brown enviromental changes :1.5 mM diamide (5 min)(1)	induced	0.06	0.11525
558. Brown enviromental changes :1.5 mM diamide (10 min)(1)	induced	0.34	0.121042
564. Brown enviromental changes :1.5 mM diamide (90 min)(1)	induced	0.32	0.111227
570. Brown enviromental changes :1M sorbitol - 90 min(1)	induced	-0.18	0.0993138
581. Brown enviromental changes :aa starv 4 h(1)	induced	0.67	0.103866
582. Brown enviromental changes :aa starv 6 h(1)	induced	-0.71	0.100596
584. Brown enviromental changes :Nitrogen Depletion 1 h(1)	induced	0.66	0.100349
624. Brown enviromental changes :DBYmsn2-4- 37degree heat - 20 min(1)	induced	0.49	0.104887
628. Brown enviromental changes :DBY7286 + 0.3 mM H2O2 (20 min)(1)	induced	1.23	0.11557
629. Brown enviromental changes :DBYmsn2msn4 (good strain) + 0.32 mM H2O2(1)	induced	1.29	0.152813
630. Brown enviromental changes :DBYmsn2/4 (real strain) + 0.32 mM H2O2 (20 min)(1)	induced	1.14	0.166868
635. Brown enviromental changes :YAP1 overexpression(1)	induced	0.04	0.122926
DES459 (mec1-) + 0.02% MMS - 60 min	induced	0.38	0.0981625
wt_plus_gamma_20_min	repressed	0.631	0.104224
mec1_plus_gamma_10_min	induced	0.24	0.0973668
gal3+gal	repressed	0.156	0.0997838
gal7+gal	repressed	0.468	0.101778
gal3-gal	repressed	0.465	0.123813
gal7-gal	repressed	0.561	0.119531
gal80-gal	repressed	0.947	0.0992942
gal1gal10+gal	repressed	0.601	0.115368
YLR163C	induced	0.453809	0.10953
ydl106c deletion Iyer 2007	induced	0.297045	0.106536

## Sheet: Cin5
Cin5
Significant Conditions:	ind/rep	TFexpr	area
10. Sporulation: Ectopic expression of Ndt80; deletion of Ndt80: early, mid,(1)	induced	0.184	0.115038
12. Expression in tup1-deleted cells(1)	induced	0.903	0.10411
Young: Expression during histone H4 depletion: 0h,0.5h,1h,1.5h,2h,4h,6h(3)	induced	0	0.105138
48. Expression in response to 0.15,0.5,1.5,5,15.8,50,158,500 nM alpha-factor(1)	induced	-0.123	0.107807
59. Expression in sst2 deletion mutant cells(1)	induced	-0.127	0.0961054
168. Rosetta 2000: Expression in far1 (haploid) deletion mutant (1)	induced	-0.149	0.110351
241. Rosetta 2000: Expression in rpd3 (haploid) deletion mutant (1)	repressed	-0.458	0.118168
264. Rosetta 2000: Expression in sin3 deletion mutant (1)	repressed	-0.704	0.114755
271. Rosetta 2000: Expression in ssn6 (haploid) deletion mutant (1)	induced	2.412	0.100924
272. Rosetta 2000: Expression in sst2 (haploid) deletion mutant (1)	induced	-0.422	0.0961054
290. Rosetta 2000: Expression in tup1 (haploid) deletion mutant (1)	induced	2.05	0.105074
379. Rosetta 2000: Expression in yor051c (**14) deletion mutant (1)	repressed	0.153	0.0973725
387. Rosetta 2000: Expression in cells with ERG11 under tet promoter(1)	induced	0.312	0.105621
430. Expression in strain PM38 (wild type), glucose versus ethanol: strain was shifted from medium containing dextrose as carbon source, ammonium sulfate as nirogen source, supplemented with leucine and uracil to same medium for 30 min, compared to a shift to a medium with synthetic ethanol instead of glucose for 30 min(1)	induced	1.593	0.102087
472. Expression in sap3 deletion(1)	repressed	-0.547	0.0995537
474. Expression in hda1 deletion(1)	induced	0.314	0.0992868
485. Expression in response to peroxide: 10,20,40,60,120 min(1)	induced	4.973	0.107715
485. Expression in response to peroxide: 10,20,40,60,120 min(2)	induced	4.994	0.0989844
523. Brown enviromental changes :constant 0.32 mM H2O2 (10 min) redo(1)	induced	2.53	0.0996713
582. Brown enviromental changes :aa starv 6 h(1)	induced	-0.89	0.0998706
630. Brown enviromental changes :DBYmsn2/4 (real strain) + 0.32 mM H2O2 (20 min)(1)	induced	2.56	0.112172
658. Brown enviromental changes :steady state 29 dec C ct-2(1)	repressed	-0.1	0.101168
678. Expression in gcr1 mutant YPGL+glucose versus gcr1 mutant YPGL(1)	induced	1.063	0.0980249
MHY1 (dun1) + heat 20 min	repressed	0.027	0.0967117
gal7-gal	induced	-1.837	0.0966524
gal80-gal	repressed	-1.286	0.0984762
gal1gal10+gal	repressed	-1.585	0.100697
YIL106W	induced	0.219048	0.110621
YKL052C	induced	-0.0169834	0.111217
YLL003W	induced	0.861143	0.101897
YLR163C	induced	0.157911	0.102205
YOR261C	induced	0.466299	0.0986582
YOR262W	repressed	0.0984653	0.107571
YDR527W	repressed	-0.0144504	0.119578
YPL075W	induced	0.0446666	0.101295
GAT3OE+	induced	-1.32297	0.10857
GAT4OE+	induced	-0.425187	0.102218
HMS1OE+	induced	-1.14631	0.104772
RFX1OE+	induced	-0.493592	0.0958377
ykr099w deletion Iyer 2007	induced	-0.159281	0.100665
ypr018w deletion Iyer 2007	induced	0.528927	0.0989013
spt3D_V161EF182V	repressed	-0.498147	0.113234
spt3D_WT	repressed	-0.962274	0.0977655
YLR266C constitutively active (cI-VP16)	repressed	1.46415	0.114955
Yrm1 overexpressed 10h	repressed	-0.569148	0.102606

## Sheet: Cst6
Cst6
Significant Conditions:	ind/rep	TFexpr	area
5. Expression during the cell cycle (alpha factor arrest and release)(3)	induced	0.04	0.11022
5. Expression during the cell cycle (alpha factor arrest and release)(18)	repressed	0.01	0.0975854
8. Expression during the cell cycle (cell size selection and release)(11)	repressed	-0.28	0.106398
10. Sporulation: Ectopic expression of Ndt80; deletion of Ndt80: early, mid,(1)	induced	-0.669	0.110174
12. Expression in tup1-deleted cells(1)	induced	-0.12	0.124786
16. parental strain versus evolved strain 1(1)	repressed	0.01	0.102864
18. parental strain versus evolved strain 3(1)	repressed	-0.22	0.116281
33. Young: Expression in taf145 mutant(1)	induced	0	0.108648
54. Expression in response to overproduction of Ste5p(1)	induced	0.027	0.102176
55. Expression in response to overproduction of Ste11p(1)	induced	0.074	0.119392
59. Expression in sst2 deletion mutant cells(1)	induced	-0.022	0.107645
73. Expression in response to overproduction of activated Pkc1p(1)	induced	-0.054	0.0998264
74. Expression in response to overproduction of activated Rho1p(1)	induced	0.023	0.100262
81. Expression in fus3 tec1 double deletion mutant cells treated with alpha-factor compared to wild-type untreated cells(1)	induced	0.049	0.0986811
94. Expression in response to 1ug/mL FK506(1)	induced	-0.171	0.0977268
96. Heat-shock induced expression in med2 deleted cells(1)	repressed	-0.227	0.107565
147. Rosetta 2000: Expression in dig1 deletion mutant (1)	repressed	-0.023	0.107207
149. Rosetta 2000: Expression in dig1, dig2 (haploid) deletion mutant (1)	induced	0.179	0.10595
151. Rosetta 2000: Expression in dot4 deletion mutant (1)	repressed	-0.193	0.102316
189. Rosetta 2000: Expression in hog1 (haploid) deletion mutant (1)	repressed	0	0.102426
207. Rosetta 2000: Expression in med2 (haploid) deletion mutant (1)	induced	-0.096	0.0989541
220. Rosetta 2000: Expression in pep12 deletion mutant (1)	repressed	0.103	0.110089
225. Rosetta 2000: Expression in pfd2 (**14) deletion mutant (1)	repressed	-0.07	0.108008
241. Rosetta 2000: Expression in rpd3 (haploid) deletion mutant (1)	repressed	0.046	0.10729
264. Rosetta 2000: Expression in sin3 deletion mutant (1)	repressed	-0.146	0.127212
272. Rosetta 2000: Expression in sst2 (haploid) deletion mutant (1)	induced	-0.073	0.107645
285. Rosetta 2000: Expression in swi6 (haploid) deletion mutant (1)	induced	0.063	0.110991
290. Rosetta 2000: Expression in tup1 (haploid) deletion mutant (1)	induced	-0.601	0.105058
305. Rosetta 2000: Expression in yar014c deletion mutant (1)	induced	-0.046	0.100311
339. Rosetta 2000: Expression in yhr031c deletion mutant (1)	induced	0	0.107744
344. Rosetta 2000: Expression in yjl107c (haploid) deletion mutant (1)	repressed	0.266	0.0985584
379. Rosetta 2000: Expression in yor051c (**14) deletion mutant (1)	repressed	-0.046	0.115424
382. Rosetta 2000: Expression in yor080w (**3) deletion mutant (1)	induced	0.259	0.104668
384. Rosetta 2000: Expression in zds1 deletion mutant (1)	induced	-0.076	0.0998712
387. Rosetta 2000: Expression in cells with ERG11 under tet promoter(1)	induced	0.362	0.119684
401. Rosetta 2000: Expression in response to HU(1)	induced	-0.203	0.103688
Expression during the cell cycle in fkh1 fkh2 mutant (alpha factor arrest and release): 0,5,30,45,60,75,90,105,120,135,150,165,210(4)	repressed	0.05	0.0980212
Expression during the cell cycle in fkh1 fkh2 mutant (alpha factor arrest and release): 0,5,30,45,60,75,90,105,120,135,150,165,210(5)	repressed	0.39	0.0994031
Expression during the cell cycle in fkh1 fkh2 mutant (alpha factor arrest and release): 0,5,30,45,60,75,90,105,120,135,150,165,180(4)	repressed	-0.06	0.106064
Meiosis in W303 a alpha cells: 2h,4h,6h,8h,10h,12h(6)	induced	-1.283	0.101162
PHO81c vs WT exp2(1)	induced	-0.015	0.0969022
430. Expression in strain PM38 (wild type), glucose versus ethanol: strain was shifted from medium containing dextrose as carbon source, ammonium sulfate as nirogen source, supplemented with leucine and uracil to same medium for 30 min, compared to a shif	induced	1.659	0.0974225
465. Expression in rpd3 deletion(1)	repressed	-0.243	0.116482
466. Expression in rpd3 deletion(1)	repressed	-0.438	0.107221
468. Expression in sin33 deletion(1)	repressed	-0.276	0.117513
469. Expression in hda1 deletion(1)	induced	0.04	0.119793
470. Expression in hda1 deletion(1)	induced	0.166	0.112091
475. Expression in hos2 deletion(1)	repressed	-0.272	0.0972344
480. Expression in haploid cells deprived to amino acids in response to rapamycin for: 15min,30min,60min,90min,120min(3)	induced	1.271	0.103333
483. Expression in response to alkali: 10,20,40,60,80,100 min(3)	induced	-0.161	0.100632
486. Expression in response to NaCl: 15 30 45 60 120 min(2)	induced	1.391	0.112699
486. Expression in response to NaCl: 15 30 45 60 120 min(3)	induced	1.671	0.100928
486. Expression in response to NaCl: 15 30 45 60 120 min(4)	induced	-0.105	0.104212
486. Expression in response to NaCl: 15 30 45 60 120 min(5)	induced	0.647	0.0970562
487. Expression in response to sorbitol: 15 30 45 90 120 min(1)	induced	0.39	0.110311
487. Expression in response to sorbitol: 15 30 45 90 120 min(2)	induced	-0.849	0.103635
488. Brown enviromental changes :Heat Shock 05 minutes hs-1(1)	induced	0.78	0.0994348
531. Brown enviromental changes :constant 0.32 mM H2O2 (120 min) redo(1)	induced	-0.19	0.0977104
555. Brown enviromental changes :dtt 240 min dtt-2(1)	induced	0.06	0.114354
566. Brown enviromental changes :1M sorbitol - 15 min(1)	induced	0.43	0.120782
570. Brown enviromental changes :1M sorbitol - 90 min(1)	induced	-0.01	0.106143
576. Brown enviromental changes :Hypo-osmotic shock - 60 min(1)	repressed	-0.2	0.100112
578. Brown enviromental changes :aa starv 0.5 h(1)	induced	1.01	0.0964915
579. Brown enviromental changes :aa starv 1 h(1)	induced	0.1	0.109941
580. Brown enviromental changes :aa starv 2 h(1)	induced	0.07	0.099208
581. Brown enviromental changes :aa starv 4 h(1)	induced	0.08	0.099825
582. Brown enviromental changes :aa starv 6 h(1)	induced	0.38	0.135886
584. Brown enviromental changes :Nitrogen Depletion 1 h(1)	induced	0.85	0.10462
585. Brown enviromental changes :Nitrogen Depletion 2 h(1)	induced	0.2	0.102908
588. Brown enviromental changes :Nitrogen Depletion 12 h(1)	induced	0.92	0.102024
589. Brown enviromental changes :Nitrogen Depletion 1 d(1)	induced	0.55	0.0997694
590. Brown enviromental changes :Nitrogen Depletion 2 d(1)	induced	0.67	0.102567
591. Brown enviromental changes :Nitrogen Depletion 3 d(1)	induced	0.69	0.103038
616. Brown enviromental changes :YPD stationary phase 2 d ypd-1(1)	induced	1.06	0.100417
619. Brown enviromental changes :YPD stationary phase 7 d ypd-1(1)	induced	0.25	0.111877
620. Brown enviromental changes :YPD stationary phase 13 d ypd-1(1)	induced	-0.06	0.0967803
621. Brown enviromental changes :YPD stationary phase 22 d ypd-1(1)	induced	0.31	0.105626
640. Brown enviromental changes :raffinose car-1(1)	repressed	-0.18	0.117566
678. Expression in gcr1 mutant YPGL+glucose versus gcr1 mutant YPGL(1)	induced	0.299	0.105648
Addition of 1M NaCl (90)	induced	0.91	0.0977912
Addition of .5M NaCl in gpd1gpd2 deletion mutant (60)	induced	-1.562	0.0989271
gal6+gal	induced	0.359	0.106687
gal10+gal	induced	-0.02	0.102094
YAL038W	induced	0.592167	0.112995
YBL084C	induced	-0.640335	0.0984193
YBR143C	induced	0.00519118	0.0973138
YBR196C	induced	0.084367	0.10471
YDL132W	induced	0.115484	0.097947
YDR489W	induced	-0.0379032	0.100715
YJL194W	induced	-0.556722	0.101471
YKL052C	induced	0.442647	0.106168
YLR101C	induced	0.384546	0.135597
YLR163C	induced	0.535495	0.1036
YNL272C	induced	0.240621	0.10472
YOR236W	induced	-0.321845	0.0962773
YOR261C	induced	0.920241	0.0988757
YOR335C	induced	0.854167	0.101307
YPL075W	induced	0.522539	0.118798
ABF1OE	induced	-0.307263	0.0998974
CST6OE+	induced	4.87738	0.18779
GAT4OE+	induced	-0.275604	0.139637
HMS1OE+	induced	0.142175	0.13902
MGA1OE+	induced	-0.1709	0.106603
MIG1OE+	induced	0.259575	0.110822
RFX1OE+	induced	-0.178087	0.118994
ROX1OE+	induced	-0.671342	0.121467
SPS18OE+	induced	-0.05146	0.098586
ynl167c deletion Iyer 2007	induced	-0.0594488	0.106754
ypl254w deletion Iyer 2007	repressed	0.414254	0.103246
PDR1 constitutively active (cI-VP16)	repressed	0.413312	0.103872
yor172w (yrm1) deletion	repressed	0.0271709	0.104223
YLR266C constitutively active (cI-VP16)	repressed	0.193397	0.108328
YKL222C constitutively active (cI-VP16)	induced	-0.21985	0.121991
Yrm1 overexpressed 10h in Yrr1 deletion	repressed	-0.0417334	0.105162

## Sheet: Ecm22
Ecm22
Significant Conditions:	ind/rep	TFexpr	area
2. Cell Cycle: Expression in response to Cln3p (set 2)(1)	induced	-0.51	0.123511
5. Expression during the cell cycle (alpha factor arrest and release)(1)	repressed	-0.19	0.107422
5. Expression during the cell cycle (alpha factor arrest and release)(3)	induced	-0.47	0.129186
5. Expression during the cell cycle (alpha factor arrest and release)(8)	repressed	0.02	0.11115
5. Expression during the cell cycle (alpha factor arrest and release)(12)	induced	0.06	0.101158
5. Expression during the cell cycle (alpha factor arrest and release)(18)	repressed	0.02	0.105754
7. Expression during the cell Cycle (cdc28)(10)	induced	0.18	0.130245
8. Expression during the cell cycle (cell size selection and release)(2)	induced	-0.14	0.1073
11. Expression during diauxic shift: 9h,11h,13h,15h,17h,19h,21h(1)	induced	0.043	0.0991576
11. Expression during diauxic shift: 9h,11h,13h,15h,17h,19h,21h(7)	induced	-0.454	0.0973861
12. Expression in tup1-deleted cells(1)	induced	0.731	0.190472
15. evolved strain 1 versus evolved strain 1(1)	repressed	-0.03	0.126049
18. parental strain versus evolved strain 3(1)	repressed	-0.04	0.115874
27. Young: Expression in rpb1 mutant(1)	repressed	0	0.125151
28. Young: Expression in srb4 mutant(1)	repressed	0	0.0975415
31. Young: Expression in srb10 mutant(1)	induced	0	0.10071
32. Young: Expression in swi2 mutant(1)	bimodal	0.722	0.123484
33. Young: Expression in taf145 mutant(1)	induced	0	0.100749
34. Young: Expression in taf17 mutant(1)	repressed	0	0.0989364
37. Young: Expression in gcn5 mutant(1)	induced	0	0.125482
Young: Expression during histone H4 depletion: 0h,0.5h,1h,1.5h,2h,4h,6h(3)	induced	0	0.140944
Young: Expression during histone H4 depletion: 0h,0.5h,1h,1.5h,2h,4h,6h(4)	induced	-0.121	0.104265
Young: Expression during histone H4 depletion: 0h,0.5h,1h,1.5h,2h,4h,6h(6)	induced	0	0.137898
Young: Expression during histone H4 depletion: 0h,0.5h,1h,1.5h,2h,4h,6h(7)	induced	0.494	0.125361
39. Young: Expression in sir2 deletion mutant(1)	induced	0	0.0978602
41. Young: Expression in sir4 deletion mutant(1)	repressed	0	0.123211
42. Young: Expression in rap1 deletion mutant(1)	repressed	0.7	0.105474
45. Expression in snf2 mutant cells in minimal medium(1)	induced	1.089	0.0994553
47. Expression in swi1 mutant cells in minimal medium(1)	induced	0.871	0.120361
48. Expression in response to 0.15,0.5,1.5,5,15.8,50,158,500 nM alpha-factor(8)	repressed	0	0.0977417
49. Expression in response to 50 nM alpha-factor: 0,15,30,45,60,90,120 min(2)	repressed	0.099	0.103394
52. Expression in response to 50 nM alpha-factor in fus3 deletion mutant 30 min(1)	repressed	0.278	0.098626
57. Expression in response to alpha-factor in far1 deletion mutant cells(1)	repressed	0.045	0.11227
63. Expression in response to alpha-factor in fus3 loss-of-function mutant cells(1)	induced	-0.008	0.107262
66. Expression in ste5 deletion mutant cells(1)	induced	0.038	0.1035
68. Expression in ste11 deletion mutant cells(1)	induced	-0.001	0.134436
76. Expression in tec1 deletion mutant cells treated with alpha-factor compared to wild-type cells treated with alpha-factor: 30,120 min(2)	repressed	0.04	0.100023
79. Expression in fus3 deletion mutant cells(1)	induced	-0.087	0.100354
81. Expression in fus3 tec1 double deletion mutant cells treated with alpha-factor compared to wild-type untreated cells(1)	repressed	0.054	0.118796
82. Expression in response to alpha-factor in fus3 deletion mutant cells(1)	repressed	0.017	0.131112
83. Expression in response to alpha-factor in fus3 tec1 double deletion mutant cells(1)	repressed	0.03	0.117527
84. Expression in rst1 rst2 tec1 triple deletion mutant cells(1)	induced	0.138	0.101214
92. Expression in cna1 cna2 double mutant cells(1)	repressed	-0.015	0.100562
94. Expression in response to 1ug/mL FK506(1)	repressed	-0.17	0.101382
99. Church: mating type a glucose 30 C vs. mating type a glactose 30 C FOLLOWED BY 30 C HEAT SHOCK(1)	induced	0	0.105266
112. Rosetta 2000: Expression in afg3 (haploid) deletion mutant (1)	induced	-0.073	0.105439
116. Rosetta 2000: Expression in aqy2-b deletion mutant (1)	repressed	0.023	0.10181
134. Rosetta 2000: Expression in cka2 deletion mutant (1)	repressed	-0.209	0.0972241
135. Rosetta 2000: Expression in ckb2 deletion mutant (1)	repressed	-0.193	0.0984244
143. Rosetta 2000: Expression in cup5 deletion mutant (1)	induced	-0.046	0.142887
151. Rosetta 2000: Expression in dot4 deletion mutant (1)	repressed	0.691	0.113622
161. Rosetta 2000: Expression in erg2 deletion mutant (1)	induced	-0.644	0.100611
163. Rosetta 2000: Expression in erg4 (haploid **7) deletion mutant (1)	induced	-0.213	0.105778
169. Rosetta 2000: Expression in fks1 (haploid) deletion mutant (1)	induced	-0.086	0.119913
173. Rosetta 2000: Expression in fus3 (haploid) deletion mutant (1)	induced	-0.289	0.100354
175. Rosetta 2000: Expression in gal83 deletion mutant (1)	repressed	-0.013	0.0977389
183. Rosetta 2000: Expression in hda1 deletion mutant (1)	induced	-0.342	0.119567
188. Rosetta 2000: Expression in hmg1(haploid) deletion mutant (1)	induced	0.133	0.191947
196. Rosetta 2000: Expression in isw1, isw2 deletion mutant (1)	repressed	-0.445	0.126626
197. Rosetta 2000: Expression in isw2 deletion mutant (1)	repressed	-0.571	0.105472
200. Rosetta 2000: Expression in kin3 deletion mutant (1)	induced	-0.09	0.102225
202. Rosetta 2000: Expression in kss1 (haploid) deletion mutant (1)	repressed	-0.093	0.10111
207. Rosetta 2000: Expression in med2 (haploid) deletion mutant (1)	repressed	0.123	0.123382
217. Rosetta 2000: Expression in pau2 deletion mutant (1)	repressed	-0.04	0.110357
221. Rosetta 2000: Expression in pet111 deletion mutant (1)	induced	-0.173	0.10137
229. Rosetta 2000: Expression in qcr2 (haploid) deletion mutant (1)	induced	-0.708	0.127389
240. Rosetta 2000: Expression in rnr1 (haploid **9) deletion mutant (1)	induced	0.223	0.100909
241. Rosetta 2000: Expression in rpd3 (haploid) deletion mutant (1)	repressed	-0.814	0.113969
242. Rosetta 2000: Expression in rpl12a deletion mutant (1)	repressed	-0.472	0.114332
250. Rosetta 2000: Expression in rps27b (**11) deletion mutant (1)	repressed	0.352	0.0975172
253. Rosetta 2000: Expression in rts1 deletion mutant (1)	induced	-0.206	0.099635
263. Rosetta 2000: Expression in she4 deletion mutant (1)	induced	-0.538	0.111905
267. Rosetta 2000: Expression in sir3 deletion mutant (1)	induced	0.063	0.100769
271. Rosetta 2000: Expression in ssn6 (haploid) deletion mutant (1)	induced	2.066	0.152245
274. Rosetta 2000: Expression in ste11 (haploid) deletion mutant (1)	induced	-0.003	0.134436
281. Rosetta 2000: Expression in ste5 (haploid) deletion mutant (1)	induced	0.126	0.1035
283. Rosetta 2000: Expression in swi4 deletion mutant (1)	induced	-0.11	0.110568
285. Rosetta 2000: Expression in swi6 (haploid) deletion mutant (1)	induced	-0.834	0.107622
289. Rosetta 2000: Expression in top3 (haploid) deletion mutant (1)	induced	0.674	0.158951
290. Rosetta 2000: Expression in tup1 (haploid) deletion mutant (1)	induced	0.568	0.175495
293. Rosetta 2000: Expression in ubr2 deletion mutant (1)	repressed	0.106	0.120608
296. Rosetta 2000: Expression in vma8 deletion mutant (1)	induced	0.199	0.124222
308. Rosetta 2000: Expression in yel001c deletion mutant (1)	repressed	0.046	0.0959352
313. Rosetta 2000: Expression in yel033w deletion mutant (1)	repressed	-0.488	0.115224
314. Rosetta 2000: Expression in yel044w deletion mutant (1)	repressed	0.04	0.0994628
324. Rosetta 2000: Expression in yer044c (haploid) deletion mutant (1)	induced	-0.143	0.0970776
329. Rosetta 2000: Expression in yer083c deletion mutant (1)	induced	0.013	0.100064
330. Rosetta 2000: Expression in yer084w deletion mutant (1)	induced	0.09	0.0960798
336. Rosetta 2000: Expression in yhl045w deletion mutant (1)	induced	-0.033	0.123183
342. Rosetta 2000: Expression in yil037c (haploid) deletion mutant (1)	induced	-0.189	0.112753
353. Rosetta 2000: Expression in ymr014w deletion mutant (1)	repressed	-0.196	0.102834
373. Rosetta 2000: Expression in ymr293c deletion mutant (1)	induced	-0.116	0.105198
378. Rosetta 2000: Expression in yor021c deletion mutant (1)	induced	0.046	0.112863
379. Rosetta 2000: Expression in yor051c (**14) deletion mutant (1)	repressed	-0.149	0.104756
382. Rosetta 2000: Expression in yor080w (**3) deletion mutant (1)	induced	-0.236	0.134138
386. Rosetta 2000: Expression in cells with CDC42 under tet promoter(1)	induced	-0.189	0.10091
387. Rosetta 2000: Expression in cells with ERG11 under tet promoter(1)	induced	-0.595	0.166147
388. Rosetta 2000: Expression in cells with FKS1 under tet promoter(1)	induced	-0.063	0.136571
389. Rosetta 2000: Expression in cells with HMG2 under tet promoter(1)	induced	-0.794	0.24203
393. Rosetta 2000: Expression in cells with RHO1 under tet promoter(1)	induced	0.11	0.117502
394. Rosetta 2000: Expression in cells with YEF3 under tet promoter(1)	repressed	0.106	0.110832
399. Rosetta 2000: Expression in response to FR901,228(1)	repressed	-0.375	0.10442
401. Rosetta 2000: Expression in response to HU(1)	induced	-0.229	0.1107
402. Rosetta 2000: Expression in response to Itraconazole(1)	induced	-0.409	0.137892
403. Rosetta 2000: Expression in response to Lovastatin(1)	induced	-0.193	0.180321
406. Rosetta 2000: Expression in response to Terbinafine(1)	induced	-0.415	0.155433
Expression during the cell cycle in fkh1 fkh2 mutant (alpha factor arrest and release): 0,5,30,45,60,75,90,105,120,135,150,165,210(12)	repressed	0.16	0.101281
Expression in PDR1-3 mutant(1)	repressed	0.454	0.112125
Low-Pi vs High-Pi in WT (NBW7) exp1(1)	induced	-0.837	0.10695
PHO81c vs WT exp1(1)	induced	-1.434	0.10355
PHO81c vs WT exp2(1)	induced	-1.089	0.119502
431. Expression in strain PM71 (gln3 deletion) in response to 30 min 50 nM treatment with rapamycin in YPD(1)	induced	-0.099	0.111787
436. Expression in wild type versus strain MS221 under steady state conditions in YPD(1)	repressed	0.325	0.0967122
438. Expression in wild type versus strain P40-1A (gln3 ure2 double deletion) under steady state conditions in YPD(1)	induced	0.595	0.114452
441. Expression in wild type versus strain TS19-4c under steady state conditions in YPD(1)	induced	-0.633	0.0978607
450. Expression in response to low MNNG (8 microgram/ml) for 60 min(1)	induced	-0.31	0.103076
453. Expression in response to gama-ray exposure (30 kilorad) for 60 min(1)	induced	0	0.108095
460. Expression of stationary phase cells in response to 0.1% MMS for 60 min(1)	repressed	0.014	0.115423
466. Expression in rpd3 deletion(1)	repressed	0.222	0.102377
467. Expression in sin3 deletion(1)	repressed	0.016	0.0992052
468. Expression in sin33 deletion(1)	repressed	-0.034	0.110675
469. Expression in hda1 deletion(1)	induced	-0.584	0.129924
472. Expression in sap3 deletion(1)	induced	-0.166	0.103603
478. Expression in haploid cells in response to rapamycin (100nM) for: 0min,15min,30min,60min,120min(5)	induced	1.046	0.104306
483. Expression in response to alkali: 10,20,40,60,80,100 min(4)	induced	-0.823	0.0955744
483. Expression in response to alkali: 10,20,40,60,80,100 min(5)	induced	0.022	0.0985654
483. Expression in response to alkali: 10,20,40,60,80,100 min(6)	induced	0.25	0.0977379
498. Brown enviromental changes :Heat Shock 000 minutes hs-2(1)	repressed	0.42	0.0977244
528. Brown enviromental changes :constant 0.32 mM H2O2 (60 min) redo(1)	induced	-1.09	0.0965143
529. Brown enviromental changes :constant 0.32 mM H2O2 (80 min) redo(1)	induced	-0.58	0.106442
530. Brown enviromental changes :constant 0.32 mM H2O2 (100 min) redo(1)	induced	-0.4	0.105229
531. Brown enviromental changes :constant 0.32 mM H2O2 (120 min) redo(1)	induced	-0.51	0.105232
534. Brown enviromental changes :1 mM Menadione (20 min) redo(1)	repressed	-0.14	0.0984137
546. Brown enviromental changes :2.5mM DTT 060 min dtt-1(1)	induced	0	0.112817
547. Brown enviromental changes :2.5mM DTT 090 min dtt-1(1)	induced	0	0.0971019
548. Brown enviromental changes :2.5mM DTT 120 min dtt-1(1)	induced	-0.54	0.117179
549. Brown enviromental changes :2.5mM DTT 180 min dtt-1(1)	induced	-0.62	0.109388
551. Brown enviromental changes :dtt 015 min dtt-2(1)	repressed	0.06	0.0995711
560. Brown enviromental changes :1.5 mM diamide (30 min)(1)	induced	-0.71	0.0974271
572. Brown enviromental changes :Hypo-osmotic shock - 5 min(1)	induced	0.38	0.110657
592. Brown enviromental changes :Nitrogen Depletion 5 d(1)	repressed	0.19	0.101157
611. Brown enviromental changes :YPD stationary phase 2 h ypd-1(1)	induced	-0.06	0.112593
615. Brown enviromental changes :YPD stationary phase 1 d ypd-1(1)	induced	0.18	0.105174
616. Brown enviromental changes :YPD stationary phase 2 d ypd-1(1)	induced	-0.06	0.108962
617. Brown enviromental changes :YPD stationary phase 3 d ypd-1(1)	induced	0.64	0.096806
618. Brown enviromental changes :YPD stationary phase 5 d ypd-1(1)	induced	-0.17	0.121048
619. Brown enviromental changes :YPD stationary phase 7 d ypd-1(1)	induced	-0.71	0.0973515
651. Brown enviromental changes :25 deg growth ct-1(1)	repressed	-0.04	0.0988141
655. Brown enviromental changes :steady state 17 dec C ct-2(1)	repressed	-0.51	0.103661
671. Expression in response to antimycin 120min(1)	induced	0.364	0.098928
678. Expression in gcr1 mutant YPGL+glucose versus gcr1 mutant YPGL(1)	induced	-0.782	0.107009
( trp- 2% Glucose-228721) wt 5mM aF, 30 min.	repressed	0.13	0.102315
trp- 2% Glucose-Average wt 5mM aF, 30 min.	repressed	-0.07	0.100958
Addition of 1M NaCl (90)	induced	0.63	0.118192
DES459 (mec1-) + 0.02% MMS - 15 min	repressed	-0.099	0.108147
DES459 (mec1-) + 0.02% MMS - 45 min	repressed	0.093	0.105886
DES459 (mec1-) + 0.02% MMS - 60 min	repressed	0.101	0.121594
DES459 (mec1-) + 0.02% MMS - 90 min	repressed	0.246	0.144279
DES459 (mec1-) + 0.02% MMS - 120 min	repressed	-0.279	0.0952323
dun1- + 0.02% MMS - 120 min	bimodal	0.204	0.112648
wt_plus_gamma_90_min	induced	-0.377	0.12282
DES460 (wt) - mock irradiation - 30 min	induced	0.556	0.107759
mec1_plus_gamma_20_min	repressed	-0.708	0.116077
mec1_plus_gamma_30_min	repressed	-0.816	0.129135
mec1_plus_gamma_45_min	repressed	-0.914	0.143361
mec1_plus_gamma_60_min	repressed	-0.739	0.119866
mec1_plus_gamma_90_min	repressed	-0.196	0.0971896
100 microM CuSO4 30 min (B)	induced	-0.228	0.0963248
sfp1::GALSFP1 t=10min GAL vs. t=0 RAFF (YT00270)	induced	-0.265754	0.103045
sfp1::GALSFP1 t=20min GAL vs. t=0 RAFF (YT00234)	repressed	0.232535	0.119538
sfp1::GALSFP1 t=40min GAL vs. t=0 RAFF (YT00268)	repressed	0	0.132407
sfp1::GALSFP1 t=60min GAL vs. t=0 RAFF (YT00267)	repressed	-0.0332193	0.115232
YAL038W	induced	2.26911	0.132148
YBL020W	induced	-0.90403	0.130696
YBL040C	induced	0.321911	0.102981
YBL084C	induced	1.21131	0.128865
YBR002C	induced	-0.322523	0.100237
YBR088C	induced	1.6315	0.119868
YBR143C	induced	0.0646647	0.109693
YBR196C	induced	0.00879215	0.125817
YDL047W	induced	-0.0630535	0.112065
YDL055C	induced	-0.206581	0.119415
YDL132W	induced	-0.430289	0.0959562
YDR047W	induced	0.586221	0.204202
YDR141C	induced	0.13109	0.102408
YDR489W	induced	-0.186108	0.123051
YER172C	induced	0.17855	0.107981
YFL005W	induced	0.269927	0.101683
YFL024C	induced	-0.695346	0.106302
YGL048C	induced	0.214384	0.104353
YGR048W	induced	1.08624	0.110171
YGR060W	induced	0.389629	0.0973581
YGR175C	induced	-0.890775	0.164153
YHR118C	induced	0.306205	0.0981514
YHR188C	induced	0.194605	0.0974103
YHR197W	repressed	-0.186965	0.106081
YIR022W	induced	0.591669	0.100062
YJL081C	induced	1.22287	0.111569
YJL091C	induced	0.367139	0.100878
YJL194W	induced	2.30412	0.125457
YJR002W	repressed	-0.72222	0.101088
YKL018W	induced	-0.144597	0.0959296
YKL052C	induced	0.15627	0.104994
YKL125W	repressed	0.167767	0.0953285
YKR079C	induced	0.587948	0.114978
YLR060W	repressed	0.335614	0.0993382
YLR086W	induced	0.884198	0.106824
YLR101C	induced	-0.0632595	0.124419
YLR163C	induced	0.563931	0.147502
YLR378C	induced	0.0506295	0.115863
YLR440C	induced	0.0783377	0.109458
YLR457C	induced	0.198708	0.096119
YLR459W	induced	-0.152184	0.129495
YML031W	induced	0.399562	0.10017
YML130C	induced	0.916985	0.106795
YMR076C	induced	-0.664253	0.131604
YMR079W	induced	-0.429791	0.124938
YMR200W	induced	0.0399296	0.0970995
YMR239C	induced	-0.117978	0.120721
YNL158W	induced	-0.540245	0.147373
YNL310C	induced	0.590938	0.10974
YNR035C	induced	-0.0257921	0.0996322
YNR043W	induced	-0.0145623	0.170178
YOR204W	induced	-1.29655	0.0980198
YOR236W	induced	0.407169	0.101241
YOR261C	induced	-0.259346	0.106432
YPL010W	induced	-0.134236	0.0986946
YPL063W	induced	0.455802	0.111801
YPL076W	induced	0.232957	0.115237
YPL231W	induced	0.790818	0.130895
YPL243W	induced	0.484204	0.132146
YPR033C	repressed	-0.337043	0.0981864
YPR178W	induced	0.256513	0.105881
YBR029C	induced	-0.0419427	0.133171
YDR054C	induced	0.788426	0.0973352
YFR037C	induced	0.359134	0.10956
YGL122C	induced	-0.4077	0.105099
YGR198W	induced	-0.0461349	0.103826
YHR085W	repressed	-0.725675	0.106038
YJL097W	induced	0.2718	0.106601
YLR008C	induced	-0.313703	0.127386
YLR229C	induced	-0.818423	0.0963818
YNL149C	induced	0.0227545	0.102455
YNL258C	induced	0.275571	0.108742
YOR077W	induced	0.233063	0.10217
YPR019W	induced	1.58752	0.0981668
ECM22OE+	induced	2.33623	0.175872
GAT4OE+	induced	-0.478142	0.139135
GIS1OE+	induced	0.183618	0.101591
HAP4OE+	repressed	-0.0692755	0.103796
HMS1OE+	induced	0.39815	0.125835
MIG1OE+	induced	NaN	0.12828
MOT3OE+	induced	-0.531575	0.0956908
RFX1OE+	induced	0.610055	0.138813
ROX1OE+	bimodal	0.371398	0.117472
SFP1OE+	repressed	0.257989	0.111125
SKN7OE+	induced	NaN	0.107647
SOK2OE+	induced	0.812555	0.126135
SWI4OE+	induced	0.123682	0.115614
UPC2OE+	induced	0.645304	0.192463
XBP1OE+	repressed	-0.220779	0.101018
YHP1OE+	induced	-0.192215	0.101313
YOX1OE+	induced	-0.102088	0.128504
YPR015COE+	induced	0.453405	0.1268
WT/adr1+	induced	0.0927117	0.101922
WT/cst6+	induced	0.933272	0.0966154
WT/mot3+	induced	0.766188	0.116531
WT/sok2+	induced	-0.0198203	0.0975175
ykl062w deletion Iyer 2007	repressed	0.239656	0.11693
ykl032c deletion Iyer 2007	induced	-1.0259	0.123947
yol028c deletion Iyer 2007	repressed	-0.700899	0.097277
yor028c deletion Iyer 2007	repressed	-1.01383	0.11046
ypl129w deletion Iyer 2007	repressed	-1.51919	0.10267
ynl236w deletion Iyer 2007	repressed	1.12506	0.102455
ypl177c deletion Iyer 2007	repressed	-1.79056	0.135819
ymr070w deletion Iyer 2007	repressed	1.59029	0.10017
yol116w deletion Iyer 2007	repressed	-0.0013485	0.131195
ypl248c deletion Iyer 2007	repressed	-1.5602	0.11358
ybr182c deletion Iyer 2007	repressed	-0.507045	0.114283
yir018w deletion Iyer 2007	repressed	-0.744072	0.0985374
ydr173c deletion Iyer 2007	repressed	-0.152163	0.108406
ybr289w deletion Iyer 2007	repressed	1.05733	0.0975224
yml081w deletion Iyer 2007	induced	-0.781798	0.109172
ylr182w deletion Iyer 2007	repressed	-0.148729	0.0972304
ydr443c deletion Iyer 2007	induced	-0.897789	0.0977495
yor363c deletion Iyer 2007	repressed	-0.466193	0.148551
ykl015w deletion Iyer 2007	repressed	-1.02598	0.111161
ymr019w deletion Iyer 2007	induced	-0.0302007	0.101118
yer161c deletion Iyer 2007	induced	-0.121927	0.0960212
yfl044c deletion Iyer 2007	induced	-0.256948	0.0964113
yol051w deletion Iyer 2007	repressed	-1.47389	0.105909
ydr181c deletion Iyer 2007	repressed	-0.296233	0.12565
ydr191w deletion Iyer 2007	repressed	0.133462	0.11039
yol068c deletion Iyer 2007	repressed	1.19939	0.1036
ypl230w deletion Iyer 2007	repressed	-0.485372	0.103158
ydr049w deletion Iyer 2007	induced	-0.812842	0.105175
ykl109w deletion Iyer 2007	repressed	-0.204077	0.121069
ydl056w deletion Iyer 2007	repressed	-0.697029	0.103769
yml099c deletion Iyer 2007	repressed	0.592169	0.107987
ylr418c deletion Iyer 2007	repressed	-0.430863	0.121478
ypl133c deletion Iyer 2007	repressed	-0.443245	0.119847
yfl021w deletion Iyer 2007	repressed	-0.415042	0.115557
yhr154w deletion Iyer 2007	repressed	-1.32179	0.0987185
ycl055w deletion Iyer 2007	repressed	-0.690676	0.105482
ynl204c deletion Iyer 2007	repressed	0.204078	0.0960851
ypl038w deletion Iyer 2007	repressed	-0.712051	0.123706
yjl127c deletion Iyer 2007	induced	-0.0951577	0.115057
yor304w deletion Iyer 2007	repressed	-3.19784	0.123197
ylr228c deletion Iyer 2007	repressed	-5.4296	0.101253
ycr084c deletion Iyer 2007	induced	-0.115132	0.147501
yjr147w deletion Iyer 2007	repressed	0.0694159	0.11335
ydl042c deletion Iyer 2007	bimodal	-0.920321	0.104214
ynl021w deletion Iyer 2007	induced	-1.5402	0.12365
ydl070w deletion Iyer 2007	induced	-0.499172	0.0976834
ydr392w deletion Iyer 2007	repressed	-0.622297	0.115488
yol148c deletion Iyer 2007	repressed	0.241689	0.105602
yor213c deletion Iyer 2007	repressed	0.0616346	0.105598
yil084c deletion Iyer 2007	repressed	-0.136454	0.14866
ygl151w deletion Iyer 2007	repressed	-0.370495	0.111453
ypr065w deletion Iyer 2007	repressed	1.04043	0.130992
ylr131c deletion Iyer 2007	repressed	-0.640532	0.100266
yjr094c deletion Iyer 2007	repressed	-0.131083	0.103556
ypl089c deletion Iyer 2007	repressed	0.272865	0.102953
ynr063w deletion Iyer 2007	repressed	-0.707676	0.14212
ykl222c deletion Iyer 2007	repressed	-0.308091	0.120069
yer088c deletion Iyer 2007	induced	-1.26782	0.106934
ylr136c deletion Iyer 2007	repressed	-0.71126	0.107437
ypl254w deletion Iyer 2007	repressed	1.13714	0.116354
ylr453c deletion Iyer 2007	repressed	-0.495728	0.122015
ylr266c deletion Iyer 2007	repressed	0.969202	0.0982392
ynl216w deletion Iyer 2007	repressed	-0.68079	0.117874
ymr043w deletion Iyer 2007Gene	repressed	-0.91049	0.13481
WT_Null[CA]	induced	0.029768	0.1053
WT_V161E	repressed	0.0823046	0.120638
WT_K145EV161R	induced	-0.00385782	0.109567
spt3D_Null	repressed	-0.346955	0.102089
DTDS_V161R	repressed	-0.355596	0.095892
spt3D_WT	repressed	-0.339752	0.0974333
spt3D_K145EV161RF182V	repressed	-0.345578	0.0997315
DTAND_Toa2-WT	repressed	-0.38072	0.107379
WT_K145EV161E	induced	0.10948	0.10349
LEU3 constitutively active (cI-VP16)	induced	-0.230515	0.101137
Yrm1 overexpressed 10h in Yrr1 deletion	repressed	0.231204	0.100013

## Sheet: Gcr1
Gcr1
Significant Conditions:	ind/rep	TFexpr	area
3. Cell Cycle: Expression in response to Clb2p (set 1, 40 min)(1)	induced	-0.2	0.104888
5. Expression during the cell cycle (alpha factor arrest and release)(8)	repressed	0.44	0.0962295
6. Expression during the cell cycle (cdc15 arrest and release)(2)	repressed	-0.72	0.101223
6. Expression during the cell cycle (cdc15 arrest and release)(3)	repressed	-0.72	0.109173
7. Expression during the cell Cycle (cdc28)(10)	induced	-0.08	0.142334
8. Expression during the cell cycle (cell size selection and release)(6)	repressed	-0.26	0.0969534
8. Expression during the cell cycle (cell size selection and release)(7)	repressed	-0.18	0.113772
8. Expression during the cell cycle (cell size selection and release)(11)	repressed	-0.18	0.104929
9. Sporulation: time course: t0,t0.5,t2,t5,t7,t9,t11.5(4)	repressed	-1	0.131747
9. Sporulation: time course: t0,t0.5,t2,t5,t7,t9,t11.5(5)	repressed	-0.964	0.125218
9. Sporulation: time course: t0,t0.5,t2,t5,t7,t9,t11.5(7)	repressed	-0.799	0.0953881
10. Sporulation: Ectopic expression of Ndt80; deletion of Ndt80: early, mid,(3)	repressed	-1.163	0.100811
11. Expression during diauxic shift: 9h,11h,13h,15h,17h,19h,21h(4)	induced	-0.168	0.102851
12. Expression in tup1-deleted cells(1)	induced	0.029	0.136615
23. Fink: Expression in diploid tec1/tec1 deletion mutant(1)	repressed	0	0.112431
26. Fink: Expression in diploid high copy TEC1(1)	repressed	0	0.111681
27. Young: Expression in rpb1 mutant(1)	repressed	-0.33	0.118734
28. Young: Expression in srb4 mutant(1)	repressed	-0.33	0.112236
29. Young: Expression in srb5 mutant(1)	repressed	-0.313	0.109319
30. Young: Expression in med6 mutant(1)	repressed	0	0.11539
32. Young: Expression in swi2 mutant(1)	bimodal	-0.84	0.112375
36. Young: Expression in kin28 mutant(1)	repressed	0	0.123468
37. Young: Expression in gcn5 mutant(1)	induced	0	0.11539
Young: Expression during histone H4 depletion: 0h,0.5h,1h,1.5h,2h,4h,6h(3)	induced	0	0.115056
Young: Expression during histone H4 depletion: 0h,0.5h,1h,1.5h,2h,4h,6h(7)	induced	-0.162	0.104485
43. Young: Expression in fcp1 deletion mutant(1)	repressed	-0.454	0.126696
47. Expression in swi1 mutant cells in minimal medium(1)	repressed	-0.731	0.0977435
55. Expression in response to overproduction of Ste11p(1)	repressed	-0.007	0.118015
57. Expression in response to alpha-factor in far1 deletion mutant cells(1)	repressed	-0.034	0.0961609
60. Expression in response to alpha-factor in ste20 deletion mutant cells(1)	repressed	-0.006	0.103191
62. Expression in response to osmotic shock in hog1 deletion mutant cells(1)	induced	-0.015	0.100712
63. Expression in response to alpha-factor in fus3 loss-of-function mutant cells(1)	induced	0	0.099494
68. Expression in ste11 deletion mutant cells(1)	induced	0.052	0.110349
73. Expression in response to overproduction of activated Pkc1p(1)	repressed	-0.019	0.0985111
75. Expression in fus3 deletion mutant cells treated with alpha-factor compared to wild-type cells treated with alpha-factor(1)	repressed	-0.122	0.0972021
77. Expression in tec1 deletion mutant cells(1)	induced	0.048	0.102922
82. Expression in response to alpha-factor in fus3 deletion mutant cells(1)	repressed	-0.055	0.132412
84. Expression in rst1 rst2 tec1 triple deletion mutant cells(1)	induced	-0.012	0.104642
88. Expression in response to DNA damage by MMS(1)	repressed	0	0.104621
92. Expression in cna1 cna2 double mutant cells(1)	repressed	0.217	0.107175
94. Expression in response to 1ug/mL FK506(1)	induced	-0.168	0.106068
96. Heat-shock induced expression in med2 deleted cells(1)	repressed	-0.475	0.0971018
98. Church: mating type A glucose 30 C vs. mating type ALPHA glactose 30 C(1)	repressed	-0.266	0.108669
104. Young: Expression in taf61 deletion mutant(1)	repressed	0	0.104491
112. Rosetta 2000: Expression in afg3 (haploid) deletion mutant (1)	induced	0.435	0.101854
114. Rosetta 2000: Expression in anp1 deletion mutant (1)	induced	0.319	0.0985247
121. Rosetta 2000: Expression in ase1 (**12) deletion mutant (1)	repressed	-0.309	0.104977
135. Rosetta 2000: Expression in ckb2 deletion mutant (1)	repressed	-0.03	0.104095
136. Rosetta 2000: Expression in cla4 (haploid) deletion mutant (1)	induced	0.023	0.107175
143. Rosetta 2000: Expression in cup5 deletion mutant (1)	induced	-0.023	0.108618
154. Rosetta 2000: Expression in ecm10 deletion mutant (1)	induced	-0.02	0.114859
158. Rosetta 2000: Expression in ecm34 deletion mutant (1)	induced	-0.136	0.101006
160. Rosetta 2000: Expression in erd1 deletion mutant (1)	induced	-0.07	0.0971774
166. Rosetta 2000: Expression in erp2 deletion mutant (1)	repressed	0.103	0.0973225
169. Rosetta 2000: Expression in fks1 (haploid) deletion mutant (1)	induced	-0.046	0.104513
172. Rosetta 2000: Expression in fus2 deletion mutant (1)	induced	-0.05	0.0976375
186. Rosetta 2000: Expression in hir2 deletion mutant (1)	induced	-0.023	0.105881
200. Rosetta 2000: Expression in kin3 deletion mutant (1)	induced	-0.02	0.0985601
201. Rosetta 2000: Expression in kre1 deletion mutant (1)	induced	-0.223	0.119643
207. Rosetta 2000: Expression in med2 (haploid) deletion mutant (1)	repressed	-0.671	0.122223
214. Rosetta 2000: Expression in nta1 deletion mutant (1)	induced	0.11	0.0989078
227. Rosetta 2000: Expression in ppr1 deletion mutant (1)	repressed	0.123	0.105387
229. Rosetta 2000: Expression in qcr2 (haploid) deletion mutant (1)	induced	-0.372	0.0969412
240. Rosetta 2000: Expression in rnr1 (haploid **9) deletion mutant (1)	induced	0.272	0.105567
242. Rosetta 2000: Expression in rpl12a deletion mutant (1)	repressed	0.336	0.114128
248. Rosetta 2000: Expression in rps24a (**9) deletion mutant (1)	repressed	-0.339	0.137198
249. Rosetta 2000: Expression in rps24a (haploid) deletion mutant (1)	repressed	-0.525	0.0969926
260. Rosetta 2000: Expression in scs7 deletion mutant (1)	induced	-0.106	0.0970094
266. Rosetta 2000: Expression in sir2 deletion mutant (1)	induced	-0.1	0.0994832
267. Rosetta 2000: Expression in sir3 deletion mutant (1)	induced	0.057	0.11378
268. Rosetta 2000: Expression in sir4 deletion mutant (1)	repressed	-0.266	0.102276
271. Rosetta 2000: Expression in ssn6 (haploid) deletion mutant (1)	induced	0.319	0.116307
274. Rosetta 2000: Expression in ste11 (haploid) deletion mutant (1)	induced	0.173	0.110349
283. Rosetta 2000: Expression in swi4 deletion mutant (1)	induced	0.246	0.103202
285. Rosetta 2000: Expression in swi6 (haploid) deletion mutant (1)	induced	0.203	0.115575
286. Rosetta 2000: Expression in tec1 (haploid) deletion mutant (1)	induced	0.16	0.11112
290. Rosetta 2000: Expression in tup1 (haploid) deletion mutant (1)	induced	-0.02	0.161121
296. Rosetta 2000: Expression in vma8 deletion mutant (1)	induced	-0.103	0.113666
313. Rosetta 2000: Expression in yel033w deletion mutant (1)	repressed	-0.206	0.109383
318. Rosetta 2000: Expression in yer002w deletion mutant (1)	repressed	0.199	0.098829
329. Rosetta 2000: Expression in yer083c deletion mutant (1)	induced	-0.053	0.0958543
337. Rosetta 2000: Expression in yhr011w (**14) deletion mutant (1)	repressed	0.369	0.103184
359. Rosetta 2000: Expression in ymr034c deletion mutant (1)	repressed	0.01	0.106132
364. Rosetta 2000: Expression in ymr141c deletion mutant (1)	repressed	0.249	0.0995724
379. Rosetta 2000: Expression in yor051c (**14) deletion mutant (1)	repressed	-0.326	0.111174
382. Rosetta 2000: Expression in yor080w (**3) deletion mutant (1)	induced	0.123	0.109718
387. Rosetta 2000: Expression in cells with ERG11 under tet promoter(1)	induced	-0.435	0.106457
388. Rosetta 2000: Expression in cells with FKS1 under tet promoter(1)	induced	-0.053	0.10665
389. Rosetta 2000: Expression in cells with HMG2 under tet promoter(1)	induced	-0.412	0.123609
391. Rosetta 2000: Expression in cells with KAR2 under tet promoter(1)	induced	-0.256	0.117995
393. Rosetta 2000: Expression in cells with RHO1 under tet promoter(1)	induced	0.123	0.0982199
399. Rosetta 2000: Expression in response to FR901,228(1)	repressed	-0.013	0.0982577
401. Rosetta 2000: Expression in response to HU(1)	induced	0.073	0.124415
406. Rosetta 2000: Expression in response to Terbinafine(1)	induced	0.126	0.103044
Expression during the cell cycle in fkh1 fkh2 mutant (alpha factor arrest and release): 0,5,30,45,60,75,90,105,120,135,150,165,210(1)	induced	0	0.0980529
Expression during the cell cycle in fkh1 fkh2 mutant (alpha factor arrest and release): 0,5,30,45,60,75,90,105,120,135,150,165,210(2)	induced	-0.19	0.103321
Expression during the cell cycle in fkh1 fkh2 mutant (alpha factor arrest and release): 0,5,30,45,60,75,90,105,120,135,150,165,180(1)	induced	-0.1	0.111902
Expression in PDR1-3 mutant(1)	repressed	0.333	0.10511
Low-Pi vs High-Pi in WT (NBW7) exp1(1)	induced	-0.136	0.112325
PHO81c vs WT exp2(1)	induced	-0.12	0.127401
430. Expression in strain PM38 (wild type), glucose versus ethanol: strain was shifted from medium containing dextrose as carbon source, ammonium sulfate as nirogen source, supplemented with leucine and uracil to same medium for 30 min, compared to a shif	induced	0.33	0.107584
431. Expression in strain PM71 (gln3 deletion) in response to 30 min 50 nM treatment with rapamycin in YPD(1)	induced	0.185	0.108708
443. Expression in strain YHE710 (mks1 deletion) in response to 30 min 50 nM treatment with rapamycin in YPD(1)	induced	0.161	0.101049
450. Expression in response to low MNNG (8 microgram/ml) for 60 min(1)	induced	0	0.0995915
460. Expression of stationary phase cells in response to 0.1% MMS for 60 min(1)	repressed	0.251	0.111272
463. Expression in response to 0.1% MMS for 60 min(1)	repressed	0.055	0.0981243
469. Expression in hda1 deletion(1)	induced	-0.026	0.110659
474. Expression in hda1 deletion(1)	induced	-0.41	0.109207
475. Expression in hos2 deletion(1)	induced	-0.535	0.106094
477. Expression in response to trichostatin A (TSA): 15min,30min,60min,120min(3)	induced	-0.348	0.100013
477. Expression in response to trichostatin A (TSA): 15min,30min,60min,120min(4)	induced	-0.439	0.108203
479. Expression in diploid cells in response to rapamycin (100nM) for: 15min,30min,90min,120min(1)	induced	-1.077	0.104775
479. Expression in diploid cells in response to rapamycin (100nM) for: 15min,30min,90min,120min(2)	induced	-1.944	0.123489
480. Expression in haploid cells deprived to amino acids in response to rapamycin for: 15min,30min,60min,90min,120min(1)	induced	1.055	0.114633
487. Expression in response to sorbitol: 15 30 45 90 120 min(1)	induced	-0.715	0.101166
489. Brown enviromental changes :Heat Shock 10 minutes hs-1(1)	induced	0.11	0.0966206
491. Brown enviromental changes :Heat Shock 20 minutes hs-1(1)	induced	-0.6	0.106291
492. Brown enviromental changes :Heat Shock 30 minutes hs-1(1)	induced	-0.18	0.103489
496. Brown enviromental changes :Heat Shock 000 minutes hs-2(1)	repressed	0.25	0.0985027
497. Brown enviromental changes :Heat Shock 000 minutes hs-2(1)	repressed	-0.25	0.104401
506. Brown enviromental changes :37C to 25C shock - 60 min(1)	induced	0.05	0.0962258
508. Brown enviromental changes :heat shock 17 to 37, 20 minutes(1)	induced	0.06	0.121112
509. Brown enviromental changes :heat shock 21 to 37, 20 minutes(1)	induced	0.18	0.117693
510. Brown enviromental changes :heat shock 25 to 37, 20 minutes(1)	induced	0.19	0.116885
525. Brown enviromental changes :constant 0.32 mM H2O2 (30 min) redo(1)	induced	-0.48	0.10059
527. Brown enviromental changes :constant 0.32 mM H2O2 (50 min) redo(1)	induced	-0.2	0.108653
528. Brown enviromental changes :constant 0.32 mM H2O2 (60 min) redo(1)	induced	-0.19	0.105506
530. Brown enviromental changes :constant 0.32 mM H2O2 (100 min) redo(1)	induced	-0.36	0.114276
537. Brown enviromental changes :1 mM Menadione (50 min)redo(1)	induced	-0.46	0.0962865
546. Brown enviromental changes :2.5mM DTT 060 min dtt-1(1)	induced	-0.72	0.0996139
547. Brown enviromental changes :2.5mM DTT 090 min dtt-1(1)	induced	-0.42	0.0957092
548. Brown enviromental changes :2.5mM DTT 120 min dtt-1(1)	induced	-0.72	0.115888
549. Brown enviromental changes :2.5mM DTT 180 min dtt-1(1)	induced	-0.43	0.0960023
551. Brown enviromental changes :dtt 015 min dtt-2(1)	repressed	0.03	0.104753
555. Brown enviromental changes :dtt 240 min dtt-2(1)	induced	-0.2	0.106432
557. Brown enviromental changes :1.5 mM diamide (5 min)(1)	induced	-0.5	0.11121
558. Brown enviromental changes :1.5 mM diamide (10 min)(1)	induced	-0.7	0.106066
559. Brown enviromental changes :1.5 mM diamide (20 min)(1)	induced	-0.69	0.101933
560. Brown enviromental changes :1.5 mM diamide (30 min)(1)	induced	-0.61	0.111763
561. Brown enviromental changes :1.5 mM diamide (40 min)(1)	induced	-0.35	0.119399
562. Brown enviromental changes :1.5 mM diamide (50 min)(1)	induced	-0.42	0.103466
563. Brown enviromental changes :1.5 mM diamide (60 min)(1)	induced	-0.16	0.11806
564. Brown enviromental changes :1.5 mM diamide (90 min)(1)	induced	-0.34	0.114145
573. Brown enviromental changes :Hypo-osmotic shock - 15 min(1)	repressed	0.01	0.0962753
575. Brown enviromental changes :Hypo-osmotic shock - 45 min(1)	repressed	0.02	0.106428
584. Brown enviromental changes :Nitrogen Depletion 1 h(1)	induced	-0.03	0.0968148
586. Brown enviromental changes :Nitrogen Depletion 4 h(1)	repressed	0.48	0.101451
611. Brown enviromental changes :YPD stationary phase 2 h ypd-1(1)	induced	0	0.12758
612. Brown enviromental changes :YPD stationary phase 4 h ypd-1(1)	induced	-0.15	0.113104
613. Brown enviromental changes :YPD stationary phase 8 h ypd-1(1)	induced	-0.07	0.099633
615. Brown enviromental changes :YPD stationary phase 1 d ypd-1(1)	induced	-0.37	0.100584
618. Brown enviromental changes :YPD stationary phase 5 d ypd-1(1)	induced	-0.85	0.107231
627. Brown enviromental changes :DBYyap1 + 37degree heat (repeat)(1)	induced	0.36	0.101915
654. Brown enviromental changes :steady state 15 dec C ct-2(1)	induced	-0.54	0.0996158
677. Expression in gcr1 mutant YPGL+glucose versus GCR1 YPGL+glucose(1)	induced	-2.07	0.112565
679. Expression in GCR1 YPGL+glucose versus GCR1 YPGL(1)	repressed	-0.526	0.098821
Addition of .5M NaCl in gpd1gpd2 deletion mutant (60)	induced	1.754	0.100733
DES460 + 0.2% MMS - 45 min	induced	-0.19	0.0988934
DES460 + 0.02% MMS - 90 min	induced	-0.68	0.109422
DES460 + 0.02% MMS - 120 min	induced	-0.35	0.106728
dun1- + 0.02% MMS - 120 min	induced	-0.76	0.111545
wt_plus_gamma_10_min	induced	0.29	0.119948
wt_plus_gamma_20_min	induced	0.11	0.100534
mec1_plus_gamma_20_min	repressed	0.41	0.124506
mec1_plus_gamma_30_min	repressed	-0.2	0.122781
mec1_plus_gamma_45_min	repressed	-0.25	0.11288
mec1_plus_gamma_60_min	repressed	-0.258	0.108766
mec1_plus_gamma_90_min	repressed	-0.1	0.113366
gal1+gal	repressed	-1.292	0.121728
gal80-gal	repressed	-1.568	0.102466
gal2gal80-gal	repressed	0.485	0.108921
BY4741 GAL t=60min vs. t=0 (YT00259)	induced	-0.365412	0.0969389
BY4741 GAL t=90min vs. t=0 (YT00262)	repressed	0.199316	0.115938
YAL003W	induced	-0.533302	0.107409
YAL038W	induced	1.04252	0.111591
YBL020W	induced	-0.582866	0.0990212
YBL084C	induced	0.136103	0.0959981
YBR088C	induced	0.660366	0.121267
YBR143C	induced	-0.319334	0.0971447
YBR193C	repressed	-0.243876	0.101242
YBR196C	induced	-0.326575	0.103289
YDL047W	induced	0.30393	0.100901
YDL132W	induced	-0.0622197	0.11052
YDR047W	induced	0.0840514	0.148396
YDR141C	induced	-0.147806	0.125821
YDR489W	induced	-0.228941	0.145489
YER023W	induced	-0.309162	0.101785
YFL024C	induced	-0.214603	0.116439
YGL048C	induced	-0.561539	0.105873
YGR048W	induced	-0.689998	0.119823
YGR175C	induced	-0.673886	0.0990637
YHR070W	repressed	-0.277922	0.103017
YHR188C	induced	-0.941833	0.106846
YIR022W	induced	-0.330399	0.10322
YJL194W	induced	0.446102	0.124572
YKL052C	induced	-0.584958	0.1024
YKR079C	induced	0.105308	0.108919
YKR086W	induced	-0.32902	0.106151
YLR060W	repressed	-0.75235	0.099501
YLR076C	induced	0.477095	0.11511
YLR086W	induced	-0.28454	0.11168
YLR101C	induced	0.318875	0.103061
YLR163C	induced	0.331266	0.132873
YLR378C	induced	-0.228635	0.124255
YLR440C	induced	0.183686	0.121414
YLR457C	induced	0.487393	0.122548
YLR459W	induced	-0.597615	0.124644
YML031W	induced	0.00920307	0.0984869
YML046W	induced	-0.219835	0.0982955
YMR043W	induced	0.149091	0.099634
YMR076C	induced	0.0375577	0.107973
YMR200W	induced	-0.0285457	0.109826
YMR239C	induced	0.313414	0.10813
YNL158W	induced	-0.70302	0.107054
YNL272C	induced	0.331974	0.0968465
YNR035C	induced	-0.448759	0.0960536
YNR043W	induced	-0.18046	0.104885
YOR204W	induced	1.86835	0.113394
YOR232W	induced	-0.488058	0.116513
YOR236W	induced	-0.150919	0.109965
YOR261C	induced	0.0610803	0.120122
YOR281C	induced	-0.0370495	0.102623
YOR335C	induced	-0.288234	0.112393
YPL010W	induced	-0.511178	0.0989503
YPL063W	induced	0.111318	0.116764
YPL076W	induced	-0.249321	0.110374
YPL228W	induced	0.367173	0.118642
YPL231W	induced	-0.765405	0.117799
YPL243W	induced	-0.805634	0.122569
YPR178W	induced	-0.563233	0.0981233
YBR029C	induced	-0.517722	0.114824
YFR037C	induced	-0.378899	0.107664
YGL073W	induced	-0.864598	0.0999667
YGR090W	repressed	-0.338106	0.10207
YGR198W	induced	-0.374016	0.10858
YHR205W	induced	0.424277	0.101673
YJL097W	induced	-0.404744	0.117622
YNL149C	induced	0.174534	0.109775
YNL258C	induced	-0.155137	0.12047
YOR077W	induced	-0.147364	0.127234
CRZ1OE+	induced	-0.292527	0.0964188
GAT4OE+	induced	-0.399432	0.126829
GIS1OE+	induced	-0.598415	0.100832
HMS1OE+	induced	-0.366306	0.103234
MBP1OE+	induced	0.064658	0.111479
MGA1OE+	induced	0.253161	0.100784
MIG1OE+	induced	0.210049	0.112845
ROX1OE+	induced	0.201742	0.10383
SWI4OE+	induced	0.22286	0.117584
UPC2OE+	induced	-0.0452281	0.108844
YPR015COE+	induced	-0.730314	0.130726
WT/cst6+	induced	-0.162814	0.102777
WT/sps18+	induced	0.19796	0.0970391
WT/upc2+	induced	0.105966	0.108994
yor028c deletion Iyer 2007	repressed	-1.59781	0.0992226
yer109c deletion Iyer 2007	induced	-0.40685	0.104496
ypl129w deletion Iyer 2007	repressed	-1.39938	0.102991
ynl236w deletion Iyer 2007	repressed	0.00224297	0.0982808
ypl042c deletion Iyer 2007	repressed	-0.163392	0.106107
yel056w deletion Iyer 2007	repressed	-0.770905	0.117856
ypl177c deletion Iyer 2007	repressed	-1.34398	0.103746
ymr070w deletion Iyer 2007	repressed	-1.25861	0.113182
yol116w deletion Iyer 2007	repressed	-1.42904	0.131725
ypl248c deletion Iyer 2007	repressed	-1.98756	0.101983
ydr173c deletion Iyer 2007	repressed	-0.645236	0.107212
ydr443c deletion Iyer 2007	induced	-1.08419	0.103234
yor363c deletion Iyer 2007	repressed	-1.56332	0.10037
ykl015w deletion Iyer 2007	repressed	-0.896113	0.116884
yfl044c deletion Iyer 2007	induced	-0.00626444	0.0970184
ybr245c deletion Iyer 2007	repressed	-1.34188	0.101029
ydr191w deletion Iyer 2007	repressed	-0.434575	0.118204
yol068c deletion Iyer 2007	repressed	-0.81606	0.103017
yml099c deletion Iyer 2007	repressed	0.184471	0.1001
ypl133c deletion Iyer 2007	repressed	-0.860378	0.0971036
yfl021w deletion Iyer 2007	repressed	-0.880287	0.119698
yhr154w deletion Iyer 2007	repressed	-1.23228	0.102677
ycl055w deletion Iyer 2007	repressed	-0.429422	0.11236
ynl204c deletion Iyer 2007	repressed	-0.0626862	0.097093
yor191w deletion Iyer 2007	repressed	-1.17846	0.119115
yhr178w deletion Iyer 2007	repressed	-2.02857	0.101982
yjl127c deletion Iyer 2007	induced	-0.622429	0.104178
yil010w deletion Iyer 2007	repressed	-0.307407	0.09603
ycr084c deletion Iyer 2007	induced	0.102966	0.124633
yjr147w deletion Iyer 2007	repressed	-0.750822	0.104416
ydr310c deletion Iyer 2007	repressed	-0.464221	0.127663
ydr073w deletion Iyer 2007	repressed	-0.467612	0.118954
ydr392w deletion Iyer 2007	repressed	0.544073	0.104982
yol148c deletion Iyer 2007	repressed	0.135919	0.10574
yol089c deletion Iyer 2007	repressed	-0.36474	0.105465
yer040w deletion Iyer 2007	repressed	-1.00274	0.1027
ykl038w deletion Iyer 2007	repressed	-0.329756	0.112356
yil036w deletion Iyer 2007	repressed	0.88864	0.107753
yil084c deletion Iyer 2007	repressed	-1.2015	0.115003
ypr065w deletion Iyer 2007	repressed	-1.2662	0.116087
ydr463w deletion Iyer 2007	repressed	-1.23007	0.0976836
ylr131c deletion Iyer 2007	repressed	-1.38114	0.117554
ynr063w deletion Iyer 2007	repressed	-0.0112644	0.145846
ylr136c deletion Iyer 2007	repressed	-0.97921	0.105459
yhr041c deletion Iyer 2007	repressed	-1.33494	0.107345
ylr403w deletion Iyer 2007	repressed	0.203712	0.105082
ypl254w deletion Iyer 2007	repressed	-2.16547	0.123474
ylr453c deletion Iyer 2007	repressed	-1.12652	0.123169
yer045c deletion Iyer 2007	repressed	-0.34003	0.100572
ypl075w deletion Iyer 2007	repressed	-2.03558	0.112335
ynl216w deletion Iyer 2007	repressed	-1.15393	0.127266
ybr049c deletion Iyer 2007	repressed	0.24607	0.0973288
ygl073w deletion Iyer 2007	repressed	-0.13538	0.120401
rsc3-2 mutation Cairns	repressed	-0.063774	0.117102
rsc30 deletion CairnsReporter name	induced	-0.272659	0.0986088
WT_Toa2-N2-1	induced	-0.0412382	0.0987262
WT_V161E	repressed	-0.452481	0.109157
DTAND_V161E	repressed	-0.433855	0.110065
spt3D_F182V	repressed	-0.140628	0.102915
DTDS_K145EV161RF182V	repressed	-0.0873003	0.107818
spt3D_K145EV161RF182V	repressed	-0.366895	0.121263
spt3D_V161RF182V	repressed	-0.115399	0.100608
DTDS_V161RF182V	repressed	-0.0478484	0.0998804
DTAND_E93R	repressed	-0.260641	0.0964748
pdr1 deletion	induced	-0.264187	0.101224
YOR172W (YRM1) constitutively active (cI-VP16)	repressed	-1.18771	0.121408
YLR266C constitutively active (cI-VP16)	repressed	-0.510618	0.106241
YKL222C constitutively active (cI-VP16)	induced	-0.799337	0.0983518
Yrm1 overexpressed 12h	induced	NaN	0.0992884

## Sheet: Hac1
Hac1
Significant Conditions:	ind/rep	TFexpr	area
1. Cell cycle: Expression in response to Cln3p (set 1)(1)	induced	0.18	0.108916
2. Cell Cycle: Expression in response to Cln3p (set 2)(1)	induced	-0.64	0.186506
5. Expression during the cell cycle (alpha factor arrest and release)(1)	repressed	-0.12	0.122062
5. Expression during the cell cycle (alpha factor arrest and release)(2)	induced	-0.35	0.0995586
5. Expression during the cell cycle (alpha factor arrest and release)(3)	induced	0.24	0.12937
5. Expression during the cell cycle (alpha factor arrest and release)(4)	induced	-0.23	0.0979061
5. Expression during the cell cycle (alpha factor arrest and release)(5)	induced	0.05	0.11033
5. Expression during the cell cycle (alpha factor arrest and release)(8)	repressed	0.07	0.0957696
5. Expression during the cell cycle (alpha factor arrest and release)(9)	repressed	0.16	0.0979639
5. Expression during the cell cycle (alpha factor arrest and release)(13)	induced	-0.17	0.101313
5. Expression during the cell cycle (alpha factor arrest and release)(14)	repressed	0.01	0.0961896
5. Expression during the cell cycle (alpha factor arrest and release)(18)	repressed	-0.55	0.118094
6. Expression during the cell cycle (cdc15 arrest and release)(1)	repressed	0	0.135521
6. Expression during the cell cycle (cdc15 arrest and release)(2)	repressed	-0.15	0.126129
7. Expression during the cell Cycle (cdc28)(4)	induced	0.15	0.115685
7. Expression during the cell Cycle (cdc28)(7)	repressed	0.18	0.120047
7. Expression during the cell Cycle (cdc28)(8)	repressed	0.21	0.0983886
7. Expression during the cell Cycle (cdc28)(9)	repressed	-0.06	0.111268
7. Expression during the cell Cycle (cdc28)(10)	induced	0.37	0.0994918
8. Expression during the cell cycle (cell size selection and release)(2)	induced	-0.08	0.122284
8. Expression during the cell cycle (cell size selection and release)(11)	repressed	-0.39	0.102414
9. Sporulation: time course: t0,t0.5,t2,t5,t7,t9,t11.5(4)	repressed	-1.239	0.103684
12. Expression in tup1-deleted cells(1)	induced	0.887	0.116328
18. parental strain versus evolved strain 3(1)	repressed	0.31	0.159064
23. Fink: Expression in diploid tec1/tec1 deletion mutant(1)	repressed	0.339	0.124124
25. Fink: Expression in diploid ste7/ste7 deletion mutant(1)	repressed	-0.074	0.120065
27. Young: Expression in rpb1 mutant(1)	repressed	-2.924	0.106868
28. Young: Expression in srb4 mutant(1)	repressed	-2.058	0.111261
30. Young: Expression in med6 mutant(1)	repressed	-1.002	0.104705
31. Young: Expression in srb10 mutant(1)	induced	0.384	0.12876
32. Young: Expression in swi2 mutant(1)	induced	0.537	0.134148
33. Young: Expression in taf145 mutant(1)	induced	-0.271	0.128748
36. Young: Expression in kin28 mutant(1)	repressed	-1.124	0.0956725
37. Young: Expression in gcn5 mutant(1)	induced	-0.567	0.131614
Young: Expression during histone H4 depletion: 0h,0.5h,1h,1.5h,2h,4h,6h(3)	induced	-0.236	0.104232
42. Young: Expression in rap1 deletion mutant(1)	repressed	-0.469	0.1248
43. Young: Expression in fcp1 deletion mutant(1)	repressed	-2.189	0.138993
46. Expression in swi1 mutant cells in YPD(1)	induced	-0.364	0.0978748
48. Expression in response to 0.15,0.5,1.5,5,15.8,50,158,500 nM alpha-factor(3)	repressed	-0.01	0.106696
49. Expression in response to 50 nM alpha-factor: 0,15,30,45,60,90,120 min(2)	repressed	-0.085	0.106259
49. Expression in response to 50 nM alpha-factor: 0,15,30,45,60,90,120 min(5)	repressed	-0.034	0.107542
50. Expression in response to 50 nM alpha-factor in bni1 deletion mutant: 60,90,120 min(3)	repressed	0.106	0.109079
54. Expression in response to overproduction of Ste5p(1)	repressed	0.015	0.121531
56. Expression in response to overproduction of Ste12p(1)	repressed	0.178	0.120383
60. Expression in response to alpha-factor in ste20 deletion mutant cells(1)	repressed	-0.07	0.106533
62. Expression in response to osmotic shock in hog1 deletion mutant cells(1)	induced	0.384	0.10098
63. Expression in response to alpha-factor in fus3 loss-of-function mutant cells(1)	induced	0.047	0.116562
72. Expression in response to overproduction of activated Bni1p(1)	induced	-0.195	0.114608
74. Expression in response to overproduction of activated Rho1p(1)	induced	-0.249	0.096458
76. Expression in tec1 deletion mutant cells treated with alpha-factor compared to wild-type cells treated with alpha-factor: 30,120 min(2)	repressed	0.083	0.0971015
81. Expression in fus3 tec1 double deletion mutant cells treated with alpha-factor compared to wild-type untreated cells(1)	repressed	-0.071	0.111284
82. Expression in response to alpha-factor in fus3 deletion mutant cells(1)	repressed	-0.225	0.152889
84. Expression in rst1 rst2 tec1 triple deletion mutant cells(1)	induced	-0.047	0.105432
88. Expression in response to DNA damage by MMS(1)	induced	0	0.099574
96. Heat-shock induced expression in med2 deleted cells(1)	repressed	0.667	0.1522
99. Church: mating type a glucose 30 C vs. mating type a glactose 30 C FOLLOWED BY 30 C HEAT SHOCK(1)	induced	0.166	0.10212
Heat shock unpublished data. From Eisen article: heat:0,10,20,40,80,160; dtt:15,30,60,120; cold:0,20,40,160(1)	induced	0.34	0.097529
Heat shock unpublished data. From Eisen article: heat:0,10,20,40,80,160; dtt:15,30,60,120; cold:0,20,40,160(2)	induced	0.42	0.124932
Heat shock unpublished data. From Eisen article: heat:0,10,20,40,80,160; dtt:15,30,60,120; cold:0,20,40,160(3)	induced	0.11	0.10786
Heat shock unpublished data. From Eisen article: heat:0,10,20,40,80,160; dtt:15,30,60,120; cold:0,20,40,160(5)	induced	0.19	0.130714
Heat shock unpublished data. From Eisen article: heat:0,10,20,40,80,160; dtt:15,30,60,120; cold:0,20,40,160(7)	induced	-2	0.12225
Heat shock unpublished data. From Eisen article: heat:0,10,20,40,80,160; dtt:15,30,60,120; cold:0,20,40,160(9)	induced	-0.42	0.167193
Heat shock unpublished data. From Eisen article: heat:0,10,20,40,80,160; dtt:15,30,60,120; cold:0,20,40,160(10)	induced	0.46	0.146616
112. Rosetta 2000: Expression in afg3 (haploid) deletion mutant (1)	induced	0.213	0.106776
119. Rosetta 2000: Expression in arg5,6 deletion mutant (1)	repressed	-0.269	0.115036
121. Rosetta 2000: Expression in ase1 (**12) deletion mutant (1)	repressed	0.03	0.116816
122. Rosetta 2000: Expression in ate1 deletion mutant (1)	induced	0.588	0.0985002
124. Rosetta 2000: Expression in bni1 (haploid) deletion mutant (1)	induced	-0.07	0.0975019
133. Rosetta 2000: Expression in cin5 deletion mutant (1)	repressed	-0.279	0.0989869
134. Rosetta 2000: Expression in cka2 deletion mutant (1)	bimodal	0.259	0.115579
136. Rosetta 2000: Expression in cla4 (haploid) deletion mutant (1)	induced	-0.239	0.112052
141. Rosetta 2000: Expression in cnb1 deletion mutant (1)	induced	0.033	0.112434
149. Rosetta 2000: Expression in dig1, dig2 (haploid) deletion mutant (1)	repressed	0.083	0.110351
151. Rosetta 2000: Expression in dot4 deletion mutant (1)	repressed	-0.518	0.12222
160. Rosetta 2000: Expression in erd1 deletion mutant (1)	induced	-0.083	0.11084
162. Rosetta 2000: Expression in erg3 (haploid) deletion mutant (1)	repressed	-0.193	0.102558
166. Rosetta 2000: Expression in erp2 deletion mutant (1)	repressed	-0.515	0.105939
169. Rosetta 2000: Expression in fks1 (haploid) deletion mutant (1)	induced	0.933	0.137656
170. Rosetta 2000: Expression in fpr1 deletion mutant (1)	induced	0.618	0.0994298
175. Rosetta 2000: Expression in gal83 deletion mutant (1)	repressed	0.149	0.100721
187. Rosetta 2000: Expression in his1 deletion mutant (1)	induced	0.116	0.0968084
188. Rosetta 2000: Expression in hmg1(haploid) deletion mutant (1)	induced	0	0.101227
191. Rosetta 2000: Expression in hpt1 deletion mutant (1)	induced	0.16	0.117137
194. Rosetta 2000: Expression in imp2 (**12) deletion mutant (1)	induced	0.598	0.101085
196. Rosetta 2000: Expression in isw1, isw2 deletion mutant (1)	repressed	0.06	0.127747
200. Rosetta 2000: Expression in kin3 deletion mutant (1)	induced	-0.033	0.132229
201. Rosetta 2000: Expression in kre1 deletion mutant (1)	induced	-0.11	0.0984395
207. Rosetta 2000: Expression in med2 (haploid) deletion mutant (1)	repressed	-0.462	0.0956693
221. Rosetta 2000: Expression in pet111 deletion mutant (1)	induced	-0.256	0.111768
238. Rosetta 2000: Expression in rml2 (**13) deletion mutant (1)	repressed	-0.711	0.0970184
240. Rosetta 2000: Expression in rnr1 (haploid **9) deletion mutant (1)	induced	0.057	0.0965312
242. Rosetta 2000: Expression in rpl12a deletion mutant (1)	repressed	-0.017	0.133707
244. Rosetta 2000: Expression in rpl27a (**4) deletion mutant (1)	repressed	0.375	0.131772
247. Rosetta 2000: Expression in rpl8a deletion mutant (1)	repressed	-0.183	0.114299
248. Rosetta 2000: Expression in rps24a (**9) deletion mutant (1)	repressed	-0.259	0.108099
250. Rosetta 2000: Expression in rps27b (**11) deletion mutant (1)	repressed	0.535	0.125869
259. Rosetta 2000: Expression in sbp1 deletion mutant (1)	induced	-0.169	0.116093
260. Rosetta 2000: Expression in scs7 deletion mutant (1)	induced	-0.023	0.0979775
263. Rosetta 2000: Expression in she4 deletion mutant (1)	induced	-0.103	0.0989799
267. Rosetta 2000: Expression in sir3 deletion mutant (1)	induced	0.086	0.100277
271. Rosetta 2000: Expression in ssn6 (haploid) deletion mutant (1)	induced	-0.007	0.119409
273. Rosetta 2000: Expression in stb4 deletion mutant (1)	induced	0.07	0.11143
279. Rosetta 2000: Expression in ste24 (haploid) deletion mutant (1)	induced	0.541	0.107364
284. Rosetta 2000: Expression in swi5 deletion mutant (1)	repressed	0.286	0.0995945
285. Rosetta 2000: Expression in swi6 (haploid) deletion mutant (1)	induced	-0.521	0.0979607
290. Rosetta 2000: Expression in tup1 (haploid) deletion mutant (1)	induced	-0.163	0.109312
293. Rosetta 2000: Expression in ubr2 deletion mutant (1)	repressed	-0.365	0.0992067
298. Rosetta 2000: Expression in vps8 deletion mutant (1)	repressed	0.017	0.0969162
313. Rosetta 2000: Expression in yel033w deletion mutant (1)	repressed	-0.12	0.128047
326. Rosetta 2000: Expression in yer066c-a deletion mutant (1)	induced	0.223	0.0991274
329. Rosetta 2000: Expression in yer083c deletion mutant (1)	induced	0.688	0.122739
336. Rosetta 2000: Expression in yhl045w deletion mutant (1)	induced	0.053	0.0983116
338. Rosetta 2000: Expression in yhr022c deletion mutant (1)	induced	-0.296	0.096787
339. Rosetta 2000: Expression in yhr031c deletion mutant (1)	induced	-0.14	0.100694
342. Rosetta 2000: Expression in yil037c (haploid) deletion mutant (1)	induced	0.13	0.110886
353. Rosetta 2000: Expression in ymr014w deletion mutant (1)	repressed	-0.123	0.150362
359. Rosetta 2000: Expression in ymr034c deletion mutant (1)	repressed	-0.05	0.102498
362. Rosetta 2000: Expression in ymr044w deletion mutant (1)	repressed	-0.312	0.0989146
377. Rosetta 2000: Expression in yor015w deletion mutant (1)	repressed	-0.033	0.096514
378. Rosetta 2000: Expression in yor021c deletion mutant (1)	induced	0.179	0.101269
379. Rosetta 2000: Expression in yor051c (**14) deletion mutant (1)	repressed	-0.256	0.131598
381. Rosetta 2000: Expression in yor078w deletion mutant (1)	repressed	-0.209	0.133417
382. Rosetta 2000: Expression in yor080w (**3) deletion mutant (1)	induced	-0.379	0.114334
386. Rosetta 2000: Expression in cells with CDC42 under tet promoter(1)	induced	0.445	0.131314
388. Rosetta 2000: Expression in cells with FKS1 under tet promoter(1)	induced	0.342	0.146345
389. Rosetta 2000: Expression in cells with HMG2 under tet promoter(1)	induced	0.9	0.108345
391. Rosetta 2000: Expression in cells with KAR2 under tet promoter(1)	induced	1.518	0.140859
393. Rosetta 2000: Expression in cells with RHO1 under tet promoter(1)	induced	0.342	0.107742
394. Rosetta 2000: Expression in cells with YEF3 under tet promoter(1)	repressed	0.096	0.0964944
395. Rosetta 2000: Expression in response to 2-deoxy-D-glucose(1)	induced	1.458	0.106348
400. Rosetta 2000: Expression in response to Glucosamine(1)	induced	0.279	0.124504
Expression during the cell cycle in fkh1 fkh2 mutant (alpha factor arrest and release): 0,5,30,45,60,75,90,105,120,135,150,165,210(2)	induced	0.08	0.136161
Expression during the cell cycle in fkh1 fkh2 mutant (alpha factor arrest and release): 0,5,30,45,60,75,90,105,120,135,150,165,210(3)	induced	0.27	0.137263
Expression during the cell cycle in fkh1 fkh2 mutant (alpha factor arrest and release): 0,5,30,45,60,75,90,105,120,135,150,165,210(4)	induced	0.32	0.10595
Expression during the cell cycle in fkh1 fkh2 mutant (alpha factor arrest and release): 0,5,30,45,60,75,90,105,120,135,150,165,210(7)	repressed	0	0.102845
Expression during the cell cycle in fkh1 fkh2 mutant (alpha factor arrest and release): 0,5,30,45,60,75,90,105,120,135,150,165,210(8)	repressed	-0.58	0.158289
Expression during the cell cycle in fkh1 fkh2 mutant (alpha factor arrest and release): 0,5,30,45,60,75,90,105,120,135,150,165,210(10)	repressed	0	0.10815
Expression during the cell cycle in fkh1 fkh2 mutant (alpha factor arrest and release): 0,5,30,45,60,75,90,105,120,135,150,165,210(12)	repressed	-0.21	0.111842
Expression during the cell cycle in fkh1 fkh2 mutant (alpha factor arrest and release): 0,5,30,45,60,75,90,105,120,135,150,165,180(2)	induced	0.48	0.0968248
Expression during the cell cycle in fkh1 fkh2 mutant (alpha factor arrest and release): 0,5,30,45,60,75,90,105,120,135,150,165,180(3)	induced	0.42	0.131192
Expression during the cell cycle in fkh1 fkh2 mutant (alpha factor arrest and release): 0,5,30,45,60,75,90,105,120,135,150,165,180(8)	repressed	-0.11	0.105606
Expression during the cell cycle in fkh1 fkh2 mutant (alpha factor arrest and release): 0,5,30,45,60,75,90,105,120,135,150,165,180(11)	repressed	-0.33	0.102224
Expression during the cell cycle in fkh1 fkh2 mutant (alpha factor arrest and release): 0,5,30,45,60,75,90,105,120,135,150,165,180(12)	repressed	-0.07	0.102277
Expression in PDR1-3 mutant(1)	repressed	0.084	0.124602
Meiosis in W303 a alpha cells: 2h,4h,6h,8h,10h,12h(2)	induced	0	0.128524
Meiosis in W303 a alpha cells: 2h,4h,6h,8h,10h,12h(3)	induced	0	0.0989948
Low-Pi vs High-Pi in WT (NBW7) exp1(1)	induced	-0.322	0.130342
Low-Pi vs High-Pi in WT (DBY7286)(1)	induced	-0.201	0.131846
PHO4c vs WT(1)	induced	0.214	0.107483
pho80 vs WT(1)	induced	-0.889	0.148419
pho85 vs WT(1)	induced	0.333	0.110803
PHO81c vs WT exp1(1)	induced	0.526	0.108018
PHO81c vs WT exp2(1)	induced	0.111	0.142624
428. Expression in strain PM38 (wild type) in response to 30 min 50 nM treatment with rapamycin in YPD(1)	induced	0.522	0.122359
430. Expression in strain PM38 (wild type), glucose versus ethanol: strain was shifted from medium containing dextrose as carbon source, ammonium sulfate as nirogen source, supplemented with leucine and uracil to same medium for 30 min, compared to a shif	induced	0.516	0.0994867
431. Expression in strain PM71 (gln3 deletion) in response to 30 min 50 nM treatment with rapamycin in YPD(1)	induced	0.029	0.130699
432. Expression in strain MS221 in response to 30 min 50 nM treatment with rapamycin in YPD(1)	induced	0.526	0.104839
434. Expression in strain P40-1A (gln3 ure2 double deletion) in response to 30 min 50 nM treatment with rapamycin in YPD(1)	induced	-0.001	0.0992954
436. Expression in wild type versus strain MS221 under steady state conditions in YPD(1)	repressed	-0.175	0.0983685
437. Expression in wild type versus strain PH2 (ure2 deletion) under steady state conditions in YPD(1)	induced	0.231	0.121869
439. Expression in strain Jk9-3da (wild type) in response to 30 min 50 nM treatment with rapamycin in YPD(1)	induced	0.228	0.114115
440. Expression in strain TS19-4c in response to 30 min 50 nM treatment with rapamycin in YPD(1)	induced	0.079	0.108803
442. Expression in strain PM38 (wild type) in response to 30 min 50 nM treatment with rapamycin in YPD(1)	induced	0.344	0.0971309
450. Expression in response to low MNNG (8 microgram/ml) for 60 min(1)	induced	0.483	0.100203
451. Expression in response to BCNU (200 micromolar) for 60 min(1)	induced	0.789	0.12138
460. Expression of stationary phase cells in response to 0.1% MMS for 60 min(1)	repressed	-1.692	0.12242
472. Expression in sap3 deletion(1)	induced	-0.736	0.106689
473. Expression in ume6 deletion(1)	induced	-0.777	0.104434
474. Expression in hda1 deletion(1)	induced	-0.54	0.0982897
475. Expression in hos2 deletion(1)	induced	-0.201	0.111756
476. Expression in hos3 deletion(1)	induced	-0.41	0.114173
477. Expression in response to trichostatin A (TSA): 15min,30min,60min,120min(2)	induced	-0.025	0.0960081
478. Expression in haploid cells in response to rapamycin (100nM) for: 0min,15min,30min,60min,120min(2)	induced	1.013	0.0965639
478. Expression in haploid cells in response to rapamycin (100nM) for: 0min,15min,30min,60min,120min(3)	induced	-1.003	0.120281
478. Expression in haploid cells in response to rapamycin (100nM) for: 0min,15min,30min,60min,120min(5)	induced	-1.097	0.129989
479. Expression in diploid cells in response to rapamycin (100nM) for: 15min,30min,90min,120min(1)	induced	1.168	0.0996972
479. Expression in diploid cells in response to rapamycin (100nM) for: 15min,30min,90min,120min(2)	induced	1.192	0.132633
480. Expression in haploid cells deprived to amino acids in response to rapamycin for: 15min,30min,60min,90min,120min(1)	induced	1.559	0.118232
481. Expression in response to heat shock: 15,30,45,60,120 min(1)	induced	0.411	0.0971529
483. Expression in response to alkali: 10,20,40,60,80,100 min(6)	induced	1.01	0.0972261
487. Expression in response to sorbitol: 15 30 45 90 120 min(1)	induced	0.737	0.134225
487. Expression in response to sorbitol: 15 30 45 90 120 min(2)	induced	0.461	0.113947
492. Brown enviromental changes :Heat Shock 30 minutes hs-1(1)	induced	-0.14	0.106936
493. Brown enviromental changes :Heat Shock 40 minutes hs-1(1)	induced	0.42	0.106037
494. Brown enviromental changes :Heat Shock 60 minutes hs-1(1)	induced	-0.3	0.105415
496. Brown enviromental changes :Heat Shock 000 minutes hs-2(1)	repressed	-0.04	0.0958037
508. Brown enviromental changes :heat shock 17 to 37, 20 minutes(1)	induced	0.82	0.103526
509. Brown enviromental changes :heat shock 21 to 37, 20 minutes(1)	induced	0.67	0.105525
510. Brown enviromental changes :heat shock 25 to 37, 20 minutes(1)	induced	0.42	0.0993896
511. Brown enviromental changes :heat shock 29 to 37, 20 minutes(1)	induced	0.28	0.099882
512. Brown enviromental changes :heat shock 33 to 37, 20 minutes(1)	induced	-0.22	0.10671
514. Brown enviromental changes :29C to 33C - 15 minutes(1)	induced	-0.09	0.096311
516. Brown enviromental changes :33C vs. 30C - 90 minutes(1)	induced	0.29	0.105916
517. Brown enviromental changes :29C +1M sorbitol to 33C + 1M sorbitol - 5 minutes(1)	induced	-0.18	0.113891
527. Brown enviromental changes :constant 0.32 mM H2O2 (50 min) redo(1)	induced	0.31	0.102928
528. Brown enviromental changes :constant 0.32 mM H2O2 (60 min) redo(1)	induced	-0.43	0.125162
529. Brown enviromental changes :constant 0.32 mM H2O2 (80 min) redo(1)	induced	-1.15	0.110106
530. Brown enviromental changes :constant 0.32 mM H2O2 (100 min) redo(1)	induced	-0.76	0.143478
531. Brown enviromental changes :constant 0.32 mM H2O2 (120 min) redo(1)	induced	-1.03	0.0978095
532. Brown enviromental changes :constant 0.32 mM H2O2 (160 min) redo(1)	induced	-1.25	0.109591
537. Brown enviromental changes :1 mM Menadione (50 min)redo(1)	induced	0.19	0.119094
544. Brown enviromental changes :2.5mM DTT 030 min dtt-1(1)	induced	0	0.0964052
545. Brown enviromental changes :2.5mM DTT 045 min dtt-1(1)	induced	0	0.136118
546. Brown enviromental changes :2.5mM DTT 060 min dtt-1(1)	induced	2	0.178879
547. Brown enviromental changes :2.5mM DTT 090 min dtt-1(1)	induced	1.58	0.169197
548. Brown enviromental changes :2.5mM DTT 120 min dtt-1(1)	induced	0	0.143552
549. Brown enviromental changes :2.5mM DTT 180 min dtt-1(1)	induced	2.38	0.143595
554. Brown enviromental changes :dtt 120 min dtt-2(1)	induced	0.31	0.133971
555. Brown enviromental changes :dtt 240 min dtt-2(1)	induced	0.79	0.12703
557. Brown enviromental changes :1.5 mM diamide (5 min)(1)	induced	0	0.139322
558. Brown enviromental changes :1.5 mM diamide (10 min)(1)	induced	0	0.117336
559. Brown enviromental changes :1.5 mM diamide (20 min)(1)	induced	0	0.122091
560. Brown enviromental changes :1.5 mM diamide (30 min)(1)	induced	0	0.122006
561. Brown enviromental changes :1.5 mM diamide (40 min)(1)	induced	-1.6	0.126946
562. Brown enviromental changes :1.5 mM diamide (50 min)(1)	induced	0	0.130568
563. Brown enviromental changes :1.5 mM diamide (60 min)(1)	induced	0	0.127203
564. Brown enviromental changes :1.5 mM diamide (90 min)(1)	induced	0	0.128355
565. Brown enviromental changes :1M sorbitol - 5 min(1)	induced	0.31	0.123414
566. Brown enviromental changes :1M sorbitol - 15 min(1)	induced	0.28	0.108274
572. Brown enviromental changes :Hypo-osmotic shock - 5 min(1)	induced	0.03	0.109192
576. Brown enviromental changes :Hypo-osmotic shock - 60 min(1)	repressed	-0.36	0.109998
578. Brown enviromental changes :aa starv 0.5 h(1)	induced	-0.4	0.131383
579. Brown enviromental changes :aa starv 1 h(1)	induced	-0.62	0.106252
581. Brown enviromental changes :aa starv 4 h(1)	induced	-0.06	0.121732
582. Brown enviromental changes :aa starv 6 h(1)	induced	0.12	0.152116
583. Brown enviromental changes :Nitrogen Depletion 30 min.(1)	induced	0	0.108175
584. Brown enviromental changes :Nitrogen Depletion 1 h(1)	induced	0	0.119274
585. Brown enviromental changes :Nitrogen Depletion 2 h(1)	induced	0	0.118161
586. Brown enviromental changes :Nitrogen Depletion 4 h(1)	repressed	0	0.12267
587. Brown enviromental changes :Nitrogen Depletion 8 h(1)	induced	0	0.100763
603. Brown enviromental changes :YPD 6 h ypd-2(1)	induced	0.88	0.104416
605. Brown enviromental changes :YPD 10 h ypd-2(1)	induced	0.14	0.100617
606. Brown enviromental changes :YPD 12 h ypd-2(1)	induced	-0.51	0.112641
607. Brown enviromental changes :YPD 1 d ypd-2(1)	induced	-0.97	0.100345
608. Brown enviromental changes :YPD 2 d ypd-2(1)	induced	-1.22	0.0998353
611. Brown enviromental changes :YPD stationary phase 2 h ypd-1(1)	induced	0.06	0.104134
612. Brown enviromental changes :YPD stationary phase 4 h ypd-1(1)	induced	-0.04	0.104656
613. Brown enviromental changes :YPD stationary phase 8 h ypd-1(1)	induced	0	0.122954
615. Brown enviromental changes :YPD stationary phase 1 d ypd-1(1)	induced	0.26	0.0998983
616. Brown enviromental changes :YPD stationary phase 2 d ypd-1(1)	induced	0.06	0.098538
618. Brown enviromental changes :YPD stationary phase 5 d ypd-1(1)	induced	0	0.135897
620. Brown enviromental changes :YPD stationary phase 13 d ypd-1(1)	induced	0.63	0.105527
621. Brown enviromental changes :YPD stationary phase 22 d ypd-1(1)	induced	0.46	0.102171
626. Brown enviromental changes :DBYyap1- 37degree heat - 20 min (redo)(1)	induced	0.36	0.110537
627. Brown enviromental changes :DBYyap1 + 37degree heat (repeat)(1)	induced	0	0.113047
631. Brown enviromental changes :DBYyap1- + 0.3 mM H2O2 (20 min)(1)	induced	-0.36	0.110851
633. Brown enviromental changes :MSN2 overexpression (repeat)(1)	induced	-0.18	0.102193
634. Brown enviromental changes :MSN4 overexpression(1)	induced	0.07	0.099455
637. Brown enviromental changes :galactose car-1(1)	induced	1.08	0.10168
643. Brown enviromental changes :YP fructose vs reference pool car-2(1)	repressed	0.1	0.101827
654. Brown enviromental changes :steady state 15 dec C ct-2(1)	induced	-0.14	0.169703
677. Expression in gcr1 mutant YPGL+glucose versus GCR1 YPGL+glucose(1)	induced	0.043	0.111016
680. Expression in GCR1 YPD versus GCR1 YPGL(1)	repressed	0.934	0.0975201
Rich Media 2% Glucose YPD-Average wt 5mM aF, 30 min.	induced	0.4	0.108956
Addition of 1M NaCl (90)	induced	2.2	0.127137
Addition of .5M NaCl in gpd1gpd2 deletion mutant (60)	induced	-2.368	0.114317
DES460 + 0.02% MMS - 30 min	induced	0.304	0.104917
DES460 + 0.02% MMS - 60 min	induced	0.391	0.105092
DES459 (mec1-) + 0.02% MMS - 120 min	induced	0.051	0.0963264
dun1- + 0.02% MMS - 120 min	repressed	-0.114	0.0993808
wt_plus_gamma_5_min	induced	0.101	0.122256
wt_plus_gamma_10_min	induced	-0.191	0.132719
wt_plus_gamma_20_min	induced	-0.494	0.0984857
wt_plus_gamma_90_min	induced	-0.197	0.100211
DES460 (wt) - mock irradiation - 30 min	induced	0.299	0.109672
mec1_plus_gamma_20_min	repressed	-1.195	0.128635
mec1_plus_gamma_30_min	repressed	-1.172	0.119427
mec1_plus_gamma_45_min	repressed	-1.149	0.13683
mec1_plus_gamma_60_min	repressed	-0.853	0.120353
mec1_plus_gamma_90_min	repressed	-0.624	0.117947
DES460 (wild type) + heat 20 min	induced	-0.292	0.10939
DES459 (mec1) + heat 20 min	induced	-0.732	0.117381
MHY1 (dun1) + heat 20 min	induced	0.082	0.108069
DES460 + 0.02% MMS - 5 min	induced	-0.462	0.0998465
100 microM BCS 60 min	induced	0.796	0.1025
gal1+gal	repressed	-1.442	0.110482
gal5+gal	induced	0.103	0.118233
gal10-gal	induced	0.163	0.114548
gal80-gal	repressed	-1.684	0.106335
gal1gal10+gal	repressed	-0.644	0.0990508
BY4741 GAL t=90min vs. t=0 (YT00262)	repressed	0.93014	0.117574
sfp1::GALSFP1 t=10min GAL vs. t=0 RAFF (YT00270)	induced	-0.531508	0.128768
sfp1::GALSFP1 t=20min GAL vs. t=0 RAFF (YT00234)	repressed	-1.52809	0.149174
sfp1::GALSFP1 t=40min GAL vs. t=0 RAFF (YT00268)	repressed	-0.232535	0.140607
sfp1::GALSFP1 t=60min GAL vs. t=0 RAFF (YT00267)	repressed	0.232535	0.130389
YAL038W	induced	1.38707	0.111901
YBL020W	induced	1.20204	0.120935
YBL040C	induced	1.14211	0.107944
YBL084C	induced	0.450321	0.0952115
YBR002C	induced	-0.575026	0.123926
YBR088C	induced	0.986646	0.11238
YBR196C	induced	0.839817	0.116412
YBR243C	induced	-0.345481	0.123998
YDL060W	repressed	0.611301	0.101049
YDL132W	induced	-0.476198	0.112249
YDR047W	induced	-0.433844	0.108884
YDR141C	induced	0.335016	0.142482
YDR373W	induced	1.14593	0.0988992
YDR489W	induced	0.0522739	0.12214
YER172C	induced	3.48636	0.137221
YFL024C	induced	2.49583	0.140111
YGL047W	induced	0.12036	0.119051
YGR048W	induced	2.5536	0.127005
YGR172C	induced	0.850779	0.115896
YHR090C	induced	2.08597	0.102179
YHR118C	induced	-0.857821	0.1024
YHR188C	induced	3.0181	0.145271
YHR197W	repressed	0.0300684	0.124486
YIR022W	induced	1.71189	0.126204
YJL081C	induced	2.00349	0.121615
YJL091C	induced	1.21264	0.134107
YJL194W	induced	1.23273	0.100581
YKL052C	induced	0.901638	0.109488
YKR079C	induced	0.838322	0.102482
YKR086W	induced	2.16586	0.12208
YLR060W	repressed	-1.25124	0.113894
YLR076C	induced	-0.0644853	0.10673
YLR086W	induced	1.35658	0.119613
YLR101C	induced	-0.825001	0.102284
YLR359W	induced	0.393117	0.11876
YLR378C	induced	3.96273	0.115943
YLR424W	induced	0.256649	0.100131
YLR440C	induced	2.13391	0.118158
YLR457C	induced	-2.92037	0.134173
YLR459W	induced	2.19908	0.144466
YML031W	induced	0.477295	0.109384
YML046W	induced	2.08564	0.12022
YMR001C	induced	2.70551	0.119843
YMR076C	induced	-1.97256	0.108663
YMR079W	induced	2.54058	0.127645
YMR239C	induced	0.897651	0.113087
YNL158W	induced	2.13494	0.152066
YNL272C	induced	0.605587	0.109791
YNR035C	induced	3.28662	0.114835
YNR043W	induced	0.733183	0.100667
YNR054C	repressed	0.509683	0.121234
YOR145C	repressed	0.5438	0.138857
YOR204W	induced	0.63605	0.116152
YOR232W	induced	0.842142	0.115155
YOR236W	induced	0.128396	0.0980367
YOR335C	induced	-0.137348	0.149931
YPL010W	induced	0.932498	0.119147
YPL063W	induced	0.417699	0.138559
YPL076W	induced	1.59781	0.154649
YPL231W	induced	1.56689	0.127899
YPL243W	induced	1.47048	0.122911
YPR178W	induced	3.75444	0.100422
YBR029C	induced	1.36209	0.135755
YFR037C	induced	2.14191	0.114314
YGL073W	induced	1.07345	0.111035
YGR090W	repressed	0.496329	0.117564
YGR103W	repressed	0.396671	0.0999277
YGR198W	induced	1.31442	0.12399
YHR085W	repressed	-0.376175	0.0994666
YHR205W	induced	0.296024	0.1071
YJL097W	induced	0.974753	0.108117
YKL210W	induced	1.48846	0.104781
YLR147C	induced	2.14869	0.105927
YLR229C	induced	1.91041	0.104916
YMR235C	induced	2.40079	0.103528
YNL149C	induced	0.18826	0.0966722
YNL222W	induced	0.529582	0.0979919
YNL245C	induced	2.53533	0.0975897
YNL258C	induced	1.63877	0.143632
YOR004W	repressed	0.370495	0.107332
YOR077W	induced	1.53257	0.122208
CUP2OE+	repressed	-1.29224	0.103719
GAT4OE+	induced	-0.0986297	0.131574
HAC1OE+	repressed	3.4692	0.124222
HAP4OE+	repressed	0.0133674	0.111696
HMS1OE+	induced	-0.655048	0.0979475
MBP1OE+	repressed	0.197382	0.099782
MET4OE+	repressed	-1.10559	0.121994
MIG1OE+	induced	0.953423	0.108441
SFP1OE+	repressed	0.123574	0.106442
SKN7OE+	induced	0.739961	0.14476
SPS18OE+	induced	1.78545	0.135655
SWI4OE+	induced	0.413786	0.135007
ZAP1OE+	induced	1.08178	0.0991635
WT/adr1+	induced	-0.0900857	0.106003
WT/cst6+	induced	0.581012	0.113679
WT/sok2+	induced	-0.00311763	0.114036
ykl062w deletion Iyer 2007	repressed	-0.600509	0.107239
ykl032c deletion Iyer 2007	induced	-0.601207	0.0981261
yjr060w deletion Iyer 2007	induced	0.303926	0.107396
yor344c deletion Iyer 2007	repressed	-2.33014	0.106208
yer109c deletion Iyer 2007	induced	0.442887	0.100843
yir033w deletion Iyer 2007	induced	0.0514668	0.149001
ypl177c deletion Iyer 2007	repressed	-1.89394	0.107805
yol116w deletion Iyer 2007	repressed	-0.15204	0.103515
ypl248c deletion Iyer 2007	repressed	-1.29617	0.11135
ymr182c deletion Iyer 2007	induced	-0.458612	0.11353
ydr173c deletion Iyer 2007	repressed	-0.713299	0.109372
ykr099w deletion Iyer 2007	induced	0.738915	0.101991
ycr081w deletion Iyer 2007	induced	1.09215	0.10162
ydr443c deletion Iyer 2007	induced	0.522604	0.0983593
yor363c deletion Iyer 2007	repressed	-0.077466	0.127465
ykl015w deletion Iyer 2007	repressed	-0.782882	0.113593
yfl044c deletion Iyer 2007	induced	-0.418327	0.102985
ylr039c deletion Iyer 2007	induced	1.24994	0.116263
ynl199c deletion Iyer 2007	induced	-0.872201	0.108997
ymr016c deletion Iyer 2007	induced	-0.65773	0.103811
yor032c deletion Iyer 2007	repressed	-0.0862371	0.101192
ycl055w deletion Iyer 2007	repressed	-0.889356	0.117101
yol004w deletion Iyer 2007	induced	-4.13736	0.0984842
ynl204c deletion Iyer 2007	repressed	-0.620945	0.0956259
yor191w deletion Iyer 2007	repressed	0.778498	0.1136
yhr178w deletion Iyer 2007	repressed	0.476843	0.098653
ypl038w deletion Iyer 2007	repressed	-0.258124	0.111069
yor304w deletion Iyer 2007	repressed	-1.28699	0.113632
ycr084c deletion Iyer 2007	induced	-2.51841	0.107877
ydr310c deletion Iyer 2007	repressed	-1.75561	0.0993727
ynl021w deletion Iyer 2007	induced	0.0453134	0.0992057
ydr073w deletion Iyer 2007	repressed	0.142356	0.11716
ykl038w deletion Iyer 2007	repressed	-0.838264	0.124075
ybr240c deletion Iyer 2007	repressed	-0.45706	0.0985946
ybr239c deletion Iyer 2007	repressed	-0.981464	0.0990142
ydr463w deletion Iyer 2007	bimodal	-0.693253	0.113754
ylr131c deletion Iyer 2007	repressed	0.238252	0.101916
yer111c deletion Iyer 2007	induced	1.52344	0.103667
ykl222c deletion Iyer 2007	repressed	0.444209	0.100858
ylr136c deletion Iyer 2007	repressed	0.068645	0.107519
yil130w deletion Iyer 2007	induced	-0.905594	0.101595
ynl216w deletion Iyer 2007	repressed	-4.46781	0.123531
ymr043w deletion Iyer 2007Gene	repressed	-1.3373	0.102964
FHL1 deletion Warner	repressed	-0.66675	0.10304
rsc30 deletion CairnsReporter name	repressed	-0.29654	0.124472
WT_V161E	repressed	-0.303676	0.1483
WT_V161R	repressed	-0.308159	0.114792
DTAND_V161EF182V	repressed	-0.385979	0.105813
DTAND_V161E	repressed	NaN	0.12754
DTDS_K145EV161RF182V	repressed	-0.467008	0.0983247
spt3D_V161R	repressed	-0.0366824	0.107172
spt3D_WT	repressed	-0.0700616	0.100062
spt3D_K145EV161RF182V	repressed	-0.103182	0.102485
DTAND_R107E	induced	-0.11686	0.101813
WT_K145EV161E	induced	NaN	0.0983932
pdr1 deletion	induced	0.714207	0.127345
PDR3 constitutively active (cI-VP16)	induced	-0.230727	0.102013
LEU3 constitutively active (cI-VP16)	induced	-2.58897	0.119013
Yrm1 overexpressed 10h in Yrr1 deletion	repressed	-0.277849	0.0962971

## Sheet: Hap1
Hap1
Significant Conditions:	ind/rep	TFexpr	area
4. Cell Cycle: Expression in response to Clb2p (set 2, 30 min)(1)	induced	0.21	0.111576
5. Expression during the cell cycle (alpha factor arrest and release)(2)	induced	0.37	0.10763
5. Expression during the cell cycle (alpha factor arrest and release)(3)	induced	-0.07	0.110371
5. Expression during the cell cycle (alpha factor arrest and release)(16)	repressed	-0.12	0.125778
6. Expression during the cell cycle (cdc15 arrest and release)(1)	repressed	0.17	0.103654
6. Expression during the cell cycle (cdc15 arrest and release)(2)	repressed	0.22	0.13836
6. Expression during the cell cycle (cdc15 arrest and release)(3)	repressed	0.2	0.102006
6. Expression during the cell cycle (cdc15 arrest and release)(5)	induced	0.01	0.0954899
6. Expression during the cell cycle (cdc15 arrest and release)(6)	induced	0.26	0.0986008
6. Expression during the cell cycle (cdc15 arrest and release)(14)	repressed	0.42	0.107243
7. Expression during the cell Cycle (cdc28)(2)	repressed	0.38	0.106701
7. Expression during the cell Cycle (cdc28)(7)	repressed	0.71	0.101475
7. Expression during the cell Cycle (cdc28)(10)	induced	-0.78	0.143611
7. Expression during the cell Cycle (cdc28)(16)	induced	-0.62	0.112896
8. Expression during the cell cycle (cell size selection and release)(2)	induced	0.36	0.11443
8. Expression during the cell cycle (cell size selection and release)(4)	repressed	0.07	0.109636
8. Expression during the cell cycle (cell size selection and release)(5)	repressed	0.3	0.147938
8. Expression during the cell cycle (cell size selection and release)(6)	repressed	0.06	0.122049
8. Expression during the cell cycle (cell size selection and release)(7)	repressed	0.12	0.108526
8. Expression during the cell cycle (cell size selection and release)(9)	induced	-0.34	0.113962
8. Expression during the cell cycle (cell size selection and release)(12)	induced	0	0.149063
8. Expression during the cell cycle (cell size selection and release)(13)	induced	-0.44	0.119861
8. Expression during the cell cycle (cell size selection and release)(14)	induced	0.11	0.133558
9. Sporulation: time course: t0,t0.5,t2,t5,t7,t9,t11.5(2)	induced	0.152	0.150371
9. Sporulation: time course: t0,t0.5,t2,t5,t7,t9,t11.5(4)	repressed	-0.31	0.131003
9. Sporulation: time course: t0,t0.5,t2,t5,t7,t9,t11.5(7)	repressed	-0.098	0.119158
10. Sporulation: Ectopic expression of Ndt80; deletion of Ndt80: early, mid,(3)	repressed	0.089	0.115311
11. Expression during diauxic shift: 9h,11h,13h,15h,17h,19h,21h(4)	induced	-0.234	0.09878
11. Expression during diauxic shift: 9h,11h,13h,15h,17h,19h,21h(5)	induced	-0.474	0.115725
11. Expression during diauxic shift: 9h,11h,13h,15h,17h,19h,21h(6)	induced	-0.916	0.140081
11. Expression during diauxic shift: 9h,11h,13h,15h,17h,19h,21h(7)	induced	-0.811	0.188564
12. Expression in tup1-deleted cells(1)	induced	-0.015	0.205501
13. Expression in cells overexpressing Yap1p(1)	induced	0.176	0.119593
14. Galactose-induced expression in med2-deleted cells(1)	repressed	0	0.102462
15. evolved strain 1 versus evolved strain 1(1)	repressed	-0.36	0.117568
16. parental strain versus evolved strain 1(1)	bimodal	-0.45	0.120051
17. parental strain versus evolved strain 2(1)	induced	-0.29	0.149197
18. parental strain versus evolved strain 3(1)	bimodal	-0.56	0.164548
23. Fink: Expression in diploid tec1/tec1 deletion mutant(1)	repressed	0.068	0.13527
25. Fink: Expression in diploid ste7/ste7 deletion mutant(1)	repressed	-0.042	0.125795
26. Fink: Expression in diploid high copy TEC1(1)	repressed	-0.224	0.119525
27. Young: Expression in rpb1 mutant(1)	repressed	-0.715	0.134538
28. Young: Expression in srb4 mutant(1)	repressed	-0.715	0.118582
30. Young: Expression in med6 mutant(1)	repressed	0	0.127106
31. Young: Expression in srb10 mutant(1)	induced	-0.181	0.136984
32. Young: Expression in swi2 mutant(1)	bimodal	0.38	0.128086
33. Young: Expression in taf145 mutant(1)	induced	0	0.169854
35. Young: Expression in tfa1 mutant(1)	repressed	-0.072	0.105978
36. Young: Expression in kin28 mutant(1)	repressed	0	0.11649
37. Young: Expression in gcn5 mutant(1)	induced	0	0.0988733
Young: Expression during histone H4 depletion: 0h,0.5h,1h,1.5h,2h,4h,6h(3)	induced	0.057	0.11677
Young: Expression during histone H4 depletion: 0h,0.5h,1h,1.5h,2h,4h,6h(4)	induced	0.61	0.114118
Young: Expression during histone H4 depletion: 0h,0.5h,1h,1.5h,2h,4h,6h(6)	induced	0.496	0.101228
Young: Expression during histone H4 depletion: 0h,0.5h,1h,1.5h,2h,4h,6h(7)	bimodal	1.127	0.113813
40. Young: Expression in sir3 deletion mutant(1)	repressed	0	0.0971611
42. Young: Expression in rap1 deletion mutant(1)	induced	0.715	0.0982223
43. Young: Expression in fcp1 deletion mutant(1)	repressed	0	0.118757
45. Expression in snf2 mutant cells in minimal medium(1)	bimodal	-0.813	0.13183
46. Expression in swi1 mutant cells in YPD(1)	induced	-0.519	0.110006
47. Expression in swi1 mutant cells in minimal medium(1)	bimodal	-1.289	0.136735
49. Expression in response to 50 nM alpha-factor: 0,15,30,45,60,90,120 min(7)	induced	0.26	0.107536
54. Expression in response to overproduction of Ste5p(1)	bimodal	0.198	0.105617
55. Expression in response to overproduction of Ste11p(1)	repressed	-0.039	0.109532
56. Expression in response to overproduction of Ste12p(1)	repressed	0.281	0.158463
57. Expression in response to alpha-factor in far1 deletion mutant cells(1)	repressed	0.086	0.119189
59. Expression in sst2 deletion mutant cells(1)	induced	0.094	0.125442
60. Expression in response to alpha-factor in ste20 deletion mutant cells(1)	repressed	0.095	0.127024
62. Expression in response to osmotic shock in hog1 deletion mutant cells(1)	bimodal	0.124	0.117373
65. Expression in ste4 deletion mutant cells(1)	induced	-0.172	0.115435
66. Expression in ste5 deletion mutant cells(1)	induced	-0.102	0.109479
67. Expression in ste7 deletion mutant cells(1)	repressed	-0.244	0.107681
71. Expression in bni1 deletion mutant cells(1)	induced	0.039	0.104679
72. Expression in response to overproduction of activated Bni1p(1)	induced	-0.044	0.114385
73. Expression in response to overproduction of activated Pkc1p(1)	induced	-0.095	0.125768
74. Expression in response to overproduction of activated Rho1p(1)	induced	-0.075	0.105312
75. Expression in fus3 deletion mutant cells treated with alpha-factor compared to wild-type cells treated with alpha-factor(1)	repressed	0.111	0.1146
79. Expression in fus3 deletion mutant cells(1)	induced	0.118	0.119852
80. Expression in fus3 tec1 double deletion mutant cells(1)	repressed	0.02	0.116634
81. Expression in fus3 tec1 double deletion mutant cells treated with alpha-factor compared to wild-type untreated cells(1)	repressed	0.132	0.134631
82. Expression in response to alpha-factor in fus3 deletion mutant cells(1)	repressed	0.146	0.142549
83. Expression in response to alpha-factor in fus3 tec1 double deletion mutant cells(1)	repressed	-0.052	0.136053
84. Expression in rst1 rst2 tec1 triple deletion mutant cells(1)	induced	0.073	0.132042
94. Expression in response to 1ug/mL FK506(1)	induced	0.07	0.105934
95. Expression in response to 50ug/mL FK506(1)	induced	-0.091	0.125615
96. Heat-shock induced expression in med2 deleted cells(1)	repressed	0.863	0.110501
99. Church: mating type a glucose 30 C vs. mating type a glactose 30 C FOLLOWED BY 30 C HEAT SHOCK(1)	induced	0	0.108556
100. Young: Expression in spt20 deletion mutant(1)	repressed	0	0.127437
101. Young: Expression in spt3 deletion mutant(1)	repressed	-0.015	0.121323
102. Young: Expression in taf25_2 deletion mutant(1)	bimodal	-0.088	0.0974607
103. Young: Expression in taf60 deletion mutant(1)	induced	-0.585	0.0989167
104. Young: Expression in taf61 deletion mutant(1)	induced	-0.585	0.141881
105. Young: Expression in taf90 deletion mutant(1)	repressed	0	0.0989214
Heat shock unpublished data. From Eisen article: heat:0,10,20,40,80,160; dtt:15,30,60,120; cold:0,20,40,160(1)	induced	-0.03	0.100278
Heat shock unpublished data. From Eisen article: heat:0,10,20,40,80,160; dtt:15,30,60,120; cold:0,20,40,160(2)	induced	0.12	0.137484
Heat shock unpublished data. From Eisen article: heat:0,10,20,40,80,160; dtt:15,30,60,120; cold:0,20,40,160(3)	induced	0	0.102502
Heat shock unpublished data. From Eisen article: heat:0,10,20,40,80,160; dtt:15,30,60,120; cold:0,20,40,160(8)	repressed	-0.6	0.10427
111. Rosetta 2000: Expression in aep2 deletion mutant (1)	induced	0.505	0.150551
112. Rosetta 2000: Expression in afg3 (haploid) deletion mutant (1)	bimodal	0.272	0.162994
113. Rosetta 2000: Expression in ald5 deletion mutant (1)	repressed	-0.02	0.0992835
114. Rosetta 2000: Expression in anp1 deletion mutant (1)	induced	0.475	0.127074
117. Rosetta 2000: Expression in ard1 deletion mutant (1)	repressed	-0.153	0.101756
121. Rosetta 2000: Expression in ase1 (**12) deletion mutant (1)	bimodal	0.571	0.117205
123. Rosetta 2000: Expression in bim1 (**15) deletion mutant (1)	induced	0.345	0.118029
124. Rosetta 2000: Expression in bni1 (haploid) deletion mutant (1)	induced	0.13	0.102806
127. Rosetta 2000: Expression in bub3 (**2,8,13) deletion mutant (1)	induced	0.242	0.120262
128. Rosetta 2000: Expression in bub3 (haploid **2) deletion mutant (1)	bimodal	-0.143	0.104862
130. Rosetta 2000: Expression in cat8 deletion mutant (1)	induced	0.053	0.10197
131. Rosetta 2000: Expression in cbp2 deletion mutant (1)	induced	0.113	0.096609
132. Rosetta 2000: Expression in cem1 deletion mutant (1)	induced	0.292	0.14972
133. Rosetta 2000: Expression in cin5 deletion mutant (1)	repressed	0.116	0.102831
134. Rosetta 2000: Expression in cka2 deletion mutant (1)	induced	-0.336	0.119841
135. Rosetta 2000: Expression in ckb2 deletion mutant (1)	bimodal	0.14	0.138166
143. Rosetta 2000: Expression in cup5 deletion mutant (1)	induced	0.512	0.170976
145. Rosetta 2000: Expression in cyt1 deletion mutant (1)	induced	-0.116	0.113955
147. Rosetta 2000: Expression in dig1 deletion mutant (1)	repressed	0.684	0.121236
149. Rosetta 2000: Expression in dig1, dig2 (haploid) deletion mutant (1)	bimodal	0.774	0.11874
151. Rosetta 2000: Expression in dot4 deletion mutant (1)	repressed	-0.143	0.125263
156. Rosetta 2000: Expression in ecm29 deletion mutant (1)	repressed	0.05	0.0970085
159. Rosetta 2000: Expression in eft2 deletion mutant (1)	repressed	0.276	0.109199
161. Rosetta 2000: Expression in erg2 deletion mutant (1)	induced	1.093	0.112567
162. Rosetta 2000: Expression in erg3 (haploid) deletion mutant (1)	induced	0.937	0.120183
168. Rosetta 2000: Expression in far1 (haploid) deletion mutant (1)	induced	-0.12	0.106505
169. Rosetta 2000: Expression in fks1 (haploid) deletion mutant (1)	induced	0.096	0.119908
171. Rosetta 2000: Expression in fre6 deletion mutant (1)	repressed	-0.272	0.0987725
173. Rosetta 2000: Expression in fus3 (haploid) deletion mutant (1)	induced	0.392	0.119852
175. Rosetta 2000: Expression in gal83 deletion mutant (1)	repressed	-0.126	0.0955967
176. Rosetta 2000: Expression in gas1 deletion mutant (1)	induced	1.116	0.129839
180. Rosetta 2000: Expression in gpa2 deletion mutant (1)	bimodal	-0.462	0.145886
183. Rosetta 2000: Expression in hda1 deletion mutant (1)	induced	0.259	0.140533
186. Rosetta 2000: Expression in hir2 deletion mutant (1)	induced	0.236	0.110957
188. Rosetta 2000: Expression in hmg1(haploid) deletion mutant (1)	bimodal	0.196	0.123548
194. Rosetta 2000: Expression in imp2 (**12) deletion mutant (1)	induced	0.149	0.102279
195. Rosetta 2000: Expression in isw1 deletion mutant (1)	induced	0.163	0.123315
196. Rosetta 2000: Expression in isw1, isw2 deletion mutant (1)	bimodal	0.053	0.106404
197. Rosetta 2000: Expression in isw2 deletion mutant (1)	repressed	0.093	0.114366
198. Rosetta 2000: Expression in jnm1 deletion mutant (1)	induced	0.206	0.0983376
199. Rosetta 2000: Expression in kim4 deletion mutant (1)	induced	0.342	0.143999
201. Rosetta 2000: Expression in kre1 deletion mutant (1)	induced	-0.16	0.105368
202. Rosetta 2000: Expression in kss1 (haploid) deletion mutant (1)	repressed	-0.412	0.112726
205. Rosetta 2000: Expression in mak10 deletion mutant (1)	induced	0.113	0.10993
207. Rosetta 2000: Expression in med2 (haploid) deletion mutant (1)	repressed	-0.442	0.13931
211. Rosetta 2000: Expression in msu1 deletion mutant (1)	induced	0.156	0.102645
212. Rosetta 2000: Expression in npr2 deletion mutant (1)	repressed	0.043	0.135658
220. Rosetta 2000: Expression in pep12 deletion mutant (1)	induced	0.236	0.0973025
221. Rosetta 2000: Expression in pet111 deletion mutant (1)	induced	0.05	0.116844
223. Rosetta 2000: Expression in pet127 deletion mutant (1)	induced	-0.033	0.11595
224. Rosetta 2000: Expression in pex12 deletion mutant (1)	induced	0.05	0.0981565
227. Rosetta 2000: Expression in ppr1 deletion mutant (1)	repressed	0.226	0.104616
229. Rosetta 2000: Expression in qcr2 (haploid) deletion mutant (1)	bimodal	0.08	0.128033
231. Rosetta 2000: Expression in rad57 deletion mutant (1)	induced	0.502	0.119093
235. Rosetta 2000: Expression in ras2 (haploid) deletion mutant (1)	repressed	0.007	0.0957825
237. Rosetta 2000: Expression in rip1 deletion mutant (1)	bimodal	0.086	0.126122
238. Rosetta 2000: Expression in rml2 (**13) deletion mutant (1)	induced	0.349	0.103651
240. Rosetta 2000: Expression in rnr1 (haploid **9) deletion mutant (1)	induced	0.316	0.1209
241. Rosetta 2000: Expression in rpd3 (haploid) deletion mutant (1)	induced	-0.87	0.132175
242. Rosetta 2000: Expression in rpl12a deletion mutant (1)	repressed	-0.096	0.097414
250. Rosetta 2000: Expression in rps27b (**11) deletion mutant (1)	repressed	0.143	0.136064
252. Rosetta 2000: Expression in rtg1 deletion mutant (1)	induced	-0.196	0.10434
253. Rosetta 2000: Expression in rts1 deletion mutant (1)	induced	-0.027	0.128268
254. Rosetta 2000: Expression in rvs161 (haploid) deletion mutant (1)	induced	-0.03	0.124538
259. Rosetta 2000: Expression in sbp1 deletion mutant (1)	induced	-0.023	0.167147
260. Rosetta 2000: Expression in scs7 deletion mutant (1)	induced	-0.09	0.107672
263. Rosetta 2000: Expression in she4 deletion mutant (1)	induced	-0.11	0.128799
264. Rosetta 2000: Expression in sin3 deletion mutant (1)	induced	-0.01	0.112582
266. Rosetta 2000: Expression in sir2 deletion mutant (1)	induced	0.113	0.10784
268. Rosetta 2000: Expression in sir4 deletion mutant (1)	repressed	-0.02	0.126219
269. Rosetta 2000: Expression in sod1 (haploid) deletion mutant (1)	induced	-0.485	0.113964
270. Rosetta 2000: Expression in spf1 deletion mutant (1)	induced	0.399	0.102369
271. Rosetta 2000: Expression in ssn6 (haploid) deletion mutant (1)	induced	-0.342	0.172738
272. Rosetta 2000: Expression in sst2 (haploid) deletion mutant (1)	induced	0.312	0.125442
280. Rosetta 2000: Expression in ste4 (haploid) deletion mutant (1)	induced	-0.571	0.115435
281. Rosetta 2000: Expression in ste5 (haploid) deletion mutant (1)	induced	-0.339	0.109479
283. Rosetta 2000: Expression in swi4 deletion mutant (1)	induced	0.731	0.123947
285. Rosetta 2000: Expression in swi6 (haploid) deletion mutant (1)	induced	0.399	0.153705
286. Rosetta 2000: Expression in tec1 (haploid) deletion mutant (1)	induced	0.116	0.106139
289. Rosetta 2000: Expression in top3 (haploid) deletion mutant (1)	bimodal	0.558	0.108706
290. Rosetta 2000: Expression in tup1 (haploid) deletion mutant (1)	induced	0.518	0.228109
295. Rosetta 2000: Expression in vac8 deletion mutant (1)	induced	0.253	0.139907
296. Rosetta 2000: Expression in vma8 deletion mutant (1)	induced	0.415	0.164978
298. Rosetta 2000: Expression in vps8 deletion mutant (1)	repressed	-0.193	0.115203
302. Rosetta 2000: Expression in yap1 deletion mutant (1)	induced	0.057	0.114006
309. Rosetta 2000: Expression in yel008w deletion mutant (1)	repressed	-0.253	0.100967
314. Rosetta 2000: Expression in yel044w deletion mutant (1)	induced	-0.279	0.152281
316. Rosetta 2000: Expression in yel059w deletion mutant (1)	repressed	0.046	0.102772
324. Rosetta 2000: Expression in yer044c (haploid) deletion mutant (1)	induced	0.439	0.106801
325. Rosetta 2000: Expression in yer050c deletion mutant (1)	bimodal	0.598	0.125605
329. Rosetta 2000: Expression in yer083c deletion mutant (1)	induced	0.113	0.107448
332. Rosetta 2000: Expression in cells with CMD1 under tet promoter(1)	induced	0.186	0.114978
338. Rosetta 2000: Expression in yhr022c deletion mutant (1)	induced	-0.126	0.124452
341. Rosetta 2000: Expression in yhr039c deletion mutant (1)	induced	0.13	0.118034
342. Rosetta 2000: Expression in yil037c (haploid) deletion mutant (1)	induced	-0.253	0.0993152
344. Rosetta 2000: Expression in yjl107c (haploid) deletion mutant (1)	repressed	-0.126	0.108999
353. Rosetta 2000: Expression in ymr014w deletion mutant (1)	repressed	0.046	0.118366
358. Rosetta 2000: Expression in ymr031w-a deletion mutant (1)	repressed	0.595	0.0959528
373. Rosetta 2000: Expression in ymr293c deletion mutant (1)	bimodal	0.392	0.147659
379. Rosetta 2000: Expression in yor051c (**14) deletion mutant (1)	repressed	0.007	0.109012
382. Rosetta 2000: Expression in yor080w (**3) deletion mutant (1)	induced	0.302	0.15652
386. Rosetta 2000: Expression in cells with CDC42 under tet promoter(1)	induced	-0.093	0.137327
387. Rosetta 2000: Expression in cells with ERG11 under tet promoter(1)	induced	1.289	0.12958
388. Rosetta 2000: Expression in cells with FKS1 under tet promoter(1)	induced	0.053	0.145418
389. Rosetta 2000: Expression in cells with HMG2 under tet promoter(1)	induced	-0.206	0.148158
393. Rosetta 2000: Expression in cells with RHO1 under tet promoter(1)	induced	-0.027	0.106542
397. Rosetta 2000: Expression in response to Cycloheximide white(1)	repressed	0.06	0.0985224
398. Rosetta 2000: Expression in response to Doxycycline(1)	induced	0.173	0.154735
400. Rosetta 2000: Expression in response to Glucosamine(1)	induced	0.166	0.103918
401. Rosetta 2000: Expression in response to HU(1)	induced	0.432	0.123277
402. Rosetta 2000: Expression in response to Itraconazole(1)	induced	0.834	0.119672
403. Rosetta 2000: Expression in response to Lovastatin(1)	induced	-0.013	0.135759
406. Rosetta 2000: Expression in response to Terbinafine(1)	induced	0.781	0.137888
Expression during the cell cycle in fkh1 fkh2 mutant (alpha factor arrest and release): 0,5,30,45,60,75,90,105,120,135,150,165,210(1)	induced	0.35	0.145628
Expression during the cell cycle in fkh1 fkh2 mutant (alpha factor arrest and release): 0,5,30,45,60,75,90,105,120,135,150,165,210(2)	repressed	0.26	0.105125
Expression during the cell cycle in fkh1 fkh2 mutant (alpha factor arrest and release): 0,5,30,45,60,75,90,105,120,135,150,165,210(4)	repressed	0.29	0.12793
Expression during the cell cycle in fkh1 fkh2 mutant (alpha factor arrest and release): 0,5,30,45,60,75,90,105,120,135,150,165,210(7)	induced	-0.08	0.104923
Expression during the cell cycle in fkh1 fkh2 mutant (alpha factor arrest and release): 0,5,30,45,60,75,90,105,120,135,150,165,210(11)	bimodal	-0.14	0.116786
Expression during the cell cycle in fkh1 fkh2 mutant (alpha factor arrest and release): 0,5,30,45,60,75,90,105,120,135,150,165,180(1)	bimodal	0.43	0.140879
Expression during the cell cycle in fkh1 fkh2 mutant (alpha factor arrest and release): 0,5,30,45,60,75,90,105,120,135,150,165,180(3)	repressed	-0.1	0.100189
Expression during the cell cycle in fkh1 fkh2 mutant (alpha factor arrest and release): 0,5,30,45,60,75,90,105,120,135,150,165,180(4)	repressed	0.07	0.116736
Expression during the cell cycle in fkh1 fkh2 mutant (alpha factor arrest and release): 0,5,30,45,60,75,90,105,120,135,150,165,180(7)	induced	0.11	0.101978
Expression during the cell cycle in fkh1 fkh2 mutant (alpha factor arrest and release): 0,5,30,45,60,75,90,105,120,135,150,165,180(12)	repressed	-0.05	0.0995822
Expression in PDR1-3 mutant(1)	repressed	0.263	0.138034
Expression in PDR3-7 mutant(1)	induced	-0.089	0.097911
Starvation in SK1 alpha alpha cells: 2h,4h,6h,8h(2)	repressed	0.557	0.0984668
Meiosis in W303 a alpha cells: 2h,4h,6h,8h,10h,12h(3)	repressed	-0.104	0.0996013
Low-Pi vs High-Pi in WT (NBW7) exp1(1)	induced	-0.622	0.108462
Low-Pi vs High-Pi in WT (NBW7) exp2(1)	induced	0.098	0.105846
Low-Pi vs High-Pi in WT (DBY7286)(1)	induced	-0.644	0.112238
pho80 vs WT(1)	induced	-0.515	0.119818
PHO81c vs WT exp2(1)	induced	-0.761	0.165123
428. Expression in strain PM38 (wild type) in response to 30 min 50 nM treatment with rapamycin in YPD(1)	induced	1.015	0.145002
429. Expression in strain YHE711 (wild type) in response to 30 min 50 nM treatment with rapamycin in YPD(1)	induced	1.091	0.122781
430. Expression in strain PM38 (wild type), glucose versus ethanol: strain was shifted from medium containing dextrose as carbon source, ammonium sulfate as nirogen source, supplemented with leucine and uracil to same medium for 30 min, compared to a shif	induced	0.744	0.167746
431. Expression in strain PM71 (gln3 deletion) in response to 30 min 50 nM treatment with rapamycin in YPD(1)	induced	0.348	0.17233
432. Expression in strain MS221 in response to 30 min 50 nM treatment with rapamycin in YPD(1)	induced	0.603	0.10705
433. Expression in strain PH2 (ure2 deletion) in response to 30 min 50 nM treatment with rapamycin in YPD(1)	induced	0.292	0.121463
434. Expression in strain P40-1A (gln3 ure2 double deletion) in response to 30 min 50 nM treatment with rapamycin in YPD(1)	induced	0.203	0.172774
437. Expression in wild type versus strain PH2 (ure2 deletion) under steady state conditions in YPD(1)	induced	1.47	0.11657
439. Expression in strain Jk9-3da (wild type) in response to 30 min 50 nM treatment with rapamycin in YPD(1)	induced	1.178	0.131212
440. Expression in strain TS19-4c in response to 30 min 50 nM treatment with rapamycin in YPD(1)	induced	0.368	0.102074
441. Expression in wild type versus strain TS19-4c under steady state conditions in YPD(1)	induced	0.575	0.173573
442. Expression in strain PM38 (wild type) in response to 30 min 50 nM treatment with rapamycin in YPD(1)	induced	0.848	0.145239
443. Expression in strain YHE710 (mks1 deletion) in response to 30 min 50 nM treatment with rapamycin in YPD(1)	induced	0.666	0.143901
449. Expression in response to 0.1% MMS for 60 min(1)	repressed	0.64	0.101785
451. Expression in response to BCNU (200 micromolar) for 60 min(1)	induced	0.627	0.107821
454. Expression in response to tBuOOH (5mM) for 60 min(1)	induced	1.491	0.115859
455. Expression in response to high MNNG (27 microgram/ml) for 60 min(1)	induced	-0.623	0.0980034
457. Expression of G1 arrested cells (with alpha factor) in response to 0.1% MMS for 60 min(1)	repressed	0.333	0.0967466
458. Expression of S arrested cells (with hydroxyurea) in response to 0.1% MMS for 60 min(1)	repressed	0.541	0.10935
459. Expression of G2 arrested cells (alpha nocodazole) in response to 0.1% MMS for 60 min(1)	repressed	0.866	0.112557
460. Expression of stationary phase cells in response to 0.1% MMS for 60 min(1)	repressed	0.785	0.146211
461. Expression of rpn4 deletion in response to 0.1% MMS for 60 min(1)	repressed	1.723	0.101026
463. Expression in response to 0.1% MMS for 60 min(1)	repressed	1.241	0.102826
465. Expression in rpd3 deletion(1)	bimodal	0	0.113544
467. Expression in sin3 deletion(1)	induced	0	0.106284
468. Expression in sin33 deletion(1)	repressed	0	0.12076
469. Expression in hda1 deletion(1)	induced	0	0.189983
470. Expression in hda1 deletion(1)	induced	0	0.137973
472. Expression in sap3 deletion(1)	induced	-0.379	0.108455
474. Expression in hda1 deletion(1)	induced	-1.004	0.109158
475. Expression in hos2 deletion(1)	induced	-0.446	0.0976893
477. Expression in response to trichostatin A (TSA): 15min,30min,60min,120min(1)	induced	-0.541	0.097659
477. Expression in response to trichostatin A (TSA): 15min,30min,60min,120min(2)	induced	-0.63	0.09796
477. Expression in response to trichostatin A (TSA): 15min,30min,60min,120min(3)	induced	-0.614	0.111651
477. Expression in response to trichostatin A (TSA): 15min,30min,60min,120min(4)	induced	-1.02	0.129724
478. Expression in haploid cells in response to rapamycin (100nM) for: 0min,15min,30min,60min,120min(2)	induced	0	0.113267
478. Expression in haploid cells in response to rapamycin (100nM) for: 0min,15min,30min,60min,120min(3)	induced	1.327	0.110716
478. Expression in haploid cells in response to rapamycin (100nM) for: 0min,15min,30min,60min,120min(4)	induced	-1.2	0.121094
478. Expression in haploid cells in response to rapamycin (100nM) for: 0min,15min,30min,60min,120min(5)	induced	-2.245	0.15945
479. Expression in diploid cells in response to rapamycin (100nM) for: 15min,30min,90min,120min(2)	induced	-1.817	0.148634
479. Expression in diploid cells in response to rapamycin (100nM) for: 15min,30min,90min,120min(4)	repressed	-2.094	0.101204
480. Expression in haploid cells deprived to amino acids in response to rapamycin for: 15min,30min,60min,90min,120min(1)	induced	-1.511	0.120233
480. Expression in haploid cells deprived to amino acids in response to rapamycin for: 15min,30min,60min,90min,120min(3)	repressed	1.207	0.0973729
481. Expression in response to heat shock: 15,30,45,60,120 min(1)	induced	0.011	0.107752
481. Expression in response to heat shock: 15,30,45,60,120 min(2)	repressed	0.44	0.109365
481. Expression in response to heat shock: 15,30,45,60,120 min(3)	repressed	0.133	0.104176
481. Expression in response to heat shock: 15,30,45,60,120 min(4)	repressed	0.076	0.0972399
481. Expression in response to heat shock: 15,30,45,60,120 min(5)	repressed	0.816	0.111666
482. Expression in response to acid: 10,20,40,60,80,100 min(1)	induced	0.009	0.101585
482. Expression in response to acid: 10,20,40,60,80,100 min(2)	induced	-0.193	0.121485
482. Expression in response to acid: 10,20,40,60,80,100 min(3)	induced	0.192	0.100986
482. Expression in response to acid: 10,20,40,60,80,100 min(4)	bimodal	0.413	0.10255
482. Expression in response to acid: 10,20,40,60,80,100 min(5)	induced	0.015	0.101867
483. Expression in response to alkali: 10,20,40,60,80,100 min(1)	induced	0.716	0.113942
483. Expression in response to alkali: 10,20,40,60,80,100 min(3)	induced	-0.528	0.0983054
483. Expression in response to alkali: 10,20,40,60,80,100 min(5)	induced	0.862	0.111779
483. Expression in response to alkali: 10,20,40,60,80,100 min(6)	induced	1.298	0.134619
485. Expression in response to peroxide: 10,20,40,60,120 min(1)	induced	-1.21	0.127321
485. Expression in response to peroxide: 10,20,40,60,120 min(2)	induced	-1.71	0.130933
485. Expression in response to peroxide: 10,20,40,60,120 min(3)	induced	-1.386	0.124258
485. Expression in response to peroxide: 10,20,40,60,120 min(4)	bimodal	-0.848	0.120555
485. Expression in response to peroxide: 10,20,40,60,120 min(5)	induced	-0.075	0.105206
486. Expression in response to NaCl: 15 30 45 60 120 min(2)	induced	-0.602	0.107043
486. Expression in response to NaCl: 15 30 45 60 120 min(3)	induced	-0.328	0.102273
487. Expression in response to sorbitol: 15 30 45 90 120 min(1)	induced	-1.01	0.142365
487. Expression in response to sorbitol: 15 30 45 90 120 min(2)	induced	0.251	0.106911
487. Expression in response to sorbitol: 15 30 45 90 120 min(3)	induced	-0.308	0.0999149
488. Brown enviromental changes :Heat Shock 05 minutes hs-1(1)	induced	0.27	0.158928
489. Brown enviromental changes :Heat Shock 10 minutes hs-1(1)	induced	-0.57	0.132693
490. Brown enviromental changes :Heat Shock 15 minutes hs-1(1)	induced	0.33	0.154162
491. Brown enviromental changes :Heat Shock 20 minutes hs-1(1)	induced	0.03	0.148299
492. Brown enviromental changes :Heat Shock 30 minutes hs-1(1)	induced	-0.2	0.148454
493. Brown enviromental changes :Heat Shock 40 minutes hs-1(1)	induced	-0.34	0.13307
494. Brown enviromental changes :Heat Shock 60 minutes hs-1(1)	induced	-0.02	0.123424
495. Brown enviromental changes :Heat Shock 80 minutes hs-1(1)	induced	0.1	0.108816
496. Brown enviromental changes :Heat Shock 000 minutes hs-2(1)	repressed	-0.3	0.137069
497. Brown enviromental changes :Heat Shock 000 minutes hs-2(1)	repressed	-0.05	0.142983
498. Brown enviromental changes :Heat Shock 000 minutes hs-2(1)	repressed	-0.17	0.158231
500. Brown enviromental changes :Heat Shock 015 minutes hs-2(1)	induced	0.29	0.124073
501. Brown enviromental changes :Heat Shock 030inutes hs-2(1)	induced	-0.22	0.110259
502. Brown enviromental changes :Heat Shock 060 minutes hs-2(1)	repressed	-0.33	0.106073
504. Brown enviromental changes :37C to 25C shock - 30 min(1)	repressed	0.13	0.100934
506. Brown enviromental changes :37C to 25C shock - 60 min(1)	induced	-0.14	0.0968759
507. Brown enviromental changes :37C to 25C shock - 90 min(1)	bimodal	-0.07	0.0955225
508. Brown enviromental changes :heat shock 17 to 37, 20 minutes(1)	induced	0.13	0.148185
509. Brown enviromental changes :heat shock 21 to 37, 20 minutes(1)	induced	0.55	0.155621
510. Brown enviromental changes :heat shock 25 to 37, 20 minutes(1)	induced	0.44	0.156285
511. Brown enviromental changes :heat shock 29 to 37, 20 minutes(1)	induced	0.1	0.154402
512. Brown enviromental changes :heat shock 33 to 37, 20 minutes(1)	induced	-0.1	0.152469
514. Brown enviromental changes :29C to 33C - 15 minutes(1)	induced	0.26	0.129347
515. Brown enviromental changes :29C to 33C - 30 minutes(1)	repressed	0.36	0.114536
516. Brown enviromental changes :33C vs. 30C - 90 minutes(1)	induced	0.65	0.102614
517. Brown enviromental changes :29C +1M sorbitol to 33C + 1M sorbitol - 5 minutes(1)	induced	0.04	0.14935
518. Brown enviromental changes :29C +1M sorbitol to 33C + 1M sorbitol - 15 minutes(1)	induced	0.42	0.117123
519. Brown enviromental changes :29C +1M sorbitol to 33C + 1M sorbitol - 30 minutes(1)	repressed	0.14	0.118067
521. Brown enviromental changes :29C +1M sorbitol to 33C + *NO sorbitol - 15 minutes(1)	induced	0.31	0.117343
522. Brown enviromental changes :29C +1M sorbitol to 33C + *NO sorbitol - 30 minutes(1)	repressed	0.3	0.138507
524. Brown enviromental changes :constant 0.32 mM H2O2 (20 min) redo(1)	induced	0.29	0.118942
525. Brown enviromental changes :constant 0.32 mM H2O2 (30 min) redo(1)	induced	0.02	0.131045
527. Brown enviromental changes :constant 0.32 mM H2O2 (50 min) redo(1)	induced	0.07	0.138046
528. Brown enviromental changes :constant 0.32 mM H2O2 (60 min) redo(1)	induced	0.13	0.140748
529. Brown enviromental changes :constant 0.32 mM H2O2 (80 min) redo(1)	induced	0.67	0.148383
530. Brown enviromental changes :constant 0.32 mM H2O2 (100 min) redo(1)	induced	0.36	0.194412
531. Brown enviromental changes :constant 0.32 mM H2O2 (120 min) redo(1)	induced	0.45	0.149333
532. Brown enviromental changes :constant 0.32 mM H2O2 (160 min) redo(1)	induced	0.29	0.156574
535. Brown enviromental changes :1 mM Menadione (30 min) redo(1)	induced	0.01	0.127064
536. Brown enviromental changes :1mM Menadione (40 min) redo(1)	induced	-0.35	0.1324
537. Brown enviromental changes :1 mM Menadione (50 min)redo(1)	induced	-0.21	0.120325
538. Brown enviromental changes :1 mM Menadione (80 min) redo(1)	induced	-0.18	0.107015
539. Brown enviromental changes :1 mM Menadione (105 min) redo(1)	induced	0.14	0.124038
540. Brown enviromental changes :1 mM Menadione (120 min)redo(1)	induced	0.32	0.121332
547. Brown enviromental changes :2.5mM DTT 090 min dtt-1(1)	induced	0.2	0.0972185
548. Brown enviromental changes :2.5mM DTT 120 min dtt-1(1)	induced	0.41	0.112068
549. Brown enviromental changes :2.5mM DTT 180 min dtt-1(1)	induced	0.27	0.105847
551. Brown enviromental changes :dtt 015 min dtt-2(1)	repressed	-0.19	0.130478
552. Brown enviromental changes :dtt 030 min dtt-2(1)	repressed	-0.11	0.114416
555. Brown enviromental changes :dtt 240 min dtt-2(1)	induced	0.03	0.132334
556. Brown enviromental changes :dtt 480 min dtt-2(1)	induced	-0.28	0.115256
557. Brown enviromental changes :1.5 mM diamide (5 min)(1)	induced	0.06	0.178806
558. Brown enviromental changes :1.5 mM diamide (10 min)(1)	induced	-0.14	0.17132
559. Brown enviromental changes :1.5 mM diamide (20 min)(1)	induced	-0.25	0.169065
560. Brown enviromental changes :1.5 mM diamide (30 min)(1)	induced	-0.21	0.160959
561. Brown enviromental changes :1.5 mM diamide (40 min)(1)	induced	0.31	0.158966
562. Brown enviromental changes :1.5 mM diamide (50 min)(1)	induced	0.12	0.131944
563. Brown enviromental changes :1.5 mM diamide (60 min)(1)	induced	0.41	0.12429
564. Brown enviromental changes :1.5 mM diamide (90 min)(1)	induced	0.61	0.123381
565. Brown enviromental changes :1M sorbitol - 5 min(1)	induced	0.29	0.131717
566. Brown enviromental changes :1M sorbitol - 15 min(1)	induced	0.09	0.129275
567. Brown enviromental changes :1M sorbitol - 30 min(1)	induced	0.39	0.109609
568. Brown enviromental changes :1M sorbitol - 45 min (1)	induced	0.39	0.14244
573. Brown enviromental changes :Hypo-osmotic shock - 15 min(1)	repressed	0.24	0.126338
574. Brown enviromental changes :Hypo-osmotic shock - 30 min(1)	repressed	0.23	0.105912
575. Brown enviromental changes :Hypo-osmotic shock - 45 min(1)	repressed	0.16	0.128891
576. Brown enviromental changes :Hypo-osmotic shock - 60 min(1)	repressed	0.08	0.118185
578. Brown enviromental changes :aa starv 0.5 h(1)	induced	0.27	0.115103
579. Brown enviromental changes :aa starv 1 h(1)	induced	0.89	0.108986
581. Brown enviromental changes :aa starv 4 h(1)	induced	0.48	0.120224
582. Brown enviromental changes :aa starv 6 h(1)	induced	0.33	0.136795
584. Brown enviromental changes :Nitrogen Depletion 1 h(1)	induced	0.8	0.10199
585. Brown enviromental changes :Nitrogen Depletion 2 h(1)	bimodal	0.88	0.141499
586. Brown enviromental changes :Nitrogen Depletion 4 h(1)	repressed	0.84	0.145966
587. Brown enviromental changes :Nitrogen Depletion 8 h(1)	induced	1.16	0.123875
588. Brown enviromental changes :Nitrogen Depletion 12 h(1)	induced	0.97	0.135568
589. Brown enviromental changes :Nitrogen Depletion 1 d(1)	induced	0.02	0.12156
590. Brown enviromental changes :Nitrogen Depletion 2 d(1)	induced	-1.01	0.130935
591. Brown enviromental changes :Nitrogen Depletion 3 d(1)	induced	-0.65	0.120913
592. Brown enviromental changes :Nitrogen Depletion 5 d(1)	induced	-0.43	0.125108
603. Brown enviromental changes :YPD 6 h ypd-2(1)	induced	-0.64	0.156966
604. Brown enviromental changes :YPD 8 h ypd-2(1)	induced	0	0.191304
605. Brown enviromental changes :YPD 10 h ypd-2(1)	induced	-0.45	0.217295
606. Brown enviromental changes :YPD 12 h ypd-2(1)	induced	-0.08	0.187064
607. Brown enviromental changes :YPD 1 d ypd-2(1)	induced	-0.25	0.185938
608. Brown enviromental changes :YPD 2 d ypd-2(1)	induced	-0.48	0.168983
609. Brown enviromental changes :YPD 3 d ypd-2(1)	induced	-0.79	0.189638
610. Brown enviromental changes :YPD 5 d ypd-2(1)	induced	-0.55	0.179705
611. Brown enviromental changes :YPD stationary phase 2 h ypd-1(1)	induced	0.39	0.110488
612. Brown enviromental changes :YPD stationary phase 4 h ypd-1(1)	induced	0.27	0.113253
613. Brown enviromental changes :YPD stationary phase 8 h ypd-1(1)	induced	0.64	0.134657
614. Brown enviromental changes :YPD stationary phase 12 h ypd-1(1)	induced	0.68	0.206339
615. Brown enviromental changes :YPD stationary phase 1 d ypd-1(1)	induced	0.41	0.208901
616. Brown enviromental changes :YPD stationary phase 2 d ypd-1(1)	induced	0.21	0.170856
617. Brown enviromental changes :YPD stationary phase 3 d ypd-1(1)	induced	-0.09	0.189444
618. Brown enviromental changes :YPD stationary phase 5 d ypd-1(1)	induced	0.33	0.188893
619. Brown enviromental changes :YPD stationary phase 7 d ypd-1(1)	induced	0.36	0.188943
620. Brown enviromental changes :YPD stationary phase 13 d ypd-1(1)	induced	-0.51	0.174931
621. Brown enviromental changes :YPD stationary phase 22 d ypd-1(1)	induced	-0.68	0.176368
622. Brown enviromental changes :YPD stationary phase 28 d ypd-1(1)	induced	-0.76	0.176674
623. Brown enviromental changes :DBY7286 37degree heat - 20 min(1)	induced	0.27	0.118321
626. Brown enviromental changes :DBYyap1- 37degree heat - 20 min (redo)(1)	induced	-0.05	0.117171
627. Brown enviromental changes :DBYyap1 + 37degree heat (repeat)(1)	bimodal	0.56	0.133899
628. Brown enviromental changes :DBY7286 + 0.3 mM H2O2 (20 min)(1)	induced	-0.45	0.113608
631. Brown enviromental changes :DBYyap1- + 0.3 mM H2O2 (20 min)(1)	induced	-0.04	0.118706
632. Brown enviromental changes :DBYyap1 + 0.32 mM H2O2 (20 min)(1)	induced	-0.11	0.114914
633. Brown enviromental changes :MSN2 overexpression (repeat)(1)	induced	-0.06	0.111119
634. Brown enviromental changes :MSN4 overexpression(1)	induced	-0.11	0.119185
635. Brown enviromental changes :YAP1 overexpression(1)	induced	0.33	0.10284
636. Brown enviromental changes :ethanol car-1(1)	induced	0.39	0.169582
637. Brown enviromental changes :galactose car-1(1)	induced	0.55	0.0992574
638. Brown enviromental changes :glucose car-1(1)	repressed	0.98	0.160793
639. Brown enviromental changes :mannose car-1(1)	repressed	0.57	0.144099
640. Brown enviromental changes :raffinose car-1(1)	repressed	0.25	0.108296
641. Brown enviromental changes :sucrose car-1(1)	repressed	0.78	0.140684
642. Brown enviromental changes :YP ethanol vs reference pool car-2(1)	induced	0.37	0.172055
643. Brown enviromental changes :YP fructose vs reference pool car-2(1)	repressed	0.1	0.18498
644. Brown enviromental changes :YP galactose vs reference pool car-2(1)	induced	-0.2	0.0990399
645. Brown enviromental changes :YP glucose vs reference pool car-2(1)	repressed	0.22	0.186298
646. Brown enviromental changes :YP mannose vs reference pool car-2(1)	repressed	0.28	0.146717
647. Brown enviromental changes :YP raffinose vs reference pool car-2(1)	induced	0.03	0.11262
648. Brown enviromental changes :YP sucrose vs reference pool car-2(1)	repressed	-0.3	0.158279
649. Brown enviromental changes :17 deg growth ct-1(1)	repressed	-0.08	0.0994837
650. Brown enviromental changes :21 deg growth ct-1(1)	repressed	-0.05	0.129388
651. Brown enviromental changes :25 deg growth ct-1(1)	repressed	-0.04	0.132246
653. Brown enviromental changes :37 deg growth ct-1(1)	induced	-0.5	0.103146
654. Brown enviromental changes :steady state 15 dec C ct-2(1)	induced	0.01	0.10056
661. Brown enviromental changes :steady state 36 dec C ct-2(1)	induced	-0.05	0.134133
668. Expression in Rho0 containing rtg2 deletion vs Rho0(1)	induced	0	0.111639
676. Expression in gcr1 mutant YPGL versus GCR1 YPGL(1)	induced	-1.778	0.112518
677. Expression in gcr1 mutant YPGL+glucose versus GCR1 YPGL+glucose(1)	induced	0.084	0.1851
678. Expression in gcr1 mutant YPGL+glucose versus gcr1 mutant YPGL(1)	bimodal	1.915	0.19342
679. Expression in GCR1 YPGL+glucose versus GCR1 YPGL(1)	bimodal	0.164	0.197345
680. Expression in GCR1 YPD versus GCR1 YPGL(1)	bimodal	-0.287	0.148188
681. Expression in response to 0.4M NaCl for 10 min in wild type(1)	induced	1.322	0.0993502
682. Expression in response to 0.4M NaCl for 10 min in hog1 mutant(1)	induced	1.07	0.103976
(Rich Media 2% Glucose YPD-185769) wt 5mM aF, 30 min.	induced	0.01	0.0958012
(Rich Media 2% Glucose YPD-185009) kss1 5mM aF, 30 min.	induced	0.47	0.097561
Addition of 1M NaCl (10)	induced	0.17	0.107809
Addition of 1M NaCl (30)	induced	1.72	0.106443
Addition of 1M NaCl (90)	induced	-1.32	0.189613
Addition of .5M NaCl in gpd1gpd2 deletion mutant (60)	induced	2.728	0.167166
DES459 (mec1-) + 0.02% MMS - 5 min	repressed	0.15	0.102461
DES459 (mec1-) + 0.02% MMS - 15 min	repressed	-0.1	0.137294
DES459 (mec1-) + 0.02% MMS - 30 min	repressed	0.17	0.112179
DES459 (mec1-) + 0.02% MMS - 45 min	repressed	0.07	0.178469
DES459 (mec1-) + 0.02% MMS - 60 min	repressed	0.09	0.206439
DES459 (mec1-) + 0.02% MMS - 90 min	repressed	-0.07	0.203631
DES459 (mec1-) + 0.02% MMS - 120 min	repressed	0	0.144829
dun1- + 0.02% MMs - 30 min	repressed	0.05	0.138046
dun1- + 0.02% MMS - 90 min	repressed	0.09	0.148142
dun1- + 0.02% MMS - 120 min	repressed	0.26	0.164506
wt_plus_gamma_5_min	induced	0.56	0.152019
wt_plus_gamma_10_min	induced	0.75	0.163127
wt_plus_gamma_20_min	induced	0.29	0.127421
wt_plus_gamma_30_min	induced	0.07	0.11262
wt_plus_gamma_60_min	repressed	1.47	0.101841
wt_plus_gamma_90_min	induced	0.06	0.0989876
DES460 (wt) - mock irradiation - 5 min	induced	0.24	0.131883
DES460 (wt) - mock irradiation - 30 min	induced	0.43	0.10218
mec1_plus_gamma_5_min	induced	0.49	0.117084
mec1_plus_gamma_10_min	induced	0.44	0.121259
mec1_plus_gamma_20_min	repressed	0.31	0.113684
mec1_plus_gamma_30_min	bimodal	0.58	0.123543
mec1_plus_gamma_45_min	repressed	0.2	0.144789
mec1_plus_gamma_60_min	repressed	0.45	0.144865
mec1_plus_gamma_90_min	repressed	-0.09	0.124071
mec1_plus_gamma_120_min	repressed	-0.07	0.098667
DES459 (mec1) + heat 20 min	induced	0.36	0.127303
MHY1 (dun1) + heat 20 min	induced	-0.14	0.10718
DES460 + 0.02% MMS - 5 min	induced	-0.45	0.131729
wt-gal	induced	-0.286	0.116044
wt+gal	repressed	0.209	0.103489
gal1+gal	bimodal	0.1	0.129836
gal2+gal	induced	-0.116	0.0965698
gal3+gal	bimodal	0.196	0.207565
gal4+gal	induced	-0.365	0.145716
gal6+gal	induced	0.08	0.0988453
gal7+gal	induced	0.176	0.195942
gal10+gal	induced	0.036	0.189412
gal1-gal	induced	-0.007	0.112912
gal2-gal	induced	-0.186	0.184481
gal3-gal	induced	0.133	0.158645
gal4-gal	induced	-0.136	0.204784
gal5-gal	induced	-0.16	0.142939
gal6-gal	induced	-0.033	0.135625
gal7-gal	bimodal	0.166	0.138103
gal10-gal	induced	0.246	0.194772
gal80-gal	repressed	-0.226	0.113192
gal1gal10+gal	induced	0.03	0.207225
gal2gal80-gal	repressed	0.601	0.131331
gal4gal80-gal	repressed	0.239	0.102559
BY4741 GAL t=60min vs. t=0 (YT00259)	induced	-0.0332193	0.110698
BY4741 GAL t=90min vs. t=0 (YT00262)	repressed	0.0332193	0.110716
sfp1D GLU vs. BY4741 GLU (YT00238)	repressed	2.22569	0.106904
sfp1::GALSFP1 t=0 RAFF vs. BY4741 t=0 RAF (YT00293)	repressed	1.32877	0.105236
sfp1::GALSFP1 t=10min GAL vs. t=0 RAFF (YT00270)	induced	-0.265754	0.169871
sfp1::GALSFP1 t=20min GAL vs. t=0 RAFF (YT00234)	repressed	-0.697605	0.102434
sfp1::GALSFP1 t=40min GAL vs. t=0 RAFF (YT00268)	repressed	-1.16267	0.148189
sfp1::GALSFP1 t=60min GAL vs. t=0 RAFF (YT00267)	repressed	-1.42843	0.144302
YAL038W	induced	0.619672	0.125482
YBL020W	induced	0.210148	0.157531
YBL040C	induced	0.360396	0.116144
YBL084C	induced	0.0481048	0.115042
YBR002C	induced	1.01302	0.111718
YBR088C	induced	0.134757	0.140616
YBR142W	induced	0.521609	0.108783
YBR143C	induced	-0.121104	0.113538
YBR192W	induced	0.534465	0.0998841
YBR196C	induced	-0.419194	0.099038
YBR243C	induced	0.482311	0.104603
YCR042C	induced	0.169518	0.107796
YDL031W	induced	0.192758	0.112032
YDL047W	induced	-0.123257	0.153631
YDL055C	induced	-0.670398	0.1483
YDL132W	induced	0.126555	0.131873
YDR047W	induced	0.733747	0.113752
YDR062W	induced	0.235229	0.104798
YDR141C	induced	0.572036	0.142297
YDR373W	induced	-0.0575358	0.0985555
YDR489W	induced	-0.389529	0.120421
YER172C	induced	-0.351227	0.0974831
YFL005W	induced	0.869747	0.11572
YFL024C	induced	1.2913	0.133489
YGL116W	induced	-0.126878	0.120414
YGR048W	induced	-0.077567	0.110244
YGR060W	induced	0.741355	0.1081
YGR175C	induced	0.721622	0.128664
YHR118C	induced	0.266336	0.106313
YHR188C	induced	0.0148802	0.104166
YIR022W	induced	-0.131233	0.110516
YJL011C	induced	0.263007	0.105072
YJL081C	induced	0.177119	0.130161
YJL091C	induced	0.112424	0.133396
YJL194W	induced	0.240657	0.133591
YKL052C	induced	-0.122772	0.104451
YKR079C	induced	0.427864	0.136861
YKR086W	induced	-0.142268	0.128626
YLL003W	induced	0.163828	0.111503
YLR060W	repressed	0.598545	0.0986442
YLR076C	induced	-0.18549	0.129123
YLR086W	induced	0.204554	0.125619
YLR101C	induced	0.302086	0.119075
YLR163C	induced	0.846261	0.131952
YLR196W	induced	0.893266	0.0989251
YLR291C	induced	1.30741	0.120439
YLR359W	induced	0.246002	0.11858
YLR378C	induced	0.78341	0.114026
YLR424W	induced	0.168026	0.112811
YLR440C	induced	0.920108	0.119496
YLR457C	induced	0.929309	0.10085
YLR459W	induced	0.438428	0.149396
YML031W	induced	-0.167399	0.105242
YML046W	induced	0.377105	0.10899
YML130C	induced	0.779324	0.102036
YMR001C	induced	0.866459	0.117474
YMR043W	induced	-0.414842	0.100344
YMR079W	induced	1.29575	0.145838
YMR200W	induced	0.337242	0.110421
YNL131W	induced	0.696509	0.0972637
YNL150W	induced	0.137468	0.0991379
YNL158W	induced	0.414942	0.13025
YNL182C	induced	1.22413	0.118482
YNL272C	induced	0.189792	0.127557
YNL310C	bimodal	0.733116	0.101441
YNR035C	induced	-0.478291	0.148151
YNR043W	induced	1.26004	0.124091
YNR053C	induced	1.54127	0.115151
YOR204W	induced	0.763944	0.10789
YOR232W	induced	-0.189004	0.127722
YOR236W	induced	-0.0301987	0.111395
YOR261C	induced	-0.472245	0.10523
YOR335C	induced	0.39614	0.132701
YPL010W	induced	-0.0276454	0.131979
YPL063W	induced	0.258868	0.152433
YPL076W	induced	0.43876	0.102843
YPL093W	induced	0.305235	0.107665
YPL231W	induced	0.426004	0.109397
YPL243W	induced	0.10299	0.122593
YPR105C	induced	-0.324702	0.106021
YPR169W	induced	0.500681	0.130162
YPR178W	induced	0.132844	0.11532
YPR180W	induced	0.124682	0.116319
YBR029C	induced	0.645218	0.143852
YDR412W	induced	0.747002	0.0987986
YFR037C	induced	0.154792	0.136943
YGL073W	induced	0.164602	0.139324
YGL122C	induced	0.04564	0.118555
YGR198W	induced	0.179955	0.161826
YHR205W	induced	0.531708	0.108011
YJL097W	induced	0.254516	0.164737
YKL033W	induced	-0.109099	0.100764
YKL082C	induced	0.344883	0.104115
YLR008C	induced	1.31861	0.0958278
YLR106C	induced	0.614158	0.114823
YLR229C	induced	-0.442115	0.129769
YMR235C	induced	-0.512075	0.107386
YNL149C	induced	0.10381	0.0976809
YNL245C	induced	-0.132512	0.10078
YNL258C	induced	0.388566	0.116496
YOR077W	induced	-0.240773	0.121858
YPL075W	induced	-0.21744	0.121619
ADR1OE+	induced	0.268153	0.125095
ECM22OE+	induced	0.255984	0.130122
GAT4OE+	bimodal	0.169349	0.172281
GIS1OE+	induced	-0.0183188	0.123191
GZF3OE+	induced	-0.202883	0.10344
HAC1OE+	repressed	0.117623	0.115183
HMS1OE+	induced	0.110932	0.0976227
MGA1OE+	induced	0.11454	0.144672
MIG1OE+	induced	0.482502	0.105356
MOT3OE+	induced	-0.894853	0.127001
MSN2OE+	induced	-0.193763	0.101775
PHO4OE+	bimodal	-0.143303	0.0997041
RFX1OE+	induced	-0.449188	0.160784
RME1OE+	bimodal	-0.933095	0.120686
ROX1OE+	induced	-0.831063	0.160256
SFP1OE+	repressed	-0.178419	0.11927
SKN7OE+	induced	0.056325	0.149288
SOK2OE+	bimodal	0.0769392	0.146123
SPS18OE+	induced	0.102976	0.109229
STP2OE+	induced	-0.103996	0.110501
SUT1OE+	repressed	0.601608	0.201691
SWI4OE+	induced	-0.277715	0.121445
TOS8OE+	induced	0.666052	0.146388
UPC2OE+	induced	-0.146808	0.159133
XBP1OE+	induced	-0.440994	0.147704
YHP1OE+	induced	NaN	0.133597
YOX1OE+	induced	-0.215932	0.16044
WT/cst6+	induced	0.19181	0.111113
WT/hac1+	repressed	-0.145937	0.0961399
WT/rgm1+	repressed	-0.00512075	0.105988
WT/rox1+	induced	NaN	0.104403
WT/sok2+	induced	-0.249846	0.117763
WT/zap1+	repressed	-0.208185	0.102048
ykl062w deletion Iyer 2007	repressed	-0.71723	0.0997125
yer051w deletion Iyer 2007	induced	-1.59237	0.0996446
ykl032c deletion Iyer 2007	induced	-3.27573	0.138776
yjl176c deletion Iyer 2007	induced	-1.20997	0.117847
yjr060w deletion Iyer 2007	induced	-0.313708	0.112476
ypr008w deletion Iyer 2007	induced	-2.15243	0.111012
yor028c deletion Iyer 2007	repressed	-0.841741	0.0976836
yer109c deletion Iyer 2007	induced	-2.03873	0.128855
yir033w deletion Iyer 2007	bimodal	-0.600514	0.13278
ypl042c deletion Iyer 2007	repressed	-0.107389	0.112458
ypl177c deletion Iyer 2007	repressed	-1.0033	0.0995619
ymr070w deletion Iyer 2007	repressed	-0.0367561	0.121778
ydr169c deletion Iyer 2007	repressed	-0.0932196	0.107623
yml102w deletion Iyer 2007	repressed	0.96638	0.0994939
yol116w deletion Iyer 2007	repressed	-0.992851	0.11928
ypl248c deletion Iyer 2007	repressed	-0.0215336	0.0971728
ygr056w deletion Iyer 2007	induced	-1.27722	0.119847
ymr042w deletion Iyer 2007	induced	-2.12066	0.124689
ymr182c deletion Iyer 2007	induced	-1.50536	0.142997
ydr173c deletion Iyer 2007	repressed	-0.456657	0.106911
ykr099w deletion Iyer 2007	induced	1.89673	0.0972079
yor113w deletion Iyer 2007	repressed	-0.251284	0.121519
ypr196w deletion Iyer 2007	induced	-0.681356	0.127617
yml081w deletion Iyer 2007	induced	-0.0483817	0.143649
ycr081w deletion Iyer 2007	induced	-0.373398	0.105099
ybl066c deletion Iyer 2007	induced	-1.51133	0.106837
ydr443c deletion Iyer 2007	induced	-1.34504	0.131185
yer184c deletion Iyer 2007	induced	-2.3196	0.136517
yer161c deletion Iyer 2007	induced	-1.39745	0.137624
yfl044c deletion Iyer 2007	induced	-1.96958	0.109843
ydr191w deletion Iyer 2007	repressed	-0.146787	0.124908
yfr034c deletion Iyer 2007	repressed	-0.421214	0.119142
ypr022c deletion Iyer 2007	induced	-1.66805	0.112886
ydr049w deletion Iyer 2007	induced	-1.64914	0.107619
ylr039c deletion Iyer 2007	induced	-0.875339	0.114783
ydr277c deletion Iyer 2007	induced	-1.44752	0.110985
ypr054w deletion Iyer 2007	induced	-1.43456	0.098571
yor298c-a deletion Iyer 2007	induced	-1.63516	0.122999
ynl199c deletion Iyer 2007	induced	-0.231942	0.135125
ylr418c deletion Iyer 2007	repressed	-1.3121	0.115754
ygl237c deletion Iyer 2007	induced	-1.78939	0.106221
ygr044c deletion Iyer 2007	repressed	0.140012	0.0996262
ygr089w deletion Iyer 2007	induced	-2.74472	0.105672
ygr104c deletion Iyer 2007	repressed	0.0825702	0.132278
yfl052w deletion Iyer 2007	induced	-1.57631	0.131114
yol004w deletion Iyer 2007	induced	-1.02004	0.114604
ynl204c deletion Iyer 2007	repressed	-1.11665	0.114387
ypl038w deletion Iyer 2007	repressed	-1.02625	0.100044
ydr176w deletion Iyer 2007	repressed	-0.594683	0.116289
yjl127c deletion Iyer 2007	bimodal	2.86559	0.131447
yor304w deletion Iyer 2007	repressed	-1.67629	0.106116
ycr084c deletion Iyer 2007	induced	-1.24873	0.166812
ybr195c deletion Iyer 2007	induced	0.661693	0.0997699
ycr106w deletion Iyer 2007	induced	-0.912138	0.113153
ydl042c deletion Iyer 2007	induced	-4.66681	0.132012
ydr310c deletion Iyer 2007	repressed	-0.6389	0.116388
ynl021w deletion Iyer 2007	induced	-2.11881	0.141966
ybl008w deletion Iyer 2007	induced	-0.101416	0.0966653
ydr207c deletion Iyer 2007	induced	-2.62668	0.0965358
ydr451c deletion Iyer 2007	induced	-2.63279	0.117934
yol148c deletion Iyer 2007	repressed	-1.17545	0.129176
ygl254w deletion Iyer 2007	induced	-1.12243	0.0985435
ypr065w deletion Iyer 2007	repressed	-0.551525	0.108498
ygl166w deletion Iyer 2007	induced	-1.58125	0.131972
ylr013w deletion Iyer 2007	induced	-1.99348	0.10933
ybr103w deletion Iyer 2007	induced	-1.24063	0.119397
ydl048c deletion Iyer 2007	induced	-2.55103	0.113417
ylr278c deletion Iyer 2007	induced	-0.812033	0.0989533
ydr266c deletion Iyer 2007	induced	-0.311453	0.120792
yjr140c deletion Iyer 2007	induced	0.347293	0.0980449
yer111c deletion Iyer 2007	induced	-1.07924	0.137992
ynr063w deletion Iyer 2007	repressed	-1.51623	0.116175
yer088c deletion Iyer 2007	induced	-1.41463	0.101344
ykl072w deletion Iyer 2007	repressed	-0.175301	0.130236
yml027w deletion Iyer 2007	induced	-2.13283	0.117639
ygl181w deletion Iyer 2007	induced	-3.06661	0.10465
ygr040w deletion Iyer 2007	induced	-3.00392	0.111221
ypl254w deletion Iyer 2007	repressed	-4.52026	0.172574
ylr266c deletion Iyer 2007	repressed	0.167277	0.112841
ypl075w deletion Iyer 2007	repressed	-0.20671	0.101031
ynl216w deletion Iyer 2007	repressed	0.27482	0.143207
ygl073w deletion Iyer 2007	repressed	-0.09602	0.118149
ymr043w deletion Iyer 2007Gene	induced	-0.81311	0.0986714
FHL1&IFH1 deletion WarnerGene	induced	0.29	0.142527
rsc3-2 mutation Cairns	repressed	0.164533	0.122692
BY4742 stb3D 10 min after glucose addition	induced	-0.21	0.129835
WT_Null[CA]	induced	-0.0231076	0.12144
WT_Toa2-N2-1	induced	-0.232011	0.101673
WT_K145EV161EF182V	induced	-0.0824798	0.100085
WT_V161E	repressed	-0.43622	0.168464
WT_V161R	repressed	-0.230337	0.120225
WT_V161RF182V	repressed	0.0410939	0.114067
DTAND_K145EV161E	induced	-0.207822	0.116845
DTAND_V161EF182V	repressed	-0.609695	0.118136
DTAND_V161E	repressed	-0.489459	0.127599
spt3D_F182V	repressed	-0.392138	0.143891
spt3D_Null	repressed	-0.926467	0.151216
DTDS_K145EV161RF182V	repressed	-0.105611	0.129434
spt3D_K145EF182V	repressed	-0.0102298	0.106189
spt3D_K145EV161R	repressed	-0.503973	0.11363
DTDS_V161R	repressed	-0.621241	0.120201
DTDS_V161EF182V	repressed	-0.339649	0.121861
DTDS_K145EV161EF182V	repressed	-0.288428	0.138393
spt3D_V161R	repressed	-0.597243	0.131008
spt3D_V161EF182V	repressed	-0.607034	0.127248
spt3D_K145EV161EF182V	repressed	-0.525632	0.128099
spt3D_WT	repressed	-0.842754	0.159532
spt3D_V161E	repressed	-0.731098	0.131819
DTDS_WT	repressed	-0.831194	0.119988
DTDS_Null	repressed	-1.00009	0.126216
DTDS_V161E	repressed	-0.618256	0.116749
DTDS_K145EV161E	repressed	-0.644797	0.104181
DTDS_K145E	repressed	-0.411725	0.122541
DTDS_K145EF182V	repressed	-0.313277	0.106399
DTDS_F182V	repressed	-0.156893	0.117317
spt3D_K145EV161E	repressed	-0.547763	0.114972
spt3D_K145E	repressed	-0.346563	0.106137
spt3D_K145EV161RF182V	repressed	-0.429539	0.126021
spt3D_V161RF182V	repressed	-0.216292	0.102602
DTDS_V161RF182V	repressed	0.810411	0.114397
DTDS_K145EV161R	induced	0.321131	0.103243
DTAND_Toa2-WT	repressed	-0.206795	0.109249
DTAND_Toa2-N2-1	repressed	-0.128613	0.119301
DTAND_WT	repressed	-0.340338	0.105411
DTAND_Null	induced	-0.175556	0.104861
WT_K145E	repressed	NaN	0.10753
DTAND_K145EV161R	induced	0.398456	0.0989921
WT_K145EF182V	induced	0.359271	0.10964
WT_F182V	induced	0.822321	0.143076
PDR1 constitutively active (cI-VP16)	induced	NaN	0.122633
PDR3 constitutively active (cI-VP16)	bimodal	NaN	0.189157
YRR1 constitutively active (cI-VP16)	induced	NaN	0.222196
YOR172W (YRM1) constitutively active (cI-VP16)	bimodal	NaN	0.247101
YLR266C constitutively active (cI-VP16)	induced	NaN	0.298425
ylr266c deletion	induced	NaN	0.0984934
YKL222C constitutively active (cI-VP16)	induced	NaN	0.262229
PUT3 constitutively active (cI-VP16)	induced	NaN	0.137193
LEU3 constitutively active (cI-VP16)	induced	NaN	0.170437
Yrm1 overexpressed 6h	induced	0.213676	0.190059
Yrm1 overexpressed 8h	induced	0.0882053	0.182847
Yrm1 overexpressed 10h	induced	-0.04593	0.179233
Yrm1 overexpressed 12h	induced	-0.0333109	0.272079
Yrm1 overexpressed 14h	induced	NaN	0.251572
Yrm1 overexpressed 10h in Yrr1 deletion	bimodal	0.205852	0.213497

## Sheet: Hmlalpha2
Hmlalpha2
Significant Conditions:	ind/rep	TFexpr	area
7. Expression during the cell Cycle (cdc28)(9)	repressed	-0.39	0.10709
30. Young: Expression in med6 mutant(1)	repressed	-0.062	0.100024
82. Expression in response to alpha-factor in fus3 deletion mutant cells(1)	induced	0.037	0.0996869
149. Rosetta 2000: Expression in dig1, dig2 (haploid) deletion mutant (1)	induced	0.073	0.104333
241. Rosetta 2000: Expression in rpd3 (haploid) deletion mutant (1)	repressed	-0.558	0.111115
356. Rosetta 2000: Expression in ymr030w deletion mutant (1)	repressed	-0.066	0.0991884
399. Rosetta 2000: Expression in response to FR901,228(1)	repressed	-0.03	0.126527
Expression during the cell cycle in fkh1 fkh2 mutant (alpha factor arrest and release): 0,5,30,45,60,75,90,105,120,135,150,165,210(2)	repressed	0.42	0.0957742
Meiosis in W303 a alpha cells: 2h,4h,6h,8h,10h,12h(4)	induced	-0.325	0.0976591
Meiosis in W303 a alpha cells: 2h,4h,6h,8h,10h,12h(6)	induced	-0.243	0.104238
480. Expression in haploid cells deprived to amino acids in response to rapamycin for: 15min,30min,60min,90min,120min(3)	repressed	4.738	0.107521
480. Expression in haploid cells deprived to amino acids in response to rapamycin for: 15min,30min,60min,90min,120min(5)	repressed	1.276	0.113848
521. Brown enviromental changes :29C +1M sorbitol to 33C + *NO sorbitol - 15 minutes(1)	repressed	0	0.0964654
566. Brown enviromental changes :1M sorbitol - 15 min(1)	induced	0.64	0.0989658
568. Brown enviromental changes :1M sorbitol - 45 min (1)	induced	0.36	0.0976937
579. Brown enviromental changes :aa starv 1 h(1)	repressed	0.15	0.106123
605. Brown enviromental changes :YPD 10 h ypd-2(1)	induced	1.14	0.10341
607. Brown enviromental changes :YPD 1 d ypd-2(1)	repressed	1.21	0.0997242
610. Brown enviromental changes :YPD 5 d ypd-2(1)	induced	1.23	0.0961191
616. Brown enviromental changes :YPD stationary phase 2 d ypd-1(1)	induced	1.02	0.0981225
617. Brown enviromental changes :YPD stationary phase 3 d ypd-1(1)	repressed	1.12	0.101771
620. Brown enviromental changes :YPD stationary phase 13 d ypd-1(1)	repressed	0.19	0.105242
621. Brown enviromental changes :YPD stationary phase 22 d ypd-1(1)	repressed	0.66	0.0971467
622. Brown enviromental changes :YPD stationary phase 28 d ypd-1(1)	repressed	0.64	0.103029
627. Brown enviromental changes :DBYyap1 + 37degree heat (repeat)(1)	repressed	-0.22	0.102859
652. Brown enviromental changes :29 deg growth ct-1(1)	induced	0.51	0.100106
669. Expression in Rho0 containing rtg3 deletion vs Rho0(1)	induced	0	0.100258
Addition of 1M NaCl (90)	repressed	0.73	0.0995128
gal80-gal	repressed	1.485	0.105876
YKL052C	induced	0.77587	0.103346
YML046W	repressed	0.229419	0.0990022
YDR527W	repressed	0.208006	0.0958246
GAT3OE+	induced	-0.205046	0.104466
HMS1OE+	induced	0.687734	0.134632
ykr099w deletion Iyer 2007	induced	-0.114724	0.0964152
ymr019w deletion Iyer 2007	induced	-1.06387	0.113806
ybl008w deletion Iyer 2007	induced	-0.394326	0.104836
ygl073w deletion Iyer 2007	repressed	1.55659	0.102449
YOR172W (YRM1) constitutively active (cI-VP16)	repressed	-0.330973	0.103205
PUT3 constitutively active (cI-VP16)	repressed	-1.46993	0.115137

## Sheet: Mot3
Mot3
Significant Conditions:	ind/rep	TFexpr	area
2. Cell Cycle: Expression in response to Cln3p (set 2)(1)	repressed	0.25	0.117158
4. Cell Cycle: Expression in response to Clb2p (set 2, 30 min)(1)	induced	-0.81	0.0987969
5. Expression during the cell cycle (alpha factor arrest and release)(6)	repressed	-0.24	0.110952
6. Expression during the cell cycle (cdc15 arrest and release)(23)	repressed	-0.33	0.115033
8. Expression during the cell cycle (cell size selection and release)(2)	induced	-0.4	0.106867
9. Sporulation: time course: t0,t0.5,t2,t5,t7,t9,t11.5(4)	repressed	-0.911	0.106366
9. Sporulation: time course: t0,t0.5,t2,t5,t7,t9,t11.5(6)	repressed	-0.595	0.0989038
12. Expression in tup1-deleted cells(1)	induced	-0.12	0.236198
18. parental strain versus evolved strain 3(1)	repressed	-0.3	0.119695
32. Young: Expression in swi2 mutant(1)	repressed	0.241	0.140866
33. Young: Expression in taf145 mutant(1)	induced	0	0.100361
Young: Expression during histone H4 depletion: 0h,0.5h,1h,1.5h,2h,4h,6h(4)	induced	-1	0.120426
Young: Expression during histone H4 depletion: 0h,0.5h,1h,1.5h,2h,4h,6h(6)	induced	0	0.13489
Young: Expression during histone H4 depletion: 0h,0.5h,1h,1.5h,2h,4h,6h(7)	induced	-0.868	0.133842
44. Expression in snf2 mutant cells in YPD(1)	repressed	0.678	0.106032
45. Expression in snf2 mutant cells in minimal medium(1)	repressed	0.415	0.124707
46. Expression in swi1 mutant cells in YPD(1)	repressed	-0.01	0.111286
47. Expression in swi1 mutant cells in minimal medium(1)	repressed	0.371	0.128891
48. Expression in response to 0.15,0.5,1.5,5,15.8,50,158,500 nM alpha-factor(1)	induced	-0.1	0.102629
48. Expression in response to 0.15,0.5,1.5,5,15.8,50,158,500 nM alpha-factor(2)	induced	-0.004	0.100078
48. Expression in response to 0.15,0.5,1.5,5,15.8,50,158,500 nM alpha-factor(3)	induced	-0.103	0.106536
49. Expression in response to 50 nM alpha-factor: 0,15,30,45,60,90,120 min(5)	induced	-0.034	0.101723
54. Expression in response to overproduction of Ste5p(1)	repressed	-0.101	0.104588
56. Expression in response to overproduction of Ste12p(1)	repressed	0.293	0.0954592
59. Expression in sst2 deletion mutant cells(1)	induced	-0.111	0.108991
64. Expression in fus3 kss1 double deletion mutant cells(1)	repressed	0.015	0.108469
67. Expression in ste7 deletion mutant cells(1)	repressed	0.047	0.102243
68. Expression in ste11 deletion mutant cells(1)	induced	0.04	0.0966651
73. Expression in response to overproduction of activated Pkc1p(1)	repressed	0.207	0.117371
76. Expression in tec1 deletion mutant cells treated with alpha-factor compared to wild-type cells treated with alpha-factor: 30,120 min(1)	repressed	0.025	0.0990246
76. Expression in tec1 deletion mutant cells treated with alpha-factor compared to wild-type cells treated with alpha-factor: 30,120 min(2)	induced	0.001	0.110761
79. Expression in fus3 deletion mutant cells(1)	induced	-0.005	0.102878
80. Expression in fus3 tec1 double deletion mutant cells(1)	repressed	0.026	0.0975145
83. Expression in response to alpha-factor in fus3 tec1 double deletion mutant cells(1)	repressed	-0.038	0.101179
92. Expression in cna1 cna2 double mutant cells(1)	repressed	-0.188	0.123917
94. Expression in response to 1ug/mL FK506(1)	induced	-0.017	0.105364
112. Rosetta 2000: Expression in afg3 (haploid) deletion mutant (1)	induced	-0.269	0.117626
135. Rosetta 2000: Expression in ckb2 deletion mutant (1)	repressed	0.136	0.106143
143. Rosetta 2000: Expression in cup5 deletion mutant (1)	induced	-0.11	0.0978425
148. Rosetta 2000: Expression in dig1, dig2 deletion mutant (1)	induced	-0.326	0.113608
149. Rosetta 2000: Expression in dig1, dig2 (haploid) deletion mutant (1)	induced	-0.316	0.120459
173. Rosetta 2000: Expression in fus3 (haploid) deletion mutant (1)	induced	-0.017	0.102878
174. Rosetta 2000: Expression in fus3, kss1 (haploid) deletion mutant (1)	repressed	0.05	0.108469
179. Rosetta 2000: Expression in gln3 deletion mutant (1)	induced	-0.116	0.106895
183. Rosetta 2000: Expression in hda1 deletion mutant (1)	induced	-0.269	0.114848
188. Rosetta 2000: Expression in hmg1(haploid) deletion mutant (1)	induced	-0.023	0.104701
196. Rosetta 2000: Expression in isw1, isw2 deletion mutant (1)	induced	-0.03	0.110574
199. Rosetta 2000: Expression in kim4 deletion mutant (1)	induced	-0.728	0.108828
200. Rosetta 2000: Expression in kin3 deletion mutant (1)	induced	-0.09	0.109323
225. Rosetta 2000: Expression in pfd2 (**14) deletion mutant (1)	induced	-0.106	0.105939
240. Rosetta 2000: Expression in rnr1 (haploid **9) deletion mutant (1)	induced	0.057	0.106751
241. Rosetta 2000: Expression in rpd3 (haploid) deletion mutant (1)	repressed	0.502	0.139332
250. Rosetta 2000: Expression in rps27b (**11) deletion mutant (1)	repressed	0.103	0.106092
271. Rosetta 2000: Expression in ssn6 (haploid) deletion mutant (1)	induced	0.355	0.187283
272. Rosetta 2000: Expression in sst2 (haploid) deletion mutant (1)	induced	-0.369	0.108991
274. Rosetta 2000: Expression in ste11 (haploid) deletion mutant (1)	induced	0.133	0.0966651
283. Rosetta 2000: Expression in swi4 deletion mutant (1)	induced	-0.173	0.098208
284. Rosetta 2000: Expression in swi5 deletion mutant (1)	repressed	-0.093	0.0984002
285. Rosetta 2000: Expression in swi6 (haploid) deletion mutant (1)	induced	0.076	0.126842
289. Rosetta 2000: Expression in top3 (haploid) deletion mutant (1)	induced	-0.272	0.127329
290. Rosetta 2000: Expression in tup1 (haploid) deletion mutant (1)	induced	-0.206	0.246527
296. Rosetta 2000: Expression in vma8 deletion mutant (1)	induced	-0.236	0.0953173
303. Rosetta 2000: Expression in yap3 deletion mutant (1)	induced	0.183	0.0999356
310. Rosetta 2000: Expression in yel010w deletion mutant (1)	repressed	-0.06	0.105829
313. Rosetta 2000: Expression in yel033w deletion mutant (1)	repressed	-0.382	0.106202
314. Rosetta 2000: Expression in yel044w deletion mutant (1)	induced	-0.05	0.110626
336. Rosetta 2000: Expression in yhl045w deletion mutant (1)	induced	0.169	0.105112
338. Rosetta 2000: Expression in yhr022c deletion mutant (1)	induced	0.13	0.109791
344. Rosetta 2000: Expression in yjl107c (haploid) deletion mutant (1)	repressed	-0.146	0.101534
355. Rosetta 2000: Expression in ymr029c deletion mutant (1)	repressed	0.229	0.101511
382. Rosetta 2000: Expression in yor080w (**3) deletion mutant (1)	induced	-0.259	0.144078
387. Rosetta 2000: Expression in cells with ERG11 under tet promoter(1)	induced	0.066	0.133146
389. Rosetta 2000: Expression in cells with HMG2 under tet promoter(1)	induced	0.126	0.109743
399. Rosetta 2000: Expression in response to FR901,228(1)	repressed	-0.126	0.136354
401. Rosetta 2000: Expression in response to HU(1)	induced	-0.289	0.115809
403. Rosetta 2000: Expression in response to Lovastatin(1)	induced	0.06	0.112252
406. Rosetta 2000: Expression in response to Terbinafine(1)	induced	-0.01	0.106442
Expression during the cell cycle in fkh1 fkh2 mutant (alpha factor arrest and release): 0,5,30,45,60,75,90,105,120,135,150,165,210(1)	induced	-0.13	0.116321
Expression during the cell cycle in fkh1 fkh2 mutant (alpha factor arrest and release): 0,5,30,45,60,75,90,105,120,135,150,165,210(4)	repressed	0.48	0.126087
Expression during the cell cycle in fkh1 fkh2 mutant (alpha factor arrest and release): 0,5,30,45,60,75,90,105,120,135,150,165,180(1)	induced	-0.34	0.103339
Expression during the cell cycle in fkh1 fkh2 mutant (alpha factor arrest and release): 0,5,30,45,60,75,90,105,120,135,150,165,180(4)	repressed	-0.01	0.136144
430. Expression in strain PM38 (wild type), glucose versus ethanol: strain was shifted from medium containing dextrose as carbon source, ammonium sulfate as nirogen source, supplemented with leucine and uracil to same medium for 30 min, compared to a shif	induced	-0.27	0.106413
460. Expression of stationary phase cells in response to 0.1% MMS for 60 min(1)	repressed	0	0.106825
468. Expression in sin33 deletion(1)	repressed	-0.198	0.0985071
469. Expression in hda1 deletion(1)	induced	-0.199	0.138122
470. Expression in hda1 deletion(1)	induced	-0.271	0.13456
483. Expression in response to alkali: 10,20,40,60,80,100 min(1)	induced	0.36	0.0995445
487. Expression in response to sorbitol: 15 30 45 90 120 min(2)	induced	0.695	0.110371
504. Brown enviromental changes :37C to 25C shock - 30 min(1)	repressed	0.19	0.117488
515. Brown enviromental changes :29C to 33C - 30 minutes(1)	repressed	-0.03	0.0980199
519. Brown enviromental changes :29C +1M sorbitol to 33C + 1M sorbitol - 30 minutes(1)	repressed	-0.03	0.105513
521. Brown enviromental changes :29C +1M sorbitol to 33C + *NO sorbitol - 15 minutes(1)	repressed	-0.09	0.105874
522. Brown enviromental changes :29C +1M sorbitol to 33C + *NO sorbitol - 30 minutes(1)	repressed	0.07	0.102779
532. Brown enviromental changes :constant 0.32 mM H2O2 (160 min) redo(1)	induced	-0.56	0.100461
542. Brown enviromental changes :2.5mM DTT 005 min dtt-1(1)	repressed	-0.07	0.102381
550. Brown enviromental changes :dtt 000 min dtt-2(1)	repressed	0.06	0.0999034
557. Brown enviromental changes :1.5 mM diamide (5 min)(1)	induced	-0.34	0.0975775
560. Brown enviromental changes :1.5 mM diamide (30 min)(1)	induced	-0.17	0.0967332
574. Brown enviromental changes :Hypo-osmotic shock - 30 min(1)	repressed	-0.01	0.0987946
582. Brown enviromental changes :aa starv 6 h(1)	induced	0.19	0.100334
586. Brown enviromental changes :Nitrogen Depletion 4 h(1)	repressed	0.01	0.105293
587. Brown enviromental changes :Nitrogen Depletion 8 h(1)	induced	0.37	0.100434
588. Brown enviromental changes :Nitrogen Depletion 12 h(1)	induced	0.41	0.124392
589. Brown enviromental changes :Nitrogen Depletion 1 d(1)	induced	0.06	0.101445
590. Brown enviromental changes :Nitrogen Depletion 2 d(1)	induced	0.11	0.105063
592. Brown enviromental changes :Nitrogen Depletion 5 d(1)	induced	0.24	0.0958638
607. Brown enviromental changes :YPD 1 d ypd-2(1)	induced	0.49	0.098733
615. Brown enviromental changes :YPD stationary phase 1 d ypd-1(1)	induced	0.01	0.0986163
616. Brown enviromental changes :YPD stationary phase 2 d ypd-1(1)	induced	0.08	0.102843
617. Brown enviromental changes :YPD stationary phase 3 d ypd-1(1)	induced	0.42	0.10571
618. Brown enviromental changes :YPD stationary phase 5 d ypd-1(1)	induced	-0.15	0.0969745
620. Brown enviromental changes :YPD stationary phase 13 d ypd-1(1)	induced	-0.49	0.0975532
622. Brown enviromental changes :YPD stationary phase 28 d ypd-1(1)	induced	-0.23	0.0989425
( trp- 2% Glucose-228585) wt vs fus3 (+Fus3T180A,Y182F) + 5mM aF, 30 min.	induced	-0.19	0.103135
Addition of 1M NaCl (90)	induced	0.41	0.0990741
DES459 (mec1-) + 0.02% MMS - 45 min	repressed	0.353	0.106336
DES459 (mec1-) + 0.02% MMS - 90 min	repressed	0.086	0.101109
wt_plus_gamma_5_min	induced	0.392	0.108297
wt_plus_gamma_10_min	induced	0.999	0.124055
mec1_plus_gamma_5_min	induced	0.135	0.101602
mec1_plus_gamma_30_min	repressed	0.299	0.123214
mec1_plus_gamma_45_min	repressed	-0.435	0.137173
mec1_plus_gamma_90_min	repressed	-0.168	0.0983914
wt+gal	repressed	0.103	0.102393
gal1+gal	repressed	0.508	0.12301
gal3+gal	repressed	0.07	0.103919
gal7+gal	induced	-0.116	0.10886
gal2-gal	induced	0.296	0.10306
gal7-gal	repressed	0.126	0.0959133
gal10-gal	induced	0.133	0.125479
gal1gal10+gal	repressed	0.066	0.110635
gal4gal80-gal	repressed	0.249	0.100763
YAL038W	induced	-0.814902	0.130161
YBL020W	induced	-0.0776833	0.113453
YBL040C	induced	-0.295877	0.104267
YBL084C	induced	0.293612	0.106561
YBR002C	induced	0.501511	0.125741
YBR088C	induced	-0.31565	0.12841
YBR193C	repressed	-0.444507	0.120578
YBR196C	induced	-1.20257	0.130287
YCL017C	induced	-1.06345	0.102228
YDL047W	induced	0.0915523	0.101929
YDL132W	induced	0.136498	0.129681
YDR047W	induced	-1.52314	0.163375
YDR141C	induced	0.123127	0.0965606
YDR489W	induced	-0.11832	0.108925
YFL005W	induced	0.215949	0.10025
YGL116W	induced	0.0631964	0.0994465
YGR060W	induced	-0.376275	0.101274
YGR175C	induced	0.00930871	0.127364
YHR118C	induced	-0.0996645	0.10783
YHR188C	induced	0.48736	0.0991082
YIL003W	repressed	-0.573631	0.128758
YIL106W	induced	-0.390559	0.102499
YIR022W	induced	0.0741687	0.104078
YJL011C	repressed	-1.91376	0.115981
YJL194W	induced	0.0852241	0.102057
YKL052C	induced	-0.0509052	0.105982
YKR079C	induced	-0.116463	0.0978771
YLL003W	induced	0.0661329	0.0980465
YLR060W	repressed	-0.774175	0.102754
YLR086W	induced	-0.0196186	0.10911
YLR101C	induced	-0.222051	0.10529
YLR163C	induced	-0.672325	0.143567
YLR459W	induced	-0.00680896	0.110231
YML031W	induced	0.402784	0.103353
YML130C	induced	0.439856	0.107162
YMR043W	induced	-0.340697	0.106361
YMR076C	induced	0.120832	0.120466
YMR200W	induced	-0.235169	0.117893
YMR239C	induced	-0.1156	0.108332
YNL158W	induced	-0.240929	0.108279
YNL272C	induced	0.000621201	0.103165
YNL310C	induced	0.025638	0.117948
YNR043W	induced	-0.0872305	0.130598
YOR060C	repressed	0.245434	0.104022
YOR232W	induced	0.254622	0.0973007
YOR236W	induced	-0.300701	0.109752
YOR261C	induced	0.0712686	0.144665
YPL076W	induced	0.194682	0.111985
YPL231W	induced	0.246142	0.101141
YPL243W	induced	-0.396439	0.100602
YDR054C	induced	-0.652692	0.103733
YDR527W	repressed	-0.270677	0.0954503
YGL073W	induced	-0.295243	0.102198
YGR198W	induced	0.370063	0.0968569
YKL033W	induced	-0.0998306	0.0984254
YLR008C	induced	-0.604392	0.099979
YMR235C	induced	-0.194479	0.114931
YNL149C	induced	-0.562336	0.105658
YNL222W	induced	0.193595	0.1032
YPL075W	induced	-0.225469	0.0977991
ECM22OE+	induced	0.0272946	0.123543
GAT3OE+	induced	-1.45119	0.120637
GAT4OE+	induced	0.172102	0.154642
GIS1OE+	induced	0.0714713	0.10514
HAC1OE+	repressed	-0.449439	0.104005
HMS1OE+	induced	-1.39102	0.135147
MGA1OE+	induced	-0.0310168	0.124321
MIG1OE+	induced	-0.163017	0.106832
MOT3OE+	repressed	0.472471	0.134786
RAP1OE+	induced	-0.450364	0.117778
RFX1OE+	induced	-0.267666	0.148655
ROX1OE+	induced	0.0948394	0.137654
SOK2OE+	induced	-1.21348	0.105569
STE12OE+	induced	-0.845854	0.0986112
SUT1OE+	induced	-0.494487	0.105553
UPC2OE+	induced	-0.452332	0.192703
YHP1OE+	induced	0.0482145	0.109301
YOX1OE+	induced	0.187245	0.141208
YPR015COE+	induced	-0.448768	0.105896
WT/mot3+	induced	-1.54024	0.13995
ykl032c deletion Iyer 2007	induced	-0.768882	0.110753
yjl176c deletion Iyer 2007	induced	-1.28238	0.0977609
ypr196w deletion Iyer 2007	induced	-1.3328	0.0959619
yor229w deletion Iyer 2007	induced	-1.15291	0.0963888
ydr443c deletion Iyer 2007	induced	-0.726879	0.108881
yer161c deletion Iyer 2007	induced	-1.51067	0.0999764
ylr014c deletion Iyer 2007	induced	-1.33217	0.107507
yjl127c deletion Iyer 2007	induced	-1.93384	0.116729
yor304w deletion Iyer 2007	repressed	-0.385742	0.102405
ybl005w deletion Iyer 2007	induced	-0.396414	0.0974383
ycr084c deletion Iyer 2007	induced	0.0343677	0.16525
ybr195c deletion Iyer 2007	induced	-0.471849	0.103789
ynl021w deletion Iyer 2007	induced	-1.22131	0.157184
ybl008w deletion Iyer 2007	induced	-0.956181	0.103235
yhl027w deletion Iyer 2007	induced	-1.4985	0.108851
yor213c deletion Iyer 2007	repressed	0.464717	0.107716
ybr239c deletion Iyer 2007	induced	-1.82903	0.0984707
ylr278c deletion Iyer 2007	induced	-1.89059	0.10912
ydr266c deletion Iyer 2007	induced	-1.04038	0.11052
yer111c deletion Iyer 2007	induced	-1.47191	0.113016
ypl254w deletion Iyer 2007	repressed	-1.38903	0.126108
FHL1&IFH1 deletion WarnerGene	induced	0.201	0.111415
WT_Toa2-N2-1	induced	-0.300347	0.145966
WT_K145EV161EF182V	induced	-0.108883	0.0973009
WT_V161E	repressed	-0.43144	0.113433
WT_K145EV161R	induced	0.119551	0.0965361
WT_V161RF182V	induced	-0.148418	0.099368
WT_K145EV161RF182V	induced	-0.304949	0.117625
DTAND_V161R	induced	-0.29937	0.0961795
spt3D_Null	repressed	0.314197	0.139274
DTDS_K145EV161RF182V	repressed	-0.0726108	0.117084
spt3D_K145EF182V	repressed	-0.0236783	0.110218
DTDS_V161R	repressed	-0.0757714	0.115925
DTDS_V161EF182V	repressed	-0.454821	0.110872
DTDS_K145EV161EF182V	repressed	-0.208299	0.112172
spt3D_V161R	repressed	0.0944518	0.127574
spt3D_V161EF182V	repressed	-0.179557	0.141439
spt3D_K145EV161EF182V	repressed	-0.0355709	0.127665
spt3D_WT	repressed	-0.0247626	0.135539
spt3D_V161E	repressed	-0.0602609	0.134255
DTDS_WT	repressed	-0.170217	0.138356
DTDS_Null	repressed	-0.0354146	0.129828
DTDS_V161E	repressed	-0.253191	0.109707
DTDS_K145EV161E	repressed	0.200512	0.0980584
DTDS_K145EF182V	repressed	0.0913801	0.125266
DTDS_F182V	repressed	0.146767	0.126198
spt3D_K145EV161E	repressed	-0.00759262	0.100028
spt3D_K145E	repressed	0.0819555	0.132481
spt3D_K145EV161RF182V	repressed	-0.103587	0.133271
spt3D_V161RF182V	repressed	0.0472067	0.122844
DTDS_V161RF182V	repressed	0.155544	0.111072
DTAND_N2-1	repressed	0.0829009	0.0964372
DTAND_Toa2-WT	repressed	-0.0843437	0.102058
DTAND_Toa2-N2-1	repressed	-0.0926613	0.110026
DTAND_E93R	repressed	-0.00787559	0.0991966
WT_F182V	induced	0.802174	0.0986581
PDR1 constitutively active (cI-VP16)	repressed	0.115774	0.101998
YLR266C constitutively active (cI-VP16)	repressed	-0.082839	0.113865
YKL222C constitutively active (cI-VP16)	induced	0.374227	0.100077

[truncated: 17 more sheets: Msn1, Nrg2, Pdr3, Sko1, Stb4, Stb5, Ste12, Stp1, Sut1, Upc2, Vhr1, Vhr2, Yap3, Ybr033w, Yer184c, Ylr278c, Zap1]
