# Supplementary material for: Curated collection of yeast transcription factor DNA binding specificity data reveals novel structural and gene regulatory insights
Source: Genome Biol. 2011 Dec 21;12(12):R125. doi: 10.1186/gb-2011-12-12-r125 (PMC3334620; doi:10.1186/gb-2011-12-12-r125)
Supplement: Additional file 10 — Table S11. Predicted direct and indirect TF-DNA interactions. [file gb-2011-12-12-r125-S10.XLS]

## Sheet: Direct DNA binding (93+10)
Table S11. Predicted direct and indirect TF-DNA interactions.
ChIP-chip sequence-sets where the motif of the profiled TF is significantly enriched (AUC>=0.65, p<=0.005). Direct DNA binding of the profiled TF is the most likely explanation for these ChIP-chip data.
Index	ChIP-chip data set	No. of 'bound' probes (ChIP-chip p<0.001)	AUC and p-value for the PBM-derived motif of the profiled TF			Other significantly enriched motifs
			Motif	AUC	p-value	Motif	AUC	p-value	Motif	AUC	p-value	Motif	AUC	p-value	Motif	AUC	p-value	Motif	AUC	p-value	Motif	AUC	p-value	Motif	AUC	p-value	Motif	AUC	p-value	Motif	AUC	p-value	Motif	AUC	p-value	Motif	AUC	p-value	Motif	AUC	p-value	Motif	AUC	p-value	Motif	AUC	p-value	Motif	AUC
1	ABF1_YPD	178	Abf1	0.9273	0
2	ACE2_YPD	71	Ace2	0.731	0	Swi5	0.7461	0	Msn4	0.7307	0.005
3	AFT2_H2O2Hi	49	Aft2	0.6973	0.005	Ypr022c	0.6737	0.005	Tye7_secondary	0.669	0.005
4	AFT2_H2O2Lo	78	Aft2	0.8156	0	Aft1	0.7566	0
5	BAS1_SM	17	Bas1	0.6757	0.005	Gcn4	0.6532	0
6	BAS1_YPD	38	Bas1	0.72	0	Vhr1	0.6622	0	Yer064c	0.6521	0
7	CAD1_SM	18	Cad1	0.8904	0	Yap3_secondary	0.8579	0	Yap1_secondary	0.8458	0
8	CAD1_YPD	29	Cad1	0.8106	0	Yap3_secondary	0.7985	0	Yap1_secondary	0.7831	0	Yer064c	0.6819	0
9	CBF1_SM	194	Cbf1	0.8946	0	Tye7	0.9012	0	Pho4_secondary	0.8936	0	Rtg3	0.8918	0	Pho4	0.7939	0	Abf1	0.7322	0	Hac1	0.8095	0.005	Mbp1	0.7856	0.005
10	CBF1_YPD	10	Cbf1	0.9942	0	Tye7	0.9973	0	Pho4_secondary	0.9969	0	Rtg3	0.9881	0	Mbp1	0.8449	0.005
11	CIN5_H2O2Hi	72	Cin5	0.8678	0	Yap6	0.861	0	Yap1	0.8238	0	Cad1_secondary	0.7872	0	Yap3	0.75	0	Yap7	0.7495	0	Gcn4_secondary	0.7148	0	Cst6	0.7081	0	Mot3	0.6825	0
12	CIN5_H2O2Lo	120	Cin5	0.8366	0	Yap6	0.8213	0	Yap1	0.7842	0	Cad1_secondary	0.7649	0	Yap3	0.7586	0	Cst6	0.7422	0	Gcn4_secondary	0.7372	0	Yap7	0.7236	0	Sko1	0.6978	0	Mot3	0.6881	0
13	CIN5_YPD	138	Cin5	0.8851	0	Yap6	0.8917	0	Yap1	0.8536	0	Cad1_secondary	0.8411	0	Yap3	0.8229	0	Yap7	0.8055	0	Gcn4_secondary	0.7917	0	Cst6	0.7855	0	Tbs1_secondary	0.7697	0	Mig2_secondary	0.7647	0	Mot3	0.7616	0.005	Mig3	0.7508	0.005	Sko1	0.747	0.005
14	DAL82_RAPA	55	Dal82	0.6575	0
15	DAL82_SM	60	Dal82	0.7375	0	Phd1	0.6684	0.005	Stp4	0.6552	0.005
16	FKH1_YPD	103	Fkh1	0.8656	0	Hcm1	0.8888	0	Fkh2	0.8688	0	Swi4	0.729	0	Skn7	0.7182	0.005	Tbs1	0.7079	0.005
17	FKH2_H2O2Hi	75	Fkh2	0.8602	0	Hcm1	0.8906	0	Mcm1	0.8716	0	Fkh1	0.8623	0	Tbf1	0.7602	0
18	FKH2_H2O2Lo	23	Fkh2	0.8396	0	Hcm1	0.8804	0	Mcm1	0.8465	0	Fkh1	0.8406	0
19	FKH2_YPD	89	Fkh2	0.8569	0	Hcm1	0.8611	0	Fkh1	0.8499	0	Mcm1	0.7662	0
20	GCN4_RAPA	116	Gcn4	0.905	0	Vhr1	0.9021	0	Yer064c	0.8991	0	Yap3_secondary	0.7	0	Rds1	0.6969	0	Bas1	0.738	0.005	Yap1_secondary	0.7288	0.005	Cad1	0.7097	0.005	Pbf2	0.7085	0.005	Cup9	0.6902	0.005	Pdr3	0.6891	0.005
21	GCN4_SM	142	Gcn4	0.8982	0	Yer064c	0.8912	0	Vhr1	0.8891	0	Rds1	0.7004	0	Bas1	0.7516	0.005	Yap1_secondary	0.7204	0.005	Stp4	0.7113	0.005	Pdr1	0.7094	0.005	Pbf1	0.7071	0.005	Pdr3	0.7057	0.005
22	GCN4_YPD	58	Gcn4	0.8992	0	Yer064c	0.8929	0	Vhr1	0.8911	0	Yap3_secondary	0.7189	0	Yap1_secondary	0.7569	0.005	Cad1	0.7298	0.005	Cup9	0.7202	0.005
23	GCR1_YPD	24	Gcr1	0.6572	0
24	GLN3_RAPA	79	Gln3	0.7273	0	Gzf3	0.7289	0	Dal80	0.6953	0	Gat1	0.6865	0
25	HAC1_YPD	16	Hac1	0.7656	0.005	Yox1	0.7299	0	Nhp6b	0.6661	0
26	HAP1_YPD	115	Hap1	0.8248	0	Oaf1	0.7375	0	Gal4	0.7288	0	Mig1	0.7249	0	Yml081w	0.7245	0	Stb5	0.7227	0	Rds1_secondary	0.7212	0	Mig3	0.7175	0	Ygr067c	0.7168	0	Ylr278c_secondary	0.7165	0	Cha4	0.7165	0	Tbs1	0.7125	0	Asg1	0.7222	0.005	Adr1	0.7157	0.005	Mig2	0.7123	0.005	Uga3	0.7013
27	HSF1_H2O2Hi	96	Hsf1	0.779	0	Sfl1	0.758	0.005	Ybr033w	0.7093	0.005	Pdr3	0.7054	0.005
28	HSF1_H2O2Lo	73	Hsf1	0.7764	0	Tye7_secondary	0.7482	0	Tbs1_secondary	0.7653	0.005	Abf2	0.7562	0.005	Yml081w_secondary	0.7522	0.005	Pdr3	0.7348	0.005
29	MBP1_H2O2Hi	92	Mbp1	0.9464	0	Swi4	0.8816	0
30	MBP1_H2O2Lo	57	Mbp1	0.7166	0	Smp1	0.6921	0	Hac1	0.6687	0.005
31	MBP1_YPD	101	Mbp1	0.8066	0	Hac1	0.7654	0	Swi4	0.7499	0	Fhl1	0.7371	0
32	MCM1_Alpha	76	Mcm1	0.9324	0
33	MCM1_YPD	64	Mcm1	0.8391	0	Pdr3_secondary	0.7212	0.005	Ste12	0.7117	0.005	Tea1	0.7027	0.005
34	MIG1_YPD	17	Mig1	0.7599	0	Mig2	0.7678	0	Mig3	0.7611	0	Adr1	0.7408	0	Yml081w	0.7393	0	Ygr067c	0.732	0	Stb4_secondary	0.6939	0	Msn2	0.7091	0.005	Usv1	0.7021	0.005	Rpn4	0.6893	0.005
35	MSN2_H2O2Hi	74	Msn2	0.701	0	Yap1_secondary	0.7134	0	Rph1	0.711	0	Msn4	0.7072	0	Rei1	0.7046	0	Yer130c	0.7037	0	Cad1	0.7008	0	Gis1	0.7004	0	Zms1	0.6911	0	Usv1	0.6855	0	Yap3_secondary	0.6972	0.005	Gal4	0.6962	0.005	Asg1	0.6921	0.005	Nrg2	0.6847	0.005	Crz1	0.6808	0.005	Nrg1	0.6715
36	MSN2_H2O2Lo	45	Msn2	0.6781	0	Gis1	0.6759	0	Skn7	0.673	0	Yap1	0.6653	0	Rds1	0.6637	0	Rph1	0.6636	0	Rei1	0.6888	0.005	Msn4	0.6835	0.005	Yap1_secondary	0.6768	0.005
37	NRG1_H2O2Hi	107	Nrg1	0.8818	0	Nrg2	0.8814	0	Hal9	0.8223	0	Tbs1	0.8255	0.005	Yll054c	0.8221	0.005	Rei1	0.8198	0.005	Pdr3	0.797	0.005
38	PHD1_BUT90	101	Phd1	0.8277	0	Sok2	0.8269	0	Mot3	0.7734	0.005	Rgm1_secondary	0.7691	0.005	Stp1	0.7637	0.005
39	PHD1_YPD	68	Phd1	0.7751	0	Sok2	0.7766	0	Mot3	0.7734	0	Rgm1_secondary	0.7502	0	Pho4	0.7345	0	Usv1_secondary	0.7473	0.005
40	PHO4_Pi-	24	Pho4	0.776	0	Pho4_secondary	0.7327	0	Met32	0.7643	0	Cbf1	0.7651	0.005	Hac1	0.7421	0.005	Mig2	0.7354	0.005
41	RAP1_YPD	107	Rap1	0.9284	0	Aft2	0.8979	0	Asg1	0.8585	0	Aft1	0.8388	0
42	RCS1_H2O2Hi	41	Aft1	0.7738	0	Aft2	0.7656	0
43	RCS1_H2O2Lo	72	Aft1	0.826	0	Aft2	0.7947	0	Rap1	0.7281	0
44	REB1_H2O2Hi	48	Reb1	0.8423	0	Put3	0.6887	0.005	Rdr1	0.6627	0.005
45	REB1_H2O2Lo	166	Reb1	0.9777	0	Zap1	0.7029	0	Cat8	0.7771	0.005	Rdr1	0.7768	0.005	Yml081w	0.7319	0.005	Asg1	0.6788	0.005
46	REB1_YPD	99	Reb1	0.9433	0	Put3	0.7905	0.005	Rdr1	0.7648	0.005	Cat8	0.7582	0.005	Yml081w	0.7137	0.005	Ygr067c	0.6788	0.005
47	RPN4_H2O2Lo	70	Rpn4	0.9176	0	Met32	0.8867	0	Abf1	0.715	0
48	SKN7_H2O2Lo	147	Skn7	0.8116	0.005	Leu3_secondary	0.829	0	Stb4_secondary	0.8163	0	Yer184c	0.8147	0.005	Ylr278c_secondary	0.8091	0.005	Rgm1	0.8034	0.005	Rgm1_secondary	0.7892	0.005
49	SKN7_YPD	51	Skn7	0.8482	0.005	Stb4_secondary	0.8596	0.005
50	SKO1_YPD	17	Sko1	0.9459	0	Cst6_secondary	0.9139	0	Sut2	0.8509	0	Oaf1	0.8745	0.005	Gcn4_secondary	0.869	0.005	Rdr1	0.8515	0.005
51	SOK2_BUT14	68	Sok2	0.8131	0	Tbs1	0.8358	0	Hal9	0.8243	0	Mot3	0.8226	0	Yll054c	0.8147	0	Rsc30	0.8047	0	Rap1	0.7929	0	Tbs1_secondary	0.8137	0.005	Ylr278c_secondary	0.8041	0.005	Upc2_secondary	0.7769	0.005
52	STB4_YPD	27	Stb4	0.6686	0.005
53	STB5_YPD	43	Stb5	0.6839	0	Ydr520c	0.6964	0	Oaf1	0.6766	0	Sut2	0.6573	0
54	STE12_Alpha	141	Ste12	0.774	0
55	STE12_BUT14*	122	Ste12	0.7743	0	Tec1	0.799	0	Mcm1	0.7195	0
56	STE12_BUT90	89	Ste12	0.7885	0	Tec1	0.7637	0	Gcr1	0.7544	0	Mcm1	0.7307	0
57	STE12_YPD	71	Ste12	0.7675	0	Tec1	0.6899	0	Mcm1	0.6787	0	Rox1	0.6857	0.005	Smp1	0.6619	0.005	Gcr1	0.6605	0.005
58	STP4_YPD	11	Stp4_secondary	0.8229	0.005	Met31	0.8148	0.005
59	SUM1_YPD*	51	Sum1	0.6945	0	Ndt80	0.7425	0	Cup9	0.7222	0	Tos8	0.6853	0.005	Pho2	0.6614	0.005
60	SUT1_YPD	64	Sut1	0.8384	0	Hap1	0.8505	0	Sip4	0.845	0	Yll054c	0.8432	0	Cat8	0.8402	0	Gsm1	0.8402	0	Pdr1	0.8384	0	Ylr278c	0.8378	0	Tbs1	0.8312	0	Pdr3	0.8185	0	Tbs1_secondary	0.8404	0.005	Hal9	0.8391	0.005	Ylr278c_secondary	0.8363	0.005	Tea1_secondary	0.8351	0.005	Stb4_secondary	0.8341	0.005	Leu3	0.8125
61	SWI4_YPD	128	Swi4	0.8448	0	Mbp1	0.8003	0	Fhl1	0.7915	0	Pdr1	0.7909	0
62	SWI5_YPD	93	Swi5	0.6725	0	Ypr022c	0.6753	0	Met31	0.666	0	Yml081w_secondary	0.6699	0.005	Yml081w	0.6665	0.005	Skn7	0.6655	0.005	Msn2	0.662	0.005
63	TEC1_BUT14	44	Tec1	0.6665	0
64	TEC1_YPD	40	Tec1	0.7569	0
65	TYE7_YPD	55	Tye7	0.8014	0	Pho4_secondary	0.7477	0	Cbf1	0.727	0	Gcn4_secondary	0.6721	0	Rtg3	0.6996	0.005
66	UME6_H2O2Hi	67	Ume6	0.9545	0	Uga3	0.917	0	Rds1	0.8981	0	Stp4	0.8797	0	Rdr1	0.8693	0	Hal9	0.8574	0	Yll054c	0.8512	0	Gal4	0.8341	0	Leu3	0.8678	0.005
67	UME6_YPD	93	Ume6	0.8983	0	Uga3	0.862	0	Rds1	0.8327	0	Hal9	0.8029	0	Yll054c	0.7984	0	Rdr1	0.7895	0	Gal4	0.7704	0	Stp4	0.8009	0.005	Leu3	0.7817	0.005
68	XBP1_H2O2Lo	48	Xbp1	0.7191	0	Mot3	0.7575	0	Sko1	0.7334	0	Stb4_secondary	0.7282	0
69	YAP1_H2O2Lo	37	Yap1_secondary	0.7754	0	Cad1	0.7585	0	Yap3_secondary	0.7146	0	Yer064c	0.6738	0	Pdr3_secondary	0.6621	0.005
70	YAP1_YPD	65	Yap1_secondary	0.7524	0	Yap3_secondary	0.7472	0	Cad1	0.7437	0	Yap7	0.6909	0.005
71	YAP6_H2O2Lo	73	Yap6	0.7345	0.005	Cin5	0.7482	0	Yap1	0.742	0	Cad1_secondary	0.7275	0	Rgm1_secondary	0.7186	0	Yap3	0.6951	0	Tec1	0.6903	0	Ypr015c	0.6854	0.005
* STE12_BUT14 and SUM1_YPD are well explained by both direct DNA binding of the profiled TFs (Ste12, and Sum1, respectively) and indirect DNA binding (through Tec1 and Ndt80, respectively)
ChIP-chip sequence-sets where direct DNA binding is the most likely explanation, although the AUC enrichment for the motif of the profiled TF does not pass our stringent criteria (either the motif or the ChIP data are too noisy). The enrichment is just below the threshold and/or TFs with similar DNA binding specificity are significantly enriched.
Index	ChIP-chip data set	No. of 'bound' probes (ChIP-chip p<0.001)	AUC and p-value for the PBM-derived motif of the profiled TF				TFs with similar PBM-derived motifs that are enriched in the ChIP-chip sequence-set
			Motif	AUC	p-value	Motif rank	Motif	AUC	p-value	Motif	AUC	p-value	Motif	AUC	p-value
72	ARO80_YPD	27	Aro80	0.6389	0.005	11	Ypr196w	0.6671	0	Oaf1	0.66	0	Nhp10	0.6745	0.005
73	AZF1_YPD	22	Azf1	0.7442	0.035	7	Azf1_macisaac	0.8178	0
74	CST6_YPD	27	Cst6	0.5631	0.04	9	Yer064c_secondary	0.5976	0.005
75	GAL4_RAFF	36	Gal4	0.6425	0.005	5	Gal4_macisaac	0.6682	0
76	GAT1_RAPA	49	Gat1	0.5979	0.03	12	Gat1_macisaac	0.5945	0.05	Dal80_macisaac	0.6682	0
77	LEU3_SM	32	Leu3_secondary	0.7176	0.07	8	Leu3_macisaac	0.7371	0
78	MET31_YPD	23	Met31	0.646	0.025	9	Met32_macisaac	0.695805	0.005	Met4_macisaac	0.665112	0
79	MET32_SM	41	Met32	0.6208	0.005	2	Met4_macisaac	0.682326	0
80	MSN2_Acid	32	Msn2	0.814	0.085	21	Rei1	0.8289	0
81	MSN4_H2O2Hi	64	Msn4	0.7223	0.01	11	Msn2	0.7213	0	Rei1	0.719	0.005	Gis1	0.7127	0.005
82	MSN4_YPD	40	Msn4	0.6663	0.015	6	Usv1	0.6819	0.005
83	NRG1_YPD	63	Nrg1	0.7291	0.025	23	Nrg1_macisaac	0.7716	0
84	PDR1_YPD	62	Pdr1	0.6365	0.34	38	Pdr1_macisaac	0.704411	0
85	PHO2_SM	30	Pho2	0.7211	0.02	3
86	RDS1_H2O2Hi	46	Rds1	0.6375	0.01	2
87	RFX1_YPD	25	Rfx1	0.5875	0.015	3	Rfx1_macisaac	0.6139	0
88	RPH1_H2O2Hi	18	Rph1	0.8069	0.01	4	Rei1	0.8547	0
89	SIP4_SM	24	Sip4	0.5274	0.785	163	Sip4_macisaac	0.6792	0.005
90	SKN7_H2O2Hi	87	Skn7	0.7684	0.075	31	Skn7_macisaac	0.8192	0	Yer184c	0.7912	0.005
91	YAP6_H2O2Hi	70	Yap6	0.7449	0.045	17	Cin5	0.7377	0.005
92	YAP6_YPD	89	Yap6	0.7937	0.02	13	Cin5	0.7749	0
93	YOX1_YPD	60	Yox1	0.6111	0.005	1
ChIP-chip sequence-sets where direct DNA binding is the most likely explanation, although a PBM-derived motif is NOT available for the profiled TF (but a literature motif is available and it is similar to significantly enriched motifs, or the profiled TF and the enriched TF(s) have similar DNA binding domains (DBDs)).
Index	ChIP-chip data set	No. of 'bound' probes (ChIP-chip p<0.001)	Significantly enriched PBM-derived motifs
			Motif	AUC	p-value	Motif	AUC	p-value	Motif	AUC	p-value	Motif	AUC	p-value
1	HAP2_RAPA	53	Hap4_macisaac	0.639457	0	Hap3_macisaac(literature)	0.618607	0	Hap2_macisaac	0.598316	0
2	HAP2_YPD	28	Hap4_macisaac	0.697227	0	Hap2_macisaac	0.674544	0	Hap3_macisaac(literature)	0.6561	0.015
3	HAP3_YPD	29	Hap4_macisaac	0.66158	0	Hap2_macisaac	0.661283	0	Hap3_macisaac(literature)	0.651719	0.005
4	HAP4_YPD	52	Hap4_macisaac	0.800966	0	Hap3_macisaac(literature)	0.782623	0	Hap2_macisaac	0.772926	0
5	INO2_YPD	35	Cbf1	0.8352	0	Pho4_secondary	0.7461	0	Rtg3	0.8264	0.005	Pho4	0.7586	0.005
6	INO4_YPD	31	Cbf1	0.9144	0	Pho4_secondary	0.8599	0	Rtg3	0.9072	0.005	Pho4	0.8226	0.005
7	RLM1_YPD	54	Smp1	0.800963	0.01
8	YAP7_H2O2Hi	100	Yap1_secondary	0.9253	0	Cad1	0.921	0	Yap3_secondary	0.8951	0
9	YAP7_H2O2Lo	122	Yap1_secondary	0.8515	0	Cad1	0.8487	0	Yap3_secondary	0.8254	0
10	YDR026c_YPD	15	Reb1	0.8236	0
[truncated: 4 more columns]

## Sheet: Indirect DNA binding (33+22)
ChIP-chip sequence-sets where the motif of the profiled TF is NOT significantly enriched, but the motifs of TFs with different DNA binding specificities are significantly enriched. Indirect DNA binding of the profiled TF is a likely explanation for these ChIP-chip data.
Index	ChIP-chip data set	No. of 'bound' probes (ChIP-chip p<0.001)	AUC and p-value for the PBM-derived motif of the profiled TF			Motif rank	Significantly enriched PBM-derived motifs
			Motif	AUC	p-value		Motif	AUC	p-value	Motif	AUC	p-value	Motif	AUC	p-value	Motif	AUC	p-value	Motif	AUC	p-value	Motif	AUC	p-value	Motif	AUC	p-value	Motif	AUC	p-value	Motif	AUC	p-value	Motif	AUC	p-value
1	ARO80_SM	30	Aro80	0.6291	0.025	11	Zap1	0.6696	0
2	CUP9_YPD	24	Cup9	0.4925	0.86	173	Phd1	0.7098	0	Sok2	0.6772	0	Mot3	0.6755	0
3	DAL82_YPD	11	Dal82	0.5143	0.465	102	Gal4	0.7141	0	Stb3	0.7035	0
4	FHL1_RAPA	136	Fhl1	0.7509	0.055	6	Rap1	0.8153	0	Aft2	0.8088	0	Stb3_secondary	0.7998	0	Msn1_secondary	0.777	0	Aft1	0.7796	0.005
5	FHL1_SM	148	Fhl1	0.7582	0.055	7	Rap1	0.8204	0	Aft2	0.8178	0
6	FHL1_YPD	130	Fhl1	0.7184	0.1	9	Aft2	0.7984	0	Rap1	0.798	0	Msn1_secondary	0.7602	0	Aft1	0.7591	0.005
7	GAT3_YPD	21	Gat3	0.4831	0.95	177	Tye7_secondary	0.7674	0	Rap1	0.7209	0.005
8	GLN3_SM	42	Gln3	0.757	0.145	38	Tbs1	0.8135	0	Ace2	0.7846	0	Rap1	0.8077	0.005	Swi5	0.7974	0.005
9	GLN3_YPD	12	Gln3	0.5733	0.36	63	Tea1	0.7318	0
10	MET31_SM	14	Met31	0.6051	0.355	67	Gcn4	0.728	0.005
11	MOT3_SM	16	Mot3	0.6739	0.12	22	Aft2	0.8067	0	Gis1	0.7619	0
12	MOT3_YPD	13	Mot3	0.598	0.065	6	Hmlalpha2_secondary	0.6829	0
13	MSN4_Acid	13	Msn4	0.6593	0.09	21	Smp1	0.7599	0	Yox1	0.744	0	Mcm1	0.7353	0	Aft1	0.7151	0	Nhp6a	0.7231	0.005	Rph1	0.7117	0.005	Spt15	0.694	0.005
14	MSN4_H2O2Lo	21	Msn4	0.5993	0.29	63	Yap1_secondary	0.7315	0	Srd1	0.7018	0	Ecm23	0.6826	0	Gat4	0.6772	0	Yap3_secondary	0.7006	0.005	Cad1	0.684	0.005
15	NRG1_H2O2Lo	42	Nrg1	0.7456	0.17	58	Rgm1_secondary	0.8285	0	Mot3	0.8195	0	Cad1_secondary	0.7946	0	Crz1	0.7804	0	Yap6	0.8068	0.005	Usv1_secondary	0.8048	0.005	Gcn4_secondary	0.7841	0.005
16	PHO2_H2O2Hi	14	Pho2	0.561	0.9	176	Hal9	0.8633	0	Stp4	0.8506	0
17	PHO2_YPD	32	Pho2	0.6017	0.835	158	Upc2	0.7251	0
18	PUT3_YPD	14	Put3	0.6455	0.185	54	Rph1	0.7856	0	Skn7	0.7565	0	Msn2	0.741	0	Aro80	0.7383	0	Yml081w	0.7533	0.005	Adr1	0.7503	0.005	Ygr067c	0.7492	0.005	Gal4	0.7468	0.005	Ylr278c_secondary	0.7428	0.005	Zms1	0.7364	0.005
19	ROX1_H2O2Hi	40	Rox1	0.6543	0.815	162	Yer184c	0.8271	0	Mig1	0.8111	0	Stb4_secondary	0.8126	0.005	Hap1_secondary	0.8048	0.005
20	ROX1_H2O2Lo	59	Rox1	0.5857	0.315	84	Tec1	0.6555	0.005
21	ROX1_YPD	64	Rox1	0.5752	0.955	180	Aft1	0.7191	0.005
22	RPH1_YPD	10	Rph1	0.5228	0.425	83	Asg1	0.7016	0	Tbs1	0.6838	0.005
23	RPN4_YPD	26	Rpn4	0.4834	0.94	174	Cad1_secondary	0.6811	0
24	RTG3_H2O2Hi	28	Rtg3	0.7104	0.1	37	Rsc30	0.792	0	Tbs1_secondary	0.7878	0	Cha4	0.7704	0	Met31	0.7614	0	Rds1	0.7886	0.005	Yer184c	0.7837	0.005
25	RTG3_RAPA	52	Rtg3	0.4869	0.61	136
26	RTG3_SM	30	Rtg3	0.6435	0.725	123	Cst6	0.7834	0	Gcn4_secondary	0.7727	0	Bas1	0.7569	0	Yer064c	0.7522	0	Vhr1	0.7485	0	Cup9	0.7396	0	Gcn4	0.7621	0.005	Tos8	0.7608	0.005
27	RTG3_YPD	28	Rtg3	0.4857	0.68	107	Yap1_secondary	0.6967	0	Gcn4	0.6861	0	Cad1	0.6787	0	Tec1	0.683	0.005	Yap1	0.665	0.005
28	SFP1_H2O2Lo	18	Sfp1	0.6658	0.045	5	Yox1	0.7049	0.005	Cad1	0.6912	0.005
29	SFP1_SM	36	Sfp1	0.7534	0.445	51	Rap1	0.8586	0	Aft2	0.8473	0	Stb3_secondary	0.8318	0	Msn1_secondary	0.8099	0.005
30	SMP1_YPD	75	Smp1	0.6423	0.92	173	Aft2	0.7296	0.005	Aft1	0.704	0.005
31	STP1_SM	67	Stp1	0.5384	0.745	125	Yer064c	0.6502	0
32	TEC1_Alpha	51	Tec1	0.6423	0	2	Ste12	0.6887	0
33	UGA3_SM	14	Uga3	0.495736	0.665	122	Gat3_secondary	0.7033	0	Smp1	0.6739	0	Yap1	0.6693	0	Yap6	0.6648	0	Ecm23	0.6789	0.005	Yox1	0.6538	0.005
ChIP-chip sequence-sets for which a PBM-derived motif is NOT available for the profiled TF, and the significantly enriched motifs correspond to TFs of a different DNA-binding domain (DBD) structural class. Indirect DNA binding is the most likely explanation for these ChIP-chip data sets.
Index	ChIP-chip data set	No. of 'bound' probes (ChIP-chip p<0.001)	Significantly enriched PBM-derived motifs
			Motif	AUC	p-value	Motif	AUC	p-value	Motif	AUC	p-value	Motif	AUC	p-value	Motif	AUC	p-value	Motif	AUC	p-value	Motif	AUC	p-value	Motif	AUC	p-value	Motif	AUC	p-value	Motif	AUC	p-value	Motif	AUC	p-value	Motif	AUC	p-value
1	ARG81_SM	26	Vhr1	0.7365	0	Yer064c	0.7189	0	Gcn4	0.6842	0	Dal82	0.661	0.005
2	ASH1_BUT14	38	Pdr3	0.6978	0	Ylr278c_secondary	0.7208	0.005	Ume6	0.6986	0.005
3	DAL81_RAPA	72	Gln3	0.8131	0	Gzf3	0.8042	0	Gat1	0.7947	0	Dal80	0.7848	0	Tbs1	0.7379	0	Pdr3	0.7314	0	Vhr1	0.7295	0	Gcn4	0.7236	0	Yer064c	0.7184	0	Stp1	0.7259	0.005	Stp2	0.7209	0.005	Bas1	0.7131	0.005
4	DIG1_Alpha	92	Ste12	0.7492	0
5	DIG1_BUT14	57	Tec1	0.8082	0	Ste12	0.7448	0	Mcm1	0.7038	0	Rds2	0.7064	0.005
6	DIG1_BUT90	39	Ste12	0.7676	0	Tec1	0.7572	0	Gcr1	0.7398	0
7	DIG1_YPD	63	Ste12	0.673	0
8	GCR2_SM	56	Tye7	0.7412	0	Yap6	0.7317	0	Pho4_secondary	0.7301	0	Cst6	0.7218	0	Yap1	0.7203	0	Rtg3	0.7183	0	Cin5	0.7172	0	Yap3	0.7141	0	Gcn4_secondary	0.7098	0.005	Pho2	0.6982	0.005
9	HAP5_SM	39	Tbs1_secondary	0.792	0	Mig2_secondary	0.7914	0	Gal4	0.7863	0.005	Ume6_secondary	0.7765	0.005
10	HAP5_YPD	22	Nhp6a	0.6839	0	Yap1_secondary	0.6709	0	Nhp6b	0.6559	0
11	IXR1_YPD	27	Tbf1	0.6846	0
12	MAC1_H2O2Hi	15	Aft1	0.7295	0	Dal82	0.7012	0
13	MAL33_H2O2Hi	31	Mig1	0.7043	0	Asg1	0.699	0.005
14	MET4_SM	37	Yap1	0.6831	0	Cin5	0.6751	0	Gcn4_secondary	0.6577	0.005	Yap6	0.6519	0.005	Tye7	0.6505	0.005
15	NDD1_YPD	92	Mcm1	0.7657	0
16	RLR1_YPD	25	Yap3	0.7103	0	Yap1	0.6818	0	Cin5	0.6541	0
17	SNT2_YPD	22	Stp4	0.8901	0	Stp3	0.8705	0	Stp4_secondary	0.8573	0	Stp1	0.8428	0
18	STB1_YPD	22	Swi4	0.7494	0	Mcm1	0.7344	0	Mbp1	0.7629	0.005	Fhl1	0.7061	0.005
19	SWI6_YPD	120	Mbp1	0.8397	0	Swi4	0.8392	0	Fhl1	0.8012	0
20	UME1_H2O2Hi	28	Ypr013c	0.685	0	Tos8	0.6784	0	Yap6	0.6756	0.005	Ypr015c	0.675	0.005
21	YJL206C_H2O2Hi	10	Sko1_secondary	0.7452	0	Pbf2	0.693	0.005
22	YJL206C_YPD	21	Uga3	0.707	0	Rpn4	0.7013	0

## Sheet: No motif enriched (41+38 sets)
ChIP-chip sequence sets in which no PBM-derived motif is significantly enriched
Index	ChIP-chip data set	No. of 'bound' probes (ChIP-chip p<0.001)	AUC enrichment and associated p-value for the PBM-derived motifs of the profiled TFs (if such motifs are available)
			Primary motif	AUC	p-value	Secondary motif	AUC	p-value
1	ADR1_HEAT	16	Adr1	0.4818	0.4
2	ADR1_YPD	28	Adr1	0.6325	0.03
3	AFT2_YPD	20	Aft2	0.5599	0.135
4	ARG80_YPD	28
5	ARG81_YPD	26
6	ARR1_YPD	27
7	ASK10_YPD	47
8	CHA4_SM	27	Cha4	0.5133	0.83
9	DAL80_RAPA	30	Dal80	0.4227	0.75
10	DAL80_YPD	14	Dal80	0.4583	0.505
11	DAL81_YPD	35
12	DAT1_YPD	20
13	FZF1_YPD	28	Fzf1	0.4937	0.255
14	GAL4_GAL	32	Gal4	0.5852	0.06
15	GAL4_YPD	17	Gal4	0.5189	0.34
16	GAT1_SM	60	Gat1	0.4436	0.825	Gat1_secondary	0.4745	0.56
17	GCR2_YPD	34
18	GTS1_YPD	15
19	GZF3_H2O2Hi	18	Gzf3	0.4674	0.195
20	GZF3_RAPA	43	Gzf3	0.5155	0.32
21	HAL9_YPD	52	Hal9	0.3456	0.795
22	HAP4_H2O2Lo	31
23	HIR1_YPD	31
24	HIR2_YPD	19
25	HIR3_YPD	50
26	HMS1_YPD	22
27	HMS2_YPD	48
28	HOG1_YPD	20
29	IME4_H2O2Hi	46
30	IME4_YPD	35
31	KSS1_YPD	15
32	LEU3_YPD	31	Leu3	0.5653	0.57	Leu3_secondary	0.5614	0.51
33	MAC1_YPD	34
34	MET18_YPD	20
35	MET28_YPD	16
36	MET32_YPD	48	Met32	0.5288	0.05
37	MGA1_YPD	60	Mga1	0.5598	0.1	Mga1_secondary	0.5001	0.74
38	MIG2_YPD	20	Mig2	0.5168	0.33	Mig2_secondary	0.5319	0.13
39	MSN2_RAPA	66	Msn2	0.3699	0.89
40	MSN4_RAPA	76	Msn4	0.3863	0.785
41	MSS11_BUT14	25
42	NDT80_YPD	19	Ndt80	0.5346	0.135
43	OAF1_YPD	49	Oaf1	0.5735	0.035
44	PDC2_YPD	33
45	PDR1_H2O2Lo	18	Pdr1	0.2863	0.61
46	PDR3_YPD	18	Pdr3	0.5067	0.335	Pdr3_secondary	0.48	0.425
47	PHO4_YPD	58	Pho4	0.5765	0.465	Pho4_secondary	0.5793	0.505
48	PIP2_YPD	30
49	PPR1_YPD	23
50	PUT3_SM	31	Put3	0.5277	0.26
51	RCS1_SM	26	Aft1	0.5635	0.465
52	RCS1_YPD	33	Aft1	0.5734	0.32
53	RIM101_H2O2Hi	24	Rim101	0.507	0.525
54	RME1_YPD	45
55	RPH1_SM	17	Rph1	0.3681	0.905
56	RTG1_RAPA	40
57	RTG1_SM	10
58	SIG1_H2O2Hi	16	Sig1	0.3206	0.935
59	SIP4_YPD	13	Sip4	0.3602	0.525
60	SPT2_YPD	35
61	SPT23_YPD	42
62	SRD1_YPD	11	Srd1	0.4845	0.055
63	STB2_YPD	32
64	STP1_YPD	21	Stp1	0.4895	0.685
65	STP2_YPD	15	Stp2	0.21	0.775
66	THI2_Thi-	48
67	UGA3_RAPA	27	Uga3	0.381	0.84
68	UME1_YPD	34
69	UPC2_YPD	32	Upc2	0.4392	0.665	Upc2_secondary	0.4773	0.475
70	WAR1_YPD	12
71	WTM1_YPD	25
72	YAP3_YPD	23	Yap3	0.5216	0.29	Yap3_secondary	0.5499	0.135
73	YAP5_YPD	46
74	YER130C_YPD	13	Yer130c	0.4667	0.64
75	YFL044C_YPD	27
76	YHP1_YPD	18
77	YML081W_YPD	13	Yml081w	0.4472	0.945	Yml081w_secondary	0.5013	0.815
78	YRR1_YPD	27	Yrr1	0.4276	0.92
79	ZAP1_YPD	19	Zap1	0.5812	0.07

## Sheet: TFs without ChIP data
TFs for which PBM-derived motifs are available, but ChIP-chip data is not available in Harbison et al. (2004) (or the ChIP-chip data contains less than 10 sequences bound at p<0.005)
Index	ChIP-chip data set
1	Asg1
2	Cat8
3	Cep3
4	Crz1
5	Ecm22
6	Ecm23
7	Eds1 (Ybr033w)
8	Gat4
9	Gis1
10	Gsm1 (Yjl103c)
11	Hcm1
12	Hmlalpha2
13	Hmra2
14	Lys14
15	Matalpha2
16	Mig3
17	Msn1
18	Nhp10
19	Nhp6a
20	Nhp6b
21	Nrg2
22	Pbf1 (Ybl054w)
23	Pbf2 (Dot6)
24	Pdr8
25	Rdr1
26	Rds2
27	Rei1
28	Rgm1
29	Rgt1
30	Rsc3
31	Rsc30
32	Sfl1
33	Spt15
34	Stb3
35	Stp3
36	Sut2
37	Tbf1
38	Tbs1
39	Tea1
40	Tos8
41	Usv1 (Ypl230w)
42	Vhr1
43	Ybr239c
44	Ydr520c
45	Yer064c
46	Yer184c
47	Ygr067c
48	Ykl222c
49	Yll054c
50	Ylr278c
51	Ynr063w
52	Ypr013c
53	Ypr015c
54	Ypr022c
55	Ypr196w
56	Yrm1
57	Zms1
