# Supplementary material for: Curated collection of yeast transcription factor DNA binding specificity data reveals novel structural and gene regulatory insights
Source: Genome Biol. 2011 Dec 21;12(12):R125. doi: 10.1186/gb-2011-12-12-r125 (PMC3334620; doi:10.1186/gb-2011-12-12-r125)
Supplement: Additional file 11 — Table S12. DNA binding site motifs available for known or putative S. cerevisiae TFs. [file gb-2011-12-12-r125-S11.XLS]

## Sheet: Sheet1
Table S12. DNA binding site motifs available for known or putative S. cerevisiae TFs.
Legend
MacIsaac specificity	Motifs derived from Harbison et al. 2004 ChIP-chip binding data as reported in MacIsaac et al. 2006 ("improved regulatory map")
Harbison specificity	Motifs derived from Harbison et al. 2004 ChIP-chip binding data as reported in the original Harbison manuscript
PBM Zhu	Motifs derived from PBM data as reported in Zhu et al. 2009
PBM Badis	Motifs derived from PBM data as reported in Badis et al. 2008
PBM Murphy	Motifs derived from PBM data as reported in this study (Murphy et al.)
Fordyce specificity	Motifs derived from Fordyce et al. 2010 Microfluidic affinity analysis as reported in Fordyce et al. 2010 ("De novo identification…")
Morozov and Siggia	Motifs derived from Harbison et al. 2004 ChIP-chip binding data combined with structural information as reported in Morozov and Siggia, 2007
Other literature specificity	Motifs or consensus sequences from other literature sources. Literature source is indicated in column to the right.
		"From MacIsaac" indicates that these literature specificities were compiled in MacIsaac et al., 2006 and individual sources can be found there.
SGD systematic name	Standard Name	MacIsaac specificity	Harbison specificity	PBM Zhu	PBM Badis	PBM Murphy	Fordyce specificity	Morozov and Siggia	Other literature specificity	Source
MATA1	A1									From MacIsaac
YKL112W	ABF1								TCRNNNNNNACG (SCPD)
YMR072W	ABF2
YER045C	ACA1							ACA1_YPD_1dh3
YLR131C	ACE2
YDR448W	ADA2
YDR216W	ADR1									From MacIsaac
YGL071W	Aft1
YPL202C	AFT2
YMR042W	ARG80							ARG80_YPD_1hwt_CGG_N3
								ARG80_YPD_1mnm_MCM1
								ARG80_YPD_1ysa
YML099C	ARG81							ARG81_SM_1hwt_CGG_N3
								ARG81_SM_1mnm_MCM1
								ARG81_SM_1ysa
YDR421W	Aro80							CGGnnnnnnnCGG
YMR033W	ARP9
YPR199C	ARR1							ARR1_YPD_1gd2_short
YIL130W	Asg1
YKL185W	ASH1							ASH1_BUT14_6gat
YGR097W	ASK10
YOR113W	AZF1
YKR099W	Bas1
YLR399C	BDF1
YER159C	BUR6
YKL005C	BYE1
YDR423C	CAD1							CAD1_YPD_1gd2_short	TTACTAA Fernandes (1997)
YJR122W	CAF17
YMR280C	CAT8
YJR060W	Cbf1							CBF1_SM_1an2
								CBF1_SM_2dgc
YAL021C	CCR4
YMR213W	CEF1
YMR168C	Cep3
YLR098C	Cha4							CHA4_SM_1pyi_N10
YOR028C	CIN5							CIN5_H2O2Lo_1gd2	TTACTAA Fernandes (1997)
YNL027W	CRZ1									From MacIsaac
YIL036W	CST6							CST6_YPD_1dh3	TGACGTCA Garcia-Gimeno (2000)
YDR151C	CTH1
YPL181W	CTI6
YGL166W	CUP2
YPL177C	Cup9							CUP9_YPD_1b8i
YBR112C	CYC8
YKR034W	DAL80							DAL80_RAPA_4gat	GATAA	From MacIsaac
YIR023W	DAL81								AAAAGCCGCGGGCGGGATT	From MacIsaac
YNL314W	DAL82
YML113W	DAT1
YPL049C	DIG1
YGL043W	DST1
YLR228C	Ecm22								CTCGTATAAGC	From MacIsaac
YPL021W	ECM23
YBR033W	EDS1
YNR054C	ESF2
YDL166C	FAP7
YPR104C	Fhl1							FHL1_YPD_2c6y
YIL131C	Fkh1							FKH1_YPD_2c6y
YNL068C	Fkh2							FKH2_YPD_2c6y
YER109C	FLO8
YGL254W	FZF1
YDR009W	GAL3
YPL248C	Gal4							GAL4_RAFF_1d66
YML051W	GAL80									From MacIsaac
YFL021W	Gat1							GAT1_RAPA_4gat
YLR013W	Gat3							GAT3_YPD_6gat
YIR013C	Gat4
YEL009C	Gcn4							GCN4_SM_1ysa
YGR252W	Gcn5
YPL075W	GCR1								CWTCC (SCPD)
YNL199C	GCR2
YDR096W	GIS1
YER040W	Gln3							GLN3_RAPA_4gat
YJL103C	Gsm1
YGL181W	GTS1
YJL110C	Gzf3							GZF3_RAPA_4gat	GATAAG	From MacIsaac
YPR008W	HAA1
YFL031W	HAC1							HAC1_YPD_1dh3	CAGCGTGTC Mori (1996)
YOL089C	Hal9
YLR256W	HAP1							HAP1_YPD_1hwt	CGGNNNTANCGG (SCPD)
YGL237C	HAP2
YBL021C	HAP3								CCAAT	From MacIsaac
YKL109W	HAP4
YOR358W	HAP5								CCAAT	From MacIsaac
YCR065W	HCM1
YPL254W	HFI1
YBR010W	HHT1
YNL031C	HHT2
YBL008W	HIR1
YOR038C	HIR2
YJR140C	HIR3
YCR096C	HMRA2
YCL067C	HMLALPHA2
YOR032C	HMS1							HMS1_YPD_1am9
								HMS1_YPD_1an2
YJR147W	HMS2
YLR113W	HOG1
YGL073W	HSF1							HSF1_H2O2Lo_3hts
YOL068C	HST1
YLR223C	IFH1
YJR094C	IME1
YGL192W	IME4
YDR123C	INO2							INO2_YPD_1nkp
YOL108C	INO4							INO4_YPD_1nkp
YOR304W	ISW2
YKL032C	IXR1
YCL055W	KAR4
YNL132W	KRE33
YGR040W	KSS1
YLR451W	Leu3							LEU3_SM_2ere
YDR034C	Lys14
YMR021C	MAC1
YGR288W	MAL13
YBR297W	MAL33
YCR039C	MATalpha2
YOR298C-A	MBF1
YDL056W	Mbp1
YMR043W	Mcm1							MCM1_Alpha_1mnm_MCM1
YGL197W	MDS3
YBR193C	MED8
YIL128W	MET18
YIR017C	MET28							MET28_YPD_1an2	CTGTGG	From MacIsaac
YPL038W	MET31
YDR253C	Met32
YNL103W	MET4							MET4_SM_1an2
								MET4_SM_2dgc
YGR249W	Mga1							MGA1_YPD_3hts
YDR296W	MHR1
YGL035C	Mig1
YGL209W	Mig2
YER028C	Mig3
YBR098W	MMS4
YPL082C	MOT1
YMR070W	MOT3									From MacIsaac
YOL116W	MSN1
YMR037C	MSN2
YKL062W	MSN4
YMR164C	MSS11
YMR228W	MTF1
YDR277C	MTH1
YDR397C	NCB2
YOR372C	NDD1
YHR124W	Ndt80							NDT80_SGD_1mnn	DNCACAAAA	Pierce et al., MCB 2003
YPR052C	Nhp6A
YBR089C-A	Nhp6B
YDL002C	Nhp10
YGR089W	NNF2
YIL038C	NOT3
YDR043C	Nrg1
YBR066C	NRG2
YGL151W	NUT1
YAL051W	Oaf1							OAF1_YPD_1pyi_N16
YHL020C	OPI1
YBL054w	Pbf1
YER088C	Pbf2
YDR081C	PDC2
YGL013C	Pdr1							PDR1_YPD_1pyi_TCCG_CGGA
YBL005W	PDR3							PDR3_YPD_1pyi_TCCG_CGGA	TCCGCGGA	From MacIsaac
YLR266C	Pdr8
YGL025C	PGD1
YKL043W	Phd1
YDL106C	Pho2							PHO2_YPD_1fjl
YFR034C	Pho4							PHO4_Pi-_1a0a
YOR363C	PIP2							PIP2_YPD_1pyi_N16
YIL122W	POG1
YLR014C	PPR1							PPR1_SGD_1pyi
YKL015W	Put3							PUT3_SM_1zme
YCR066W	RAD18
YNL216W	Rap1							RAP1_YPD_1ign
YMR075W	RCO1
YOR380W	Rdr1								TTCCGCGGAA	Hellauer et al., JBC 2002
YCR106W	Rds1							RDS1_H2O2Hi_1pyi_N0
YPL133C	Rds2
YBR049C	REB1							REB1_YPD_1w0t_A
YBR267W	REI1
YLR176C	RFX1							RFX1_YPD_1dp7
YMR182C	RGM1
YKL038W	Rgt1
YLR453C	RIF2
YCR028C-A	RIM1
YHL027W	RIM101
YPL089C	RLM1							RLM1_YPD_1egw
YNL139C	RLR1
YGR044C	RME1
YPR065W	ROX1							ROX1_YPD_1j47
YBL093C	ROX3
YOR210W	RPB10
YBR154C	RPB5
YER169W	Rph1								CCCCTTAAGG	From MacIsaac
YIL119C	RPI1
YDL020C	Rpn4
YDR303C	Rsc3
YHR056C	Rsc30
YOL067C	RTG1							RTG1_RAPA_1ysa
								RTG1_RAPA_RTG1_RTG3
YBL103C	Rtg3							RTG3_RAPA_1ysa
YOR077W	RTS2
YGR161C	RTS3
YIL084C	SDS3
YJL168C	SET2
YOR140W	Sfl1								GAAGCTTC	From MacIsaac
YLR403W	Sfp1
YER068W	SIG1
YJL089W	Sip4							SIP4_SM_1pyi_N5
YKR101W	SIR1
YDL042C	SIR2
YLR442C	SIR3
YHR206W	Skn7							SKN7_H2O2Lo_3hts
YNL167C	SKO1							SKO1_YPD_1dh3	TGACGTCA Nehlin (1992)
YPR054W	SMK1
YBR182C	Smp1							SMP1_YPD_1egw	ACTACTAwwwwTAG	From MacIsaac
YDR477W	SNF1
YDR073W	SNF11
YOR290C-A	SNF2
YBR289W	SNF5
YGL131C	SNT2
YGL127C	SOH1
YMR016C	SOK2
YPL138C	SPP1
YNL204C	SPS18
YJL127C	SPT10
YER148W	Spt15								TATA(a/t)A(a/t)N	SGD
YER161C	SPT2
YMR179W	SPT21
YKL020C	SPT23
YDR392W	SPT3
YHR041C	SRB2
YCR018C	Srd1
YNL309W	STB1
YMR053C	STB2
YDR169C	Stb3								TGAAAAATTT	Liko et al., JBC 2007
YMR019W	STB4
YHR178W	STB5							STB5_YPD_1pyi_TCCG_CGGA	CGG Akache (2002)
YKL072W	STB6
YHR084W	STE12								ATGAAACA Dolan (1989)
YDR463W	STP1								RCGGCNNNRCGGC Nielsen (2001)
YHR006W	Stp2
YLR375W	Stp3
YDL048C	Stp4
YMR039C	SUB1
YDR310C	Sum1
YGL162W	SUT1								CGCG Regnacq (2001)
YPR009W	Sut2
YPL016W	SWI1
YER111C	SWI4
YDR146C	SWI5
YLR182W	SWI6
YDR167W	TAF10
YPL129W	TAF14
YPL128C	Tbf1								TTAGGG	Brigati C, et al. MCB 1993
YBR150C	Tbs1
YOR337W	Tea1								TCGGTGGTATTATTCCGA	TRANSFAC
YBR083W	Tec1
YBR240C	THI2							THI2_Thi-_1pyi_N12
YLR136C	TIS11
YGL096W	TOS8
YOR344C	Tye7							TYE7_YPD_1am9
								TYE7_YPD_1an2
YDL170W	UGA3							UGA3_RAPA_2ere
YPL139C	UME1
YDR207C	Ume6
YDR213W	UPC2								TCGTATA Vik (2001)
YPL230W	Usv1
YIL056W	VHR1								AATCA-N8-TGAYT Weider (2006)
YER064C	VHR2
YML076C	WAR1							WAR1_YPD_2ere_N23
YOR230W	WTM1
YOR229W	WTM2
YIL101C	Xbp1
YML007W	Yap1							YAP1_H2O2Lo_1gd2_short
YHL009C	YAP3							YAP3_YPD_1gd2_short	TTACTAA Fernandes (1997)
YIR018W	YAP5							YAP5_YPD_1gd2_short
YDR259C	Yap6							YAP6_YPD_1gd2
YOL028C	YAP7							YAP7_H2O2Hi_1gd2
								YAP7_H2O2Hi_1gd2_short
YBL054W	YBL054W
YBR033W	YBR033W
YBR239C	Ybr239c
YBR267W	YBR267W
YDR026C	YDR026c
YDR049W	YDR049W
YDR266C	YDR266c
YDR520C	Ydr520c
YER051W	YER051w
YER130C	Yer130c
YER184C	YER184C
YFL044C	YFL044C
YFL052W	YFL052w
YGR067C	Ygr067c
YDR451C	YHP1							YHP1_YPD_1mnm
YIL130W	YIL130W
YJL206C	YJL206C
YJR119C	YJR119C
YKL222C	Ykl222c
YKR064W	YKR064W
YLL054C	Yll054c
YLR278C	YLR278C
YLR375W	YLR375W
YML081W	Yml081w
YMR075W	YMR075W
YOR064C	YNG1
YHR090C	YNG2
YNR063W	Ynr063w
YML027W	Yox1							YOX1_YPD_1mnm
YPL230W	YPL230W
YPR013C	Ypr013c
YPR015C	Ypr015c
YPR022C	YPR022C
YPR031W	YPR031W
YPR196W	Ypr196w
YOR172W	Yrm1
YOR162C	Yrr1							YRR1_YPD_1pyi_TCCG_CGGA
YJL056C	ZAP1								ACCYYNAAGGT Zhao (1998)
YMR273C	ZDS1
YJR127C	ZMS1
