# Supplementary material for: Curated collection of yeast transcription factor DNA binding specificity data reveals novel structural and gene regulatory insights
Source: Genome Biol. 2011 Dec 21;12(12):R125. doi: 10.1186/gb-2011-12-12-r125 (PMC3334620; doi:10.1186/gb-2011-12-12-r125)
Supplement: Additional file 12 — Table S13. Categorization of remaining S. cerevisiae potential sequence-specific DNA binding proteins. For each of the 222 yeast proteins below, we list: the systematic name (column A); standard name (column B); structural domain found within protein (column C); designation for sequence specific DNA binding ability, either Likely, Maybe or Unlikely (column D); description of protein from the Saccharomyces Genome Database, including additional literature references to experimental evidence for DNA binding consensus sequences, ChIP motifs or other relevant information (column E). Criteria used for categorizing likelihood of sequence-specific DNA binding for Likely category included having a well characterized sequence-specific DNA binding domain and/or experimental evidence for sequence-specific DNA binding involving direct contact with DNA molecule (as opposed to indirect binding mediated through another protein factor). The Maybe category included proteins that contain structural domains for which instances of sequence-specific DNA binding have been demonstrated in other proteins containing that domain. Additionally, literature evidence for DNA binding ability, though not determined if sequence specific, or directly contacting DNA, was also considered. Finally, the Unlikely category contains proteins with structural domains that have failed to produce sequence-specific DNA binding in vitro, or have ChiP motifs likely to be through indirect interactions with DNA, or completely lack literature evidence for sequence-specific DNA binding by direct contact with DNA. [file gb-2011-12-12-r125-S12.XLS]

## Sheet: Sheet1
Table S13. Categorization of remaining S. cerevisiae potential sequence specific DNA binding proteins. For each of the 222 yeast proteins below, we list the systematic name (column A); standard name (column B); structural domain found within protein (column C); designation for sequence specific DNA binding ability, either “Likely”, “Maybe” or “Unlikely” (column D); description of protein from SGD…
SGD systematic name	Standard Name	Domain(s)	Sequence Specific DNA binding	SGD Description
YGL166W	CUP2	Copper-fist	Likely	GTCTTTPyPyGCTGAAC (Buchman et al., 1990); Copper-binding transcription factor; activates transcription of the metallothionein genes CUP1-1 and CUP1-2 in response to elevated copper concentrations
YPR008W	HAA1	Copper-fist	Likely	Transcriptional activator involved in the transcription of TPO2, YRO2, and other genes putatively encoding membrane stress proteins; involved in adaptation to weak acid stress
YMR021C	MAC1	Copper-fist	Likely	ChIP-chip motif available Rc.AcggTaA (MacIsaac et al., 2006). TTTGCTC (Labbe et al., 1997). Copper-sensing transcription factor involved in regulation of genes required for high affinity copper transport
Not in systematic sequence of S288C	MATA1	Hox	Likely	ANNTACATCA (Dranginis et al., 1990); Expressed copy (at MATa) of a1; homeobox-domain protein that, along with alpha2, represses transcription of haploid-specific genes in diploid cells; a1 sequence is not present in SGD because the sequenced S288C strain is MATalpha, not MATa
YDR451C	YHP1	Hox	Likely	TAATTG (Kunoh et al., 2000); One of two homeobox transcriptional repressors (see also Yox1p), that bind to Mcm1p and to early cell cycle box (ECB) elements of cell cycle regulated genes, thereby restricting ECB-mediated transcription to the M/G1 interval
YIR023W	DAL81	Zn_clus	Likely	GAAAATTGCGTTT (van Vuuren et al., 1991); positive regulator of genes in multiple nitrogen degradation pathways; contains DNA binding domain but does not appear to bind the dodecanucleotide sequence present in the promoter region of many genes involved in allantoin catabolism
YGR288W	MAL13	Zn_clus	Likely	sequence-specific DNA binding transcription factor activity; MAL-activator protein, part of complex locus MAL1; nonfunctional in genomic reference strain S288C
YBR297W	MAL33	Zn_clus	Likely	sequence-specific DNA binding transcription factor activity; MAL-activator protein, part of complex locus MAL3; nonfunctional in genomic reference strain S288C
No systematic name	MAL63	Zn_clus	Likely	c/a GC N9 c/a GC/g (Sirenko et al., 1995); MAL-activator protein, transcription factor; part of the complex locus MAL6, plays a positive role in the regulation of maltose fermentation
YOR363C	PIP2	Zn_clus	Likely	CGGN3TN(A/R)N8-12CCG (Gurvitz and Rottensteiner, 2006); contains Zn(2)-Cys(6) cluster domain, forms heterodimer with Oaf1p, binds oleate response elements (OREs),
YFL052W	YFL052w	Zn_clus	Likely	Putative zinc cluster protein that contains a DNA binding domain; null mutant sensitive to calcofluor white, low osmolarity and heat, suggesting a role for YFL052Wp in cell wall integrity
YJL206C	YJL206C	Zn_clus	Likely	Putative protein of unknown function; similar to transcriptional regulators from the Zn[2]-Cys[6] binuclear cluster protein family; mRNA is weakly cell cycle regulated, peaking in S phase; induced rapidly upon MMS treatment
YKR064W	OAF3	Zn_clus	Likely	Zinc cluster protein; regulates transcription in response to oleate levels; the authentic, non-tagged protein is detected in highly purified mitochondria in high-throughput studies
YML099C	ARG81	Zn_clus	Likely	ChIP-chip motif available (MacIsaac et al., 2006). Zinc-finger transcription factor of the Zn(2)-Cys(6) binuclear cluster domain type, involved in the regulation of arginine-responsive genes; acts with Arg80p and Arg82p
YBR240C	THI2	Zn_clus	Likely	ChIP-chip motif available GmAACyswwAGArCy (MacIsaac et al., 2006). Zinc finger protein of the Zn(II)2Cys6 type, probable transcriptional activator of thiamine biosynthetic genes
YER045C	ACA1	bZIP	Likely	TGACGTCA (ACA2, Garcia-Gimeno and Struhl, 2000) basic leucine zipper (bZIP) transcription factor of the ATF/CREB family, may regulate transcription of genes involved in utilization of non-optimal carbon sources
YOL028C	YAP7	bZIP	Likely	ChIP-chip motif available .mTkAcTAAt (MacIsaac et al., 2006). T(T/G)ACGT(A/G)A (Fordyce et al., 2010). Putative basic leucine zipper (bZIP) transcription factor
YIR017C	MET28	bZIP	Likely	Basic leucine zipper (bZIP) transcriptional activator in the Cbf1p-Met4p-Met28p complex; literature motif CTGTGG MacIsaac et al., 2006.
YKL185W	ASH1	zf-GATA	Likely	ChIP-chip motif available (MacIsaac et al., 2006). YTGAT (Maxon et al., 2001). Zinc-finger inhibitor of HO transcription; mRNA is localized and translated in the distal tip of anaphase cells, resulting in accumulation of Ash1p in daughter cell nuclei and inhibition of HO expression; potential Cdc28p substrate
YDR123C	INO2	bHLH	Likely	ChIP-chip motif available gCATGTGAA (MacIsaac et al., 2006). Component of the heteromeric Ino2p/Ino4p basic helix-loop-helix transcription activator that binds inositol/choline-responsive elements (ICREs)
YOL108C	INO4	bHLH	Likely	ChIP-chip motif available gCATGTGAA (MacIsaac et al., 2006). Transcription factor required for derepression of inositol-choline-regulated genes involved in phospholipid synthesis; forms a complex, with Ino2p, that binds the inositol-choline-responsive element through a basic helix-loop-helix domain
YGL237C	HAP2	CBFB_NFYA	Likely	ChIP-chip motif available CCAAT.a. (MacIsaac, 2006). Subunit of the heme-activated, glucose-repressed Hap2p/3p/4p/5p CCAAT-binding complex, a transcriptional activator and global regulator of respiratory gene expression; contains sequences sufficient for both complex assembly and DNA binding
YGR044C	RME1	zf-C2H2	Likely	ChIP-chip motif available Y..AaAGGaa (MacIsaac et al., 2006). Binds RME1 response element (Covitz and Mitchell, 1993). Zinc finger protein involved in control of meiosis; prevents meiosis by repressing IME1 expression and promotes mitosis by activating CLN2 expression; directly repressed by a1-alpha2 regulator
YPR186C	PZF1	zf-C2H2	Likely	RNA polymerase III type 1 promoter sequence-specific DNA binding. Specifically binds the internal control region (ICR) of the 5S rRNA gene in S. cerevisiae (Woychik et al., 1992).
YCL055W	KAR4	MT-A70	Likely	sequence-specific DNA binding transcription factor activity; gel shifts demonstrate sequence specficif binding and C/TAANNCAAANNCNGNYT concensus (Lahav et al., 2007)
YJL127C	SPT10	zf-H2C2	Likely	sequence specific DNA binding; sequence-specific activator of histone genes, binds specifically and cooperatively to pairs of UAS elements in core histone promoters, functions at or near the TATA box; (G/A)TTCCN(6)TTCNC, (Eriksson et al., 2005)
YMR042W	ARG80	SRF-TF	Maybe	ChIP-chip motif available (MacIsaac et al., 2006). Transcription factor involved in regulation of arginine-responsive genes; acts with Arg81p and Arg82p
YKL032C	IXR1	HMG_box	Maybe	ChIP-chip motif available AArcmrgRAGCGGkG (MacIsaac et al., 2006). Protein that binds DNA containing intrastrand cross-links formed by cisplatin, contains two HMG (high mobility group box) domains, which confer the ability to bend cisplatin-modified DNA
YHL020C	OPI1	OPI1	Maybe	ChIP-chip motif available .GAACC (MacIsaac et al., 2006). Transcriptional regulator of a variety of genes; phosphorylation by protein kinase A stimulates Opi1p function in negative regulation of phospholipid biosynthetic genes; involved in telomere maintenance
YPL089C	RLM1	SRF-TF; MADS-box	Maybe	ChIP-chip motif available TATTTatAga (MacIsaac et al., 2006). MADS-box transcription factor, component of the protein kinase C-mediated MAP kinase pathway involved in the maintenance of cell integrity; phosphorylated and activated by the MAP-kinase Slt2p
YGL131C	SNT2	SANT; BAH; PHD	Maybe	ChIP-chip motif available tGrTAGCGCCr. (MacIsaac et al., 2006). DNA binding protein with similarity to the S. pombe Snt2 protein; computational analysis suggests a role in regulation of expression of genes encoding amine transporters
YER161C	SPT2	SPT2	Maybe	ChIP-chip motif available w.TTRamkAR (MacIsaac et al., 2006). Protein involved in negative regulation of transcription; required for RNA polyadenylation; exhibits regulated interactions with both histones and SWI-SNF components
YKL020C	SPT23	IPT	Maybe	ChIP-chip motif available rAAATsaA (MacIsaac et al., 2006). ER membrane protein involved in regulation of OLE1 transcription, acts with homolog Mga2p; inactive ER form dimerizes and one subunit is then activated by ubiquitin/proteasome-dependent processing followed by nuclear targeting
YDR026C	YDR026C	Myb; SANT	Maybe	ChIP-chip motif available ACCCGG (MacIsaac et al., 2006). Protein of unknown function that may interact with ribosomes, based on co-purification experiments; Myb-like DNA-binding protein that may bind to the Ter region of rDNA; interacts physically with Fob1p
YIR018W	YAP5	bZIP	Maybe	ChIP-chip motif available ARrCAT (MacIsaac et al., 2006). TTACTAA (Fernandes et al., 1997). Basic leucine zipper (bZIP) transcription factor. Has not shown to bind DNA by itself in vitro or in complex with other Yap TFs.
YBR060C	ORC2	AT_hook	Maybe	DNA replication origin binding
YDR362C	TFC6	AT_hook	Maybe	part of TFIIIC TauB domain that binds BoxB promoter sites of tRNA and other genes; cooperates with Tfc3p in DNA binding
YER159C	BUR6	CBFD_NFYB_HMF	Maybe	Subunit of a heterodimeric NC2 transcription regulator complex with Ncb2p
YBL021C	HAP3	CBFD_NFYB_HMF	Maybe	Subunit of the heme-activated, glucose-repressed Hap2p/3p/4p/5p CCAAT-binding complex,
YKL109W	HAP4	Hap4_Hap_bind	Maybe	ChIP-chip motif available .CCAATcA (MacIsaac et al., 2006). Subunit of the heme-activated, glucose-repressed Hap2p/3p/4p/5p CCAAT-binding complex, a transcriptional activator and global regulator of respiratory gene expression; provides the principal activation function of the complex
YOR358W	HAP5	CBFD_NFYB_HMF	Maybe	Subunit of the heme-activated, glucose-repressed Hap2p/3p/4p/5p CCAAT-binding complex,
YDR225W	HTA1	CBFD_NFYB_HMF	Maybe	Histone H2A
YBL003C	HTA2	CBFD_NFYB_HMF	Maybe	Histone H2A
YDR397C	NCB2	CBFD_NFYB_HMF	Maybe	Subunit of a heterodimeric NC2 transcription regulator complex with Bur6p
YMR074C	YMR074C	dsDNA_bind	Maybe	Protein with homology to human PDCD5, which is involved in programmed cell death
YDR174W	HMO1	HMG_box	Maybe	double-stranded DNA binding
YJR147W	HMS2	HSF_DNA-bind	Maybe	Protein with similarity to heat shock transcription factors
YOR298C-A	MBF1	HTH_3, Lambda repressor-like	Maybe	Transcriptional coactivator that bridges the DNA-binding region of Gcn4p and TATA-binding protein Spt15p
YER109C	FLO8	LisH	Maybe	Transcription factor required for flocculation, diploid filamentous growth, and haploid invasive growth; listed as RNA polymerase II core promoter proximal region sequence-specific DNA binding
YMR164C	MSS11	LisH	Maybe	Transcription factor involved in regulation of invasive growth and starch degradation
YDR296W	MHR1	Mhr1	Maybe	DNA binding; protein involved in homologous recombination in mitochondria
YDR448W	ADA2	Myb, SANT, Zinc finger ZZ-type	Maybe	Transcription coactivator, component of the ADA and SAGA transcriptional adaptor/HAT (histone acetyltransferase) complexes
YFR037C	RSC8	Myb; SANT; Zinc finger ZZ-type	Maybe	Component of the RSC chromatin remodeling complex
YCR033W	SNT1	Myb; SANT	Maybe	Subunit of the Set3C deacetylase complex that interacts directly with the Set3C subunit, Sif2p; putative DNA-binding protein
YGR002C	SWC4	Myb; SANT	Maybe	Subunit of the Set3C deacetylase complex; putative DNA binding protein
YIL119C	RPI1	Myb-like	Maybe	Putative transcriptional regulator; overexpression suppresses the heat shock sensitivity of wild-type RAS2 overexpression
YNL039W	BDP1	SANT	Maybe	Essential subunit of RNA polymerase III transcription factor (TFIIIB), which is involved in transcription of genes encoding tRNAs, 5S rRNA, U6 snRNA, and other small RNAs
YOR304W	ISW2	SNF2_N, Myb	Maybe	ssDNA binding; ATPase component that, with Itc1p, forms a complex required for repression of a-specific genes, INO1, and early meiotic genes during mitotic growth
YLR032W	RAD5	SNF2_N, zf-C3HC4, HIRAN	Maybe	HIRAN listed as possible DNA binding
YOR229W	WTM2	WD40	Maybe	sequence specific DNA binding; Transcriptional modulator involved in regulation of meiosis, silencing, and expression of RNR genes, ChIP experiment found it associated with RNR3 promoter (Tringe et al., 2006)
YDR266C	YDR266c	zf-C2H2	Maybe	Protein of unknown function that may interact with ribosomes, based on co-purification experiments
YOR077W	RTS2	zf-C2H2_jaz, Kin17_mid	Maybe	Basic zinc-finger protein, similar to human and mouse Kin17 proteins which are chromatin-associated proteins involved in UV response and DNA replication
YNL227C	JJJ1	zf-C2H2_jaz, zf-C2H2, DnaJ	Maybe	Co-chaperone that stimulates the ATPase activity of Ssa1p, required for a late step of ribosome biogenesis
YML113W	DAT1		Maybe	DNA binding protein that recognizes oligo(dA).oligo(dT) tracts
YMR228W	MTF1		Maybe	Mitochondrial RNA polymerase specificity factor; functionally similar to bacterial sigma factors
YFL044C	YFL044C	zf-C2H2	Maybe	regulation of transcription, DNA dependent
YDR323C	PEP7	FYVE	Unlikely	Multivalent adaptor protein that facilitates vesicle-mediated vacuolar protein sorting by ensuring high-fidelity vesicle docking and fusion
YMR176W	ECM5	ARID, PHD	Unlikely	Non-essential protein of unknown function, contains ATP/GTP-binding site motif A
YPL016W	SWI1	ARID/BRIGHT	Unlikely	Subunit of the SWI/SNF chromatin remodeling complex, which regulates transcription by remodeling chromosomes; required for transcription of many genes, including ADH1, ADH2, GAL1, HO, INO1 and SUC2
YLR442C	SIR3	BAH	Unlikely	Double stranded DNA binding; silencing protein that interacts with Sir2p and Sir4p, and histone H3 and H4 tails, to establish a transcriptionally silent chromatin state
YLR399C	BDF1	Bromodomain	Unlikely	transcription regulator activity; involved in transcription initiation at TATA-containing promoters; associates with the basal transcription factor TFIID
YGR252W	Gcn5	Bromodomain	Unlikely	Histone acetyltransferase, acetylates N-terminal lysines on histones H2B and H3; catalytic subunit of the ADA and SAGA histone acetyltransferase complexes
YKR008W	RSC4	Bromodomain	Unlikely	Component of the RSC chromatin remodeling complex; found in close proximity to nucleosomal DNA; displaced from the surface of nucleosomal DNA after chromatin remodeling
YBR081C	SPT7	Bromodomain	Unlikely	Subunit of the SAGA transcriptional regulatory complex, involved in proper assembly of the complex; also present as a C-terminally truncated form in the SLIK/SALSA transcriptional regulatory complex
YGR270W	YTA7	Bromodomain	Unlikely	Protein that localizes to chromatin and has a role in regulation of histone gene expression
YLR357W	RSC2	Bromodomain, BAH	Unlikely	Component of the RSC chromatin remodeling complex; required for expression of mid-late sporulation-specific genes; involved in telomere maintenance
YGR056W	RSC1	Bromodomain, BAH, AT-hook	Unlikely	Component of the RSC chromatin remodeling complex; required for expression of mid-late sporulation-specific genes
YER164W	CHD1	Chromodomain, SNF2_N	Unlikely	DNA binding; nucleosome remodeling factor that functions in regulation of transcription elongation
YPL226W	NEW1	Chromodomain	Unlikely	ATP binding cassette protein that cosediments with polysomes and is required for biogenesis of the small ribosomal subunit
YDR313C	PIB1	FYVE	Unlikely	RING-type ubiquitin ligase of the endosomal and vacuolar membranes, binds phosphatidylinositol(3)-phosphate
YGL023C	PIB2	FYVE	Unlikely	Protein binding phosphatidylinositol 3-phosphate, involved in telomere-proximal repression of gene expression; similar to Fab1 and Vps27
YNR006W	VPS27	FYVE	Unlikely	Endosomal protein that forms a complex with Hse1p; required for recycling Golgi proteins, forming lumenal membranes and sorting ubiquitinated proteins destined for degradation
YFR019W	FAB1	FYVE	Unlikely	1-phosphatidylinositol-3-phosphate 5-kinase; vacuolar membrane kinase that generates phosphatidylinositol (3,5)P2, which is involved in vacuolar sorting and homeostasis
YDR263C	DIN7	HhH; XPG_N	Unlikely	Mitochondrial nuclease functioning in DNA repair and replication, modulates the stability of the mitochondrial genome, induced by exposure to mutagens, also induced during meiosis at a time nearly coincident with commitment to recombination
YAL015C	NTG1	HHH; HhH-GPD	Unlikely	DNA N-glycosylase and apurinic/apyrimidinic (AP) lyase involved in base excision repair; acts in both nucleus and mitochondrion; creates a double-strand break at mtDNA origins that stimulates replication in response to oxidative stress
YOL043C	NTG2	HhH-GPD	Unlikely	DNA N-glycosylase and apurinic/apyrimidinic (AP) lyase involved in base excision repair, localizes to the nucleus; sumoylated
YER142C	MAG1	HhH-GPD	Unlikely	3-methyl-adenine DNA glycosylase involved in protecting DNA against alkylating agents; initiates base excision repair by removing damaged bases to create abasic sites that are subsequently repaired
YML060W	OGG1	HhH-GPD	Unlikely	Mitochondrial glycosylase/lyase that specifically excises 7,8-dihydro-8-oxoguanine residues located opposite cytosine or thymine residues in DNA, repairs oxidative damage to mitochondrial DNA, contributes to UVA resistance
YKL005C	BYE1	PHD	Unlikely	Negative regulator of transcription elongation, contains a TFIIS-like domain and a PHD finger, multicopy suppressor of temperature-sensitive ess1 mutations, probably binds RNA polymerase II large subunit
YPL181W	CTI6	PHD	Unlikely	transcription factor binding; relieves transcriptional repression by binding to the Cyc8p-Tup1p corepressor and recruiting the SAGA complex to the repressed promoter
YNL097C	PHO23	PHD	Unlikely	methylated histone residue binding; probable component of the Rpd3 histone deacetylase complex, involved in transcriptional regulation of PHO5
YMR075W	RCO1	PHD	Unlikely	Essential subunit of the histone deacetylase Rpd3S complex; interacts with Eaf3p
YPL138C	SPP1	PHD	Unlikely	chromatin binding; subunit of COMPASS, a complex which methylates histone H3 and is required in telomeric transcriptional silencing; interacts with Orc2p; PHD protein similar to human CGBP, an unmethylated CpG binding protein
YOR064C	YNG1	PHD	Unlikely	Subunit of the NuA3 histone acetyltransferase complex that acetylates histone H3; contains PHD finger domain that interacts with methylated histone H3, has similarity to the human tumor suppressor ING1
YHR090C	YNG2	PHD	Unlikely	Subunit of the NuA4 histone acetyltransferase complex that acetylates histone H4 and H2A; has similarity to the human tumor suppressor ING1 and its isoforms ING4 and ING5
YPR031W	YPR031W	PHD, EPL1	Unlikely	Subunit of the NuA3 histone acetyltransferase complex that acetylates histone H3; contains PHD finger domain that interacts with methylated histone H3
YJR119C	JHD2	PHD, JmjC	Unlikely	JmjC domain family histone demethylase specific for H3-K4 (histone H3 Lys4); removes methyl groups specifically added by Set1p methyltransferase
YKR029C	SET3	PHD, SET domain	Unlikely	methylated histone residue binding; defining member of the SET3 histone deacetylase complex which is a meiosis-specific repressor of sporulation genes; necessary for efficient transcription by RNAPII
YJL105W	SET4	PHD, SET domain	Unlikely	Protein of unknown function
YER063W	THO1	SAP	Unlikely	double stranded DNA binding; specifically binds to transcribed chromatin in a THO- and RNA-dependent manner, genetically interacts with shuttling hnRNP NAB2;
YCR066W	RAD18	SAP, zf-C3HC4	Unlikely	single stranded DNA binding; E3 ubiqutin ligase, forms heterodimer with Rad6p to monoubiquitinate PCNA-K164; heterodimer binds single-stranded DNA and has single-stranded DNA dependent ATPase activity
YOL068C	HST1	SIR2	Unlikely	NAD(+)-dependent histone deacetylase; essential subunit of the Sum1p/Rfm1p/Hst1p complex required for ORC-dependent silencing and mitotic repression
YPL015C	HST2	SIR2	Unlikely	Cytoplasmic member of the silencing information regulator 2 (Sir2) family of NAD(+)-dependent protein deacetylases; modulates nucleolar (rDNA) and telomeric silencing
YOR025W	HST3	SIR2	Unlikely	DNA binding; member of the Sir2 family of NAD(+)-dependent protein deacetylases; involved along with Hst4p in telomeric silencing, cell cycle progression, radiation resistance, genomic stability and short-chain fatty acid metabolis
YDR191W	HST4	SIR2	Unlikely	DNA binding; member of the Sir2 family of NAD(+)-dependent protein deacetylases; involved along with Hst3p in silencing at telomeres, cell cycle progression, radiation resistance, genomic stability and short-chain fatty acid metabolism
YDL042C	SIR2	SIR2	Unlikely	contributes to nucleosome binding; Conserved NAD+ dependent histone deacetylase of the Sirtuin family involved in regulation of lifespan; plays roles in silencing at HML, HMR, telomeres, and the rDNA locus
YAL019W	FUN30	SNF2_N	Unlikely	DNA binding; chromatin binding; conserved member of the Snf2p family with ATP-dependent chromatin remodeling activity; has a role in silencing; potential Cdc28p substrate
YPL082C	MOT1	SNF2_N	Unlikely	Essential abundant protein involved in regulation of transcription, removes Spt15p (TBP) from DNA via its C-terminal ATPase activity, forms a complex with TBP that binds TATA DNA with high affinity but with altered specificity
YDR334W	SWR1	SNF2_N	Unlikely	chromatin remodeling; Swi2/Snf2-related ATPase that is the structural component of the SWR1 complex, which exchanges histone variant H2AZ (Htz1p) for chromatin-bound histone H2A
YGL150C	INO80	SNF2_N	Unlikely	ATPase and nucleosome spacing factor, subunit of complex containing actin and actin-related proteins that has chromatin remodeling activity; has a role in modulating stress gene transcription
YLR247C	IRC20	SNF2_N	Unlikely	Putative helicase; localizes to the mitochondrion and the nucleus; YLR247C is not an essential gene; null mutant displays increased levels of spontaneous Rad52p foci
YBR245C	ISW1	SNF2_N	Unlikely	contributes to DNA binding; member of the imitation-switch (ISWI) class of ATP-dependent chromatin remodeling complexes; ATPase that forms a complex with Ioc2p and Ioc4p to regulate transcription elongation
YJR035W	RAD26	SNF2_N	Unlikely	involved in transcription-coupled nucleotide excision repair of UV-induced DNA lesions; recruitment to DNA lesions is dependent on an elongating RNA polymerase II; homolog of human CSB protein
YGL163C	RAD54	SNF2_N	Unlikely	DNA-dependent ATPase, stimulates strand exchange by modifying the topology of double-stranded DNA; involved in the recombinational repair of double-strand breaks in DNA during vegetative growth and meiosis
YBR073W	RDH54	SNF2_N	Unlikely	DNA-dependent ATPase, stimulates strand exchange by modifying the topology of double-stranded DNA; involved in recombinational repair of DNA double-strand breaks during mitosis and meiosis
YOR191W	ULS1	SNF2_N	Unlikely	RING finger protein involved in proteolytic control of sumoylated substrates; interacts with SUMO (Smt3p); member of the SWI/SNF family of DNA-dependent ATPases; plays a role in antagonizing silencing during mating-type switching
YOR290C-A	SNF2	SNF2_N, Bromodomain, AT hook	Unlikely	Catalytic subunit of the SWI/SNF chromatin remodeling complex involved in transcriptional regulation; contains DNA-stimulated ATPase activity; functions interdependently in transcriptional activation with Snf5p and Snf6p
YBR114W	RAD16	SNF2_N, zf-C3HC4	Unlikely	contributes to damaged DNA binding; recognizes and binds damaged DNA in an ATP-dependent manner (with Rad7p) during nucleotide excision repair
YOR033C	EXO1	XPG_N	Unlikely	5'-3' exonuclease and flap-endonuclease involved in recombination, double-strand break repair and DNA mismatch repair; member of the Rad2p nuclease family, with conserved N and I nuclease domains
YGR258C	RAD2	XPG_N	Unlikely	Single-stranded DNA endonuclease, cleaves single-stranded DNA during nucleotide excision repair to excise damaged DNA; subunit of Nucleotide Excision Repair Factor 3 (NEF3); homolog of human XPG protein
YKL113C	RAD27	XPG_N	Unlikely	5' to 3' exonuclease, 5' flap endonuclease, required for Okazaki fragment processing and maturation as well as for long-patch base-excision repair; member of the S. pombe RAD2/FEN1 family
YDR409W	SIZ1	zf_MIZ, SAP	Unlikely	SUMO/Smt3 ligase that promotes the attachment of sumo (Smt3p; small ubiquitin-related modifier) to proteins; binds Ubc9p and may bind septins; specifically required for sumoylation of septins in vivo
YDR151C	CTH1	zf-CCCH	Unlikely	mRNA binding; member of the CCCH zinc finger family; has similarity to mammalian Tis11 protein, which activates transcription and also has a role in mRNA degradation; may function with Tis11p in iron homeostasis
YLR323C	CWC24	zf-CCCH	Unlikely	Essential protein, component of a complex containing Cef1p; has similarity to S. pombe Cwf24p
YPL054W	LEE1	zf-CCCH	Unlikely	Zinc-finger protein of unknown function
YLR136C	TIS11	zf-CCCH	Unlikely	mRNA-binding protein expressed during iron starvation; binds to a sequence element in the 3'-untranslated regions of specific mRNAs to mediate their degradation; involved in iron homeostasis
YOR091W	TMA46	zf-CCCH	Unlikely	Protein of unknown function that associates with translating ribosomes; interacts with GTPase Rbg1p
YPR107C	YTH1	zf-CCCH	Unlikely	Essential RNA-binding component of cleavage and polyadenylation factor, contains five zinc fingers; required for pre-mRNA 3'-end processing and polyadenylation
YNL255C	Gis2	zf-CCHC	Unlikely	RNA binding; ssDNA binding; translational activator for mRNAs with internal ribosome entry sites; associates with polysomes and binds to a specific subset of mRNAs; ortholog of human ZNF9/CNBP, a gene involved in myotonic dystrophy type 2
YDR088C	SLU7	zf-CCHC	Unlikely	RNA splicing factor, required for ATP-independent portion of 2nd catalytic step of spliceosomal RNA splicing; interacts with Prp18p; contains zinc knuckle domain
YGR109W-A	YGR109W-A	zf-CCHC	Unlikely	RNA binding; retrotransposon TYA Gag gene co-transcribed with TYB Pol; translated as TYA or TYA-TYB polyprotein
YIL082W	YIL082W	zf-CCHC	Unlikely	Retrotransposon TYA Gag gene co-transcribed with TYB Pol; translated as TYA or TYA-TYB polyprotein; Gag is a nucleocapsid protein that is the structural constituent of virus-like particles (VLPs); similar to retroviral Gag
YKL059C	MPE1	zf-CCHC	Unlikely	contributes to RNA binding; essential conserved subunit of CPF (cleavage and polyadenylation factor), plays a role in 3' end formation of mRNA via the specific cleavage and polyadenylation of pre-mRNA,
YLR116W	MSL5	zf-CCHC	Unlikely	Component of the commitment complex, which defines the first step in the splicing pathway; essential protein that interacts with Mud2p and Prp40p, forming a bridge between the intron ends
YIL079C	AIR1	zf-CCHC	Unlikely	involved in nuclear RNA processing and degradation as a component of the TRAMP complex; stimulates the poly(A) polymerase activity of Pap2p in vitro
YDL175C	AIR2	zf-CCHC	Unlikely	involved in nuclear RNA processing and degredation as a component of the TRAMP complex; stimulates the poly(A) polymerase activity of Pap2p in vitro; functionally redundant with Air1p
YNL326C	PFA3	zf-DHHC	Unlikely	Palmitoyltransferase for Vac8p, required for vacuolar membrane fusion; contains an Asp-His-His-Cys-cysteine rich (DHHC-CRD) domain; autoacylates; required for vacuolar integrity under stress conditions
YOL003C	PFA4	zf-DHHC	Unlikely	Palmitoyltransferase with autoacylation activity, required for palmitoylation of amino acid permeases containing a C-terminal Phe-Trp-Cys site; required for modification of Chs3p;
YLR246W	ERF2	zf-DHHC	Unlikely	Subunit of a palmitoyltransferase, composed of Erf2p and Shr5p, that adds a palmitoyl lipid moiety to heterolipidated substrates such as Ras1p and Ras2p through a thioester linkage
YDR126W	SWF1	zf-DHHC	Unlikely	Palmitoyltransferase that acts on transmembrane proteins, including the SNAREs Snc1p, Syn8p, Tlg1p and likely all SNAREs
YDR459C	PFA5	zf-DHHC	Unlikely	Palmitoyltransferase with autoacylation activity; likely functions in pathway(s) outside Ras; member of a family of putative palmitoyltransferases containing an Asp-His-His-Cys-cysteine rich (DHHC-CRD) domain
YOR034C	AKR2	zf-DHHC	Unlikely	Ankyrin repeat-containing protein similar to Akr1p; member of a family of putative palmitoyltransferases containing an Asp-His-His-Cys-cysteine rich (DHHC-CRD) domain
YDR264C	AKR1	zf-DHHC	Unlikely	Palmitoyl transferase involved in protein palmitoylation; acts as a negative regulator of pheromone response pathway; required for endocytosis of pheromone receptors; involved in cell shape control
YEL019C	MMS21	zf-MIZ	Unlikely	SUMO ligase involved in chromosomal organization and DNA repair; essential subunit of the Mms21-Smc5-Smc6 complex
YOR156C	NFI1	zf-MIZ	Unlikely	SUMO ligase, catalyzes the covalent attachment of SUMO (Smt3p) to proteins; involved in maintenance of proper telomere length
YJR122W	CAF17		Unlikely	mitonchondrial matrix protein; interacts with Ccr4
YDL166C	FAP7		Unlikely	Essential NTPase required for small ribosome subunit synthesis
YDR009W	GAL3		Unlikely	RNA polymerase II repressing transcription factor binding
YLR113W	HOG1		Unlikely	mediates the recruitment and activation of RNA Pol II at Hot1p-dependent promoters; localization regulated by Ptp2p and Ptp3p
YNL132W	KRE33		Unlikely	Essential protein, required for biogenesis of the small ribosomal subunit
YGR161C	RTS3		Unlikely	component of the protein phosphatase type 2A complex; molecular function unknown
YPR054W	SMK1		Unlikely	Middle sporulation-specific mitogen-activated protein kinase (MAPK) required for production of the outer spore wall layers
YML051W	GAL80	GFO_IDH_MocA	Unlikely	CGGNNNNNNNNNNNCCG (SCPD; MacIsaac et al., 2006). Transcriptional regulator involved in the repression of GAL genes in the absence of galactose; inhibits transcriptional activation by Gal4p; inhibition relieved by Gal3p or Gal1p binding
YPL049C	DIG1		Unlikely	ChIP-chip motif available, Ste12 motif (MacIsaac et al., 2006). MAP kinase-responsive inhibitor of the Ste12p transcription factor, involved in the regulation of mating-specific genes and the invasive growth pathway; related regulators Dig1p and Dig2p bind to Ste12p. Unlikely to bind DNA on it's own.
YLR182W	SWI6	Ank	Unlikely	ChIP-chip motif available CGCGTy (MacIsaac, 2006). Transcription cofactor, forms complexes with Swi4p and Mbp1p to regulate transcription at the G1/S transition; involved in meiotic gene expression; cell wall stress induces phosphorylation by Mpk1p. Likely does not bind DNA on its own.
YNL103W	MET4	bZIP	Unlikely	ChIP-chip motif available AayTGTGG (MacIsaac et al., 2006). Binds DNA indirectly. Leucine-zipper transcriptional activator, responsible for the regulation of the sulfur amino acid pathway, requires different combinations of the auxiliary factors Cbf1p, Met28p, Met31p and Met32p
YJR094C	IME1		Unlikely	ChIP-chip motif available CSGCsGAG (MacIsaac et al., 2006) similar to that of Ume6. Master regulator of meiosis that is active only during meiotic events, activates transcription of early meiotic genes through interaction with Ume6p, degraded by the 26S proteasome following phosphorylation by Ime2p
YNL199C	GCR2		Unlikely	ChIP-chip motif available gCTTCCw (MacIsaac et al., 2006), which is similar to Gcr1 motif. Transcriptional activator of genes involved in glycolysis; interacts and functions with the DNA-binding protein Gcr1p
YOR372C	NDD1		Unlikely	ChIP-chip motif available rAargGsAAA (MacIsaac, 2006). Likely interacts with DNA through Mcm1 (Darieva, 2010). Transcriptional activator essential for nuclear division; localized to the nucleus; essential component of the mechanism that activates the expression of a set of late-S-phase-specific genes
YNL139C	THO2	Tho2	Unlikely	ChIP-chip motif available ACAGTwyTtwcAGkw (MacIsaac et al., 2006). Subunit of the THO complex, which is required for efficient transcription elongation and involved in transcriptional elongation-associated recombination
YDR477W	SNF1	Pkinase	Unlikely	ChIP-chip motif available CCGrGrATCGAACyCGG (MacIsaac et al., 2006). Interaction with DNA likely through protein interactions. AMP-activated serine/threonine protein kinase found in a complex containing Snf4p and members of the Sip1p/Sip2p/Gal83p family; required for transcription of glucose-repressed genes, thermotolerance, sporulation, and peroxisome biogenesis
YNL309W	STB1		Unlikely	ChIP-chip motif available CGCGAAAa (MacIsaac et al., 2006). Protein with a role in regulation of MBF-specific transcription at Start, phosphorylated by Cln-Cdc28p kinases in vitro; unphosphorylated form binds Swi6p and binding is required for Stb1p function; expression is cell-cycle regulated
YMR053C	STB2		Unlikely	ChIP-chip motif available CGSGTAA. (MacIsaac et al., 2006). Protein that interacts with Sin3p in a two-hybrid assay and is part of a large protein complex with Sin3p and Stb1p
YER051W	JHD1	JmjC	Unlikely	ChIP-chip motif available TTCGAA (MacIsaac et al., 2006). JmjC domain family histone demethylase specific for H3-K36, similar to proteins found in human, mouse, drosophila, X. laevis, C. elegans, and S. pombe
YPR199C	ARR1	bZIP	Unlikely	ChIP-chip motif available (MacIsaac et al., 2006). Transcriptional activator of the basic leucine zipper (bZIP) family, required for transcription of genes involved in resistance to arsenic compounds. Lacks essential Asn residue for DNA binding found in other bZIPs.
YLR387C	REH1	zfp622	Unlikely	Cytoplasmic 60S subunit biogenesis factor, associates with pre-60S particles; similar to Rei1p
YGL181W	Gts1	ArfGap	Unlikely	transcription factor binding transcription factor activity
YNL204C	SPS18	ArfGap	Unlikely	Protein of unknown function, contains a putative zinc-binding domain; expressed during sporulation
YIL128W	MET18	ARM-like	Unlikely	required for both nucleotide excision repair (NER) and RNA polymerase II (RNAP II) transcription; involved in telomere maintenance
YLR223C	IFH1	CRF1	Unlikely	interacts with sequence specific DNA binding protein Fhl1 (Rudra et al., 2005)
YBR098W	MMS4	ERCC4	Unlikely	Subunit of the structure-specific Mms4p-Mus81p endonuclease that cleaves branched DNA
YGL197W	MDS3	Kelch_1	Unlikely	negative regulator of early meiotic gene expression; required, with Pmd1p, for growth under alkaline conditions
YAL021C	CCR4	LRR_4	Unlikely	Component of the CCR4-NOT transcriptional complex, which is involved in regulation of gene expression; any complex binding likely through Mot2
YGL151W	NUT1	MED5	Unlikely	Component of the RNA polymerase II mediator complex
YGL192W	IME4	MT-A70	Unlikely	Probable mRNA N6-adenosine methyltransferase required for entry into meiosis
YIL038C	NOT3	Not3, NOT2_3_5	Unlikely	Subunit of the CCR4-NOT complex, which is a global transcriptional regulator with roles in transcription initiation and elongation and in mRNA degradation; any complex binding likely through Mot2
YPL101W	ELP4	PAXNEB	Unlikely	Subunit of Elongator complex which is required for modification of wobble nucleosides in tRNA; required for Elongator structural integrity
YGR097W	ASK10	PH	Unlikely	transcription regulator activity; Component of RNA polymerase II holoenzyme
YMR044W	IOC4	PWWP	Unlikely	contributes to DNA binding; Member of a complex (Isw1b) with Isw1p and Ioc2p that exhibits nucleosome-stimulated ATPase activity
YLR455W	YLR455W	PWWP	Unlikely	contributes to DNA binding, PWWP is modified histone binding
YPL254W	HFI1	SAGA-Tad1	Unlikely	transcription coactivator activity; adaptor protein required for structural integrity of the SAGA complex
YBR289W	SNF5	SNF5	Unlikely	Subunit of the SWI/SNF chromatin remodeling complex involved in transcriptional regulation
YCR028C-A	RIM1	SSD	Unlikely	Single-stranded DNA-binding protein essential for mitochondrial genome maintenance
YMR039C	SUB1	ssDNA binding, PC4	Unlikely	transcription coactivator activity; role in peroxide resistance involving Rad2p
YCR042C	TAF2	TFIID	Unlikely	TFIID subunit (150 kDa), involved in RNA polymerase II transcription initiation
YPL011C	TAF3	BTP	Unlikely	TFIID subunit (47 kDa), involved in promoter binding and RNA polymerase II transcription initiation
YDR145W	TAF12	TFIID	Unlikely	Subunit (61/68 kDa) of TFIID and SAGA complexes, involved in RNA polymerase II transcription initiation and in chromatin modification
YDR167W	TAF10	TFIID	Unlikely	Subunit (145 kDa) of TFIID and SAGA complexes, involved in RNA polymerase II transcription initiation and in chromatin modification
YDR392W	SPT3	TFIID, SUPT3	Unlikely	transcription cofactor activity; Subunit of the SAGA and SAGA-like transcriptional regulatory complexes, interacts with Spt15p to activate transcription of some RNA polymerase II-dependent genes
YPL129W	TAF14	TFIID-related, YEATS	Unlikely	Subunit of TFIID, TFIIF, INO80, SWI/SNF, and NuA3 complexes, involved in RNA polymerase II transcription initiation and in chromatin modification
YKL028W	TFA1	TFIIE	Unlikely	TFIIE large subunit, involved in recruitment of RNA polymerase II to the promoter, activation of TFIIH, and promoter opening
YKR062W	TFA2	TFIIE	Unlikely	TFIIE small subunit, involved in RNA polymerase II transcription initiation
YGL043W	DST1	TFIIS	Unlikely	General transcription elongation factor TFIIS, enables RNA polymerase II to read through blocks to elongation by stimulating cleavage of nascent transcripts
YBR112C	CYC8	TPR_1	Unlikely	General transcriptional co-repressor, acts together with Tup1p; Tup1-Cyc8 complex likely interacts with DNA binding proteins Matalpha2, Mig1, Sko1
YOR230W	WTM1	WD repeat	Unlikely	Transcriptional modulator involved in regulation of meiosis, silencing, and expression of RNR genes
YPL139C	UME1	WD repeat, NEE box	Unlikely	Negative regulator of meiosis, required for repression of a subset of meiotic genes during vegetative growth, binding of histone deacetylase Rpd3p required for activity
YOR038C	HIR2	WD40, Hira	Unlikely	contributes to DNA binding; Subunit of the HIR complex, a nucleosome assembly complex involved in regulation of histone gene transcription
YBL008W	HIR1	WD40, HIRA_B, Hira	Unlikely	contributes to DNA binding; Subunit of the HIR complex, a nucleosome assembly complex involved in regulation of histone gene transcription
YMR273C	ZDS1	ZDS	Unlikely	Protein with a role in regulating Swe1p-dependent polarized growth; interacts with silencing proteins at the telomere
YGR274C	TAF1	TFIID	Unlikely	TFIID subunit (145 kDa), involved in RNA polymerase II transcription initiation
YGR071C	YGR071C	zf_BED	Unlikely	Putative protein of unknown function; deletion mutant has increased glycogen accumulation and displays elongated buds
YMR033W	ARP9		Unlikely	SWI/SNF chromatin remodeling
YNR054C	ESF2		Unlikely	RNA binding
YBR010W	HHT1		Unlikely	DNA binding; Histone H3, core histone protein required for chromatin assembly
YNL031C	HHT2		Unlikely	DNA binding; Histone H3, core histone protein required for chromatin assembly
YJR140C	HIR3		Unlikely	contributes to DNA binding; Subunit of the HIR complex, a nucleosome assembly complex involved in regulation of histone gene transcription
YBR193C	MED8		Unlikely	Subunit of the RNA polymerase II mediator complex; RNA polymerase II transcription cofactor activity
YDR277C	MTH1		Unlikely	Negative regulator of the glucose-sensing signal transduction pathway; interacts with Rgt1p and the Snf3p and Rgt2p glucose sensors
YDR049W	YDR049W	zinc finger, ANK ankyrin repeat	Unlikely	Component of a Cdc48p-complex involved in protein quality control; exhibits cytosolic and ER-membrane localization, with Cdc48p, during normal growth
YGR089W	NNF2		Unlikely	Protein that exhibits physical and genetic interactions with Rpb8p, which is a subunit of RNA polymerases I, II, and III
YGL025C	PGD1	Med3	Unlikely	Subunit of the RNA polymerase II mediator complex; direct target of Cyc8p-Tup1p transcriptional corepressor
YLR453C	RIF2		Unlikely	telomeric DNA binding; interacts with Rap1p C-terminus
YBL093C	ROX3		Unlikely	Subunit of the RNA polymerase II mediator complex
YOR210W	RPB10		Unlikely	RNA polymerase subunit ABC10-beta, common to RNA polymerases I, II, and III
YBR154C	RPB5		Unlikely	RNA polymerase subunit ABC27, common to RNA polymerases I, II, and III; contacts DNA
YIL084C	SDS3		Unlikely	Component of the Rpd3p/Sin3p deacetylase complex
YNL257C	SIP3		Unlikely	transcription cofactor activity; activates transcription through interaction with DNA-bound Snf1p
YDR073W	SNF11		Unlikely	Subunit of the SWI/SNF chromatin remodeling complex involved in transcriptional regulation
YGL127C	SOH1		Unlikely	Subunit of the RNA polymerase II mediator complex
YMR179W	SPT21		Unlikely	Protein with a role in transcriptional silencing; required for normal transcription at several loci including HTA2-HTB2 and HHF2-HHT2
YHR041C	SRB2		Unlikely	Subunit of the RNA polymerase II mediator complex
YKL072W	STB6		Unlikely	Protein that binds Sin3p in a two-hybrid assay

## Sheet: Sheet2
YGL166W	CUP2	Copper-fist
YPR008W	HAA1	Copper-fist
	YHP1	Hox
