# Supplementary material for: Curated collection of yeast transcription factor DNA binding specificity data reveals novel structural and gene regulatory insights
Source: Genome Biol. 2011 Dec 21;12(12):R125. doi: 10.1186/gb-2011-12-12-r125 (PMC3334620; doi:10.1186/gb-2011-12-12-r125)
Supplement: Additional file 13 — Data file S4. Collection of 4,160 previously published PWMs derived from S. cerevisiae TF-DNA binding and gene expression data. [file gb-2011-12-12-r125-S13.TXT]

Motif 1	RPN4	MacIsaac et al 2006
A:	0.1500	0.1000	0.0000	0.0000	0.0000	0.0000	0.0000	0.7000	0.9500	0.7500	0.4000
C:	0.5000	0.0000	0.0000	0.0500	0.0000	0.0000	1.0000	0.0500	0.0000	0.1000	0.2500
G:	0.3500	0.9000	1.0000	0.0000	1.0000	1.0000	0.0000	0.2500	0.0000	0.1000	0.0500
T:	0.0000	0.0000	0.0000	0.9500	0.0000	0.0000	0.0000	0.0000	0.0500	0.0500	0.3000

Motif 2	THI2	MacIsaac et al 2006
A:	0.1500	0.0000	0.4500	1.0000	0.9000	0.0000	0.0000	0.0500	0.3000	0.6000	0.9500	0.0000	1.0000	0.4000	0.0500	0.2000
C:	0.1000	0.0000	0.4500	0.0000	0.0500	0.9000	0.5500	0.5000	0.0500	0.0000	0.0000	0.0000	0.0000	0.0000	0.9000	0.4000
G:	0.6500	1.0000	0.0000	0.0000	0.0000	0.0500	0.0500	0.4000	0.0000	0.0000	0.0500	1.0000	0.0000	0.6000	0.0500	0.0000
T:	0.1000	0.0000	0.1000	0.0000	0.0500	0.0500	0.4000	0.0500	0.6500	0.4000	0.0000	0.0000	0.0000	0.0000	-0.0000	0.4000

Motif 4	SMP1	MacIsaac et al 2006
A:	0.0000	0.0000	0.0000	0.2500	0.2500	0.2500	0.2500	0.0000	0.0000	0.0000
C:	1.0000	1.0000	0.0000	0.2500	0.2500	0.2500	0.2500	1.0000	0.0000	0.0000
G:	0.0000	0.0000	1.0000	0.2500	0.2500	0.2500	0.2500	0.0000	1.0000	1.0000
T:	0.0000	0.0000	0.0000	0.2500	0.2500	0.2500	0.2500	0.0000	0.0000	0.0000

Motif 5	RTG3	MacIsaac et al 2006
A:	1.0000	0.0000	0.0000	1.0000	0.0000	0.0000	1.0000	0.5000	0.5000	0.5000	0.5000	0.0000	1.0000	0.0000
C:	0.0000	1.0000	0.0000	0.0000	1.0000	0.0000	0.0000	0.0000	0.0000	0.0000	0.0000	0.0000	0.0000	0.0000
G:	0.0000	0.0000	0.0000	0.0000	0.0000	0.0000	0.0000	0.0000	0.0000	0.0000	0.0000	0.0000	0.0000	1.0000
T:	0.0000	0.0000	1.0000	0.0000	0.0000	1.0000	0.0000	0.5000	0.5000	0.5000	0.5000	1.0000	0.0000	0.0000

Motif 6	CIN5	MacIsaac et al 2006
A:	0.5000	0.0000	0.0000	1.0000	0.0000	0.0500	0.1500	0.3500
C:	0.1000	0.0000	0.0000	0.0000	1.0000	0.1000	0.8500	0.2000
G:	0.3500	0.0000	1.0000	0.0000	0.0000	0.4500	0.0000	0.2500
T:	0.0500	1.0000	0.0000	0.0000	0.0000	0.4000	0.0000	0.2000

Motif 7	DAL82	MacIsaac et al 2006
A:	0.2500	0.0500	0.0000	1.0000	0.0000	0.3500	0.0000	0.8000	0.9000
C:	0.6500	0.1500	0.2000	0.0000	0.9000	0.2500	0.1000	0.1500	0.0500
G:	0.0500	0.0500	0.0000	0.0000	0.0000	0.4000	0.1000	0.0500	0.0500
T:	0.0500	0.7500	0.8000	0.0000	0.1000	0.0000	0.8000	-0.0000	-0.0000

Motif 8	DAL80	MacIsaac et al 2006
A:	0.8000	0.9500	0.6000	0.2500	0.3000	0.0500	0.0500	0.0000	0.0000	0.1500
C:	0.0000	0.0500	0.0500	0.2500	0.0500	0.2000	0.1000	0.7500	0.0000	0.5000
G:	0.2000	0.0000	0.1500	0.3500	0.1500	0.0000	0.8500	0.0000	1.0000	0.1500
T:	-0.0000	0.0000	0.2000	0.1500	0.5000	0.7500	0.0000	0.2500	0.0000	0.2000

Motif 9	DAL81	MacIsaac et al 2006
A:	0.0000	1.0000	0.0000	1.0000	1.0000
C:	0.0000	0.0000	0.0000	0.0000	0.0000
G:	1.0000	0.0000	0.0000	0.0000	0.0000
T:	0.0000	0.0000	1.0000	0.0000	0.0000

Motif 10	REB1	MacIsaac et al 2006
A:	1.0000	1.0000	1.0000	1.0000	0.0000	0.0000	0.0000	0.0000	0.0000	0.0000	0.0000	0.0000	0.0000	0.0000	0.0000	0.0000	1.0000	0.0000	0.0000
C:	0.0000	0.0000	0.0000	0.0000	0.0000	1.0000	1.0000	0.0000	1.0000	0.0000	0.0000	0.0000	1.0000	0.0000	0.0000	0.0000	0.0000	0.0000	0.0000
G:	0.0000	0.0000	0.0000	0.0000	1.0000	0.0000	0.0000	1.0000	0.0000	1.0000	1.0000	1.0000	0.0000	1.0000	1.0000	1.0000	0.0000	0.0000	0.0000
T:	0.0000	0.0000	0.0000	0.0000	0.0000	0.0000	0.0000	0.0000	0.0000	0.0000	0.0000	0.0000	0.0000	0.0000	0.0000	0.0000	0.0000	1.0000	1.0000

Motif 11	PUT3	MacIsaac et al 2006
A:	0.0000	0.0500	0.9500	0.0000	0.0000	0.0000	0.0000	0.0500
C:	0.0500	0.0500	0.0500	1.0000	1.0000	1.0000	0.0000	0.3000
G:	0.0500	0.0000	0.0000	0.0000	0.0000	0.0000	0.9500	0.6000
T:	0.9000	0.9000	0.0000	0.0000	0.0000	0.0000	0.0500	0.0500

Motif 12	BAS1	MacIsaac et al 2006
A:	0.0000	0.0000	0.0500	0.0500	0.9500	1.0000	0.1000	0.0000	0.0000	0.6500	0.3500	0.1000	0.1000	0.1000	0.1000	0.1000
C:	1.0000	0.0000	0.0000	0.1000	0.0000	0.0000	0.0000	1.0000	0.9000	0.3500	0.4000	0.5500	0.5500	0.7000	0.6500	0.1500
G:	0.0000	1.0000	0.9500	0.8500	0.0500	0.0000	0.9000	0.0000	0.1000	0.0000	0.1500	0.1000	0.1000	0.1000	0.1500	0.6500
T:	0.0000	0.0000	0.0000	0.0000	0.0000	0.0000	0.0000	0.0000	-0.0000	0.0000	0.1000	0.2500	0.2500	0.1000	0.1000	0.1000

Motif 13	YAP3	MacIsaac et al 2006
A:	0.0000	0.0000	0.9000	0.0000	0.0000	0.0000	0.0000	0.1500	0.2000	0.1500
C:	0.0000	0.0500	0.0000	0.9500	0.0500	1.0000	0.3500	0.1500	0.3500	0.4000
G:	0.1000	0.9500	0.1000	0.0000	0.0000	0.0000	0.2500	0.3000	0.2000	0.1500
T:	0.9000	0.0000	-0.0000	0.0500	0.9500	0.0000	0.4000	0.4000	0.2500	0.3000

Motif 14	SIP4	MacIsaac et al 2006
A:	0.0000	0.0000	1.0000	0.0000	0.0000	1.0000	1.0000
C:	0.0000	0.0000	0.0000	1.0000	0.0000	0.0000	0.0000
G:	0.0000	0.0000	0.0000	0.0000	0.0000	0.0000	0.0000
T:	1.0000	1.0000	0.0000	0.0000	1.0000	0.0000	0.0000

Motif 15	SOK2	MacIsaac et al 2006
A:	0.0500	0.2000	0.0000	0.0000	0.0000	0.1500	0.0000	0.0000	0.7000	0.9000	0.0000	0.0000	0.0500	0.6500	0.3000
C:	0.4500	0.2000	1.0000	0.0000	0.0000	0.3500	0.3500	0.2500	0.0000	0.0000	0.1500	0.0000	0.0000	0.0000	0.3000
G:	0.3000	0.0000	0.0000	0.9500	0.9000	0.1500	0.0000	0.5500	0.0000	0.0000	0.0000	1.0000	0.9500	0.3500	0.4000
T:	0.2000	0.6000	0.0000	0.0500	0.1000	0.3500	0.6500	0.2000	0.3000	0.1000	0.8500	0.0000	0.0000	0.0000	-0.0000

Motif 16	NDD1	MacIsaac et al 2006
A:	0.2000	0.0500	0.7500	0.0000	0.0000	0.2000	0.9500	0.5000
C:	0.1500	0.8000	0.0000	0.1500	0.0000	0.7000	0.0000	0.5000
G:	0.5500	0.0000	0.2500	0.8500	1.0000	0.0500	0.0500	0.0000
T:	0.1000	0.1500	0.0000	0.0000	0.0000	0.0500	0.0000	0.0000

Motif 17	FKH1	MacIsaac et al 2006
A:	0.5500	1.0000	0.6500	0.3000	0.0500	0.2000	0.0000	0.7000	0.7500	0.8500
C:	0.0000	0.0000	0.0000	0.2000	0.0000	0.0000	0.2500	0.2500	0.0000	0.0000
G:	0.4500	0.0000	0.2500	0.5000	0.9000	0.8000	0.6000	0.0500	0.2500	0.1500
T:	-0.0000	0.0000	0.1000	-0.0000	0.0500	0.0000	0.1500	0.0000	0.0000	0.0000

Motif 18	SKO1	MacIsaac et al 2006
A:	0.4000	0.4000	0.3500	0.2000	0.1000	0.0500	0.8500	1.0000	0.9500	0.0000	1.0000	0.6500
C:	0.2000	0.2000	0.2000	0.2000	0.0000	0.0500	0.1500	0.0000	0.0500	0.9500	0.0000	0.0500
G:	0.2500	0.2000	0.2500	0.3500	0.9000	0.0500	0.0000	0.0000	0.0000	0.0000	0.0000	0.1500
T:	0.1500	0.2000	0.2000	0.2500	0.0000	0.8500	0.0000	0.0000	0.0000	0.0500	0.0000	0.1500

Motif 19	FKH2	MacIsaac et al 2006
A:	0.0500	0.9500	0.0000	0.0500	0.0500	0.0500	0.9500	0.1500
C:	0.3000	0.0000	1.0000	0.0000	0.1000	0.9500	0.0000	0.2500
G:	0.0500	0.0500	0.0000	0.9500	0.0000	0.0000	0.0500	0.1000
T:	0.6000	0.0000	0.0000	0.0000	0.8500	0.0000	0.0000	0.5000

Motif 20	CBF1	MacIsaac et al 2006
A:	0.1500	0.3000	0.4000	0.5500	0.4500	0.3500	0.2000	0.1000	0.0500	0.8500	0.9500	1.0000	0.0000	0.9500	0.4500
C:	0.1500	0.2500	0.2000	0.1500	0.1500	0.2000	0.2500	0.0500	0.0000	0.1500	0.0000	0.0000	0.9000	0.0500	0.2000
G:	0.6000	0.3000	0.2500	0.1500	0.2000	0.2000	0.3500	0.8500	0.0500	0.0000	0.0500	0.0000	0.0500	0.0000	0.2000
T:	0.1000	0.1500	0.1500	0.1500	0.2000	0.2500	0.2000	0.0000	0.9000	0.0000	0.0000	0.0000	0.0500	0.0000	0.1500

Motif 21	GCR1	MacIsaac et al 2006
A:	0.1500	0.0000	0.0000	1.0000	0.0000	0.0000	0.0000	0.0000
C:	0.0000	0.0000	1.0000	0.0000	1.0000	0.0000	0.0000	0.0000
G:	0.8500	0.1500	0.0000	0.0000	0.0000	1.0000	0.0000	1.0000
T:	0.0000	0.8500	0.0000	0.0000	0.0000	0.0000	1.0000	0.0000

Motif 22	GCR2	MacIsaac et al 2006
A:	0.0500	0.0000	0.2000	0.0000	0.0500	0.0000	0.0000	0.0000	0.4000
C:	0.2000	0.0000	0.0000	1.0000	0.0500	0.0000	1.0000	1.0000	0.2500
G:	0.6000	0.8500	0.7500	0.0000	0.0000	0.0000	0.0000	0.0000	0.0000
T:	0.1500	0.1500	0.0500	0.0000	0.9000	1.0000	0.0000	0.0000	0.3500

Motif 23	YOX1	MacIsaac et al 2006
A:	0.1500	0.0000	0.0500	0.0000	0.0000	0.0000	0.3000
C:	0.1500	1.0000	0.0000	0.0000	1.0000	1.0000	0.3000
G:	0.6500	0.0000	0.0500	0.0000	0.0000	0.0000	0.0500
T:	0.0500	0.0000	0.9000	1.0000	0.0000	0.0000	0.3500

Motif 24	HAP1	MacIsaac et al 2006
A:	0.4500	0.9500	0.0000	0.0000	0.9500	0.0000	0.1000	0.0500	0.0000	0.0500	0.0000	0.0000	0.0000	0.6000	0.9500	0.6000	0.4500	0.2000	0.0000	0.0000
C:	0.5500	0.0500	0.0000	0.2000	0.0000	0.8000	0.1000	0.0000	0.0000	0.0000	1.0000	1.0000	0.3500	0.0000	0.0500	0.0000	0.3500	0.0000	0.0000	0.0500
G:	0.0000	0.0000	0.0000	0.0000	0.0000	0.2000	0.6500	0.0000	0.0000	0.0000	0.0000	0.0000	0.0000	0.4000	0.0000	0.1000	0.0000	0.6500	1.0000	0.9500
T:	0.0000	0.0000	1.0000	0.8000	0.0500	-0.0000	0.1500	0.9500	1.0000	0.9500	0.0000	0.0000	0.6500	0.0000	0.0000	0.3000	0.2000	0.1500	0.0000	0.0000

Motif 25	OPI1	MacIsaac et al 2006
A:	0.0000	0.0000	0.6000	0.2000	0.8000	0.6000	0.1500	0.2000	0.0000	0.0000
C:	0.9500	0.0000	0.0000	0.0500	0.0500	0.0500	0.4000	0.2500	0.7000	0.9500
G:	0.0500	1.0000	0.2500	0.0500	0.1500	0.1000	0.2000	0.2500	0.3000	0.0500
T:	0.0000	0.0000	0.1500	0.7000	-0.0000	0.2500	0.2500	0.3000	0.0000	0.0000

Motif 26	CRZ1	MacIsaac et al 2006
A:	0.1500	0.0000	1.0000	1.0000	0.0000	0.0000	0.2500
C:	0.5000	0.0000	0.0000	0.0000	1.0000	1.0000	0.3000
G:	0.2000	1.0000	0.0000	0.0000	0.0000	0.0000	0.4000
T:	0.1500	0.0000	0.0000	0.0000	0.0000	0.0000	0.0500

Motif 27	ABF1	MacIsaac et al 2006
A:	0.0000	0.5000	0.0000	0.0000	0.0000	0.0000	0.0000
C:	0.0000	0.0000	0.0000	0.0000	1.0000	0.0000	0.0000
G:	1.0000	0.0000	1.0000	1.0000	0.0000	0.0000	1.0000
T:	0.0000	0.5000	0.0000	0.0000	0.0000	1.0000	0.0000

Motif 28	YDR026C	MacIsaac et al 2006
A:	0.2000	0.5500	0.0000	0.0000	0.7500	0.0000	0.0500	0.3500	0.1000	0.3000	0.1500	1.0000	0.0000	0.0000	0.4000
C:	0.2000	0.0500	0.0000	1.0000	0.0000	0.7000	0.1500	0.2000	0.3000	0.2000	0.4000	0.0000	1.0000	0.0000	0.1500
G:	0.1500	0.4000	0.0000	0.0000	0.2500	0.0000	0.1000	0.1500	0.0500	0.3500	0.1500	0.0000	0.0000	1.0000	0.2500
T:	0.4500	-0.0000	1.0000	0.0000	0.0000	0.3000	0.7000	0.3000	0.5500	0.1500	0.3000	0.0000	0.0000	0.0000	0.2000

Motif 29	SUT1	MacIsaac et al 2006
A:	1.0000	0.0000	0.0000	0.0000	0.0000	0.0000
C:	0.0000	1.0000	1.0000	1.0000	0.0000	0.0000
G:	0.0000	0.0000	0.0000	0.0000	1.0000	1.0000
T:	0.0000	0.0000	0.0000	0.0000	0.0000	0.0000

Motif 30	AFT2	MacIsaac et al 2006
A:	0.1000	0.2000	0.0000	0.0000	0.0000	0.2000	0.2000
C:	0.6000	0.0500	1.0000	0.2500	0.1500	0.1500	0.0500
G:	0.2000	0.7500	0.0000	0.7500	0.8500	0.6500	0.7500
T:	0.1000	0.0000	0.0000	0.0000	0.0000	0.0000	0.0000

Motif 31	RFX1	MacIsaac et al 2006
A:	0.0000	0.1500	0.0000	0.9500	0.0000	0.0500	0.0000
C:	0.2500	0.0000	1.0000	0.0000	1.0000	0.9000	0.8500
G:	0.4000	0.8000	0.0000	0.0500	0.0000	0.0500	0.0500
T:	0.3500	0.0500	0.0000	0.0000	0.0000	-0.0000	0.1000

Motif 32	PHD1	MacIsaac et al 2006
A:	0.0000	0.0500	0.1000	0.0500	0.0000	0.0000	0.8500	0.0000	0.1500	0.0000	0.0500	0.7000	0.8500	0.0500
C:	0.0500	0.0000	0.1500	0.0500	0.5000	0.9500	0.1000	0.0500	0.0000	0.0000	0.6000	0.0000	0.0500	0.7500
G:	0.9500	0.0000	0.1000	0.9000	0.1000	0.0000	0.0500	0.2000	0.8000	0.9500	0.1500	0.2500	0.0500	0.1000
T:	0.0000	0.9500	0.6500	-0.0000	0.4000	0.0500	0.0000	0.7500	0.0500	0.0500	0.2000	0.0500	0.0500	0.1000

Motif 33	GLN3	MacIsaac et al 2006
A:	0.6000	0.0000	0.0000	0.1000	0.9000	0.2000
C:	0.0000	0.0000	0.0000	0.8500	0.0000	0.8000
G:	0.4000	1.0000	1.0000	0.0500	0.1000	0.0000
T:	0.0000	0.0000	0.0000	0.0000	-0.0000	0.0000

Motif 34	ACE2	MacIsaac et al 2006
A:	0.4500	0.0500	0.7500	0.0000	0.6500	0.7000	0.0000	0.5000	0.2500	0.4500
C:	0.3500	0.0000	0.0000	0.1000	0.1000	0.0000	0.1500	0.1500	0.1000	0.2000
G:	0.0500	0.9500	0.2500	0.0000	0.2000	0.3000	0.7000	0.3500	0.1000	0.2500
T:	0.1500	0.0000	0.0000	0.9000	0.0500	0.0000	0.1500	0.0000	0.5500	0.1000

Motif 35	SPT2	MacIsaac et al 2006
A:	0.6000	0.6000	0.0000	0.0000	0.4000	0.1500	0.0500	0.4500
C:	0.2000	0.0500	0.9000	0.9500	0.5500	0.0500	0.7000	0.5000
G:	0.2000	0.3500	0.0000	0.0000	0.0000	0.8000	0.0500	0.0500
T:	0.0000	0.0000	0.1000	0.0500	0.0500	-0.0000	0.2000	0.0000

Motif 36	YRR1	MacIsaac et al 2006
A:	0.6000	0.3500	0.0000	0.0500	0.7000	0.6000	0.4000	0.0000	1.0000	0.6500
C:	0.0000	0.2500	0.0000	0.0000	0.0000	0.1500	0.3000	0.0000	0.0000	0.0000
G:	0.0500	0.1000	0.0000	0.0000	0.3000	0.2500	0.3000	0.5000	0.0000	0.3500
T:	0.3500	0.3000	1.0000	0.9500	0.0000	0.0000	0.0000	0.5000	0.0000	0.0000

Motif 37	ZAP1	MacIsaac et al 2006
A:	0.0000	0.2000	0.2500	0.0000	0.0000	0.0500	0.0000	0.9500	0.0000	0.0000	0.0000	0.2000
C:	0.0000	0.1500	0.1000	0.2000	0.0500	0.0000	0.1500	0.0000	1.0000	0.7500	1.0000	0.0000
G:	0.0500	0.0000	0.0000	0.0000	0.9500	0.0000	0.0000	0.0000	0.0000	0.2500	0.0000	0.8000
T:	0.9500	0.6500	0.6500	0.8000	0.0000	0.9500	0.8500	0.0500	0.0000	0.0000	0.0000	0.0000

Motif 38	RME1	MacIsaac et al 2006
A:	1.0000	0.0000	0.0000	0.0000	0.0000	0.5500	1.0000	0.6000	0.0000	0.0000	0.0000	0.1000	0.6500	0.0500	0.2000
C:	0.0000	1.0000	1.0000	0.4500	0.0000	0.4000	0.0000	0.1000	0.0000	0.0000	0.0000	0.4500	0.0000	0.1000	0.0000
G:	0.0000	0.0000	0.0000	0.0000	0.0000	0.0500	0.0000	0.3000	1.0000	1.0000	0.0000	0.2000	0.3000	0.0000	0.8000
T:	0.0000	0.0000	0.0000	0.5500	1.0000	-0.0000	0.0000	0.0000	0.0000	0.0000	1.0000	0.2500	0.0500	0.8500	0.0000

Motif 39	DIG1	MacIsaac et al 2006
A:	0.0000	0.0500	0.0500	1.0000	0.7000	0.8000	0.1000	0.1000	0.4500	0.7500
C:	0.3000	0.4500	0.4500	0.0000	0.0000	0.2000	0.0000	0.0000	0.2500	0.0000
G:	0.0000	0.2000	0.2500	0.0000	0.1500	0.0000	0.9000	0.9000	0.2000	0.1500
T:	0.7000	0.3000	0.2500	0.0000	0.1500	-0.0000	0.0000	0.0000	0.1000	0.1000

Motif 40	SFP1	MacIsaac et al 2006
A:	0.4000	0.3000	0.4000	0.1500	0.4500	0.3000	0.2500	0.2000	0.3000	0.1000	0.0000	0.9500	0.8500	0.9000	0.0500	0.4500
C:	0.2000	0.3000	0.2000	0.6000	0.1500	0.2500	0.2000	0.2500	0.3000	0.1000	0.1000	0.0000	0.0000	0.0500	0.9000	0.1500
G:	0.2500	0.2000	0.2500	0.1000	0.2500	0.2500	0.2000	0.1500	0.2500	0.2000	0.9000	0.0000	0.1000	0.0500	0.0500	0.2500
T:	0.1500	0.2000	0.1500	0.1500	0.1500	0.2000	0.3500	0.4000	0.1500	0.6000	0.0000	0.0500	0.0500	-0.0000	-0.0000	0.1500

Motif 41	STB2	MacIsaac et al 2006
A:	0.5000	0.0000	0.0000	0.0000	0.8500	0.0000	0.0500	0.0500	0.3500	0.0500
C:	0.0500	0.0000	0.0000	0.1500	0.0000	0.5500	0.0000	0.0000	0.0000	0.1000
G:	0.4500	0.1000	1.0000	0.0500	0.0500	0.0000	0.9500	0.9500	0.6500	0.0500
T:	0.0000	0.9000	0.0000	0.8000	0.1000	0.4500	0.0000	0.0000	0.0000	0.8000

Motif 42	STB1	MacIsaac et al 2006
A:	0.0000	0.0000	0.0000	0.0000	0.0500	0.9500	0.8000	0.2500
C:	1.0000	0.0000	0.2500	0.0000	0.1500	0.0000	0.1000	0.3500
G:	0.0000	1.0000	0.7500	1.0000	0.0000	0.0000	0.1000	0.3000
T:	0.0000	0.0000	0.0000	0.0000	0.8000	0.0500	-0.0000	0.1000

Motif 43	STB5	MacIsaac et al 2006
A:	0.0000	0.0500	0.0000	0.0000	0.9500	0.9000	0.9500	0.7000
C:	0.9500	0.0000	1.0000	0.1000	0.0000	0.0500	0.0000	0.1000
G:	0.0500	0.9500	0.0000	0.9000	0.0500	0.0500	0.0500	0.0500
T:	0.0000	0.0000	0.0000	0.0000	0.0000	-0.0000	0.0000	0.1500

Motif 44	STB4	MacIsaac et al 2006
A:	0.0000	0.0000	0.0000	0.2000	0.0000	0.0500	0.0000	0.7500	0.2000	0.5000
C:	1.0000	0.0000	0.0500	0.1000	0.3000	0.2000	0.0500	0.0000	0.2000	0.1000
G:	0.0000	1.0000	0.9500	0.2000	0.6000	0.0500	0.0000	0.1000	0.0500	0.2000
T:	0.0000	0.0000	0.0000	0.5000	0.1000	0.7000	0.9500	0.1500	0.5500	0.2000

Motif 45	PHO2	MacIsaac et al 2006
A:	0.0000	0.0000	0.0000	0.1000	0.2500	0.2500	0.0000	0.0000	1.0000
C:	0.0000	1.0000	0.0000	0.1000	0.2500	0.2500	1.0000	0.0000	0.0000
G:	0.0000	0.0000	1.0000	0.7000	0.2500	0.2500	0.0000	1.0000	0.0000
T:	1.0000	0.0000	0.0000	0.1000	0.2500	0.2500	0.0000	0.0000	0.0000

Motif 46	PHO4	MacIsaac et al 2006
A:	0.8000	0.0000	0.0000	0.8500	1.0000	0.4000
C:	0.0000	0.3500	0.0000	0.0000	0.0000	0.1500
G:	0.0000	0.0000	0.0000	0.1500	0.0000	0.4500
T:	0.2000	0.6500	1.0000	0.0000	0.0000	-0.0000

Motif 47	MBP1	MacIsaac et al 2006
A:	0.0000	1.0000	0.0000	0.0000	0.0000	0.0000	0.1000
C:	1.0000	0.0000	1.0000	0.0000	0.0500	0.0000	0.2000
G:	0.0000	0.0000	0.0000	1.0000	0.0000	1.0000	0.6000
T:	0.0000	0.0000	0.0000	0.0000	0.9500	0.0000	0.1000

Motif 48	GAT1	MacIsaac et al 2006
A:	0.5500	0.0000	0.0000	0.0000	0.0000	0.0500	0.0000
C:	0.1500	1.0000	0.0000	1.0000	0.0000	0.0000	0.8000
G:	0.2000	0.0000	1.0000	0.0000	1.0000	0.0000	0.0000
T:	0.1000	0.0000	0.0000	0.0000	0.0000	0.9500	0.2000

Motif 49	RIM101	MacIsaac et al 2006
A:	0.5500	0.0000	1.0000	0.0000	1.0000	1.0000	0.0000
C:	0.1500	0.0000	0.0000	0.0000	0.0000	0.0000	0.0000
G:	0.1500	1.0000	0.0000	0.0000	0.0000	0.0000	1.0000
T:	0.1500	0.0000	0.0000	1.0000	0.0000	0.0000	0.0000

Motif 50	GAT3	MacIsaac et al 2006
A:	0.0000	0.0000	0.0000	0.0000	1.0000	1.0000	0.0000
C:	0.0000	0.0000	1.0000	1.0000	0.0000	0.0000	0.0000
G:	0.0000	1.0000	0.0000	0.0000	0.0000	0.0000	1.0000
T:	1.0000	0.0000	0.0000	0.0000	0.0000	0.0000	0.0000

Motif 51	RLM1	MacIsaac et al 2006
A:	0.8500	0.0000	0.7000	0.6500	0.1000	0.8500	0.0000	0.0000
C:	0.0500	0.0000	0.1000	0.1000	0.7500	0.0000	0.0000	0.0000
G:	0.0000	0.0000	0.0000	0.2000	0.1500	0.0000	0.0000	1.0000
T:	0.1000	1.0000	0.2000	0.0500	0.0000	0.1500	1.0000	0.0000

Motif 52	INO4	MacIsaac et al 2006
A:	0.0000	0.8500	0.1000	0.0500	0.0000	0.6000	0.2500	0.8000	0.0000	0.5000
C:	0.1500	0.0000	0.0000	0.0000	0.0500	0.0000	0.0500	0.0000	0.1500	0.1500
G:	0.0000	0.0500	0.0000	0.1000	0.2000	0.2000	0.2500	0.2000	0.8500	0.2000
T:	0.8500	0.1000	0.9000	0.8500	0.7500	0.2000	0.4500	-0.0000	0.0000	0.1500

Motif 53	INO2	MacIsaac et al 2006
A:	0.1000	0.0000	0.8000	0.0000	0.0500	0.0000	0.0500	0.8000	0.8000
C:	0.2000	0.9500	0.1000	0.0000	0.0000	0.0000	0.0000	0.0500	0.0500
G:	0.7000	0.0000	0.0000	0.0000	0.9500	0.0000	0.9500	0.1500	0.1500
T:	0.0000	0.0500	0.1000	1.0000	0.0000	1.0000	0.0000	-0.0000	-0.0000

Motif 54	ROX1	MacIsaac et al 2006
A:	0.0500	0.0000	0.9000	0.0000	0.0000	0.0500	0.0000	0.7500	0.8000
C:	0.1500	1.0000	0.1000	0.1500	0.0000	0.0000	0.1000	0.1500	0.0000
G:	0.8000	0.0000	0.0000	0.0000	1.0000	0.1000	0.9000	0.1000	0.0500
T:	-0.0000	0.0000	-0.0000	0.8500	0.0000	0.8500	0.0000	0.0000	0.1500

Motif 55	HAC1	MacIsaac et al 2006
A:	0.4500	0.3500	0.5500	0.7500	0.0000	0.1000	0.1000	0.0000	0.0000	0.1000
C:	0.0500	0.0000	0.4500	0.0000	0.4500	0.9000	0.8500	0.9500	0.1500	0.6000
G:	0.2500	0.4000	0.0000	0.2500	0.5500	0.0000	0.0500	0.0000	0.7500	0.3000
T:	0.2500	0.2500	-0.0000	0.0000	0.0000	0.0000	0.0000	0.0500	0.1000	0.0000

Motif 56	YDR520C	MacIsaac et al 2006
A:	0.8000	0.0500	0.0500	0.4000	0.0000	1.0000	0.0000	0.0000	0.1500	0.9000
C:	0.0000	0.0000	0.0000	0.6000	1.0000	0.0000	1.0000	0.0000	0.0000	0.0000
G:	0.0000	0.6500	0.9500	0.0000	0.0000	0.0000	0.0000	1.0000	0.0000	0.0000
T:	0.2000	0.3000	0.0000	0.0000	0.0000	0.0000	0.0000	0.0000	0.8500	0.1000

Motif 57	MSN2	MacIsaac et al 2006
A:	0.1500	0.0000	0.0500	0.0000	0.0000	0.0000	0.0500	0.0000	0.0000	0.1000	0.6000
C:	0.1000	1.0000	0.0500	1.0000	1.0000	0.0000	0.1000	1.0000	0.0000	0.1000	0.1500
G:	0.2000	0.0000	0.1500	0.0000	0.0000	1.0000	0.8500	0.0000	1.0000	0.7000	0.1000
T:	0.5500	0.0000	0.7500	0.0000	0.0000	0.0000	0.0000	0.0000	0.0000	0.1000	0.1500

Motif 58	ARR1	MacIsaac et al 2006
A:	0.4000	1.0000	0.0000	0.0000	0.0000	0.0000	0.0500
C:	0.4000	0.0000	0.0000	0.0000	0.0000	0.0000	0.6000
G:	0.1000	0.0000	1.0000	1.0000	1.0000	1.0000	0.2000
T:	0.1000	0.0000	0.0000	0.0000	0.0000	0.0000	0.1500

Motif 59	MSN4	MacIsaac et al 2006
A:	1.0000	0.1000	0.1500	0.0000	0.3000	0.7000	0.8000	0.0500
C:	0.0000	0.4000	0.4000	0.0000	0.0000	0.2500	0.0000	0.0500
G:	0.0000	0.1500	0.0000	0.0000	0.7000	0.0500	0.2000	0.1500
T:	0.0000	0.3500	0.4500	1.0000	0.0000	0.0000	-0.0000	0.7500

Motif 60	SPT23	MacIsaac et al 2006
A:	0.6000	0.9500	0.1500	0.0000	0.0000	0.0000	0.2000
C:	0.2500	0.0500	0.0000	0.0000	0.0000	0.0000	0.3500
G:	0.1500	0.0000	0.8500	1.0000	1.0000	1.0000	0.3500
T:	0.0000	0.0000	0.0000	0.0000	0.0000	0.0000	0.1000

Motif 61	YER051W	MacIsaac et al 2006
A:	0.4500	1.0000	0.8500	0.8500	0.0000	0.0000	0.6000	0.9500
C:	0.0000	0.0000	0.0000	0.0000	0.2500	0.5500	0.2000	0.0000
G:	0.5500	0.0000	0.1500	0.0000	0.0000	0.3000	0.1000	0.0500
T:	0.0000	0.0000	0.0000	0.1500	0.7500	0.1500	0.1000	0.0000

Motif 62	GAL4	MacIsaac et al 2006
A:	0.0000	0.0000	0.0500	0.0000	1.0000	1.0000
C:	0.0000	0.0000	0.9500	0.0000	0.0000	0.0000
G:	0.0000	0.0000	0.0000	0.9500	0.0000	0.0000
T:	1.0000	1.0000	0.0000	0.0500	0.0000	0.0000

Motif 63	PDR1	MacIsaac et al 2006
A:	0.0000	0.0000	0.0000	0.5500	0.1000	0.1500	0.4500	0.0500	0.6500	0.0500	0.0500	0.0000	0.0000	0.1000	0.0000	0.0000	0.0000	0.5000
C:	1.0000	0.0000	0.0500	0.2000	0.5000	0.2000	0.1000	0.7000	0.0000	0.4500	0.3000	0.2500	0.7500	0.5500	1.0000	1.0000	0.0000	0.1500
G:	0.0000	1.0000	0.9500	0.1500	0.4000	0.2500	0.4500	0.2500	0.0000	0.4000	0.0000	0.5500	0.2000	0.2000	0.0000	0.0000	1.0000	0.2500
T:	0.0000	0.0000	0.0000	0.1000	0.0000	0.4000	0.0000	0.0000	0.3500	0.1000	0.6500	0.2000	0.0500	0.1500	0.0000	0.0000	0.0000	0.1000

Motif 64	FHL1	MacIsaac et al 2006
A:	0.0500	0.0000	0.0000	0.0000	0.0000	0.1000	0.7000	0.9000	0.4000	0.5500	0.5500
C:	0.8500	0.7500	0.0000	0.9500	1.0000	0.0000	0.0000	0.0500	0.0000	0.1500	0.1500
G:	0.0500	0.2000	1.0000	0.0500	0.0000	0.8500	0.3000	0.0500	0.1000	0.3000	0.1500
T:	0.0500	0.0500	0.0000	0.0000	0.0000	0.0500	0.0000	-0.0000	0.5000	-0.0000	0.1500

Motif 65	RDS1	MacIsaac et al 2006
A:	0.6000	0.0000	0.0000	0.0000	0.8000	0.0000	0.1000	0.0000	0.4500	0.0000
C:	0.0500	0.0000	0.0000	0.1500	0.1000	0.8500	0.0000	0.0000	0.1000	0.1000
G:	0.3000	0.1500	1.0000	0.0500	0.0500	0.0000	0.9000	1.0000	0.4500	0.1000
T:	0.0500	0.8500	0.0000	0.8000	0.0500	0.1500	0.0000	0.0000	0.0000	0.8000

Motif 66	CST6	MacIsaac et al 2006
A:	0.0000	0.0000	0.0000	0.0000	0.0000	0.0000
C:	1.0000	0.0000	0.0000	1.0000	1.0000	0.0000
G:	0.0000	1.0000	1.0000	0.0000	0.0000	1.0000
T:	0.0000	0.0000	0.0000	0.0000	0.0000	0.0000

Motif 67	RLR1	MacIsaac et al 2006
A:	0.1500	0.0500	0.0000	1.0000	0.0000	0.0000	0.0000	0.2500
C:	0.2000	0.1500	1.0000	0.0000	0.0000	0.0000	0.1500	0.3500
G:	0.2000	0.7000	0.0000	0.0000	0.0000	0.0000	0.0500	0.1500
T:	0.4500	0.1000	0.0000	0.0000	1.0000	1.0000	0.8000	0.2500

Motif 68	CAD1	MacIsaac et al 2006
A:	1.0000	0.0000	1.0000	0.0000	0.0000	0.3000	0.1000	0.0000	0.1500	0.3000	0.1000	1.0000	0.0000	0.1000	0.5000
C:	0.0000	1.0000	0.0000	0.0000	0.0000	0.2500	0.5000	0.0000	0.2500	0.2500	0.8000	0.0000	0.0000	0.0000	0.0000
G:	0.0000	0.0000	0.0000	1.0000	0.0000	0.0000	0.0000	0.0000	0.0000	0.0000	0.0000	0.0000	1.0000	0.5000	0.0000
T:	0.0000	0.0000	0.0000	0.0000	1.0000	0.4500	0.4000	1.0000	0.6000	0.4500	0.1000	0.0000	0.0000	0.4000	0.5000

Motif 69	TEC1	MacIsaac et al 2006
A:	0.0500	0.2000	0.0000	0.0000	0.8500	0.0000	0.1000	0.9500	1.0000	0.0000
C:	0.0000	0.7500	0.0500	0.0000	0.1000	0.8500	0.0000	0.0500	0.0000	0.1000
G:	0.9000	0.0000	0.0000	0.3500	0.0000	0.1000	0.0500	0.0000	0.0000	0.0500
T:	0.0500	0.0500	0.9500	0.6500	0.0500	0.0500	0.8500	0.0000	0.0000	0.8500

Motif 70	ARO80	MacIsaac et al 2006
A:	0.2000	0.4500	0.0000	1.0000	0.0000	0.0000	0.0000	0.0000
C:	0.4000	0.1000	1.0000	0.0000	0.0000	0.0500	1.0000	0.3000
G:	0.2000	0.3500	0.0000	0.0000	0.0000	0.0000	0.0000	0.2000
T:	0.2000	0.1000	0.0000	0.0000	1.0000	0.9500	0.0000	0.5000

Motif 71	MIG1	MacIsaac et al 2006
A:	0.0500	0.0000	0.0000	0.2500	0.0000	0.3500	0.3500	0.0000	0.4000	0.3000	0.0000	0.0000	0.0000	0.3000	0.0500	0.8500	0.1000	0.0000	0.0000	0.0500	0.0000	0.0000	0.0000
C:	0.9500	1.0000	0.0000	0.2000	0.1500	0.0000	0.1500	0.0000	0.0500	0.2000	1.0000	1.0000	0.0000	0.7000	0.3500	0.0000	0.0000	0.0000	0.0000	0.0000	1.0000	1.0000	0.0000
G:	0.0000	0.0000	1.0000	0.2000	0.8000	0.4000	0.4000	0.0000	0.0000	0.5000	0.0000	0.0000	1.0000	0.0000	0.6000	0.0500	0.4000	0.0000	0.0000	0.9500	0.0000	0.0000	1.0000
T:	0.0000	0.0000	0.0000	0.3500	0.0500	0.2500	0.1000	1.0000	0.5500	-0.0000	0.0000	0.0000	0.0000	0.0000	0.0000	0.1000	0.5000	1.0000	1.0000	0.0000	0.0000	0.0000	0.0000

Motif 72	GCN4	MacIsaac et al 2006
A:	0.5000	0.5000	0.5000	0.5000	0.0000	0.0000	0.0000	0.0000	0.0000	0.0000
C:	0.0000	0.0000	0.0000	0.0000	0.5000	0.5000	0.0000	0.0000	0.0000	0.0000
G:	0.0000	0.0000	0.0000	0.0000	0.5000	0.0000	1.0000	1.0000	1.0000	1.0000
T:	0.5000	0.5000	0.5000	0.5000	0.0000	0.5000	0.0000	0.0000	0.0000	0.0000

Motif 73	YAP6	MacIsaac et al 2006
A:	0.5500	0.0000	0.0000	1.0000	0.0000	0.0000	0.1500	0.7000
C:	0.0500	0.0000	0.0000	0.0000	0.9000	0.0500	0.8500	0.0500
G:	0.4000	0.0000	1.0000	0.0000	0.1000	0.0000	0.0000	0.1000
T:	-0.0000	1.0000	0.0000	0.0000	-0.0000	0.9500	0.0000	0.1500

Motif 74	YAP7	MacIsaac et al 2006
A:	0.1000	0.0000	1.0000	0.0000	0.5500	0.0000	0.7500	0.5500
C:	0.0500	0.0500	0.0000	1.0000	0.0000	0.0500	0.1000	0.2000
G:	0.2500	0.0000	0.0000	0.0000	0.4500	0.0000	0.0500	0.1000
T:	0.6000	0.9500	0.0000	0.0000	-0.0000	0.9500	0.1000	0.1500

Motif 75	YAP5	MacIsaac et al 2006
A:	0.1000	0.3000	0.0500	0.0000	0.9500	0.0000	0.0000	0.8500	0.9500	0.1000
C:	0.1500	0.6000	0.0500	0.0000	0.0000	0.8500	0.1000	0.1000	0.0000	0.0500
G:	0.6000	0.1000	0.0500	0.3000	0.0500	0.1000	0.0000	0.0500	0.0500	0.2500
T:	0.1500	-0.0000	0.8500	0.7000	0.0000	0.0500	0.9000	0.0000	0.0000	0.6000

Motif 76	PDR3	MacIsaac et al 2006
A:	0.7500	0.6500	0.4000	0.0000	1.0000	0.1000
C:	0.0000	0.0000	0.0000	0.9500	0.0000	0.0500
G:	0.0500	0.3500	0.6000	0.0000	0.0000	0.0000
T:	0.2000	0.0000	0.0000	0.0500	0.0000	0.8500

Motif 77	YAP1	MacIsaac et al 2006
A:	0.0000	0.0000	0.0000	0.0000	0.0000	0.0000	0.0000	1.0000
C:	0.0000	1.0000	1.0000	0.0000	1.0000	0.0000	0.0000	0.0000
G:	0.0000	0.0000	0.0000	1.0000	0.0000	1.0000	1.0000	0.0000
T:	1.0000	0.0000	0.0000	0.0000	0.0000	0.0000	0.0000	0.0000

Motif 78	RGT1	MacIsaac et al 2006
A:	0.1500	0.0500	0.0500	0.0000	0.0500	0.9000	0.1000	0.0000	0.8000	0.9500	0.3000
C:	0.2500	0.0500	0.9000	0.1000	0.0500	0.0500	0.8500	0.0000	0.0500	0.0000	0.1500
G:	0.2000	0.8000	0.0000	0.0500	0.7000	0.0000	0.0500	0.1000	0.1500	0.0000	0.2000
T:	0.4000	0.1000	0.0500	0.8500	0.2000	0.0500	0.0000	0.9000	-0.0000	0.0500	0.3500

Motif 79	MET4	MacIsaac et al 2006
A:	0.0000	0.0000	0.0000	0.0000	0.0000	1.0000	0.7500	0.9500	1.0000	1.0000
C:	0.4000	0.5000	0.9500	0.0000	0.0000	0.0000	0.0000	0.0000	0.0000	0.0000
G:	0.6000	0.1500	0.0000	1.0000	1.0000	0.0000	0.0000	0.0000	0.0000	0.0000
T:	0.0000	0.3500	0.0500	0.0000	0.0000	0.0000	0.2500	0.0500	0.0000	0.0000

Motif 80	MET28	MacIsaac et al 2006
A:	1.0000	0.5000	0.0000	0.0000	0.0000	0.0000	0.0000	0.0000
C:	0.0000	0.2500	0.8000	0.0000	0.0000	0.0000	0.0000	0.0000
G:	0.0000	0.2500	0.0000	0.0000	1.0000	0.0000	1.0000	1.0000
T:	0.0000	0.0000	0.2000	1.0000	0.0000	1.0000	0.0000	0.0000

Motif 81	SUM1	MacIsaac et al 2006
A:	0.0000	0.0000	0.0000	0.0000	0.0000	0.0000
C:	1.0000	0.0000	0.0000	0.0000	0.0000	0.0000
G:	0.0000	0.0000	1.0000	0.0000	1.0000	1.0000
T:	0.0000	1.0000	0.0000	1.0000	0.0000	0.0000

Motif 82	STP1	MacIsaac et al 2006
A:	0.3500	0.2500	0.2500	0.0000	0.0000	0.3500	0.0000	0.9500	0.0000	0.3000	0.8500	0.9000	0.4000	0.2000
C:	0.3000	0.2500	0.1000	0.6000	0.0000	0.0500	1.0000	0.0000	0.4000	0.3000	0.0500	0.0500	0.2000	0.1500
G:	0.2000	0.2500	0.5500	0.0000	1.0000	0.0000	0.0000	0.0500	0.6000	0.0000	0.1000	0.0500	0.1000	0.2500
T:	0.1500	0.2500	0.1000	0.4000	0.0000	0.6000	0.0000	0.0000	0.0000	0.4000	0.0000	-0.0000	0.3000	0.4000

Motif 83	STP4	MacIsaac et al 2006
A:	0.0000	0.2000	0.0000	0.0000	0.0500	0.0000	0.0000	0.0000
C:	0.4000	0.0000	1.0000	0.0000	0.0000	1.0000	0.0000	0.4500
G:	0.2000	0.8000	0.0000	1.0000	0.9500	0.0000	0.6000	0.3000
T:	0.4000	0.0000	0.0000	0.0000	0.0000	0.0000	0.4000	0.2500

Motif 84	CHA4	MacIsaac et al 2006
A:	0.0000	0.0000	0.0000	0.0000	0.0000	0.0000	0.0000	0.0000	0.2000	0.5500	0.0000	0.2500	0.0000	0.0000	0.2000
C:	1.0000	0.0000	1.0000	1.0000	0.0000	0.4500	0.0000	0.0000	0.4000	0.0000	0.6500	0.0000	1.0000	0.0000	0.8000
G:	0.0000	1.0000	0.0000	0.0000	1.0000	0.0000	0.8000	0.5000	0.4000	0.4500	0.3500	0.5000	0.0000	1.0000	0.0000
T:	0.0000	0.0000	0.0000	0.0000	0.0000	0.5500	0.2000	0.5000	0.0000	-0.0000	0.0000	0.2500	0.0000	0.0000	0.0000

Motif 85	SWI5	MacIsaac et al 2006
A:	0.1000	0.0500	0.0000	0.0000	1.0000	0.0500	0.1000	0.6000	0.2500
C:	0.1000	0.0500	1.0000	0.0000	0.0000	0.1500	0.1500	0.2500	0.0000
G:	0.0500	0.9000	0.0000	1.0000	0.0000	0.0500	0.7000	0.0500	0.5000
T:	0.7500	-0.0000	0.0000	0.0000	0.0000	0.7500	0.0500	0.1000	0.2500

Motif 86	SWI4	MacIsaac et al 2006
A:	0.0500	0.0500	0.0000	0.0000	0.0000	0.1000	0.1500	0.1500
C:	0.2000	0.0500	0.9500	0.0500	0.0500	0.1000	0.3000	0.2000
G:	0.2500	0.9000	0.0000	0.1500	0.9500	0.7500	0.1500	0.2500
T:	0.5000	-0.0000	0.0500	0.8000	0.0000	0.0500	0.4000	0.4000

Motif 87	SWI6	MacIsaac et al 2006
A:	0.4000	0.0000	0.2500	0.0000	0.0000	0.8500	1.0000	1.0000	0.3500
C:	0.2500	1.0000	0.0000	1.0000	0.0500	0.0000	0.0000	0.0000	0.2000
G:	0.2000	0.0000	0.7500	0.0000	0.9500	0.1500	0.0000	0.0000	0.2500
T:	0.1500	0.0000	0.0000	0.0000	0.0000	0.0000	0.0000	0.0000	0.2000

Motif 88	ECM22	MacIsaac et al 2006
A:	0.2000	0.8500	0.0000	0.1000	0.0000	0.1000
C:	0.0500	0.0000	1.0000	0.0000	1.0000	0.0000
G:	0.7500	0.1500	0.0000	0.9000	0.0000	0.9000
T:	0.0000	0.0000	0.0000	0.0000	0.0000	0.0000

Motif 89	TYE7	MacIsaac et al 2006
A:	0.0000	0.0000	0.0000	0.0000	0.0000	1.0000	0.0000	1.0000	1.0000	0.0000	0.0000
C:	1.0000	0.0000	1.0000	0.0000	0.0000	0.0000	0.0000	0.0000	0.0000	0.0000	1.0000
G:	0.0000	0.0000	0.0000	1.0000	0.0000	0.0000	0.0000	0.0000	0.0000	1.0000	0.0000
T:	0.0000	1.0000	0.0000	0.0000	1.0000	0.0000	1.0000	0.0000	0.0000	0.0000	0.0000

Motif 90	RCS1	MacIsaac et al 2006
A:	0.3000	0.1000	0.0000	0.8000	0.0000	0.0000	0.0500	0.0000
C:	0.1500	0.1500	0.9000	0.0000	0.9000	0.0500	0.1000	0.0500
G:	0.4500	0.0500	0.0500	0.1000	0.1000	0.9500	0.0000	0.9500
T:	0.1000	0.7000	0.0500	0.1000	-0.0000	0.0000	0.8500	0.0000

Motif 91	STE12	MacIsaac et al 2006
A:	0.0500	0.1000	0.0000	0.8500	0.0000	0.0000	0.0000
C:	0.2000	0.0500	1.0000	0.0000	0.9500	1.0000	0.7000
G:	0.1500	0.8500	0.0000	0.1500	0.0500	0.0000	0.0500
T:	0.6000	0.0000	0.0000	0.0000	0.0000	0.0000	0.2500

Motif 92	ARG81	MacIsaac et al 2006
A:	0.0500	0.0000	0.9000	0.9000	0.9500	0.0000	0.6000
C:	0.1500	0.0500	0.0500	0.0500	0.0000	0.9500	0.0500
G:	0.1000	0.9500	0.0500	0.0500	0.0500	0.0500	0.3000
T:	0.7000	0.0000	-0.0000	-0.0000	0.0000	0.0000	0.0500

Motif 93	ARG80	MacIsaac et al 2006
A:	0.3000	0.0500	0.0500	1.0000	0.0000	0.0000	0.0000	0.3000
C:	0.0500	0.0000	0.0000	0.0000	1.0000	0.0000	1.0000	0.3500
G:	0.4500	0.0500	0.9500	0.0000	0.0000	0.0000	0.0000	0.0000
T:	0.2000	0.9000	0.0000	0.0000	0.0000	1.0000	0.0000	0.3500

Motif 94	RPH1	MacIsaac et al 2006
A:	0.5500	0.0000	1.0000	0.0000	0.2000	0.0000
C:	0.0000	0.0000	0.0000	1.0000	0.0000	0.9500
G:	0.0000	1.0000	0.0000	0.0000	0.4500	0.0000
T:	0.4500	0.0000	0.0000	0.0000	0.3500	0.0500

Motif 95	ASH1	MacIsaac et al 2006
A:	0.0000	0.0000	0.0000	0.0000	0.0000	0.0000	1.0000	1.0000	0.0000	0.0000
C:	1.0000	1.0000	1.0000	1.0000	0.0000	0.0000	0.0000	0.0000	0.0000	0.0000
G:	0.0000	0.0000	0.0000	0.0000	0.0000	0.0000	0.0000	0.0000	1.0000	1.0000
T:	0.0000	0.0000	0.0000	0.0000	1.0000	1.0000	0.0000	0.0000	0.0000	0.0000

Motif 96	XBP1	MacIsaac et al 2006
A:	0.0000	0.0000	0.2500	0.2500	0.7000	0.0000	0.1500	0.4000	0.0000	0.0000
C:	0.8500	1.0000	0.1000	0.2500	0.0000	0.0500	0.6500	0.0000	0.0000	0.0000
G:	0.0500	0.0000	0.6000	0.4500	0.3000	0.1000	0.0500	0.4500	0.9500	0.9500
T:	0.1000	0.0000	0.0500	0.0500	0.0000	0.8500	0.1500	0.1500	0.0500	0.0500

Motif 97	IME1	MacIsaac et al 2006
A:	0.0000	0.0000	0.0500	0.0000	1.0000	0.1000	0.0000	0.4000
C:	0.7500	0.0000	0.9500	0.0000	0.0000	0.0000	0.0500	0.3000
G:	0.1500	0.0000	0.0000	1.0000	0.0000	0.9000	0.9500	0.1500
T:	0.1000	1.0000	0.0000	0.0000	0.0000	0.0000	0.0000	0.1500

Motif 98	SNT2	MacIsaac et al 2006
A:	0.0000	0.0000	0.0000	0.0000	0.0000	0.0000	1.0000	0.0500
C:	1.0000	0.8000	0.0000	1.0000	0.6500	0.0000	0.0000	0.0000
G:	0.0000	0.2000	1.0000	0.0000	0.3000	1.0000	0.0000	0.9500
T:	0.0000	-0.0000	0.0000	0.0000	0.0500	0.0000	0.0000	0.0000

Motif 99	MAC1	MacIsaac et al 2006
A:	0.4000	0.1500	0.0000	0.4500	0.0000	1.0000	0.0000	0.0000	0.0000	0.0000	0.0000	0.2000	0.1500	0.2500	0.1500
C:	0.1500	0.1000	0.0000	0.1000	0.0000	0.0000	0.0000	1.0000	0.0000	1.0000	1.0000	0.0500	0.4500	0.3000	0.4500
G:	0.1500	0.1500	1.0000	0.4500	0.0000	0.0000	1.0000	0.0000	1.0000	0.0000	0.0000	0.7500	0.1500	0.2000	0.1500
T:	0.3000	0.6000	0.0000	0.0000	1.0000	0.0000	0.0000	0.0000	0.0000	0.0000	0.0000	0.0000	0.2500	0.2500	0.2500

Motif 100	MATA1	MacIsaac et al 2006
A:	0.1000	0.0500	0.6000	0.1500	0.1000	0.4500	0.6500	0.4500	0.4000	0.9000
C:	0.1500	0.0500	0.4000	0.0000	0.7500	0.0000	0.0000	0.3500	0.1500	0.0000
G:	0.2000	0.9000	0.0000	0.8500	0.1000	0.5500	0.1500	0.1000	0.3000	0.1000
T:	0.5500	-0.0000	0.0000	0.0000	0.0500	0.0000	0.2000	0.1000	0.1500	-0.0000

Motif 101	GZF3	MacIsaac et al 2006
A:	0.5000	0.0000	1.0000	0.0000	1.0000	1.0000	0.0000
C:	0.0000	1.0000	0.0000	1.0000	0.0000	0.0000	0.0000
G:	0.5000	0.0000	0.0000	0.0000	0.0000	0.0000	0.0000
T:	0.0000	0.0000	0.0000	0.0000	0.0000	0.0000	1.0000

Motif 102	NRG1	MacIsaac et al 2006
A:	0.0000	1.0000	0.0000	1.0000	1.0000	0.0000
C:	0.0000	0.0000	0.0000	0.0000	0.0000	0.0000
G:	1.0000	0.0000	0.0000	0.0000	0.0000	1.0000
T:	0.0000	0.0000	1.0000	0.0000	0.0000	0.0000

Motif 103	YML081W	MacIsaac et al 2006
A:	0.1500	0.0500	0.8500	0.0000	0.0000	0.0000	0.0500
C:	0.0500	0.0500	0.0500	1.0000	1.0000	1.0000	0.2000
G:	0.8000	0.9000	0.0000	0.0000	0.0000	0.0000	0.1000
T:	-0.0000	-0.0000	0.1000	0.0000	0.0000	0.0000	0.6500

Motif 104	YHP1	MacIsaac et al 2006
A:	0.0000	0.1000	1.0000	0.0000	0.0000	0.1000	0.0000	0.0000	1.0000	0.5000
C:	0.8500	0.9000	0.0000	0.0000	0.0000	0.8000	0.0000	0.0000	0.0000	0.5000
G:	0.1500	0.0000	0.0000	1.0000	0.0000	0.0000	0.0000	0.8000	0.0000	0.0000
T:	0.0000	0.0000	0.0000	0.0000	1.0000	0.1000	1.0000	0.2000	0.0000	0.0000

Motif 105	ADR1	MacIsaac et al 2006
A:	0.0000	1.0000	1.0000	0.0000	0.0000	0.0000
C:	0.0000	0.0000	0.0000	0.0000	0.0000	0.0000
G:	0.0000	0.0000	0.0000	0.0000	0.0000	1.0000
T:	1.0000	0.0000	0.0000	1.0000	1.0000	0.0000

Motif 106	GTS1	MacIsaac et al 2006
A:	0.2500	0.0000	0.0000	0.5000	0.0000	0.0000
C:	0.2500	0.0000	0.0000	0.0000	0.0000	0.0000
G:	0.2500	1.0000	1.0000	0.5000	1.0000	0.5000
T:	0.2500	0.0000	0.0000	0.0000	0.0000	0.5000

Motif 107	UME6	MacIsaac et al 2006
A:	0.1500	1.0000	0.0000	0.0000	0.7500	1.0000
C:	0.0000	0.0000	0.8500	1.0000	0.0000	0.0000
G:	0.0000	0.0000	0.0500	0.0000	0.2500	0.0000
T:	0.8500	0.0000	0.1000	0.0000	0.0000	0.0000

Motif 108	GAL80	MacIsaac et al 2006
A:	0.1500	0.8000	0.0500	0.0000	0.0000	0.0000	0.0000	0.0000	0.1000	0.7500
C:	0.1500	0.1000	0.0000	1.0000	1.0000	0.0000	1.0000	0.8500	0.2500	0.0500
G:	0.1500	0.0000	0.9500	0.0000	0.0000	1.0000	0.0000	0.1000	0.6500	0.2000
T:	0.5500	0.1000	0.0000	0.0000	0.0000	0.0000	0.0000	0.0500	0.0000	0.0000

Motif 109	AZF1	MacIsaac et al 2006
A:	0.0000	0.0000	0.0000	0.2500	0.2500	0.2500	0.2500	0.2500	0.2500	0.2500	0.2500	0.2500	0.2500	0.2500	0.0000	0.0000	0.0000
C:	1.0000	0.0000	0.0000	0.2500	0.2500	0.2500	0.2500	0.2500	0.2500	0.2500	0.2500	0.2500	0.2500	0.2500	1.0000	1.0000	0.0000
G:	0.0000	1.0000	1.0000	0.2500	0.2500	0.2500	0.2500	0.2500	0.2500	0.2500	0.2500	0.2500	0.2500	0.2500	0.0000	0.0000	1.0000
T:	0.0000	0.0000	0.0000	0.2500	0.2500	0.2500	0.2500	0.2500	0.2500	0.2500	0.2500	0.2500	0.2500	0.2500	0.0000	0.0000	0.0000

Motif 110	LEU3	MacIsaac et al 2006
A:	0.0000	0.3000	0.0000	0.0000	0.0000	0.1000	0.0000	0.0500	0.0500	0.0500	0.0000	0.0500	0.2000	0.1500	0.0000	0.0000	0.0000	0.0000
C:	0.3500	0.1000	0.0000	0.0000	0.0000	0.7000	0.0000	0.0500	0.1500	0.3000	0.5500	0.9000	0.0000	0.0000	0.4500	0.1500	0.0500	0.7000
G:	0.0000	0.0500	0.0500	0.0000	0.4000	0.0500	0.3500	0.3000	0.0500	0.0000	0.0000	0.0500	0.3000	0.7000	0.0000	0.4000	0.3500	0.0000
T:	0.6500	0.5500	0.9500	1.0000	0.6000	0.1500	0.6500	0.6000	0.7500	0.6500	0.4500	-0.0000	0.5000	0.1500	0.5500	0.4500	0.6000	0.3000

Motif 111	MCM1	MacIsaac et al 2006
A:	0.0000	0.0000	0.0000	0.0500	0.1500	0.5500	0.0500	0.0000	0.0000	0.0000
C:	1.0000	0.9500	0.0000	0.0000	0.0000	0.3500	0.9500	1.0000	0.0500	0.1000
G:	0.0000	0.0500	1.0000	0.9000	0.1000	0.0000	0.0000	0.0000	0.9500	0.9000
T:	0.0000	0.0000	0.0000	0.0500	0.7500	0.1000	0.0000	0.0000	0.0000	0.0000

Motif 112	MET32	MacIsaac et al 2006
A:	0.2000	0.1500	0.1500	0.0000	0.0000	0.1000	0.3000	0.6000	0.0500	0.0500	0.3500	0.0000	0.0000	0.8000	0.9500	0.9000
C:	0.1500	0.0000	0.1000	1.0000	1.0000	0.4500	0.2000	0.0000	0.0500	0.2500	0.1000	0.0000	0.0000	0.0500	0.0500	0.0500
G:	0.1500	0.3000	0.1500	0.0000	0.0000	0.1500	0.3500	0.0000	0.0000	0.0500	0.4500	1.0000	1.0000	0.1000	0.0000	0.0500
T:	0.5000	0.5500	0.6000	0.0000	0.0000	0.3000	0.1500	0.4000	0.9000	0.6500	0.1000	0.0000	0.0000	0.0500	0.0000	-0.0000

Motif 113	MET31	MacIsaac et al 2006
A:	0.4000	0.9500	0.6000	0.0000	0.0000	0.0000	0.0000	0.0000	0.0000	0.0000
C:	0.4500	0.0000	0.0000	0.7000	0.0000	0.0000	0.0000	0.0000	0.0000	0.9500
G:	0.0500	0.0000	0.3000	0.2000	0.0000	1.0000	0.0000	1.0000	1.0000	0.0000
T:	0.1000	0.0500	0.1000	0.1000	1.0000	0.0000	1.0000	0.0000	0.0000	0.0500

Motif 114	SNF1	MacIsaac et al 2006
A:	0.2500	0.1000	0.0000	0.0000	0.0000	0.0000	0.0000	0.0500
C:	0.1000	0.1500	0.0000	0.0000	0.0500	0.0000	0.0000	0.4500
G:	0.4000	0.7500	0.0000	1.0000	0.0000	1.0000	0.7500	0.2000
T:	0.2500	0.0000	1.0000	0.0000	0.9500	0.0000	0.2500	0.3000

Motif 115	HAP5	MacIsaac et al 2006
A:	0.0000	0.0000	0.0000	0.3500	0.0000	0.3500	1.0000	0.0000	0.0000	0.0000	1.0000	1.0000	0.0000	0.0000	0.0000	0.0000	0.0000
C:	1.0000	1.0000	0.0000	0.0000	0.0000	0.0000	0.0000	0.0000	1.0000	0.0000	0.0000	0.0000	1.0000	0.6500	1.0000	0.0000	0.0000
G:	0.0000	0.0000	1.0000	0.6500	1.0000	0.6500	0.0000	0.0000	0.0000	1.0000	0.0000	0.0000	0.0000	0.0000	0.0000	1.0000	1.0000
T:	0.0000	0.0000	0.0000	0.0000	0.0000	0.0000	0.0000	1.0000	0.0000	0.0000	0.0000	0.0000	0.0000	0.3500	0.0000	0.0000	0.0000

Motif 116	HAP4	MacIsaac et al 2006
A:	0.0000	0.0000	1.0000	1.0000	0.0000
C:	1.0000	1.0000	0.0000	0.0000	0.0000
G:	0.0000	0.0000	0.0000	0.0000	0.0000
T:	0.0000	0.0000	0.0000	0.0000	1.0000

Motif 117	IXR1	MacIsaac et al 2006
A:	0.3500	0.0000	0.0000	1.0000	1.0000	0.0000	0.0000	0.9000	0.3000	0.3000	0.1500	0.2000	0.1500	0.1500	0.3500
C:	0.2000	1.0000	1.0000	0.0000	0.0000	0.1000	0.8000	0.0000	0.1000	0.2500	0.3000	0.3000	0.4000	0.3000	0.2500
G:	0.3000	0.0000	0.0000	0.0000	0.0000	0.0000	0.1000	0.1000	0.5500	0.3000	0.3500	0.3000	0.3000	0.4000	0.2500
T:	0.1500	0.0000	0.0000	0.0000	0.0000	0.9000	0.1000	-0.0000	0.0500	0.1500	0.2000	0.2000	0.1500	0.1500	0.1500

Motif 118	SFL1	MacIsaac et al 2006
A:	1.0000	0.7500	0.3000	0.1000	0.2500	0.2500	0.1000	0.6500	0.7500	0.0000	0.0000	0.1000	0.0000	0.0000	0.0000
C:	0.0000	0.0000	0.0000	0.9000	0.7500	0.0000	0.0000	0.0000	0.0000	0.0000	1.0000	0.0000	0.0000	0.0000	0.0000
G:	0.0000	0.0000	0.5500	0.0000	0.0000	0.7500	0.7500	0.3500	0.0000	1.0000	0.0000	0.9000	1.0000	0.5500	0.9000
T:	0.0000	0.2500	0.1500	0.0000	0.0000	0.0000	0.1500	0.0000	0.2500	0.0000	0.0000	0.0000	0.0000	0.4500	0.1000

Motif 119	HAP3	MacIsaac et al 2006
A:	0.0000	1.0000	1.0000	0.0000	0.0000	0.0000	0.0000	0.0000
C:	0.0000	0.0000	0.0000	0.0000	1.0000	0.0000	0.0000	1.0000
G:	1.0000	0.0000	0.0000	1.0000	0.0000	0.0000	0.0000	0.0000
T:	0.0000	0.0000	0.0000	0.0000	0.0000	1.0000	1.0000	0.0000

Motif 120	HAP2	MacIsaac et al 2006
A:	0.0000	0.0000	1.0000	1.0000	0.0000
C:	1.0000	1.0000	0.0000	0.0000	0.0000
G:	0.0000	0.0000	0.0000	0.0000	0.0000
T:	0.0000	0.0000	0.0000	0.0000	1.0000

Motif 121	RAP1	MacIsaac et al 2006
A:	0.0000	0.0000	0.8000	1.0000	0.0000	0.0500	0.7500	0.2500
C:	0.9500	1.0000	0.0000	0.0000	0.1000	0.4000	0.0000	0.2000
G:	0.0000	0.0000	0.1500	0.0000	0.1000	0.4500	0.2000	0.5000
T:	0.0500	0.0000	0.0500	0.0000	0.8000	0.1000	0.0500	0.0500

Motif 122	MOT3	MacIsaac et al 2006
A:	0.3500	0.1500	0.9000	0.0000	0.0000	0.0000	0.6500	0.0500	0.6000	0.0000	0.7000	0.0000
C:	0.2500	0.6000	0.0500	0.8500	1.0000	1.0000	0.0000	0.3000	0.0500	1.0000	0.3000	0.6500
G:	0.3000	0.1500	0.0500	0.0000	0.0000	0.0000	0.3500	0.2500	0.2500	0.0000	0.0000	0.0000
T:	0.1000	0.1000	-0.0000	0.1500	0.0000	0.0000	0.0000	0.4000	0.1000	0.0000	0.0000	0.3500

Motif 123	SKN7	MacIsaac et al 2006
A:	0.3000	1.0000	0.0000	0.0000	0.0000	1.0000
C:	0.3500	0.0000	0.0000	0.0000	0.5000	0.0000
G:	0.0500	0.0000	1.0000	1.0000	0.0000	0.0000
T:	0.3000	0.0000	0.0000	0.0000	0.5000	0.0000

Motif 124	CAT8	MacIsaac et al 2006
A:	0.0000	0.0000	0.0000	0.2000	0.0000	0.0500	0.0000	0.0000
C:	0.2500	1.0000	0.5000	0.1000	0.1000	0.3000	0.9500	0.8000
G:	0.3000	0.0000	0.2000	0.7000	0.8500	0.6500	0.0500	0.1500
T:	0.4500	0.0000	0.3000	0.0000	0.0500	-0.0000	0.0000	0.0500

Motif 125	NIT2	MacIsaac et al 2006
A:	0.0000	0.0000	0.8000	0.0000	0.0000	0.1000	0.3000	0.2000	0.0000	0.0000
C:	1.0000	1.0000	0.0000	0.1000	0.1000	0.5000	0.2000	0.1000	1.0000	1.0000
G:	0.0000	0.0000	0.2000	0.1000	0.0000	0.3000	0.5000	0.2000	0.0000	0.0000
T:	0.0000	0.0000	-0.0000	0.8000	0.9000	0.1000	-0.0000	0.5000	0.0000	0.0000

Motif 126	STRE	MacIsaac et al 2006
A:	0.0000	1.0000	0.0000	0.0000	0.2727	0.4545
C:	0.0000	0.0000	0.0000	1.0000	0.0000	0.3636
G:	0.0000	0.0000	0.0000	0.0000	0.1818	0.0000
T:	1.0000	0.0000	1.0000	0.0000	0.5455	0.1819

Motif 127	MATALPHA2	MacIsaac et al 2006
A:	0.1765	0.3529	1.0000	0.0000	0.0000	0.0000	0.0000	0.2353
C:	0.1765	0.4118	0.0000	0.0000	0.0000	0.0000	0.0000	0.2941
G:	0.0588	0.0588	0.0000	1.0000	1.0000	1.0000	1.0000	0.4118
T:	0.5882	0.1765	0.0000	0.0000	0.0000	0.0000	0.0000	0.0588

Motif 128	ABF	MacIsaac et al 2006
A:	0.1429	0.1429	0.5714	0.0714	0.0000	0.0000	0.3571	0.5000	0.5000	0.4286
C:	0.1429	0.7143	0.0714	0.0714	0.0000	0.0714	0.2143	0.1429	0.0714	0.2143
G:	0.2143	0.0714	0.2857	0.0000	0.9286	0.0000	0.1429	0.1429	0.0000	0.0714
T:	0.4999	0.0714	0.0715	0.8572	0.0714	0.9286	0.2857	0.2142	0.4286	0.2857

Motif 129	MAT1MC	MacIsaac et al 2006
A:	0.2093	0.6512	0.0000	0.0000	0.6860	0.0000	0.0930	0.3953	0.1628	0.4535	0.3837	1.0000	0.0000	0.0000	0.4070
C:	0.2674	0.0000	0.0000	1.0000	0.0465	0.5349	0.1047	0.2326	0.1977	0.2674	0.1279	0.0000	1.0000	0.0000	0.0000
G:	0.1977	0.3488	0.0000	0.0000	0.1512	0.0000	0.1977	0.1628	0.1512	0.1163	0.2558	0.0000	0.0000	1.0000	0.2209
T:	0.3256	0.0000	1.0000	0.0000	0.1163	0.4651	0.6046	0.2093	0.4883	0.1628	0.2326	0.0000	0.0000	0.0000	0.3721

Motif 130	TAF	MacIsaac et al 2006
A:	0.6667	0.0000	0.5000	0.0000	0.0000	0.0000	0.0000	0.0000	0.0000	0.0000	0.0000	0.0000	0.0000	0.1667	0.3333	0.0000	0.1667	0.5000
C:	0.0000	0.0000	0.0000	0.5000	0.3333	0.1667	1.0000	0.0000	0.0000	0.0000	0.0000	0.0000	0.0000	0.1667	0.1667	0.1667	0.3333	0.1667
G:	0.1667	0.6667	0.3333	0.1667	0.3333	0.0000	0.0000	0.0000	0.0000	0.0000	1.0000	0.0000	0.0000	0.5000	0.3333	0.3333	0.0000	0.1667
T:	0.1666	0.3333	0.1667	0.3333	0.3334	0.8333	0.0000	1.0000	1.0000	1.0000	0.0000	1.0000	1.0000	0.1666	0.1667	0.5000	0.5000	0.1666

Motif 131	ABAA	MacIsaac et al 2006
A:	0.0000	0.0000	0.0000	0.1667	0.1667	0.3333	0.6667	0.5000	0.6667	0.0000	0.0000	0.8333	0.0000	0.3333	0.6667
C:	1.0000	0.0000	0.0000	0.3333	0.3333	0.1667	0.0000	0.1667	0.0000	0.5000	0.0000	0.0000	0.6667	0.3333	0.0000
G:	0.0000	1.0000	0.0000	0.1667	0.1667	0.5000	0.3333	0.1667	0.3333	0.0000	1.0000	0.0000	0.0000	0.0000	0.0000
T:	0.0000	0.0000	1.0000	0.3333	0.3333	0.0000	0.0000	0.1666	0.0000	0.5000	0.0000	0.1667	0.3333	0.3334	0.3333

Motif 132	UAY	MacIsaac et al 2006
A:	0.1364	0.2273	0.0909	0.0000	0.0000	0.0455	0.3182	0.0000	1.0000	0.0000	0.0000	0.0000	0.0000	0.3182	0.2273	0.1818	0.1364	0.2727	0.0455
C:	0.4545	0.4091	0.2727	0.2727	0.4545	0.3636	0.0909	1.0000	0.0000	0.0000	0.0000	1.0000	0.6818	0.2273	0.1818	0.3182	0.2727	0.4091	0.3182
G:	0.0909	0.2727	0.2273	0.2727	0.0909	0.0455	0.3182	0.0000	0.0000	0.0000	0.0000	0.0000	0.0000	0.0909	0.3182	0.1364	0.3636	0.1818	0.2273
T:	0.3182	0.0909	0.4091	0.4546	0.4546	0.5454	0.2727	0.0000	0.0000	1.0000	1.0000	0.0000	0.3182	0.3636	0.2727	0.3636	0.2273	0.1364	0.4090

Motif 133	STUAP	MacIsaac et al 2006
A:	0.6000	0.2000	0.0000	0.0000	0.0000	0.6000	0.2000	0.0000	0.4000	0.0000	0.0000	0.0000	0.0000	0.0000	0.8000	0.0000
C:	0.0000	0.2000	1.0000	0.0000	0.6000	0.4000	0.0000	0.4000	0.4000	0.4000	0.0000	1.0000	1.0000	0.0000	0.2000	0.6000
G:	0.4000	0.0000	0.0000	1.0000	0.4000	0.0000	0.6000	0.4000	0.0000	0.4000	0.6000	0.0000	0.0000	1.0000	0.0000	0.0000
T:	0.0000	0.6000	0.0000	0.0000	0.0000	0.0000	0.2000	0.2000	0.2000	0.2000	0.4000	0.0000	0.0000	0.0000	-0.0000	0.4000

Motif 134	LAC9	MacIsaac et al 2006
A:	0.3000	0.6000	0.4000	0.0000	0.0000	0.0000	0.0000	0.4000	0.3000	0.4000
C:	0.3000	0.0000	0.1000	1.0000	0.0000	1.0000	0.0000	0.2000	0.4000	0.4000
G:	0.3000	0.1000	0.0000	0.0000	1.0000	0.0000	1.0000	0.0000	0.3000	0.0000
T:	0.1000	0.3000	0.5000	0.0000	0.0000	0.0000	0.0000	0.4000	-0.0000	0.2000

Motif 135	QA1F	MacIsaac et al 2006
A:	0.1389	0.0000	0.5000	0.1389	0.0000	0.0000	0.0000	0.7130	0.5741	0.1481	0.5648	0.0000	0.1574	0.0000	0.0000	0.4167	0.2685	0.1481	0.0000	0.0000	0.0000	0.2963
C:	0.2685	0.0000	0.5000	0.0000	1.0000	0.0000	0.0000	0.1481	0.1481	0.2778	0.0000	0.7037	0.0000	0.1389	0.4074	0.1389	0.4352	0.0000	1.0000	1.0000	0.1481	0.1481
G:	0.2963	0.0000	0.0000	0.2963	0.0000	1.0000	1.0000	0.1389	0.0000	0.1481	0.0000	0.0000	0.0000	0.4444	0.1481	0.2963	0.2963	0.0000	0.0000	0.0000	0.8519	0.2778
T:	0.2963	1.0000	0.0000	0.5648	0.0000	0.0000	0.0000	0.0000	0.2778	0.4260	0.4352	0.2963	0.8426	0.4167	0.4445	0.1481	0.0000	0.8519	0.0000	0.0000	0.0000	0.2778

Motif 136	DDE1	MacIsaac et al 2006
A:	0.2308	0.1538	0.0000	0.0000	0.3077	0.0769	0.7692	0.9231	0.3846	0.0769	0.3846	0.1538	0.0000	0.0769	0.8462	0.2308	0.0769	0.1538	0.0769	0.0000
C:	0.5385	0.4615	0.0769	0.0000	0.2308	0.0000	0.0769	0.0000	0.0000	0.3846	0.1538	0.4615	0.0000	0.2308	0.0769	0.0769	0.7692	0.7692	0.2308	0.3846
G:	0.0000	0.0769	0.9231	1.0000	0.3077	0.0769	0.1538	0.0000	0.3077	0.1538	0.3846	0.0000	0.0000	0.0000	0.0000	0.0000	0.0769	0.0769	0.3846	0.3846
T:	0.2307	0.3078	0.0000	0.0000	0.1538	0.8462	0.0001	0.0769	0.3077	0.3847	0.0770	0.3847	1.0000	0.6923	0.0769	0.6923	0.0770	0.0001	0.3077	0.2308

Motif 137	PACC	MacIsaac et al 2006
A:	0.2000	0.1000	0.0000	0.0000	0.1000	0.7000	0.0000	0.1000	0.1000
C:	0.5000	0.2000	0.7000	0.0000	0.9000	0.1000	0.0000	0.9000	0.7000
G:	0.2000	0.7000	0.2000	0.0000	0.0000	0.0000	1.0000	0.0000	0.0000
T:	0.1000	0.0000	0.1000	1.0000	0.0000	0.2000	0.0000	0.0000	0.2000

Motif 138	FACBALL	MacIsaac et al 2006
A:	0.4000	0.4000	0.0000	0.2000	0.0000	0.0000	0.0000	1.0000	0.6000	0.0000	0.4000	0.2000	0.2000	0.4000	0.2000	0.2000	0.2000
C:	0.4000	0.4000	0.8000	0.2000	0.0000	1.0000	1.0000	0.0000	0.0000	0.0000	0.6000	0.2000	0.2000	0.4000	0.4000	0.4000	0.2000
G:	0.2000	0.0000	0.2000	0.4000	1.0000	0.0000	0.0000	0.0000	0.4000	1.0000	0.0000	0.6000	0.4000	0.0000	0.4000	0.0000	0.2000
T:	-0.0000	0.2000	-0.0000	0.2000	0.0000	0.0000	0.0000	0.0000	0.0000	0.0000	0.0000	0.0000	0.2000	0.2000	0.0000	0.4000	0.4000

Motif 139	FACBCB	MacIsaac et al 2006
A:	0.2143	0.2143	0.1429	0.2143	0.3571	0.0000	0.0000	0.2857	0.2143	0.1786	0.1964	0.1250	0.0893	0.1429	0.0000	0.2143	0.1429	0.2143	0.0000	0.0714	0.6429	0.2321	0.2143	0.1429	0.3571	0.0714
C:	0.4286	0.2143	0.4286	0.1429	0.2857	0.0000	1.0000	0.5714	0.2143	0.3750	0.0000	0.5000	0.2679	0.3571	0.3571	0.5714	0.2143	0.3571	0.1429	0.0714	0.3571	0.1607	0.3571	0.2143	0.0000	0.2857
G:	0.2143	0.2143	0.2857	0.2143	0.0714	0.3571	0.0000	0.1429	0.4286	0.1786	0.1964	0.1250	0.2679	0.1429	0.2857	0.0714	0.3571	0.2857	0.7143	0.8571	0.0000	0.3036	0.1429	0.2857	0.1429	0.2857
T:	0.1428	0.3571	0.1428	0.4285	0.2858	0.6429	0.0000	-0.0000	0.1428	0.2678	0.6072	0.2500	0.3749	0.3571	0.3572	0.1429	0.2857	0.1429	0.1428	0.0001	0.0000	0.3036	0.2857	0.3571	0.5000	0.3572

Motif 140	GBF	MacIsaac et al 2006
A:	0.2000	0.0000	0.0000	0.2000	0.4000	0.0000	0.0000	0.8000	0.2000	0.2500	0.0000	0.0000	0.2500	0.2500	0.0000	0.0000	0.2000	0.2000	0.0000	0.0000	0.0000	0.0000	0.4000	0.4000	0.0000	0.2000
C:	0.4000	0.4000	0.2000	0.2000	0.2000	0.0000	1.0000	0.2000	0.0000	0.5000	0.0000	0.3500	0.0000	0.0000	0.4000	0.0000	0.8000	0.2000	0.6000	0.2000	0.0000	1.0000	0.4000	0.4000	0.2000	0.0000
G:	0.2000	0.2000	0.6000	0.0000	0.0000	1.0000	0.0000	0.0000	0.8000	0.0000	0.5000	0.0000	0.0000	0.0000	0.2000	0.6000	0.0000	0.0000	0.0000	0.6000	1.0000	0.0000	0.2000	0.0000	0.4000	0.0000
T:	0.2000	0.4000	0.2000	0.6000	0.4000	0.0000	0.0000	-0.0000	0.0000	0.2500	0.5000	0.6500	0.7500	0.7500	0.4000	0.4000	0.0000	0.6000	0.4000	0.2000	0.0000	0.0000	-0.0000	0.2000	0.4000	0.8000

Motif 141	HAP234	MacIsaac et al 2006
A:	0.2000	0.0000	0.2000	0.2000	0.0000	0.0000	0.0000	0.0000	0.2000
C:	0.0000	0.0000	0.0000	0.0000	0.0000	0.0000	0.0000	0.0000	0.0000
G:	0.0000	0.0000	0.6000	0.8000	1.0000	0.8000	1.0000	0.0000	0.6000
T:	0.8000	1.0000	0.2000	0.0000	0.0000	0.2000	0.0000	1.0000	0.2000

Motif 142	HSF	MacIsaac et al 2006
A:	0.5000	0.0714	0.0714	0.2857	0.4286	0.0000	0.0000	1.0000	1.0000	0.0000	0.2857	0.9286	0.2143	0.5000	0.2857	0.3571
C:	0.1429	0.4286	0.6429	0.3571	0.0000	1.0000	1.0000	0.0000	0.0000	0.1429	0.4286	0.0000	0.3571	0.3571	0.2143	0.2143
G:	0.1429	0.0000	0.2143	0.3571	0.2857	0.0000	0.0000	0.0000	0.0000	0.0000	0.1429	0.0714	0.3571	0.1429	0.3571	0.2857
T:	0.2142	0.5000	0.0714	0.0001	0.2857	0.0000	0.0000	0.0000	0.0000	0.8571	0.1428	0.0000	0.0715	0.0000	0.1429	0.1429

Motif 143	REPCAR1	MacIsaac et al 2006
A:	0.5417	0.0000	0.9167	0.9167	0.2500
C:	0.1250	0.0000	0.0000	0.0000	0.3750
G:	0.2500	0.9583	0.0417	0.0417	0.1667
T:	0.0833	0.0417	0.0416	0.0416	0.2083

Motif 144	FACBCA	MacIsaac et al 2006
A:	0.1778	0.4222	0.1333	0.0667	0.9333	0.1333	0.0000	0.0000	0.1333	0.0000	0.0000	0.3333	0.6667	0.4000	0.4000	0.2889	0.2889
C:	0.2444	0.1778	0.3333	0.0000	0.0000	0.0000	1.0000	1.0000	0.0000	0.9333	0.8667	0.1333	0.1333	0.2000	0.1333	0.2889	0.3556
G:	0.2444	0.1556	0.2667	0.1333	0.0000	0.8667	0.0000	0.0000	0.8000	0.0667	0.1333	0.4667	0.1333	0.3333	0.4667	0.3556	0.2889
T:	0.3334	0.2444	0.2667	0.8000	0.0667	0.0000	0.0000	0.0000	0.0667	-0.0000	-0.0000	0.0667	0.0667	0.0667	0.0000	0.0666	0.0666

Motif 145	STE11	MacIsaac et al 2006
A:	0.2222	0.3333	0.2222	0.2222	0.3333	0.0000	0.0000	0.0000	0.2222	0.1333	0.3333	0.2000	0.0000	0.2222	0.0000	0.2444	0.1111	0.3333	0.0000	0.0000	1.0000	0.1111	0.1111	0.2222	0.4444	0.0000
C:	0.4444	0.2222	0.5556	0.1111	0.3333	0.0000	1.0000	0.7778	0.3333	0.2889	0.0000	0.6000	0.4444	0.3333	0.2222	0.5111	0.2222	0.2222	0.1111	0.1111	0.0000	0.0000	0.3333	0.2222	0.0000	0.3333
G:	0.2222	0.1111	0.1111	0.3333	0.1111	0.0000	0.0000	0.2222	0.2222	0.2889	0.0000	0.2000	0.4444	0.1111	0.4444	0.0000	0.5556	0.4444	0.7778	0.8889	0.0000	0.4444	0.2222	0.2222	0.2222	0.2222
T:	0.1112	0.3334	0.1111	0.3334	0.2223	1.0000	0.0000	-0.0000	0.2223	0.2889	0.6667	0.0000	0.1112	0.3334	0.3334	0.2445	0.1111	0.0001	0.1111	0.0000	0.0000	0.4445	0.3334	0.3334	0.3334	0.4445

Motif 146	TBP	MacIsaac et al 2006
A:	0.3529	0.5294	0.2941	0.1176	0.0000	0.0000	0.0000	0.0000	0.0000	0.0000	0.0000	0.0000	0.0000	0.2353	0.2941	0.2941	0.3529	0.4118
C:	0.1176	0.0588	0.2353	0.1176	0.0000	0.0588	1.0000	0.0000	0.0000	0.0000	0.0000	0.0000	0.0000	0.2941	0.1765	0.2941	0.1176	0.0000
G:	0.2353	0.1176	0.2941	0.0000	0.0000	0.0000	0.0000	0.0000	0.0000	0.0000	1.0000	0.0000	0.0000	0.0588	0.2353	0.0588	0.1176	0.0588
T:	0.2942	0.2942	0.1765	0.7648	1.0000	0.9412	0.0000	1.0000	1.0000	1.0000	0.0000	1.0000	1.0000	0.4118	0.2941	0.3530	0.4119	0.5294

Motif 147	HSF1	MacIsaac et al 2006
A:	0.0000	0.3478	0.0435	0.1739	0.0000	1.0000	0.1304	0.8696	0.0870
C:	0.3478	0.2609	0.3043	0.0000	0.0870	0.0000	0.0000	0.0000	0.0435
G:	0.1304	0.0870	0.0000	0.0435	0.0000	0.0000	0.0000	0.0000	0.1739
T:	0.5218	0.3043	0.6522	0.7826	0.9130	0.0000	0.8696	0.1304	0.6956

Motif 148	ABF1	Beer et al Cell(2004)
A:	0.4000	0.1000	1.0000	0.8000	0.0500	0.1500	0.0000	0.0000	0.1000	0.0500	0.6000	0.0000	0.9500	0.9500
C:	0.1000	0.0000	0.0000	0.0500	0.4000	0.3000	0.1000	0.2500	0.8500	0.1000	0.0500	0.0000	0.0500	0.0500
G:	0.5000	0.9000	0.0000	0.1000	0.3000	0.4000	0.1000	0.0500	0.0500	0.1000	0.3500	1.0000	0.0000	0.0000
T:	0.0000	0.0000	0.0000	0.0500	0.2500	0.1500	0.8000	0.7000	0.0000	0.7500	0.0000	0.0000	0.0000	0.0000

Motif 149	ACE2	Beer et al Cell(2004)
A:	0.1562	0.0000	0.0000	0.0000	0.3854	0.2188	0.5781	0.4115	0.7292	0.4688	0.0000	0.0000	1.0000	0.0000
C:	0.2552	1.0000	0.0000	0.0000	0.1615	0.2656	0.0625	0.0625	0.0990	0.0000	0.1562	0.0000	0.0000	0.2552
G:	0.0312	0.0000	1.0000	0.0000	0.2240	0.1094	0.1927	0.0990	0.1719	0.5312	0.0000	1.0000	0.0000	0.0000
T:	0.5574	0.0000	0.0000	1.0000	0.2291	0.4062	0.1667	0.4270	-0.0001	0.0000	0.8438	0.0000	0.0000	0.7448

Motif 150	AFT1	Beer et al Cell(2004)
A:	1.0000	0.4375	0.5000	0.6875	1.0000	0.7500	0.0000	0.0000	1.0000	0.0000	0.1250	0.8750
C:	0.0000	0.0000	0.1875	0.0000	0.0000	0.0000	0.8750	1.0000	0.0000	0.0000	0.8750	0.0625
G:	0.0000	0.2500	0.1250	0.2500	0.0000	0.2500	0.1250	0.0000	0.0000	0.9375	0.0000	0.0000
T:	0.0000	0.3125	0.1875	0.0625	0.0000	0.0000	0.0000	0.0000	0.0000	0.0625	0.0000	0.0625

Motif 151	ARO80	Beer et al Cell(2004)
A:	0.4706	0.4118	0.3529	0.0000	0.2941	0.0588	1.0000	0.1176	0.0000	0.0000	0.4118	0.2353	0.4706	0.0588	0.0000
C:	0.0000	0.0000	0.0588	0.0000	0.0000	0.9412	0.0000	0.7647	1.0000	0.9412	0.0588	0.1765	0.0588	0.0588	0.1765
G:	0.0000	0.1765	0.0588	0.0000	0.5294	0.0000	0.0000	0.0000	0.0000	0.0000	0.1765	0.3529	0.0588	0.0000	0.0000
T:	0.5294	0.4117	0.5295	1.0000	0.1765	0.0000	0.0000	0.1177	0.0000	0.0588	0.3529	0.2353	0.4118	0.8824	0.8235

Motif 152	AT_repeat	Beer et al Cell(2004)
A:	0.0000	0.1538	0.0000	0.0000	0.3077	0.8462	0.0769	0.0000	0.2308	0.0769	0.0000	0.0000	0.0000	0.1538	0.5385	0.7692
C:	1.0000	0.0000	0.0000	0.4615	0.0769	0.0000	0.2308	0.6154	0.3077	0.1538	1.0000	0.1538	0.0000	0.4615	0.0000	0.0000
G:	0.0000	0.8462	1.0000	0.0000	0.0769	0.1538	0.1538	0.0000	0.2308	0.3077	0.0000	0.8462	1.0000	0.1538	0.0769	0.1538
T:	0.0000	0.0000	0.0000	0.5385	0.5385	0.0000	0.5385	0.3846	0.2307	0.4616	0.0000	0.0000	0.0000	0.2309	0.3846	0.0770

Motif 153	BAS1	Beer et al Cell(2004)
A:	0.0000	1.0000	0.0000	1.0000	0.0000	1.0000	0.0000	0.7206	0.0000	1.0000
C:	0.0000	0.0000	0.0000	0.0000	0.0000	0.0000	0.0000	0.0000	0.0000	0.0000
G:	0.0000	0.0000	0.0000	0.0000	0.0000	0.0000	0.0000	0.2794	0.0000	0.0000
T:	1.0000	0.0000	1.0000	0.0000	1.0000	0.0000	1.0000	0.0000	1.0000	0.0000

Motif 154	CAD1	Beer et al Cell(2004)
A:	0.5385	0.5769	0.4615	0.7308	0.5000	0.1923	1.0000	0.0000	0.0000	0.0000	0.8846
C:	0.0769	0.0769	0.1923	0.2692	0.1538	0.0000	0.0000	0.0000	0.0000	1.0000	0.0000
G:	0.3846	0.3077	0.2692	0.0000	0.3462	0.8077	0.0000	1.0000	0.0000	0.0000	0.1154
T:	0.0000	0.0385	0.0770	0.0000	0.0000	0.0000	0.0000	0.0000	1.0000	0.0000	-0.0000

Motif 155	CBF1	Beer et al Cell(2004)
A:	0.9130	0.0000	0.0000	0.7826	0.1304	0.0000	0.7826	1.0000	0.0000	0.1304
C:	0.0870	0.0000	0.0000	0.0000	0.0435	0.0000	0.2174	0.0000	0.0000	0.8261
G:	0.0000	0.0435	0.0000	0.0000	0.8261	0.0000	0.0000	0.0000	0.7826	0.0435
T:	-0.0000	0.9565	1.0000	0.2174	0.0000	1.0000	0.0000	0.0000	0.2174	0.0000

Motif 156	CIN5	Beer et al Cell(2004)
A:	0.3714	0.3143	0.0000	0.0000	1.0000	0.0000	0.0000	0.0000	0.0000	0.4000
C:	0.0571	0.0857	0.0000	1.0000	0.0000	1.0000	0.0000	0.0000	0.0000	0.1714
G:	0.5143	0.6000	0.0857	0.0000	0.0000	0.0000	1.0000	0.0000	0.9429	0.3429
T:	0.0572	0.0000	0.9143	0.0000	0.0000	0.0000	0.0000	1.0000	0.0571	0.0857

Motif 157	CSRE	Beer et al Cell(2004)
A:	0.0000	0.5714	0.0000	0.0000	1.0000	0.3214	0.2857	0.0000	1.0000	1.0000	0.0000	0.0000
C:	0.0000	0.1786	0.0000	0.0000	0.0000	0.0714	0.1786	0.0000	0.0000	0.0000	0.0000	0.7143
G:	1.0000	0.0714	0.0000	0.3214	0.0000	0.1786	0.5357	0.0000	0.0000	0.0000	0.5357	0.0000
T:	0.0000	0.1786	1.0000	0.6786	0.0000	0.4286	0.0000	1.0000	0.0000	0.0000	0.4643	0.2857

Motif 158	DAL81	Beer et al Cell(2004)
A:	0.0000	0.0000	0.0000	0.2000	0.4000	0.3000	0.3500	0.1000	0.0000	0.0000	0.0000	0.0000
C:	0.0000	1.0000	0.9500	0.0000	0.1500	0.1000	0.0500	0.0000	0.4000	1.0000	0.4500	0.3000
G:	0.4500	0.0000	0.0500	0.8000	0.0500	0.3000	0.6000	0.2000	0.3500	0.0000	0.4500	0.4500
T:	0.5500	0.0000	0.0000	0.0000	0.4000	0.3000	0.0000	0.7000	0.2500	0.0000	0.1000	0.2500

Motif 159	FKH1	Beer et al Cell(2004)
A:	0.2353	0.3529	0.0000	0.1765	0.0000	0.0000	0.2353	0.0000	0.2353	0.3529	0.2353	0.2941	0.0000	0.0000	0.0000	0.0588	0.2353	0.3529	0.1176	0.0000	0.0000
C:	0.0000	0.1765	0.2353	0.2941	0.8235	0.2353	0.1765	0.0000	0.2941	0.1765	0.2353	0.2353	0.8824	0.0588	0.0000	0.9412	0.1176	0.4118	0.1765	0.0000	0.3529
G:	0.7059	0.2941	0.7647	0.1176	0.1765	0.3529	0.2941	0.5882	0.2941	0.2353	0.3529	0.3529	0.1176	0.8824	1.0000	0.0000	0.2353	0.1176	0.1765	0.5882	0.6471
T:	0.0588	0.1765	-0.0000	0.4118	0.0000	0.4118	0.2941	0.4118	0.1765	0.2353	0.1765	0.1177	0.0000	0.0588	0.0000	0.0000	0.4118	0.1177	0.5294	0.4118	0.0000

Motif 160	GAL4	Beer et al Cell(2004)
A:	0.3158	0.0000	1.0000	1.0000	1.0000	0.0000	1.0000	0.6316	0.6316
C:	0.0526	0.2105	0.0000	0.0000	0.0000	0.8947	0.0000	0.1053	0.0000
G:	0.6316	0.0000	0.0000	0.0000	0.0000	0.0526	0.0000	0.0000	0.0000
T:	-0.0000	0.7895	0.0000	0.0000	0.0000	0.0527	0.0000	0.2631	0.3684

Motif 161	GCN4	Beer et al Cell(2004)
A:	0.0625	0.0000	0.0000	0.3125	0.0625	0.3125	0.7500	0.0625	0.9375	0.1875	0.2500	0.3125	0.0000	0.1250	0.1250	0.0000	0.0000
C:	0.9375	0.0000	0.2500	0.1250	0.4375	0.3750	0.0000	0.3125	0.0000	0.1250	0.1250	0.3125	0.6250	0.0000	0.8750	1.0000	0.0000
G:	0.0000	1.0000	0.7500	0.2500	0.3125	0.2500	0.2500	0.5625	0.0625	0.5000	0.1250	0.2500	0.3125	0.3750	0.0000	0.0000	1.0000
T:	0.0000	0.0000	0.0000	0.3125	0.1875	0.0625	0.0000	0.0625	0.0000	0.1875	0.5000	0.1250	0.0625	0.5000	0.0000	0.0000	0.0000

Motif 162	Gcr1	Beer et al Cell(2004)
A:	0.1389	0.5000	0.6944	0.0000	0.0000	1.0000	0.0000	0.0000	0.0000	0.8611
C:	0.1667	0.0000	0.0000	0.0000	0.0000	0.0000	0.6389	0.0000	1.0000	0.0000
G:	0.4167	0.5000	0.3056	0.0000	1.0000	0.0000	0.3611	0.0000	0.0000	0.0000
T:	0.2777	0.0000	0.0000	1.0000	0.0000	0.0000	0.0000	1.0000	0.0000	0.1389

Motif 163	Gis1	Beer et al Cell(2004)
A:	0.0000	0.4500	0.1500	0.1000	0.2500	0.0000	0.0000	0.0000	0.3000	0.1000	0.0000
C:	0.3500	0.0000	0.0000	0.9000	0.0000	0.0000	1.0000	1.0000	0.0000	0.4500	0.0000
G:	0.3500	0.4500	0.8500	0.0000	0.0000	0.0000	0.0000	0.0000	0.0000	0.2500	0.0000
T:	0.3000	0.1000	0.0000	0.0000	0.7500	1.0000	0.0000	0.0000	0.7000	0.2000	1.0000

Motif 164	HAP4	Beer et al Cell(2004)
A:	1.0000	0.5000	1.0000	0.0000	0.0000	0.0000	1.0000	0.0000
C:	0.0000	0.0000	0.0000	0.0000	0.0000	0.0000	0.0000	0.0000
G:	0.0000	0.0000	0.0000	1.0000	1.0000	1.0000	0.0000	0.0000
T:	0.0000	0.5000	0.0000	0.0000	0.0000	0.0000	0.0000	1.0000

Motif 165	HIR2	Beer et al Cell(2004)
A:	0.0000	0.4000	0.6000	0.0000	0.0000	1.0000	1.0000	0.0000	0.0000	1.0000
C:	0.0000	0.1500	0.0500	1.0000	1.0000	0.0000	0.0000	0.0000	0.7000	0.0000
G:	0.7000	0.4500	0.3500	0.0000	0.0000	0.0000	0.0000	0.0000	0.2000	0.0000
T:	0.3000	-0.0000	0.0000	0.0000	0.0000	0.0000	0.0000	1.0000	0.1000	0.0000

Motif 166	HSF1	Beer et al Cell(2004)
A:	0.0556	0.5556	0.0556	1.0000	1.0000	0.4444	0.3889	0.2778	0.2222	0.2222	0.1111	0.4444	0.1111	0.9444	0.9444	0.0556	0.3889
C:	0.0000	0.4444	0.0000	0.0000	0.0000	0.0000	0.2222	0.0556	0.3333	0.1111	0.2222	0.1111	0.0000	0.0000	0.0000	0.8889	0.0000
G:	0.9444	0.0000	0.9444	0.0000	0.0000	0.3333	0.0556	0.1667	0.2778	0.0556	0.3889	0.3333	0.8889	0.0000	0.0000	0.0000	0.6111
T:	0.0000	0.0000	0.0000	0.0000	0.0000	0.2223	0.3333	0.4999	0.1667	0.6111	0.2778	0.1112	0.0000	0.0556	0.0556	0.0555	0.0000

Motif 167	INO4	Beer et al Cell(2004)
A:	0.1667	0.8750	0.6667	0.2083	0.2083	0.0000	0.0000	0.0000	0.0000	0.8333	0.0000	1.0000	1.0000
C:	0.0000	0.0000	0.0417	0.2500	0.1667	0.0000	0.0000	1.0000	0.0000	0.0000	0.0000	0.0000	0.0000
G:	0.7083	0.0000	0.0833	0.1250	0.2917	0.0000	0.0000	0.0000	0.1250	0.1667	1.0000	0.0000	0.0000
T:	0.1250	0.1250	0.2083	0.4167	0.3333	1.0000	1.0000	0.0000	0.8750	-0.0000	0.0000	0.0000	0.0000

Motif 168	LEU3	Beer et al Cell(2004)
A:	0.1053	0.7895	0.0000	0.0526	0.0526	0.0000	0.8421	1.0000	0.8947	0.9474
C:	0.8947	0.2105	0.0000	0.2632	0.0000	0.0000	0.0526	0.0000	0.0000	0.0000
G:	0.0000	0.0000	0.0000	0.6842	0.0000	1.0000	0.0000	0.0000	0.1053	0.0526
T:	0.0000	0.0000	1.0000	0.0000	0.9474	0.0000	0.1053	0.0000	-0.0000	-0.0000

Motif 169	LYS14	Beer et al Cell(2004)
A:	0.0000	0.0000	0.1000	0.0000	0.1000	0.1000	0.4000	0.2000	0.0000	0.0000	0.0000
C:	0.0000	1.0000	0.9000	0.0000	0.0000	0.1000	0.2000	0.8000	1.0000	0.0000	0.2000
G:	0.9000	0.0000	0.0000	1.0000	0.9000	0.0000	0.0000	0.0000	0.0000	1.0000	0.8000
T:	0.1000	0.0000	0.0000	0.0000	0.0000	0.8000	0.4000	0.0000	0.0000	0.0000	0.0000

Motif 170	MAC1	Beer et al Cell(2004)
A:	0.0000	0.0000	0.0000	0.0000	0.4375	0.2500	0.1250	0.0000	0.0625	0.4375	0.7500	0.1250	0.0000	0.0000
C:	0.0000	0.0000	1.0000	1.0000	0.3125	0.4375	0.4375	0.0000	0.2500	0.1875	0.0000	0.0000	0.0000	0.0000
G:	0.0000	0.0000	0.0000	0.0000	0.0625	0.1875	0.0000	0.8125	0.5000	0.1875	0.0000	0.0625	0.0000	0.0000
T:	1.0000	1.0000	0.0000	0.0000	0.1875	0.1250	0.4375	0.1875	0.1875	0.1875	0.2500	0.8125	1.0000	1.0000

Motif 171	MBP1	Beer et al Cell(2004)
A:	0.0000	0.2353	1.0000	0.0000	0.4706	1.0000	0.6471	1.0000	0.7647	0.9412
C:	0.1765	0.0588	0.0000	0.0000	0.5294	0.0000	0.3529	0.0000	0.0000	0.0000
G:	0.0000	0.7059	0.0000	1.0000	0.0000	0.0000	0.0000	0.0000	0.0000	0.0000
T:	0.8235	0.0000	0.0000	0.0000	0.0000	0.0000	0.0000	0.0000	0.2353	0.0588

Motif 172	MCM1	Beer et al Cell(2004)
A:	0.5000	1.0000	0.0000	0.0000	0.0000	0.0000	0.2500	0.4444	1.0000	0.6667	0.6389
C:	0.0556	0.0000	1.0000	0.0000	1.0000	0.0000	0.0000	0.1111	0.0000	0.0556	0.1944
G:	0.4444	0.0000	0.0000	1.0000	0.0000	1.0000	0.0000	0.1667	0.0000	0.2778	0.1667
T:	0.0000	0.0000	0.0000	0.0000	0.0000	0.0000	0.7500	0.2778	0.0000	-0.0001	0.0000

Motif 173	MET31	Beer et al Cell(2004)
A:	0.1346	0.1154	0.3077	0.0000	0.0000	0.1538	0.4423	0.5192	0.1154	0.1731	0.3654	0.0385	0.0000	0.9231	0.9808	0.9615
C:	0.1346	0.0000	0.1346	1.0000	1.0000	0.3077	0.0962	0.0385	0.0000	0.2692	0.0962	0.0000	0.0000	0.0385	0.0192	0.0000
G:	0.0000	0.1154	0.1731	0.0000	0.0000	0.1923	0.2115	0.0385	0.0000	0.0769	0.3462	0.9615	1.0000	0.0000	0.0000	0.0000
T:	0.7308	0.7692	0.3846	0.0000	0.0000	0.3462	0.2500	0.4038	0.8846	0.4808	0.1922	0.0000	0.0000	0.0384	-0.0000	0.0385

Motif 174	MET4	Beer et al Cell(2004)
A:	0.5333	0.6000	0.0000	0.0000	0.0000	0.0667	0.0000	0.0667	0.0000	0.4000
C:	0.4667	0.0000	0.0000	0.0000	0.0000	0.0000	0.0000	0.0000	0.8667	0.0000
G:	0.0000	0.0667	0.9333	0.0000	1.0000	0.0000	1.0000	0.9333	0.0000	0.5333
T:	0.0000	0.3333	0.0667	1.0000	0.0000	0.9333	0.0000	0.0000	0.1333	0.0667

Motif 175	MIG1	Beer et al Cell(2004)
A:	0.9048	0.4762	1.0000	0.9524	0.1905	0.0952	0.1429	0.0000	0.0000	0.0000
C:	0.0476	0.5238	0.0000	0.0476	0.6190	0.0000	0.0000	0.0476	0.0000	0.0000
G:	0.0000	0.0000	0.0000	0.0000	0.0476	0.0000	0.8571	0.0000	1.0000	1.0000
T:	0.0476	0.0000	0.0000	-0.0000	0.1429	0.9048	0.0000	0.9524	0.0000	0.0000

Motif 176	MSN24	Beer et al Cell(2004)
A:	0.2000	0.0000	0.1333	0.5333	0.0667	0.4667	0.0000	0.0000	0.0000	0.0000	0.6000	0.1333
C:	0.7333	0.0000	0.6000	0.1333	0.0000	0.2667	1.0000	0.9333	1.0000	1.0000	0.0000	0.7333
G:	0.0000	1.0000	0.0000	0.1333	0.0000	0.0667	0.0000	0.0000	0.0000	0.0000	0.2667	0.0000
T:	0.0667	0.0000	0.2667	0.2001	0.9333	0.1999	0.0000	0.0667	0.0000	0.0000	0.1333	0.1334

Motif 177	MSN24a	Beer et al Cell(2004)
A:	1.0000	0.6081	0.0000	0.0000	0.0000	0.0000
C:	0.0000	0.0000	0.0000	0.0000	0.0000	0.0000
G:	0.0000	0.3919	1.0000	1.0000	1.0000	1.0000
T:	0.0000	0.0000	0.0000	0.0000	0.0000	0.0000

Motif 178	ndt80	Beer et al Cell(2004)
A:	1.0000	0.0000	0.0000	0.0000	0.0000
C:	0.0000	0.0000	0.0000	0.0000	0.0000
G:	0.0000	1.0000	1.0000	1.0000	1.0000
T:	0.0000	0.0000	0.0000	0.0000	0.0000

Motif 179	NRG1	Beer et al Cell(2004)
A:	0.0000	0.6667	0.0000	0.8333	0.0000	1.0000	1.0000	1.0000	1.0000
C:	0.0000	0.1667	1.0000	0.0000	1.0000	0.0000	0.0000	0.0000	0.0000
G:	1.0000	0.0000	0.0000	0.1667	0.0000	0.0000	0.0000	0.0000	0.0000
T:	0.0000	0.1666	0.0000	-0.0000	0.0000	0.0000	0.0000	0.0000	0.0000

Motif 180	OAF1	Beer et al Cell(2004)
A:	0.0000	0.4091	0.0000	0.0000	0.0000	0.4091	0.5455	0.3182	0.0000	0.8636	0.8636
C:	0.6364	0.3182	0.0000	0.0000	1.0000	0.2727	0.4545	0.0000	0.0000	0.0000	0.0000
G:	0.3636	0.0455	1.0000	1.0000	0.0000	0.3182	0.0000	0.5455	1.0000	0.0000	0.0000
T:	0.0000	0.2272	0.0000	0.0000	0.0000	0.0000	0.0000	0.1363	0.0000	0.1364	0.1364

Motif 181	PAC	Beer et al Cell(2004)
A:	0.0000	0.0000	0.0000	0.2632	0.1579	0.3684	0.0000	0.8421	1.0000	0.2632	0.2632	0.4737	0.2632	0.3684	0.3684	0.3158	0.4211	0.4737	0.2105	0.0526	0.0526	0.0526	0.0000
C:	1.0000	0.0000	0.0000	0.3684	0.2105	0.0000	0.0000	0.0000	0.0000	0.1579	0.3684	0.3158	0.2632	0.1579	0.1579	0.2105	0.2105	0.1053	0.1579	0.2632	0.6842	0.8947	0.3158
G:	0.0000	0.9474	1.0000	0.1579	0.5263	0.0000	0.0000	0.0000	0.0000	0.3158	0.1579	0.1579	0.1579	0.1579	0.1579	0.0526	0.0000	0.1579	0.2105	0.2632	0.0000	0.0526	0.6842
T:	0.0000	0.0526	0.0000	0.2105	0.1053	0.6316	1.0000	0.1579	0.0000	0.2631	0.2105	0.0526	0.3157	0.3158	0.3158	0.4211	0.3684	0.2631	0.4211	0.4210	0.2632	0.0001	-0.0000

Motif 182	PDR3	Beer et al Cell(2004)
A:	0.0000	0.3155	0.0000	1.0000	0.0000	0.0000	1.0000	0.0000	0.3393	0.1250
C:	0.0417	0.6845	0.0000	0.0000	0.0000	0.0000	0.0000	0.0000	0.4940	0.0357
G:	0.8036	0.0000	1.0000	0.0000	0.0000	1.0000	0.0000	1.0000	0.1071	0.0000
T:	0.1547	0.0000	0.0000	0.0000	1.0000	0.0000	0.0000	0.0000	0.0596	0.8393

Motif 183	PHO4	Beer et al Cell(2004)
A:	0.0000	0.2500	0.2000	0.0500	0.0000	0.0000	0.0000	0.0000	0.0000	0.0000	0.7000	0.6500
C:	0.5500	0.1000	0.2500	0.2500	1.0000	0.9000	0.0000	0.6500	0.0000	0.1500	0.2000	0.0000
G:	0.4500	0.3500	0.2000	0.0000	0.0000	0.0000	1.0000	0.0000	1.0000	0.8000	0.1000	0.1000
T:	-0.0000	0.3000	0.3500	0.7000	0.0000	0.1000	0.0000	0.3500	0.0000	0.0500	0.0000	0.2500

Motif 184	RAP1	Beer et al Cell(2004)
A:	0.0000	0.0833	0.2500	0.2500	0.0000	0.0000	0.1667	0.0000	1.0000	0.1667	0.0000	0.0000	0.2500	0.2500	0.0000
C:	0.0000	0.5000	0.2500	0.1667	0.0833	0.5833	0.0833	0.6667	0.0000	0.6667	0.0000	0.0000	0.0000	0.3333	0.0000
G:	1.0000	0.0833	0.1667	0.2500	0.0000	0.4167	0.3333	0.1667	0.0000	0.0000	1.0000	0.0000	0.7500	0.2500	0.7500
T:	0.0000	0.3334	0.3333	0.3333	0.9167	-0.0000	0.4167	0.1666	0.0000	0.1666	0.0000	1.0000	0.0000	0.1667	0.2500

Motif 185	REB1	Beer et al Cell(2004)
A:	0.6344	0.0000	0.0000	0.0000	0.6774	0.0000	0.0000	0.0000	0.4086	0.0000	0.0000
C:	0.0000	0.0000	0.0000	0.2473	0.0645	0.3763	0.0000	0.0000	0.0000	0.0000	0.0000
G:	0.3656	0.1290	1.0000	0.0000	0.1075	0.0000	1.0000	1.0000	0.5914	0.0000	0.7312
T:	0.0000	0.8710	0.0000	0.7527	0.1506	0.6237	0.0000	0.0000	-0.0000	1.0000	0.2688

Motif 186	RFX1	Beer et al Cell(2004)
A:	0.1236	0.0899	0.1461	0.0000	0.0000	0.0000	0.0000	1.0000	1.0000	0.0112
C:	0.0449	0.6292	0.8539	0.0000	0.0000	0.0000	0.0000	0.0000	0.0000	0.5618
G:	0.3933	0.2247	0.0000	1.0000	1.0000	1.0000	0.0000	0.0000	0.0000	0.0899
T:	0.4382	0.0562	0.0000	0.0000	0.0000	0.0000	1.0000	0.0000	0.0000	0.3371

Motif 187	RPN4	Beer et al Cell(2004)
A:	0.0000	0.0000	0.0556	0.2778	0.2778	0.1111	0.0000	0.7222	0.1667	0.2778	0.0000	0.0000	0.8333	1.0000	0.0000
C:	0.6667	0.1111	0.2222	0.1667	0.0000	0.3333	0.7222	0.0556	0.1111	0.0000	0.0000	0.8889	0.0000	0.0000	0.9444
G:	0.3333	0.8889	0.0000	0.0556	0.7222	0.1667	0.1111	0.1111	0.1111	0.6667	1.0000	0.1111	0.1111	0.0000	0.0000
T:	0.0000	0.0000	0.7222	0.4999	0.0000	0.3889	0.1667	0.1111	0.6111	0.0555	0.0000	-0.0000	0.0556	0.0000	0.0556

Motif 188	RRPE	Beer et al Cell(2004)
A:	0.2333	0.0000	0.0000	0.0000	0.0000	0.0000	0.0000	1.0000	0.0000	0.0000
C:	0.0000	0.0000	0.0000	0.0333	0.0000	1.0000	0.9667	0.0000	1.0000	0.9000
G:	0.0333	0.0000	0.0000	0.0000	1.0000	0.0000	0.0000	0.0000	0.0000	0.0000
T:	0.7334	1.0000	1.0000	0.9667	0.0000	0.0000	0.0333	0.0000	0.0000	0.1000

Motif 189	SKN7	Beer et al Cell(2004)
A:	0.2521	0.0000	1.0000	1.0000	1.0000	1.0000	0.6529	0.1570	0.0000	0.0000
C:	0.0000	0.0000	0.0000	0.0000	0.0000	0.0000	0.0000	0.0000	0.0000	0.0000
G:	0.0000	1.0000	0.0000	0.0000	0.0000	0.0000	0.0000	0.0000	0.0000	0.0000
T:	0.7479	0.0000	0.0000	0.0000	0.0000	0.0000	0.3471	0.8430	1.0000	1.0000

Motif 190	STE12	Beer et al Cell(2004)
A:	0.1053	0.0000	0.0000	0.2632	0.0000	0.1579	0.0000	0.0000	0.1579	0.0526
C:	0.0000	0.2105	0.0000	0.7368	1.0000	0.1579	0.4737	0.0000	0.3158	0.8947
G:	0.8947	0.7895	1.0000	0.0000	0.0000	0.6842	0.4737	1.0000	0.5263	0.0000
T:	0.0000	0.0000	0.0000	0.0000	0.0000	-0.0000	0.0526	0.0000	0.0000	0.0527

Motif 191	STRE	Beer et al Cell(2004)
A:	0.7037	0.3333	0.2593	0.2593	0.0000	0.0000	1.0000	1.0000	1.0000	0.0000	0.8889	0.4815	0.5185
C:	0.1111	0.1481	0.0000	0.2963	0.0000	0.0000	0.0000	0.0000	0.0000	1.0000	0.0000	0.1852	0.0000
G:	0.1852	0.1852	0.2222	0.0741	0.0000	1.0000	0.0000	0.0000	0.0000	0.0000	0.1111	0.1481	0.2222
T:	0.0000	0.3334	0.5185	0.3703	1.0000	0.0000	0.0000	0.0000	0.0000	0.0000	-0.0000	0.1852	0.2593

Motif 192	SUM1	Beer et al Cell(2004)
A:	0.0000	0.0000	0.0000	0.0000	0.3478	0.0435	0.0000	0.0000	0.0435	0.0000	0.2609	0.0870
C:	0.8696	0.7391	0.9565	0.9565	0.1739	0.8696	0.9565	1.0000	0.9565	0.5217	0.1739	0.8696
G:	0.0000	0.0000	0.0000	0.0000	0.1304	0.0000	0.0435	0.0000	0.0000	0.0000	0.1739	0.0435
T:	0.1304	0.2609	0.0435	0.0435	0.3479	0.0869	-0.0000	0.0000	0.0000	0.4783	0.3913	-0.0001

Motif 193	SWI4	Beer et al Cell(2004)
A:	0.3250	0.0000	0.0000	0.4500	0.0000	1.0000	0.0000	0.4750	1.0000	1.0000	0.6500
C:	0.0000	0.3250	0.0000	0.0750	1.0000	0.0000	0.5750	0.1250	0.0000	0.0000	0.0000
G:	0.6750	0.0000	1.0000	0.0000	0.0000	0.0000	0.4250	0.0000	0.0000	0.0000	0.0000
T:	0.0000	0.6750	0.0000	0.4750	0.0000	0.0000	0.0000	0.4000	0.0000	0.0000	0.3500

Motif 194	Ume6	Beer et al Cell(2004)
A:	0.3051	0.4237	0.3898	0.5085	0.0000	0.3390	0.0000	0.0000	1.0000	1.0000	1.0000	0.7119
C:	0.2881	0.3051	0.0000	0.1695	1.0000	0.0000	1.0000	0.2373	0.0000	0.0000	0.0000	0.0000
G:	0.4068	0.0847	0.3898	0.1186	0.0000	0.6610	0.0000	0.7627	0.0000	0.0000	0.0000	0.0000
T:	0.0000	0.1865	0.2204	0.2034	0.0000	0.0000	0.0000	-0.0000	0.0000	0.0000	0.0000	0.2881

Motif 195	YAP1	Beer et al Cell(2004)
A:	0.0000	0.0000	0.0000	0.0000	0.0000	0.0000	0.0000	0.0000	0.4286	1.0000
C:	0.0000	0.5714	0.0000	0.0000	1.0000	0.1429	0.0000	1.0000	0.0000	0.0000
G:	0.0000	0.2857	1.0000	1.0000	0.0000	0.8571	1.0000	0.0000	0.0000	0.0000
T:	1.0000	0.1429	0.0000	0.0000	0.0000	0.0000	0.0000	0.0000	0.5714	0.0000

Motif 196	Zap1	Beer et al Cell(2004)
A:	0.0000	0.4800	0.0000	0.0000	1.0000	0.0000	0.0000	1.0000	1.0000	0.0000
C:	0.0000	0.5200	0.0000	0.0000	0.0000	0.8000	0.0000	0.0000	0.0000	0.0000
G:	0.7600	0.0000	0.0000	0.2000	0.0000	0.2000	0.0400	0.0000	0.0000	0.2000
T:	0.2400	0.0000	1.0000	0.8000	0.0000	-0.0000	0.9600	0.0000	0.0000	0.8000

Motif 197	TATA	Beer et al Cell(2004)
A:	1.0000	0.0000	0.0000	0.0417	0.0000	0.2917	0.7083	0.9167	0.0833	0.0000	0.1250
C:	0.0000	1.0000	1.0000	0.5000	0.2500	0.2083	0.2083	0.0000	0.0000	0.0000	0.0417
G:	0.0000	0.0000	0.0000	0.0833	0.0000	0.2500	0.0833	0.0833	0.9167	1.0000	0.0000
T:	0.0000	0.0000	0.0000	0.3750	0.7500	0.2500	0.0001	0.0000	0.0000	0.0000	0.8333

Motif 198	XBP1	Beer et al Cell(2004)
A:	0.1568	0.0411	0.9049	0.0077	0.9100	0.6889	0.9254	0.5707	0.3985	0.1440	0.2134	0.2108	0.2108	0.1748	0.1979
C:	0.3728	0.1183	0.0000	0.0257	0.0000	0.0000	0.0077	0.0051	0.1131	0.3470	0.3779	0.3265	0.3033	0.2751	0.2596
G:	0.3907	0.0463	0.0051	0.0051	0.0129	0.0000	0.0514	0.1131	0.4036	0.3856	0.3290	0.3290	0.3290	0.3573	0.3599
T:	0.0797	0.7943	0.0900	0.9615	0.0771	0.3111	0.0155	0.3111	0.0848	0.1234	0.0797	0.1337	0.1569	0.1928	0.1826

Motif 199	M52	Beer et al Cell(2004)
A:	0.1892	0.1892	0.0541	0.0000	0.0000	0.0000	0.8378	0.4054	0.1351	0.4054	0.1351	0.4595
C:	0.1351	0.4054	0.7838	0.0000	1.0000	0.0000	0.0000	0.0270	0.1351	0.4865	0.2432	0.1081
G:	0.5676	0.2432	0.1351	0.0000	0.0000	1.0000	0.1622	0.5135	0.7297	0.0541	0.4595	0.3514
T:	0.1081	0.1622	0.0270	1.0000	0.0000	0.0000	0.0000	0.0541	0.0001	0.0540	0.1622	0.0810

Motif 200	M53	Beer et al Cell(2004)
A:	0.7000	0.8000	0.4000	0.3500	0.6000	0.9500	0.5500	0.8000	0.7500	0.4000	0.7500	0.3000	0.6500	0.4000	0.5500	0.0000	0.8500	0.4000	0.4500	0.3000	0.1500	0.3500
C:	0.0000	0.0000	0.0000	0.0000	0.0500	0.0000	0.0000	0.0000	0.0000	0.0000	0.2500	0.0000	0.0000	0.2000	0.0000	0.0000	0.0000	0.6000	0.2000	0.0000	0.0000	0.0000
G:	0.3000	0.2000	0.2000	0.6500	0.3500	0.0000	0.4500	0.0000	0.2500	0.6000	0.0000	0.2500	0.3500	0.0000	0.2000	0.4000	0.1500	0.0000	0.3500	0.3000	0.5000	0.6000
T:	0.0000	-0.0000	0.4000	0.0000	0.0000	0.0500	-0.0000	0.2000	0.0000	0.0000	0.0000	0.4500	0.0000	0.4000	0.2500	0.6000	0.0000	0.0000	0.0000	0.4000	0.3500	0.0500

Motif 201	M54	Beer et al Cell(2004)
A:	0.0000	0.2500	0.2000	0.0000	0.0000	0.1500	0.3000	0.7000	0.0500	0.3500	0.6000	1.0000	0.6500	0.4500	0.7500	1.0000	0.4500	0.7500
C:	0.0000	0.2000	0.2000	0.0000	0.8000	0.3000	0.4000	0.0500	0.0500	0.0500	0.0000	0.0000	0.3000	0.0000	0.0000	0.0000	0.0000	0.0000
G:	0.0000	0.2000	0.0000	0.0000	0.2000	0.5000	0.2500	0.0000	0.3500	0.5500	0.3500	0.0000	0.0500	0.0000	0.1500	0.0000	0.1500	0.0000
T:	1.0000	0.3500	0.6000	1.0000	-0.0000	0.0500	0.0500	0.2500	0.5500	0.0500	0.0500	0.0000	-0.0000	0.5500	0.1000	0.0000	0.4000	0.2500

Motif 202	M55	Beer et al Cell(2004)
A:	1.0000	0.9500	0.9000	0.9500	0.3500	0.3500	0.5500	0.5000	0.9000	0.9000	0.8000	0.8000	0.4000	0.9500	0.4000	0.4000	0.4000	0.4000	0.9000	0.3000	0.7500	0.8000	1.0000	0.7000	0.8000	0.8500
C:	0.0000	0.0000	0.0000	0.0000	0.2000	0.0000	0.1000	0.0000	0.0000	0.0000	0.0000	0.0000	0.2500	0.0000	0.2500	0.0000	0.0000	0.2000	0.0000	0.1500	0.0000	0.0000	0.0000	0.0000	0.0000	0.0000
G:	0.0000	0.0000	0.1000	0.0500	0.1500	0.0500	0.1000	0.1000	0.1000	0.1000	0.0000	0.0000	0.0000	0.0000	0.1000	0.5000	0.3500	0.1500	0.1000	0.2000	0.2500	0.2000	0.0000	0.2500	0.0000	0.0000
T:	0.0000	0.0500	-0.0000	0.0000	0.3000	0.6000	0.2500	0.4000	-0.0000	-0.0000	0.2000	0.2000	0.3500	0.0500	0.2500	0.1000	0.2500	0.2500	-0.0000	0.3500	0.0000	-0.0000	0.0000	0.0500	0.2000	0.1500

Motif 203	M56	Beer et al Cell(2004)
A:	0.2000	0.0000	0.2500	0.0000	0.9500	0.0000	0.2500	0.7000	0.1000	0.0500	0.2500	0.0000	0.0000
C:	0.6500	0.6500	0.0000	0.2000	0.0000	0.0000	0.0000	0.0500	0.0000	0.7500	0.7500	0.1500	0.5000
G:	0.0000	0.2000	0.7500	0.3500	0.0500	1.0000	0.2000	0.0000	0.9000	0.1000	0.0000	0.7000	0.4000
T:	0.1500	0.1500	0.0000	0.4500	0.0000	0.0000	0.5500	0.2500	0.0000	0.1000	0.0000	0.1500	0.1000

Motif 204	M57	Beer et al Cell(2004)
A:	0.0000	0.7500	0.8500	0.7000	0.0500	0.0000	0.7000	0.0000	0.8000	0.3500	0.7500	0.9500
C:	0.0000	0.0000	0.0500	0.0000	0.2500	0.0000	0.0000	0.0000	0.2000	0.0000	0.0500	0.0000
G:	0.9500	0.0000	0.1000	0.3000	0.7000	0.0000	0.3000	1.0000	0.0000	0.1000	0.1000	0.0500
T:	0.0500	0.2500	0.0000	0.0000	0.0000	1.0000	0.0000	0.0000	-0.0000	0.5500	0.1000	0.0000

Motif 205	M58	Beer et al Cell(2004)
A:	0.4000	0.8500	0.9000	0.3000	0.7500	0.6000	0.5000	0.3500	0.4500	0.1500	0.8000	0.7500	0.4500	0.5500	0.6000	0.8500	0.5000	0.4000	0.3500	0.6500	0.4000	0.2500	0.4500	0.3500	0.4000	0.7000	0.0500	0.8500	0.9500
C:	0.0500	0.0000	0.0000	0.0000	0.0000	0.4000	0.0000	0.0000	0.0000	0.0500	0.0000	0.2500	0.0000	0.0000	0.0000	0.0000	0.2000	0.0500	0.0000	0.0000	0.0000	0.1000	0.4500	0.2000	0.0000	0.0500	0.7500	0.0500	0.0000
G:	0.4500	0.0000	0.0000	0.6500	0.2500	0.0000	0.2500	0.2000	0.3500	0.8000	0.2000	0.0000	0.5500	0.2000	0.0000	0.1500	0.1000	0.1500	0.6500	0.2500	0.2500	0.2000	0.0000	0.1500	0.3000	0.0000	0.0000	0.1000	0.0500
T:	0.1000	0.1500	0.1000	0.0500	0.0000	0.0000	0.2500	0.4500	0.2000	-0.0000	-0.0000	0.0000	0.0000	0.2500	0.4000	0.0000	0.2000	0.4000	0.0000	0.1000	0.3500	0.4500	0.1000	0.3000	0.3000	0.2500	0.2000	0.0000	0.0000

Motif 206	M59	Beer et al Cell(2004)
A:	0.0000	0.0000	0.8000	0.0000	0.0000	0.1000	0.1500	0.2000	0.4500	0.9000	1.0000	0.6000	0.9000
C:	0.1000	1.0000	0.2000	0.0000	1.0000	0.0000	0.6000	0.0000	0.0000	0.0500	0.0000	0.0000	0.0000
G:	0.0000	0.0000	0.0000	0.0000	0.0000	0.9000	0.2500	0.1000	0.0000	0.0500	0.0000	0.0500	0.0000
T:	0.9000	0.0000	-0.0000	1.0000	0.0000	0.0000	0.0000	0.7000	0.5500	-0.0000	0.0000	0.3500	0.1000

Motif 207	M60	Beer et al Cell(2004)
A:	0.7500	0.3000	0.0000	1.0000	0.0000	0.9000	0.0000	0.4500	0.4000	0.8500	0.6000	0.8500	0.4500
C:	0.0000	0.3000	0.1000	0.0000	0.1000	0.0000	0.0000	0.1000	0.0000	0.0000	0.0000	0.0000	0.5500
G:	0.1500	0.3000	0.9000	0.0000	0.9000	0.1000	0.0000	0.4500	0.0000	0.1500	0.0500	0.1500	0.0000
T:	0.1000	0.1000	0.0000	0.0000	0.0000	-0.0000	1.0000	0.0000	0.6000	0.0000	0.3500	0.0000	0.0000

Motif 208	M61	Beer et al Cell(2004)
A:	0.0000	0.3000	0.4500	0.0000	0.0000	0.0500	0.0000	0.0500	0.0000	0.0000	0.7000	0.6500	0.9500
C:	1.0000	0.0000	0.0500	0.0000	0.0000	0.0500	0.2500	0.0000	0.0000	1.0000	0.2000	0.0500	0.0000
G:	0.0000	0.6500	0.2000	0.1000	0.6000	0.5500	0.0000	0.8000	1.0000	0.0000	0.0500	0.3000	0.0000
T:	0.0000	0.0500	0.3000	0.9000	0.4000	0.3500	0.7500	0.1500	0.0000	0.0000	0.0500	0.0000	0.0500

Motif 209	M62	Beer et al Cell(2004)
A:	0.2500	0.1000	0.4000	0.1500	0.0000	0.0000	0.6500	0.2500	0.0000	0.0000	0.3500	0.1500	0.8000	0.0500	0.0000
C:	0.0000	0.1000	0.0500	0.0000	1.0000	0.0000	0.0000	0.2500	0.0000	0.1000	0.0500	0.0000	0.2000	0.1500	0.7000
G:	0.7500	0.6500	0.1000	0.8500	0.0000	1.0000	0.3000	0.5000	0.1000	0.6000	0.2000	0.8500	0.0000	0.8000	0.3000
T:	0.0000	0.1500	0.4500	0.0000	0.0000	0.0000	0.0500	0.0000	0.9000	0.3000	0.4000	0.0000	-0.0000	-0.0000	0.0000

Motif 210	M63	Beer et al Cell(2004)
A:	0.0500	0.1000	0.1000	0.0000	0.0000	0.0000	0.0000	0.0000	0.7500	0.4000	0.8000	0.0000
C:	0.9500	0.3000	0.3500	0.0000	1.0000	0.1500	0.0500	0.9500	0.0000	0.0000	0.1000	0.0000
G:	0.0000	0.4500	0.5500	1.0000	0.0000	0.0000	0.9000	0.0500	0.2500	0.4500	0.0000	0.9000
T:	0.0000	0.1500	0.0000	0.0000	0.0000	0.8500	0.0500	0.0000	0.0000	0.1500	0.1000	0.1000

Motif 211	M64	Beer et al Cell(2004)
A:	0.1500	0.5000	0.9500	0.0000	0.4000	0.0000	0.4000	0.8000	0.0500	0.2500	0.0500	0.0000	0.0500	0.0500	0.1000	0.4500
C:	0.7500	0.1000	0.0000	0.2500	0.2000	0.0000	0.5500	0.2000	0.1500	0.7000	0.0000	0.0000	0.9500	0.1500	0.6000	0.4500
G:	0.0000	0.3000	0.0500	0.7000	0.2000	1.0000	0.0500	0.0000	0.8000	0.0000	0.9500	1.0000	0.0000	0.2000	0.1000	0.1000
T:	0.1000	0.1000	0.0000	0.0500	0.2000	0.0000	-0.0000	-0.0000	-0.0000	0.0500	0.0000	0.0000	0.0000	0.6000	0.2000	0.0000

Motif 212	M65	Beer et al Cell(2004)
A:	0.0000	0.0000	0.0500	0.0000	0.0000	0.0000	0.0000	0.3000	0.4000	0.0000	0.7500	0.0500	0.3000	0.0500	0.0000	0.0000
C:	0.0000	0.0000	0.2000	0.1000	0.4500	0.0500	0.0000	0.0000	0.1000	0.0000	0.0500	0.0500	0.2000	0.0500	0.3500	0.3500
G:	0.5500	0.7000	0.3000	0.9000	0.2500	0.9500	1.0000	0.3000	0.0000	0.8500	0.0500	0.6500	0.0000	0.7500	0.5500	0.6500
T:	0.4500	0.3000	0.4500	0.0000	0.3000	0.0000	0.0000	0.4000	0.5000	0.1500	0.1500	0.2500	0.5000	0.1500	0.1000	0.0000

Motif 213	M66	Beer et al Cell(2004)
A:	0.0500	0.6500	0.2000	0.0000	0.1000	0.0000	0.0000	0.0000	0.8000	0.9000	0.5500	0.2000	0.8000
C:	0.0000	0.0500	0.8000	0.0000	0.0000	0.0500	0.1000	1.0000	0.1000	0.0000	0.0000	0.2500	0.0000
G:	0.9000	0.2500	0.0000	0.5000	0.0000	0.9500	0.8000	0.0000	0.1000	0.0000	0.4500	0.5500	0.1500
T:	0.0500	0.0500	0.0000	0.5000	0.9000	0.0000	0.1000	0.0000	-0.0000	0.1000	-0.0000	0.0000	0.0500

Motif 214	M67	Beer et al Cell(2004)
A:	0.7500	0.0500	0.0000	0.0000	0.9000	0.4000	0.0500	0.0000	0.0000	0.5000	0.0000	0.6500	0.0000
C:	0.0500	0.0000	0.1000	0.0000	0.0000	0.2000	0.1000	0.6500	0.6000	0.0500	0.5500	0.0000	0.2500
G:	0.2000	0.8500	0.8000	0.7000	0.1000	0.0500	0.8500	0.0000	0.4000	0.2500	0.4500	0.2000	0.7500
T:	0.0000	0.1000	0.1000	0.3000	-0.0000	0.3500	0.0000	0.3500	0.0000	0.2000	-0.0000	0.1500	0.0000

Motif 215	M68	Beer et al Cell(2004)
A:	0.6000	0.3500	0.0000	0.9500	0.5000	0.0500	0.0000	0.0500	0.2500	0.9000	0.8000	1.0000
C:	0.0000	0.0000	0.5500	0.0500	0.0000	0.0000	0.1500	0.9500	0.0000	0.0500	0.2000	0.0000
G:	0.0000	0.6500	0.0000	0.0000	0.0000	0.0000	0.8500	0.0000	0.0000	0.0500	0.0000	0.0000
T:	0.4000	0.0000	0.4500	0.0000	0.5000	0.9500	0.0000	0.0000	0.7500	-0.0000	-0.0000	0.0000

Motif 216	M69	Beer et al Cell(2004)
A:	0.1000	0.0000	0.2500	0.2000	0.1000	0.0000	0.2000	0.2500	0.0000	0.9500	0.0000	0.3500
C:	0.0000	1.0000	0.0000	0.0000	0.3500	0.0000	0.8000	0.1500	0.6500	0.0000	0.6500	0.0000
G:	0.6000	0.0000	0.7500	0.8000	0.5500	0.9500	0.0000	0.4500	0.0500	0.0500	0.0000	0.0000
T:	0.3000	0.0000	0.0000	0.0000	0.0000	0.0500	0.0000	0.1500	0.3000	0.0000	0.3500	0.6500

Motif 217	M70	Beer et al Cell(2004)
A:	1.0000	0.3000	0.5000	0.3000	0.1000	0.4500	0.4000	0.0000	0.2000	0.2000	0.1000	0.1000	0.2500	0.6500	0.7000	0.0000	0.0000
C:	0.0000	0.7000	0.3000	0.0500	0.1500	0.2500	0.5500	0.6000	0.1500	0.0000	0.8500	0.8500	0.0000	0.3500	0.0000	0.5000	0.9000
G:	0.0000	0.0000	0.0000	0.0500	0.4000	0.0500	0.0000	0.4000	0.0000	0.7500	0.0500	0.0500	0.7500	0.0000	0.3000	0.5000	0.1000
T:	0.0000	0.0000	0.2000	0.6000	0.3500	0.2500	0.0500	0.0000	0.6500	0.0500	0.0000	0.0000	0.0000	0.0000	0.0000	0.0000	-0.0000

Motif 218	M71	Beer et al Cell(2004)
A:	0.2500	0.2000	0.0000	0.2000	0.0000	0.2500	0.5500	0.3000	0.1500	0.6000	0.0500	0.5000	0.3500	0.3000	0.3500	0.0000	0.2500	0.3500	0.0000	0.1500	0.0500	0.1000	0.4500	0.3000	0.0000	0.0000	0.1500	0.3000	0.1000
C:	0.0000	0.0500	0.0000	0.0500	0.0500	0.6000	0.3000	0.0500	0.0000	0.2500	0.0000	0.1500	0.5000	0.0000	0.3500	0.0000	0.2000	0.0000	0.4500	0.8500	0.5500	0.0000	0.1000	0.1000	0.0000	1.0000	0.0000	0.4000	0.9000
G:	0.6500	0.1500	0.4000	0.2000	0.9000	0.0500	0.1000	0.2500	0.8500	0.1500	0.9500	0.1500	0.0000	0.1500	0.2500	0.9500	0.0500	0.2500	0.5500	0.0000	0.0000	0.3000	0.2500	0.1000	0.9500	0.0000	0.3000	0.2500	0.0000
T:	0.1000	0.6000	0.6000	0.5500	0.0500	0.1000	0.0500	0.4000	0.0000	0.0000	0.0000	0.2000	0.1500	0.5500	0.0500	0.0500	0.5000	0.4000	0.0000	0.0000	0.4000	0.6000	0.2000	0.5000	0.0500	0.0000	0.5500	0.0500	0.0000

Motif 219	M72	Beer et al Cell(2004)
A:	0.0000	0.2000	0.2000	0.1500	0.3500	0.7500	0.5500	0.0000	0.1500	0.5500	0.1500	0.4500	0.0000	0.0000	1.0000	1.0000	0.6500	0.2500	0.6000	0.4000	0.5000	0.2500	0.0000	0.0500
C:	0.2500	0.3000	0.4500	0.2000	0.4000	0.2500	0.2500	0.1000	0.0000	0.3000	0.4500	0.3500	0.0000	1.0000	0.0000	0.0000	0.0500	0.2500	0.0500	0.1000	0.0000	0.0000	0.3500	0.0000
G:	0.7500	0.1500	0.0500	0.3500	0.1000	0.0000	0.0500	0.8500	0.8000	0.0500	0.1500	0.0000	1.0000	0.0000	0.0000	0.0000	0.0500	0.2500	0.0500	0.5000	0.2000	0.7500	0.1500	0.8500
T:	0.0000	0.3500	0.3000	0.3000	0.1500	0.0000	0.1500	0.0500	0.0500	0.1000	0.2500	0.2000	0.0000	0.0000	0.0000	0.0000	0.2500	0.2500	0.3000	0.0000	0.3000	0.0000	0.5000	0.1000

Motif 220	M73	Beer et al Cell(2004)
A:	0.8500	0.3500	0.0000	0.0000	0.0000	0.0500	0.4500	0.1000	1.0000	0.3000	0.5500	0.9500	0.0500	0.0500	0.7000
C:	0.1500	0.5000	0.0000	0.0000	0.0500	0.2500	0.4000	0.0500	0.0000	0.0500	0.0000	0.0500	0.7500	0.0000	0.0000
G:	0.0000	0.1000	1.0000	1.0000	0.7000	0.0000	0.0000	0.8500	0.0000	0.6000	0.0500	0.0000	0.1000	0.1500	0.1000
T:	0.0000	0.0500	0.0000	0.0000	0.2500	0.7000	0.1500	0.0000	0.0000	0.0500	0.4000	0.0000	0.1000	0.8000	0.2000

Motif 221	M74	Beer et al Cell(2004)
A:	0.0000	0.1500	0.0000	0.0000	0.1500	0.0000	0.1000	0.0000	0.2500	0.0000	0.5500	0.0000	0.5500	0.0500	0.3500	0.0000
C:	0.0500	0.0500	0.2500	0.0500	0.2000	0.0000	0.2000	0.0000	0.0000	0.3000	0.2500	0.0000	0.2500	0.6500	0.0000	0.9000
G:	0.1000	0.4500	0.4500	0.9000	0.5000	1.0000	0.5500	0.0500	0.0000	0.7000	0.0500	1.0000	0.0500	0.0500	0.6500	0.0000
T:	0.8500	0.3500	0.3000	0.0500	0.1500	0.0000	0.1500	0.9500	0.7500	0.0000	0.1500	0.0000	0.1500	0.2500	0.0000	0.1000

Motif 222	M75	Beer et al Cell(2004)
A:	0.0000	0.7000	0.9500	0.1500	0.4000	0.1000	0.1000	0.0000	0.5500	0.2500	0.0500	0.3000	0.7000
C:	0.5500	0.1500	0.0000	0.2500	0.6000	0.0000	0.4000	0.8000	0.1500	0.7500	0.5500	0.4000	0.3000
G:	0.4500	0.1500	0.0000	0.3000	0.0000	0.9000	0.4500	0.1500	0.2000	0.0000	0.4000	0.1500	0.0000
T:	-0.0000	0.0000	0.0500	0.3000	0.0000	0.0000	0.0500	0.0500	0.1000	0.0000	-0.0000	0.1500	0.0000

Motif 223	M76	Beer et al Cell(2004)
A:	0.6500	0.5000	0.9000	0.6500	1.0000	0.6500	0.9500	0.6500	0.3000	0.0000	0.1500	0.6000	0.2000
C:	0.0500	0.4000	0.1000	0.0000	0.0000	0.0000	0.0000	0.0500	0.1500	0.0000	0.0000	0.2500	0.0000
G:	0.0000	0.0000	0.0000	0.0000	0.0000	0.1500	0.0500	0.3000	0.5000	1.0000	0.5500	0.1500	0.4000
T:	0.3000	0.1000	-0.0000	0.3500	0.0000	0.2000	0.0000	0.0000	0.0500	0.0000	0.3000	0.0000	0.4000

Motif 224	M77	Beer et al Cell(2004)
A:	0.0000	0.0000	0.0000	0.0000	0.0500	0.1000	0.4000	0.2500	0.3500	0.1000	0.0000	0.2000	0.0000	0.3000	0.1000	0.2000	0.3000	0.3500
C:	0.1000	1.0000	0.0000	0.0000	0.5500	0.0000	0.2500	0.4500	0.0000	0.1000	0.4500	0.4500	0.0500	0.0000	0.2000	0.1500	0.1500	0.0000
G:	0.7000	0.0000	0.7500	1.0000	0.0500	0.2500	0.1000	0.0000	0.2500	0.7500	0.4500	0.2500	0.7000	0.4000	0.2500	0.1000	0.1500	0.6500
T:	0.2000	0.0000	0.2500	0.0000	0.3500	0.6500	0.2500	0.3000	0.4000	0.0500	0.1000	0.1000	0.2500	0.3000	0.4500	0.5500	0.4000	0.0000

Motif 225	M78	Beer et al Cell(2004)
A:	0.7000	0.6500	0.5500	0.7000	0.1500	0.9000	1.0000	0.9500	0.3000	1.0000	0.6000	0.8000	0.4000	0.0000	0.0000	0.1000	0.0000
C:	0.1000	0.0500	0.2000	0.0000	0.3000	0.0000	0.0000	0.0500	0.0000	0.0000	0.3000	0.0000	0.0000	0.0000	0.6500	0.3500	0.0500
G:	0.2000	0.0000	0.0000	0.0500	0.3500	0.1000	0.0000	0.0000	0.0000	0.0000	0.0000	0.2000	0.1000	1.0000	0.3500	0.3000	0.8500
T:	0.0000	0.3000	0.2500	0.2500	0.2000	-0.0000	0.0000	0.0000	0.7000	0.0000	0.1000	-0.0000	0.5000	0.0000	0.0000	0.2500	0.1000

Motif 226	M79	Beer et al Cell(2004)
A:	0.5500	0.3500	0.0500	0.3000	0.0000	0.0000	0.0000	0.1500	0.0500	0.0000	0.1000	0.1500	0.5500	0.4000	0.9500	0.6500	0.6500
C:	0.0000	0.4000	0.0000	0.3500	0.0500	0.0000	0.6500	0.0000	0.6000	0.0500	0.2500	0.3000	0.0000	0.3000	0.0000	0.3500	0.1000
G:	0.4500	0.0000	0.9000	0.1000	0.7000	1.0000	0.1500	0.7500	0.3500	0.9500	0.4000	0.2500	0.3500	0.3000	0.0000	0.0000	0.2500
T:	-0.0000	0.2500	0.0500	0.2500	0.2500	0.0000	0.2000	0.1000	0.0000	0.0000	0.2500	0.3000	0.1000	0.0000	0.0500	0.0000	-0.0000

Motif 227	M80	Beer et al Cell(2004)
A:	0.6000	0.5500	0.4000	0.5000	0.5000	0.0500	0.3000	0.4500	0.3000	0.2000	0.4000	0.0000	0.0000	0.0000	0.0000	0.3000	0.1500	0.7000	1.0000
C:	0.0000	0.1000	0.0000	0.0000	0.2000	0.6000	0.4000	0.1000	0.5000	0.2000	0.1500	0.0500	0.0000	0.2500	0.1500	0.0000	0.1000	0.0000	0.0000
G:	0.2500	0.3000	0.3500	0.3500	0.1500	0.1000	0.0000	0.1000	0.0000	0.1500	0.2000	0.0000	0.2500	0.7500	0.8500	0.7000	0.7500	0.0000	0.0000
T:	0.1500	0.0500	0.2500	0.1500	0.1500	0.2500	0.3000	0.3500	0.2000	0.4500	0.2500	0.9500	0.7500	0.0000	0.0000	0.0000	0.0000	0.3000	0.0000

Motif 228	M81	Beer et al Cell(2004)
A:	0.0500	0.1500	0.5000	0.8500	0.2000	0.2000	0.0500	0.3000	0.1000	0.1000	0.1500	0.5500	0.1500	0.2500
C:	0.5500	0.8000	0.0000	0.1500	0.3500	0.6000	0.0000	0.3500	0.2000	0.0000	0.6000	0.0000	0.4500	0.7500
G:	0.4000	0.0500	0.1500	0.0000	0.2500	0.0000	0.7000	0.3000	0.0000	0.9000	0.2500	0.4500	0.4000	0.0000
T:	-0.0000	-0.0000	0.3500	0.0000	0.2000	0.2000	0.2500	0.0500	0.7000	0.0000	0.0000	-0.0000	-0.0000	0.0000

Motif 229	M82	Beer et al Cell(2004)
A:	0.0000	0.0000	0.0000	0.0000	0.0000	0.0000	0.0000	0.0000	0.7500	0.0500	1.0000	0.0000	0.0000	0.0000	0.0000
C:	0.0000	0.8500	0.1000	1.0000	0.0000	0.2000	1.0000	0.0500	0.0000	0.5000	0.0000	0.0000	0.7500	0.0500	0.1000
G:	1.0000	0.0500	0.8500	0.0000	1.0000	0.3000	0.0000	0.1000	0.2000	0.0000	0.0000	0.2500	0.2000	0.3500	0.9000
T:	0.0000	0.1000	0.0500	0.0000	0.0000	0.5000	0.0000	0.8500	0.0500	0.4500	0.0000	0.7500	0.0500	0.6000	0.0000

Motif 230	M83	Beer et al Cell(2004)
A:	0.0000	0.3000	0.2500	0.3000	0.0000	0.0000	0.0500	0.7500	0.0500	0.1000	0.0000	0.5500	0.0000	0.4500	0.5500
C:	0.4000	0.0500	0.0000	0.1500	0.0000	0.8500	0.0000	0.0000	0.6500	0.0000	0.2500	0.0000	0.3000	0.3000	0.0000
G:	0.5500	0.6500	0.7500	0.0500	0.9000	0.0000	0.9000	0.2500	0.3000	0.3500	0.7500	0.2500	0.6000	0.1500	0.2000
T:	0.0500	-0.0000	0.0000	0.5000	0.1000	0.1500	0.0500	0.0000	-0.0000	0.5500	0.0000	0.2000	0.1000	0.1000	0.2500

Motif 231	M84	Beer et al Cell(2004)
A:	0.1000	0.2500	0.8500	0.1000	0.5000	0.2500	0.7000	0.6000	0.4000	0.1000	0.0000	0.1000	0.0000	0.0000	0.0000	0.0000	0.0500	0.0500	0.4000	0.0500
C:	0.8000	0.3000	0.0500	0.3500	0.1000	0.1500	0.0000	0.2500	0.1500	0.9000	0.0000	0.1000	0.0000	0.0000	0.7500	0.0000	0.0000	0.6500	0.0500	0.3000
G:	0.1000	0.3500	0.0000	0.4000	0.4000	0.0000	0.1000	0.0500	0.4500	0.0000	1.0000	0.7500	0.0000	1.0000	0.0500	0.9500	0.9500	0.3000	0.1500	0.3500
T:	-0.0000	0.1000	0.1000	0.1500	0.0000	0.6000	0.2000	0.1000	-0.0000	0.0000	0.0000	0.0500	1.0000	0.0000	0.2000	0.0500	0.0000	-0.0000	0.4000	0.3000

Motif 232	M85	Beer et al Cell(2004)
A:	0.2500	0.3500	0.0000	0.1500	0.2500	0.4000	0.2000	0.4000	0.4000	0.0000	0.2500	0.1500	0.4500	0.1000	0.4000	0.4500	0.3000	0.2000	0.1000	0.4000	0.8000	0.0000	0.0000	0.0000	0.1500	0.2500	0.1500	0.4500	0.1500	0.0500	0.3500	0.5000
C:	0.4000	0.0500	0.4500	0.1500	0.5000	0.1000	0.0000	0.0500	0.4500	0.0500	0.0500	0.0000	0.0000	0.0500	0.0000	0.1500	0.1500	0.7500	0.1000	0.6000	0.0500	0.0000	0.0000	0.6500	0.1000	0.1000	0.0000	0.4000	0.2500	0.1500	0.0500	0.0000
G:	0.3500	0.0000	0.5500	0.4500	0.2500	0.0500	0.1500	0.4000	0.0000	0.1500	0.2000	0.4500	0.3500	0.4000	0.4500	0.0500	0.2000	0.0000	0.4500	0.0000	0.0500	0.6000	1.0000	0.3500	0.2500	0.1000	0.8500	0.0000	0.2000	0.2000	0.1000	0.5000
T:	0.0000	0.6000	0.0000	0.2500	0.0000	0.4500	0.6500	0.1500	0.1500	0.8000	0.5000	0.4000	0.2000	0.4500	0.1500	0.3500	0.3500	0.0500	0.3500	0.0000	0.1000	0.4000	0.0000	0.0000	0.5000	0.5500	0.0000	0.1500	0.4000	0.6000	0.5000	0.0000

Motif 233	M86	Beer et al Cell(2004)
A:	0.2000	0.5500	0.0000	0.0000	0.0000	0.4500	0.5000	0.1000	0.4000	0.5500	0.9500	0.0000	0.6500	0.5500	0.8000
C:	0.0000	0.4000	0.0500	0.0000	0.0000	0.1000	0.0000	0.2500	0.0000	0.0000	0.0000	0.0000	0.0000	0.3000	0.0000
G:	0.8000	0.0500	0.8000	1.0000	0.7500	0.3500	0.4500	0.2500	0.1000	0.0000	0.0500	0.9000	0.1000	0.1000	0.0000
T:	0.0000	-0.0000	0.1500	0.0000	0.2500	0.1000	0.0500	0.4000	0.5000	0.4500	0.0000	0.1000	0.2500	0.0500	0.2000

Motif 234	M87	Beer et al Cell(2004)
A:	0.6000	0.1000	0.0500	0.9000	0.0500	0.9000	0.1000	0.0000	0.0000	0.6000	0.3500	0.4500	1.0000
C:	0.0000	0.7000	0.8000	0.0000	0.0000	0.1000	0.0000	0.2500	0.2000	0.4000	0.0000	0.2000	0.0000
G:	0.0000	0.2000	0.0000	0.1000	0.9500	0.0000	0.9000	0.7500	0.8000	0.0000	0.6500	0.1500	0.0000
T:	0.4000	0.0000	0.1500	-0.0000	0.0000	-0.0000	0.0000	0.0000	0.0000	0.0000	0.0000	0.2000	0.0000

Motif 235	M88	Beer et al Cell(2004)
A:	0.0000	1.0000	0.6500	0.0000	0.3500	0.0000	0.0000	0.2500	0.7000	0.0000	0.0000	0.0000	0.9500
C:	0.9000	0.0000	0.0500	0.0000	0.0500	1.0000	0.7500	0.0500	0.0000	0.0000	0.1000	0.0000	0.0000
G:	0.1000	0.0000	0.0000	1.0000	0.3000	0.0000	0.1000	0.0000	0.1000	0.0000	0.3500	0.9500	0.0000
T:	-0.0000	0.0000	0.3000	0.0000	0.3000	0.0000	0.1500	0.7000	0.2000	1.0000	0.5500	0.0500	0.0500

Motif 236	M89	Beer et al Cell(2004)
A:	0.5000	0.8000	0.5000	0.5000	0.3000	1.0000	0.7500	0.2000	0.8000	1.0000	0.4000	0.2500	0.5000	0.6000	0.1500	0.4500	0.4500	0.3000	0.8000
C:	0.0000	0.0500	0.1000	0.0500	0.0000	0.0000	0.0000	0.0000	0.0000	0.0000	0.0500	0.1000	0.0500	0.1500	0.7000	0.2000	0.1500	0.2500	0.0000
G:	0.0000	0.0000	0.4000	0.0000	0.7000	0.0000	0.2500	0.0000	0.0000	0.0000	0.1500	0.0500	0.2000	0.0000	0.0000	0.0000	0.2500	0.1500	0.2000
T:	0.5000	0.1500	0.0000	0.4500	0.0000	0.0000	0.0000	0.8000	0.2000	0.0000	0.4000	0.6000	0.2500	0.2500	0.1500	0.3500	0.1500	0.3000	-0.0000

Motif 237	M90	Beer et al Cell(2004)
A:	0.5000	0.3000	0.2500	0.0000	0.0000	0.0000	0.0000	0.5000	0.3000	0.2000	0.2500	0.0500	0.3000	0.8500	0.3000	0.2500
C:	0.0000	0.0000	0.3000	1.0000	1.0000	0.0500	0.7000	0.4500	0.2500	0.4500	0.0000	0.0000	0.2500	0.0000	0.5500	0.7500
G:	0.1000	0.7000	0.1500	0.0000	0.0000	0.9000	0.1500	0.0000	0.1000	0.1000	0.7500	0.8500	0.0500	0.0000	0.1500	0.0000
T:	0.4000	0.0000	0.3000	0.0000	0.0000	0.0500	0.1500	0.0500	0.3500	0.2500	0.0000	0.1000	0.4000	0.1500	-0.0000	0.0000

Motif 238	M91	Beer et al Cell(2004)
A:	0.0500	0.5000	0.0000	0.5500	0.1500	0.3000	0.0000	0.7500	0.3000	0.0000	0.9500	0.0500	0.5000	0.8000	0.8500
C:	0.8000	0.2500	0.7500	0.0000	0.3000	0.0500	0.0000	0.0000	0.5000	0.9500	0.0000	0.2000	0.0000	0.1000	0.1500
G:	0.1500	0.1000	0.2500	0.4500	0.0500	0.1500	1.0000	0.2500	0.0000	0.0000	0.0000	0.1500	0.4500	0.0500	0.0000
T:	-0.0000	0.1500	0.0000	-0.0000	0.5000	0.5000	0.0000	0.0000	0.2000	0.0500	0.0500	0.6000	0.0500	0.0500	0.0000

Motif 239	M92	Beer et al Cell(2004)
A:	0.0500	0.9000	0.0000	0.9500	0.1000	0.0000	0.2000	0.3000	1.0000	0.5500	0.2500	0.0000
C:	0.4000	0.0000	0.1500	0.0000	0.0000	0.0000	0.1500	0.5500	0.0000	0.0000	0.1500	0.2000
G:	0.3500	0.1000	0.8500	0.0500	0.9000	0.9000	0.5500	0.0000	0.0000	0.3500	0.6000	0.0000
T:	0.2000	-0.0000	0.0000	0.0000	0.0000	0.1000	0.1000	0.1500	0.0000	0.1000	0.0000	0.8000

Motif 240	M93	Beer et al Cell(2004)
A:	0.5000	0.8000	0.8500	0.5000	0.0000	0.4500	0.0000	0.0000	0.0500	0.5500	0.6000	0.1500
C:	0.0000	0.1000	0.0000	0.3500	0.9500	0.0000	0.0500	0.7000	0.6000	0.0500	0.1000	0.7500
G:	0.5000	0.1000	0.1500	0.1500	0.0500	0.4000	0.8500	0.1000	0.0000	0.0000	0.2500	0.0000
T:	0.0000	-0.0000	0.0000	0.0000	0.0000	0.1500	0.1000	0.2000	0.3500	0.4000	0.0500	0.1000

Motif 241	M94	Beer et al Cell(2004)
A:	0.0500	0.5500	0.3500	0.5000	0.8000	0.9500	1.0000	0.1000	0.6000	0.0000	0.0000	0.9500	0.6000	0.7500
C:	0.6500	0.1000	0.2000	0.2500	0.0000	0.0000	0.0000	0.9000	0.0000	1.0000	0.4000	0.0000	0.1500	0.2500
G:	0.3000	0.0500	0.1000	0.1500	0.0000	0.0500	0.0000	0.0000	0.4000	0.0000	0.6000	0.0500	0.0500	0.0000
T:	-0.0000	0.3000	0.3500	0.1000	0.2000	0.0000	0.0000	0.0000	0.0000	0.0000	0.0000	0.0000	0.2000	0.0000

Motif 242	M95	Beer et al Cell(2004)
A:	0.8500	0.8000	0.8500	0.7500	0.8500	0.3500	0.2500	0.2000	0.0000	0.0000	0.0000	0.6000	0.4000	0.0500	0.4000
C:	0.0000	0.0500	0.0000	0.0000	0.0000	0.2000	0.3500	0.8000	0.0000	0.9000	0.8500	0.2500	0.1500	0.1000	0.1000
G:	0.0000	0.0000	0.0000	0.2500	0.0000	0.1000	0.1000	0.0000	1.0000	0.1000	0.1500	0.0000	0.1500	0.8500	0.5000
T:	0.1500	0.1500	0.1500	0.0000	0.1500	0.3500	0.3000	0.0000	0.0000	-0.0000	0.0000	0.1500	0.3000	0.0000	0.0000

Motif 243	M96	Beer et al Cell(2004)
A:	0.0500	0.0000	0.0500	0.0000	0.4000	0.4000	0.3500	0.4500	0.9000	0.8000	0.1000	0.3500	0.0000	0.0000	0.0500	0.0000	0.0000	0.1000
C:	0.0000	0.4000	0.1500	0.9000	0.2500	0.0500	0.2000	0.1000	0.0500	0.2000	0.4500	0.4500	0.0000	0.0000	0.5500	0.0000	1.0000	0.0000
G:	0.7500	0.2000	0.4000	0.1000	0.1500	0.1000	0.0500	0.3000	0.0000	0.0000	0.0500	0.0000	0.3500	0.0000	0.4000	0.9500	0.0000	0.9000
T:	0.2000	0.4000	0.4000	-0.0000	0.2000	0.4500	0.4000	0.1500	0.0500	-0.0000	0.4000	0.2000	0.6500	1.0000	-0.0000	0.0500	0.0000	0.0000

Motif 244	M97	Beer et al Cell(2004)
A:	0.0000	0.4000	0.5500	0.0000	0.5000	0.6500	0.2000	1.0000	0.1500	0.0000	0.0000	0.5000
C:	0.1500	0.5500	0.4500	1.0000	0.4500	0.0000	0.3000	0.0000	0.0000	0.0000	0.0000	0.3000
G:	0.0000	0.0000	0.0000	0.0000	0.0000	0.3500	0.5000	0.0000	0.8500	0.4500	1.0000	0.1500
T:	0.8500	0.0500	-0.0000	0.0000	0.0500	0.0000	0.0000	0.0000	0.0000	0.5500	0.0000	0.0500

Motif 245	M98	Beer et al Cell(2004)
A:	0.0000	0.4000	0.1000	0.4000	0.6000	0.4500	0.9000	0.0000	0.3500	0.5000	0.3500	1.0000	0.3000	0.7500	0.6000	0.7000	0.8500
C:	0.8500	0.2000	0.0500	0.2500	0.0500	0.0000	0.1000	1.0000	0.0500	0.1500	0.6000	0.0000	0.0000	0.2500	0.0500	0.0000	0.0000
G:	0.1500	0.3500	0.8500	0.2500	0.3000	0.0000	0.0000	0.0000	0.6000	0.3500	0.0000	0.0000	0.1500	0.0000	0.3500	0.3000	0.1000
T:	0.0000	0.0500	0.0000	0.1000	0.0500	0.5500	-0.0000	0.0000	0.0000	0.0000	0.0500	0.0000	0.5500	0.0000	0.0000	0.0000	0.0500

Motif 246	M99	Beer et al Cell(2004)
A:	0.0000	0.0000	0.0000	0.2500	0.2000	0.0000	0.0000	0.7000	0.1500	0.6000	0.7000	0.0500
C:	0.8500	0.0000	0.0000	0.7500	0.4000	0.0000	0.7000	0.3000	0.0000	0.0000	0.1500	0.4000
G:	0.0000	1.0000	0.2000	0.0000	0.0000	0.5500	0.0000	0.0000	0.8500	0.4000	0.0000	0.5500
T:	0.1500	0.0000	0.8000	0.0000	0.4000	0.4500	0.3000	0.0000	0.0000	0.0000	0.1500	-0.0000

Motif 247	M100	Beer et al Cell(2004)
A:	0.7000	0.6500	0.9000	0.9000	0.6000	0.7500	0.9500	0.6000	0.0000	0.1000	0.2500	0.0000
C:	0.0000	0.0000	0.0000	0.0000	0.1500	0.0500	0.0500	0.0000	0.0000	0.2500	0.0000	0.7500
G:	0.1000	0.3500	0.1000	0.1000	0.1000	0.1000	0.0000	0.0000	0.3500	0.1000	0.0000	0.2500
T:	0.2000	0.0000	-0.0000	-0.0000	0.1500	0.1000	0.0000	0.4000	0.6500	0.5500	0.7500	0.0000

Motif 248	M101	Beer et al Cell(2004)
A:	0.1500	0.6500	0.0000	0.3000	0.0000	0.7000	0.5000	0.1000	0.0000	0.0000	0.6000	1.0000	0.1000
C:	0.0000	0.3500	0.0000	0.7000	0.0000	0.2000	0.2500	0.0500	0.0000	0.0000	0.1500	0.0000	0.0500
G:	0.2000	0.0000	0.0500	0.0000	0.5000	0.0500	0.1000	0.4000	0.7500	0.7500	0.2500	0.0000	0.8500
T:	0.6500	0.0000	0.9500	0.0000	0.5000	0.0500	0.1500	0.4500	0.2500	0.2500	0.0000	0.0000	0.0000

Motif 249	M102	Beer et al Cell(2004)
A:	0.1000	0.2500	0.2500	1.0000	0.0000	0.5000	0.1500	0.4000	0.0000	0.9500	0.6000	0.9000	0.3500	0.0000	0.3500	0.5500	0.0000
C:	0.0000	0.1500	0.0000	0.0000	0.7000	0.3500	0.0000	0.2500	0.4500	0.0500	0.4000	0.0000	0.2500	0.0000	0.0000	0.4500	0.0000
G:	0.0000	0.2500	0.0000	0.0000	0.0000	0.0000	0.0000	0.1000	0.3500	0.0000	0.0000	0.1000	0.1000	1.0000	0.0000	0.0000	0.3500
T:	0.9000	0.3500	0.7500	0.0000	0.3000	0.1500	0.8500	0.2500	0.2000	0.0000	0.0000	-0.0000	0.3000	0.0000	0.6500	-0.0000	0.6500

Motif 250	M103	Beer et al Cell(2004)
A:	0.2500	0.0000	0.1000	0.1000	0.0000	0.9500	1.0000	0.7500	0.7000	0.8000	0.9000	0.5500
C:	0.0000	0.0500	0.1000	0.0000	0.1000	0.0000	0.0000	0.0000	0.1000	0.0500	0.1000	0.4500
G:	0.1500	0.0000	0.0000	0.0000	0.9000	0.0000	0.0000	0.1000	0.0500	0.0000	0.0000	0.0000
T:	0.6000	0.9500	0.8000	0.9000	0.0000	0.0500	0.0000	0.1500	0.1500	0.1500	-0.0000	-0.0000

Motif 251	M104	Beer et al Cell(2004)
A:	0.0500	0.0000	0.4500	0.4000	0.8000	0.4000	0.1500	0.0000	0.1500	0.3500	0.0000	0.0000	0.0000	0.0000	0.2500	0.3500	0.2500	0.0000
C:	0.2000	0.0500	0.0500	0.3500	0.0000	0.3000	0.1500	0.0500	0.0000	0.0500	0.0000	0.1500	0.2500	0.0000	0.0000	0.1000	0.5500	0.1000
G:	0.6000	0.9500	0.5000	0.0500	0.2000	0.3000	0.5000	0.9500	0.4500	0.2500	0.4000	0.8500	0.6500	1.0000	0.7000	0.2000	0.1000	0.8500
T:	0.1500	0.0000	0.0000	0.2000	-0.0000	0.0000	0.2000	0.0000	0.4000	0.3500	0.6000	0.0000	0.1000	0.0000	0.0500	0.3500	0.1000	0.0500

Motif 252	M105	Beer et al Cell(2004)
A:	0.0000	0.3000	0.1000	0.1000	0.0000	0.5500	0.2500	0.0500	0.0000	0.2000	0.2000	0.0000	0.0500	0.2000
C:	0.8000	0.0000	0.9000	0.0000	0.2000	0.4500	0.4000	0.8500	1.0000	0.1000	0.1500	0.4500	0.4500	0.4000
G:	0.0000	0.7000	0.0000	0.9000	0.8000	0.0000	0.3000	0.0000	0.0000	0.7000	0.0000	0.5500	0.5000	0.2500
T:	0.2000	0.0000	0.0000	0.0000	0.0000	-0.0000	0.0500	0.1000	0.0000	0.0000	0.6500	0.0000	-0.0000	0.1500

Motif 253	M106	Beer et al Cell(2004)
A:	0.0500	0.3500	0.0500	0.4000	0.3000	0.0000	0.0000	0.6500	0.7500	0.1500	0.4500	0.0000	0.0000	0.3000	0.1000	0.0000	0.0000	0.0500	0.0000
C:	0.0500	0.1500	0.4500	0.1500	0.3000	0.2500	0.0000	0.0000	0.1500	0.0000	0.0000	0.2000	0.0500	0.2000	0.2500	0.0000	0.4000	0.0000	0.1000
G:	0.6000	0.0500	0.1000	0.3500	0.4000	0.7500	1.0000	0.3000	0.0000	0.8500	0.2500	0.6500	0.8000	0.1500	0.5000	1.0000	0.5500	0.9500	0.7500
T:	0.3000	0.4500	0.4000	0.1000	-0.0000	0.0000	0.0000	0.0500	0.1000	0.0000	0.3000	0.1500	0.1500	0.3500	0.1500	0.0000	0.0500	0.0000	0.1500

Motif 254	M107	Beer et al Cell(2004)
A:	0.0500	0.6000	0.0000	0.3500	0.3500	0.1000	0.0000	0.2000	0.0000	0.1000	0.4500	0.0000	0.0000	0.0000	0.4500	0.0500	0.1500	0.0500	0.3500	0.3000	0.4000	0.1500	0.0000
C:	0.0000	0.1000	0.0500	0.0500	0.2500	0.3000	0.0000	0.2500	0.4500	0.0000	0.2000	0.0500	0.2500	0.1500	0.1500	0.0000	0.8000	0.4000	0.0500	0.4500	0.3000	0.7500	0.9500
G:	0.9500	0.3000	0.8000	0.5500	0.1000	0.4500	1.0000	0.3500	0.3000	0.9000	0.1000	0.8000	0.7500	0.8500	0.2000	0.7000	0.0500	0.1000	0.3500	0.2000	0.1000	0.1000	0.0000
T:	0.0000	0.0000	0.1500	0.0500	0.3000	0.1500	0.0000	0.2000	0.2500	0.0000	0.2500	0.1500	0.0000	0.0000	0.2000	0.2500	-0.0000	0.4500	0.2500	0.0500	0.2000	-0.0000	0.0500

Motif 255	M108	Beer et al Cell(2004)
A:	0.7000	0.3000	0.4500	0.0000	0.4500	0.1000	0.7000	0.7500	0.5500	0.2500	0.7500	0.5000	0.8000	0.4500	0.1000	0.7500
C:	0.0000	0.4500	0.1000	0.0000	0.0000	0.9000	0.0000	0.0000	0.2000	0.0000	0.2500	0.1000	0.0000	0.3000	0.5500	0.1000
G:	0.2500	0.2500	0.4500	0.3500	0.1000	0.0000	0.3000	0.2500	0.2500	0.4000	0.0000	0.0000	0.0500	0.2000	0.1500	0.1500
T:	0.0500	-0.0000	0.0000	0.6500	0.4500	0.0000	0.0000	0.0000	-0.0000	0.3500	0.0000	0.4000	0.1500	0.0500	0.2000	0.0000

Motif 256	M109	Beer et al Cell(2004)
A:	0.9000	0.0000	0.0500	0.0000	0.5000	0.7500	0.9500	0.4000	0.7500	0.2500	0.4000	0.5500	0.5000	0.2000
C:	0.0000	0.0000	0.0500	0.0500	0.0000	0.1500	0.0500	0.0000	0.0000	0.0000	0.1000	0.0000	0.0500	0.0000
G:	0.0000	1.0000	0.9000	0.9000	0.5000	0.0000	0.0000	0.6000	0.2000	0.7500	0.1500	0.2500	0.2000	0.5500
T:	0.1000	0.0000	-0.0000	0.0500	0.0000	0.1000	0.0000	0.0000	0.0500	0.0000	0.3500	0.2000	0.2500	0.2500

Motif 257	M110	Beer et al Cell(2004)
A:	0.0000	0.2000	0.0000	0.5000	0.7000	0.6000	0.8000	0.7000	0.0500	0.3000	0.2000	0.1500	0.3500	0.2000	0.1000
C:	0.0000	0.1000	0.0000	0.0000	0.0000	0.0500	0.0000	0.2000	0.1500	0.0000	0.0000	0.0000	0.3500	0.3500	0.0000
G:	0.9500	0.6500	1.0000	0.5000	0.0000	0.1500	0.2000	0.1000	0.7500	0.4500	0.1000	0.8500	0.0500	0.3000	0.9000
T:	0.0500	0.0500	0.0000	0.0000	0.3000	0.2000	-0.0000	0.0000	0.0500	0.2500	0.7000	0.0000	0.2500	0.1500	0.0000

Motif 258	M111	Beer et al Cell(2004)
A:	0.0500	0.1500	0.0000	0.4000	0.3000	0.3000	0.5000	0.0500	0.3500	0.8500	0.3500	0.1000	0.6500	0.3500	0.4500	0.4000	0.4000	0.2000
C:	0.0000	0.1000	0.0000	0.0500	0.1500	0.0500	0.0000	0.3500	0.0000	0.0500	0.0000	0.0500	0.0500	0.1500	0.0000	0.2500	0.2000	0.1000
G:	0.9500	0.7500	1.0000	0.2500	0.1500	0.6500	0.2000	0.6000	0.6500	0.1000	0.6500	0.8500	0.1500	0.2500	0.5500	0.1500	0.2000	0.7000
T:	0.0000	0.0000	0.0000	0.3000	0.4000	-0.0000	0.3000	0.0000	0.0000	0.0000	0.0000	0.0000	0.1500	0.2500	0.0000	0.2000	0.2000	0.0000

Motif 259	M112	Beer et al Cell(2004)
A:	0.2000	0.0000	0.2000	0.7500	0.6000	0.4000	0.2000	0.0000	0.2000	0.1000	0.0000	0.0000	0.0000	0.2500	0.0000	0.3500	0.5500	0.0000	0.0000	0.0500	0.1500	0.2500	0.1500
C:	0.2500	0.0000	0.0500	0.0000	0.0500	0.0000	0.6000	0.0500	0.4000	0.0000	0.1500	0.0500	0.0000	0.0500	0.0000	0.4500	0.1500	0.0000	0.0000	0.5500	0.1000	0.2500	0.7000
G:	0.5500	1.0000	0.0500	0.2000	0.0500	0.2000	0.2000	0.3000	0.3500	0.9000	0.2000	0.9500	1.0000	0.6500	1.0000	0.0500	0.0000	0.9500	1.0000	0.0500	0.2500	0.1500	0.0000
T:	0.0000	0.0000	0.7000	0.0500	0.3000	0.4000	0.0000	0.6500	0.0500	0.0000	0.6500	0.0000	0.0000	0.0500	0.0000	0.1500	0.3000	0.0500	0.0000	0.3500	0.5000	0.3500	0.1500

Motif 260	M113	Beer et al Cell(2004)
A:	0.2000	0.3500	0.1500	0.9000	0.5000	0.4000	0.0500	0.0500	0.9500	0.4000	0.6500	0.5500	0.2500	0.2500	0.5000	0.2000	0.5000	0.3500	0.1000	0.0500
C:	0.2000	0.2500	0.4500	0.0500	0.0000	0.1000	0.0000	0.0000	0.0000	0.0000	0.0000	0.1500	0.0000	0.0000	0.2000	0.2000	0.1000	0.1000	0.2000	0.1500
G:	0.5000	0.2500	0.2000	0.0500	0.5000	0.5000	0.9500	0.8500	0.0500	0.2500	0.3500	0.3000	0.7500	0.7500	0.1500	0.3000	0.4000	0.3000	0.4500	0.8000
T:	0.1000	0.1500	0.2000	-0.0000	0.0000	0.0000	0.0000	0.1000	0.0000	0.3500	0.0000	-0.0000	0.0000	0.0000	0.1500	0.3000	0.0000	0.2500	0.2500	-0.0000

Motif 261	M114	Beer et al Cell(2004)
A:	0.0000	0.4000	0.1500	0.2500	0.1500	0.2000	0.1500	0.0000	0.2000	0.3500	0.0000	0.0000	0.2500	0.0000	0.4500	0.0000	0.1000	0.9000	0.1500	0.1500	0.4000	0.2500	0.1000
C:	0.0000	0.1000	0.3500	0.2000	0.1000	0.3500	0.2500	0.4000	0.0000	0.3500	0.0500	0.0000	0.3500	0.0000	0.2000	0.5500	0.0000	0.0000	0.2500	0.1000	0.1500	0.3500	0.1000
G:	1.0000	0.3000	0.2000	0.2000	0.5500	0.4500	0.2000	0.2500	0.8000	0.0500	0.9500	1.0000	0.2000	0.9500	0.3000	0.4500	0.9000	0.1000	0.3500	0.7000	0.1500	0.1500	0.7000
T:	0.0000	0.2000	0.3000	0.3500	0.2000	0.0000	0.4000	0.3500	0.0000	0.2500	0.0000	0.0000	0.2000	0.0500	0.0500	-0.0000	0.0000	-0.0000	0.2500	0.0500	0.3000	0.2500	0.1000

Motif 262	M115	Beer et al Cell(2004)
A:	0.0000	0.3000	0.1500	0.2000	0.2500	0.5000	0.1500	0.0000	0.0000	0.1500	0.3500	0.4000	0.4500	0.5500	0.5000	0.1500	0.2000	0.0000	0.0500	0.0000	0.2000	0.5000	0.2000	0.4500
C:	0.0000	0.3000	0.2500	0.5000	0.3000	0.0500	0.6000	0.4000	0.0000	0.3000	0.0000	0.1000	0.0500	0.1000	0.0500	0.1000	0.0000	0.0000	0.0000	0.0500	0.0000	0.0000	0.0000	0.0500
G:	1.0000	0.1000	0.2500	0.1500	0.1000	0.1500	0.2500	0.5000	0.8500	0.1000	0.1000	0.2000	0.4000	0.3000	0.4500	0.5000	0.7500	0.9500	0.9500	0.9500	0.7500	0.0500	0.3500	0.5000
T:	0.0000	0.3000	0.3500	0.1500	0.3500	0.3000	0.0000	0.1000	0.1500	0.4500	0.5500	0.3000	0.1000	0.0500	0.0000	0.2500	0.0500	0.0500	0.0000	0.0000	0.0500	0.4500	0.4500	0.0000

Motif 263	M116	Beer et al Cell(2004)
A:	0.0000	0.1000	0.2500	0.1500	0.0000	0.0000	0.3500	0.4000	0.8000	0.4500	0.0500	0.0500	0.2500	0.2500	0.0500	0.3000	0.3000	0.0500
C:	0.6500	0.5000	0.0000	0.0000	0.1500	0.0500	0.0000	0.2000	0.0000	0.0500	0.0500	0.0000	0.1500	0.2500	0.0500	0.1500	0.3000	0.0500
G:	0.3500	0.3500	0.7000	0.8500	0.8500	0.9500	0.5000	0.1500	0.2000	0.0500	0.9000	0.9500	0.5000	0.3500	0.6500	0.4000	0.1500	0.9000
T:	0.0000	0.0500	0.0500	0.0000	0.0000	0.0000	0.1500	0.2500	-0.0000	0.4500	-0.0000	0.0000	0.1000	0.1500	0.2500	0.1500	0.2500	-0.0000

Motif 264	M117	Beer et al Cell(2004)
A:	0.0500	0.0000	0.0500	0.5000	0.5000	0.4000	0.7500	0.1000	0.0000	0.1000	0.3500	0.0000	0.0000	0.0000	0.0000	0.4000	0.1500	0.5000	0.4500
C:	0.0000	0.3500	0.2000	0.0000	0.0500	0.0000	0.0000	0.5500	0.0000	0.0000	0.1000	0.0000	0.3000	0.6500	0.0000	0.2500	0.0500	0.1000	0.4000
G:	0.9500	0.6000	0.7500	0.5000	0.0500	0.5000	0.1500	0.3500	1.0000	0.9000	0.2000	0.9000	0.7000	0.3500	1.0000	0.2000	0.2000	0.3000	0.1500
T:	0.0000	0.0500	0.0000	0.0000	0.4000	0.1000	0.1000	0.0000	0.0000	0.0000	0.3500	0.1000	0.0000	0.0000	0.0000	0.1500	0.6000	0.1000	0.0000

Motif 265	M118	Beer et al Cell(2004)
A:	0.0000	0.0000	0.0000	0.3000	0.2500	0.1000	0.0000	0.2000	0.0000	0.1000	0.0500	0.0000	0.1000	0.0000	0.0000
C:	0.4000	0.5000	0.7500	0.0000	0.3000	0.1500	0.0000	0.4000	0.0000	0.4500	0.9500	0.0000	0.2500	0.0500	0.0000
G:	0.6000	0.5000	0.2500	0.7000	0.2500	0.7500	0.7500	0.2500	0.4500	0.4500	0.0000	0.9500	0.3500	0.9500	0.9500
T:	0.0000	0.0000	0.0000	0.0000	0.2000	0.0000	0.2500	0.1500	0.5500	0.0000	0.0000	0.0500	0.3000	0.0000	0.0500

Motif 266	M119	Beer et al Cell(2004)
A:	0.0500	0.3500	0.3000	0.3500	0.4000	0.1000	0.0000	0.0000	0.4000	0.2500	0.5000	0.0000	0.0500	0.0000	0.5500	0.3500	0.0000	0.1000
C:	0.1000	0.1000	0.4500	0.2500	0.1500	0.4500	0.0000	0.4500	0.0000	0.1000	0.1500	0.0500	0.0000	0.0500	0.0500	0.1500	0.0500	0.0500
G:	0.7500	0.2000	0.2500	0.4000	0.1500	0.4500	1.0000	0.5500	0.6000	0.2500	0.1500	0.6500	0.8000	0.9500	0.2000	0.2500	0.9500	0.8500
T:	0.1000	0.3500	-0.0000	0.0000	0.3000	0.0000	0.0000	0.0000	0.0000	0.4000	0.2000	0.3000	0.1500	0.0000	0.2000	0.2500	0.0000	0.0000

Motif 267	M120	Beer et al Cell(2004)
A:	0.0000	0.3000	0.2000	0.0000	0.0000	0.0500	0.0000	0.2000	0.3500	0.3000	0.4000	0.0500	0.0000	0.5000	0.3000	0.4500	0.1500
C:	0.2500	0.5000	0.5000	0.2500	0.1000	0.0500	0.2500	0.2500	0.0000	0.3500	0.0500	0.0000	0.0500	0.1500	0.1000	0.0000	0.0000
G:	0.7500	0.2000	0.0000	0.7500	0.7500	0.9000	0.7500	0.2500	0.3500	0.3500	0.5500	0.8500	0.7500	0.2000	0.3000	0.1500	0.8500
T:	0.0000	-0.0000	0.3000	0.0000	0.1500	-0.0000	0.0000	0.3000	0.3000	0.0000	-0.0000	0.1000	0.2000	0.1500	0.3000	0.4000	0.0000

Motif 268	M121	Beer et al Cell(2004)
A:	0.1000	0.2000	0.0000	0.2000	0.2500	0.0000	0.0000	0.0000	0.0000	0.0000	0.6000	0.6000	0.6500	0.2000	0.0500
C:	0.6000	0.2500	0.6000	0.2000	0.2500	0.5000	0.0000	1.0000	0.0500	0.4500	0.2500	0.0000	0.0000	0.1500	0.0000
G:	0.2500	0.2500	0.0000	0.2500	0.3500	0.0000	1.0000	0.0000	0.7000	0.5500	0.1000	0.4000	0.1500	0.6500	0.8000
T:	0.0500	0.3000	0.4000	0.3500	0.1500	0.5000	0.0000	0.0000	0.2500	0.0000	0.0500	0.0000	0.2000	0.0000	0.1500

Motif 269	M122	Beer et al Cell(2004)
A:	0.0000	0.1500	0.0000	0.0000	0.0000	0.7500	1.0000	0.1000	0.0500	0.1500	0.0000	0.0000	0.3500
C:	0.0000	0.8000	0.4500	0.0000	0.2500	0.1500	0.0000	0.0000	0.8000	0.1500	0.2000	0.9500	0.1000
G:	0.8500	0.0000	0.5500	0.8500	0.0500	0.0500	0.0000	0.9000	0.1000	0.0000	0.8000	0.0000	0.5500
T:	0.1500	0.0500	0.0000	0.1500	0.7000	0.0500	0.0000	0.0000	0.0500	0.7000	0.0000	0.0500	0.0000

Motif 270	M123	Beer et al Cell(2004)
A:	0.3500	0.0000	0.6500	1.0000	0.9500	0.2500	0.2000	0.3000	0.2500	0.0000	0.5500	0.2000
C:	0.0000	0.8000	0.0000	0.0000	0.0000	0.0000	0.0000	0.4000	0.0500	1.0000	0.1500	0.0000
G:	0.6500	0.1500	0.0000	0.0000	0.0000	0.7500	0.7500	0.0500	0.6000	0.0000	0.0000	0.8000
T:	0.0000	0.0500	0.3500	0.0000	0.0500	0.0000	0.0500	0.2500	0.1000	0.0000	0.3000	0.0000

Motif 271	M124	Beer et al Cell(2004)
A:	0.2500	0.1000	0.0500	0.2500	0.5500	0.4500	0.7500	0.1000	0.3500	0.0000	0.2500	0.3000	0.3000	0.1500	0.3000	0.0500
C:	0.0500	0.0500	0.1000	0.0000	0.0000	0.5000	0.0000	0.0500	0.0500	0.0000	0.3500	0.0500	0.1500	0.0000	0.0500	0.4000
G:	0.7000	0.8500	0.8500	0.7500	0.1000	0.0000	0.2500	0.8500	0.6000	0.9500	0.2500	0.3000	0.2500	0.8500	0.3000	0.5500
T:	0.0000	0.0000	0.0000	0.0000	0.3500	0.0500	0.0000	0.0000	0.0000	0.0500	0.1500	0.3500	0.3000	0.0000	0.3500	-0.0000

Motif 272	M125	Beer et al Cell(2004)
A:	0.4000	0.1500	0.4000	0.3500	0.4000	0.4500	0.3500	0.0000	0.0000	0.1000	0.4500	0.4000	0.3000	0.3500	0.0000	0.7500	0.3000	0.0500	0.4500	0.4000	0.2000
C:	0.0000	0.0500	0.0500	0.2500	0.2000	0.1500	0.0500	0.0500	0.2000	0.0000	0.1500	0.0500	0.0500	0.0000	0.1000	0.0500	0.0500	0.0000	0.0500	0.2500	0.0500
G:	0.6000	0.8000	0.1500	0.3000	0.3000	0.1500	0.5000	0.9500	0.7000	0.8500	0.2000	0.2000	0.2500	0.5000	0.9000	0.2000	0.2500	0.9500	0.5000	0.2500	0.7500
T:	0.0000	-0.0000	0.4000	0.1000	0.1000	0.2500	0.1000	0.0000	0.1000	0.0500	0.2000	0.3500	0.4000	0.1500	0.0000	0.0000	0.4000	0.0000	0.0000	0.1000	0.0000

Motif 273	M126	Beer et al Cell(2004)
A:	0.0000	0.0000	0.2500	0.1500	0.2500	0.0000	0.1000	0.4000	0.0000	0.0000	0.2500	0.0500	0.5000	0.0000	0.1500
C:	0.9000	0.1500	0.2500	0.0000	0.7500	0.0000	0.0500	0.2500	0.0500	0.8000	0.3500	0.5000	0.3500	0.0000	0.0000
G:	0.1000	0.8500	0.1000	0.3500	0.0000	1.0000	0.8500	0.3000	0.9500	0.2000	0.4000	0.1500	0.1500	1.0000	0.8500
T:	-0.0000	0.0000	0.4000	0.5000	0.0000	0.0000	0.0000	0.0500	0.0000	-0.0000	0.0000	0.3000	0.0000	0.0000	0.0000

Motif 274	M127	Beer et al Cell(2004)
A:	0.0500	0.0000	0.1000	0.0000	0.0000	0.0000	0.0000	0.0000	0.1500	0.9500	0.8500	0.4500
C:	0.0000	0.5000	0.0000	0.8000	1.0000	0.0000	0.4000	0.0000	0.0000	0.0000	0.0500	0.3000
G:	0.9500	0.1000	0.2000	0.0000	0.0000	1.0000	0.0500	0.8000	0.8500	0.0500	0.1000	0.1000
T:	0.0000	0.4000	0.7000	0.2000	0.0000	0.0000	0.5500	0.2000	0.0000	0.0000	0.0000	0.1500

Motif 275	M128	Beer et al Cell(2004)
A:	0.0000	0.8000	0.0000	0.0000	0.0000	0.5000	0.0000	0.0000	0.0000	0.3500	0.4000	0.1500	0.5000	0.0000	0.2000	0.9000
C:	0.0000	0.2000	1.0000	0.7500	0.1500	0.0000	0.0000	0.0000	0.4500	0.3000	0.0000	0.0000	0.1500	0.0000	0.1000	0.0000
G:	0.8500	0.0000	0.0000	0.2500	0.0000	0.0000	0.9500	0.9500	0.1000	0.0000	0.6000	0.2000	0.1000	0.7000	0.5000	0.1000
T:	0.1500	-0.0000	0.0000	0.0000	0.8500	0.5000	0.0500	0.0500	0.4500	0.3500	0.0000	0.6500	0.2500	0.3000	0.2000	-0.0000

Motif 276	M129	Beer et al Cell(2004)
A:	0.1500	0.5500	0.1500	0.1500	0.2500	1.0000	0.4000	0.3500	0.0000	0.4000	0.1500	0.2000	0.8000	0.3000	0.0000	0.0500	0.4000	0.3500	0.6000	0.4000	0.3500	0.2500
C:	0.1000	0.2000	0.2500	0.0000	0.3000	0.0000	0.2000	0.2500	0.0000	0.1500	0.4500	0.1500	0.1500	0.2000	0.1000	0.0500	0.1000	0.0500	0.2500	0.0000	0.4500	0.2000
G:	0.6500	0.1500	0.1500	0.8500	0.4000	0.0000	0.2000	0.2500	1.0000	0.4500	0.3000	0.6500	0.0500	0.3000	0.9000	0.9000	0.1500	0.6000	0.1500	0.3000	0.2000	0.5500
T:	0.1000	0.1000	0.4500	0.0000	0.0500	0.0000	0.2000	0.1500	0.0000	-0.0000	0.1000	0.0000	-0.0000	0.2000	0.0000	-0.0000	0.3500	0.0000	0.0000	0.3000	0.0000	0.0000

Motif 277	M130	Beer et al Cell(2004)
A:	0.0000	0.0000	0.1500	0.0500	0.0000	0.0000	0.3500	0.0500	0.0000	0.0000	0.1500	0.0000	0.0000	0.5000
C:	0.0000	0.1500	0.2500	0.2500	0.0000	0.0000	0.0000	0.0500	0.3500	0.5000	0.0000	0.0000	0.0000	0.5000
G:	1.0000	0.5000	0.6000	0.3000	0.8500	0.3500	0.6500	0.4000	0.6000	0.2500	0.8500	0.9000	0.5500	0.0000
T:	0.0000	0.3500	0.0000	0.4000	0.1500	0.6500	0.0000	0.5000	0.0500	0.2500	0.0000	0.1000	0.4500	0.0000

Motif 278	M131	Beer et al Cell(2004)
A:	0.2000	0.4000	0.0000	0.0000	0.0000	0.0000	0.0500	0.8000	0.0000	0.0000	0.0500	0.0000	0.0000
C:	0.0000	0.0500	0.0500	0.0000	0.0500	0.0000	0.0000	0.2000	0.0000	0.1000	0.9500	0.0500	0.3500
G:	0.8000	0.4500	0.6000	1.0000	0.9500	1.0000	0.1000	0.0000	0.0000	0.7000	0.0000	0.0500	0.5500
T:	0.0000	0.1000	0.3500	0.0000	0.0000	0.0000	0.8500	-0.0000	1.0000	0.2000	0.0000	0.9000	0.1000

Motif 279	M132	Beer et al Cell(2004)
A:	0.5000	0.0000	0.3000	0.0500	0.0000	0.3000	0.0000	0.0000	0.0000	0.2500	0.4000	0.0500	0.8500	0.2000	0.4000	0.3500	0.0000	0.0000	0.1500	0.0000
C:	0.0500	0.4000	0.6000	0.3500	0.0000	0.2000	0.1500	0.4000	0.0000	0.7500	0.6000	0.1000	0.1500	0.0000	0.5000	0.2500	0.2000	1.0000	0.5500	0.6500
G:	0.3000	0.4000	0.1000	0.2500	0.0500	0.0500	0.8500	0.5500	0.9000	0.0000	0.0000	0.8000	0.0000	0.8000	0.0000	0.1500	0.2000	0.0000	0.1000	0.3500
T:	0.1500	0.2000	-0.0000	0.3500	0.9500	0.4500	0.0000	0.0500	0.1000	0.0000	0.0000	0.0500	0.0000	0.0000	0.1000	0.2500	0.6000	0.0000	0.2000	0.0000

Motif 280	M133	Beer et al Cell(2004)
A:	0.1500	0.0000	0.0500	0.0000	0.7500	0.0500	0.0000	0.2000	0.0000	0.0000	0.1500	0.3500	0.7000	0.2500	0.0000	0.0500
C:	0.7000	0.0000	0.3000	0.0000	0.2000	0.9500	0.2000	0.8000	0.3000	0.6500	0.8500	0.6000	0.2500	0.0000	0.0000	0.5500
G:	0.0500	1.0000	0.5500	1.0000	0.0500	0.0000	0.8000	0.0000	0.2500	0.3500	0.0000	0.0500	0.0500	0.7000	1.0000	0.0000
T:	0.1000	0.0000	0.1000	0.0000	-0.0000	0.0000	0.0000	0.0000	0.4500	0.0000	0.0000	0.0000	0.0000	0.0500	0.0000	0.4000

Motif 281	M134	Beer et al Cell(2004)
A:	0.5500	0.1500	0.0000	0.1000	0.9500	1.0000	0.0000	0.6500	0.1000	0.0000	0.0000	0.0000	0.1500
C:	0.0000	0.0000	0.0000	0.1000	0.0000	0.0000	0.0000	0.0000	0.0500	0.4000	1.0000	0.6000	0.0000
G:	0.4000	0.8500	0.9000	0.5500	0.0000	0.0000	1.0000	0.1000	0.1500	0.6000	0.0000	0.0000	0.0500
T:	0.0500	0.0000	0.1000	0.2500	0.0500	0.0000	0.0000	0.2500	0.7000	0.0000	0.0000	0.4000	0.8000

Motif 282	M135	Beer et al Cell(2004)
A:	0.0500	0.0000	0.0000	0.0000	0.4000	0.0000	0.0500	0.7000	0.8000	0.1500	0.0000	0.0000	0.1000
C:	0.3000	0.8500	0.0000	0.0000	0.0000	0.5500	0.3000	0.0000	0.1000	0.1500	0.0000	0.0000	0.6000
G:	0.0000	0.1500	1.0000	0.9500	0.3500	0.0000	0.6500	0.2000	0.1000	0.2000	0.9000	1.0000	0.3000
T:	0.6500	0.0000	0.0000	0.0500	0.2500	0.4500	-0.0000	0.1000	-0.0000	0.5000	0.1000	0.0000	0.0000

Motif 283	M136	Beer et al Cell(2004)
A:	0.2000	0.0000	0.0000	0.0000	0.2500	0.0000	0.0000	0.0000	0.0000	0.4000	0.6000	0.8500
C:	0.4000	0.0000	0.2500	0.1500	0.0000	1.0000	0.0000	0.0500	0.9000	0.0000	0.3500	0.1000
G:	0.0000	0.2000	0.7000	0.8500	0.7000	0.0000	1.0000	0.9500	0.0000	0.6000	0.0000	0.0000
T:	0.4000	0.8000	0.0500	0.0000	0.0500	0.0000	0.0000	0.0000	0.1000	0.0000	0.0500	0.0500

Motif 284	M137	Beer et al Cell(2004)
A:	0.0000	0.2000	0.6500	0.1500	0.6000	0.3000	0.0500	0.4000	0.0000	0.0000	0.0000	0.0000	0.2500	0.1000	0.2000	0.6000	0.4500	0.0500	0.0500	0.0000
C:	0.8500	0.4500	0.0500	0.2000	0.1000	0.4500	0.6500	0.2500	0.7500	0.6000	0.1500	0.0500	0.1500	0.2000	0.0000	0.1000	0.2000	0.1500	0.0000	0.0500
G:	0.1500	0.3500	0.3000	0.2000	0.1500	0.2000	0.2500	0.1500	0.2500	0.4000	0.8500	0.9500	0.2500	0.1500	0.8000	0.0000	0.0500	0.5500	0.7500	0.9500
T:	0.0000	0.0000	0.0000	0.4500	0.1500	0.0500	0.0500	0.2000	0.0000	0.0000	0.0000	0.0000	0.3500	0.5500	0.0000	0.3000	0.3000	0.2500	0.2000	0.0000

Motif 285	M138	Beer et al Cell(2004)
A:	0.1000	0.0000	0.4000	0.3000	0.3500	0.0000	0.0000	0.0000	0.3500	0.0500	0.0500	0.0000	0.2500	0.0000	0.0000
C:	0.0000	0.9000	0.6000	0.3500	0.0500	0.1500	0.0000	0.6000	0.1000	0.7000	0.9000	0.2500	0.3000	0.1000	0.5500
G:	0.7000	0.0000	0.0000	0.0500	0.1000	0.0000	0.8500	0.4000	0.3500	0.2500	0.0500	0.7500	0.2000	0.9000	0.4500
T:	0.2000	0.1000	0.0000	0.3000	0.5000	0.8500	0.1500	0.0000	0.2000	0.0000	-0.0000	0.0000	0.2500	0.0000	-0.0000

Motif 286	M139	Beer et al Cell(2004)
A:	0.7500	0.6500	0.7000	0.2000	0.0000	0.1000	0.4000	0.2500	0.5000	0.4500	0.3500	0.5000	0.1500	0.0000	0.2000	0.1000	0.0500	0.7000	0.0000	0.0500	0.0500	1.0000	0.0500
C:	0.0000	0.0500	0.0000	0.2000	0.0500	0.4500	0.0500	0.1000	0.2000	0.2500	0.2500	0.1000	0.0000	0.0500	0.0000	0.0000	0.4000	0.2000	0.1500	0.2000	0.9000	0.0000	0.9500
G:	0.0000	0.0500	0.2000	0.3500	0.9000	0.1500	0.5500	0.4500	0.0000	0.0000	0.0500	0.0500	0.8500	0.6500	0.3000	0.9000	0.2500	0.1000	0.8500	0.3500	0.0000	0.0000	0.0000
T:	0.2500	0.2500	0.1000	0.2500	0.0500	0.3000	-0.0000	0.2000	0.3000	0.3000	0.3500	0.3500	0.0000	0.3000	0.5000	0.0000	0.3000	0.0000	0.0000	0.4000	0.0500	0.0000	0.0000

Motif 287	M140	Beer et al Cell(2004)
A:	0.0000	0.1500	0.2000	0.2500	0.3500	0.0500	0.4500	0.1000	0.0000	0.0000	0.0500	0.0000	0.0000	0.0000	0.5000	0.8000	0.4500	0.0500	0.2500	0.2500	0.0000
C:	0.0000	0.3000	0.7500	0.1000	0.1500	0.0500	0.1000	0.9000	0.0000	0.7500	0.3500	0.0000	0.1500	0.0500	0.3000	0.0000	0.0500	0.3500	0.0500	0.7000	0.2500
G:	0.8000	0.3500	0.0500	0.0500	0.2000	0.2000	0.4500	0.0000	0.9500	0.0000	0.6000	1.0000	0.5000	0.9500	0.0000	0.1500	0.1500	0.5500	0.1000	0.0500	0.6000
T:	0.2000	0.2000	0.0000	0.6000	0.3000	0.7000	0.0000	0.0000	0.0500	0.2500	0.0000	0.0000	0.3500	0.0000	0.2000	0.0500	0.3500	0.0500	0.6000	0.0000	0.1500

Motif 288	M141	Beer et al Cell(2004)
A:	0.0500	0.1000	0.4500	0.2500	0.0000	0.0000	0.3000	0.5500	0.0000	0.0000	0.2000	0.5500	0.0000	0.4500	0.2500	0.5000	0.0000	0.0000
C:	0.5000	0.7500	0.5000	0.0500	1.0000	0.0500	0.6000	0.4500	0.4500	0.0000	0.1500	0.0500	0.1000	0.3500	0.1500	0.1500	0.0000	0.0000
G:	0.3500	0.1000	0.0000	0.2500	0.0000	0.8000	0.1000	0.0000	0.3500	0.8500	0.3500	0.0500	0.9000	0.2000	0.2500	0.2500	0.8500	1.0000
T:	0.1000	0.0500	0.0500	0.4500	0.0000	0.1500	-0.0000	-0.0000	0.2000	0.1500	0.3000	0.3500	0.0000	0.0000	0.3500	0.1000	0.1500	0.0000

Motif 289	M142	Beer et al Cell(2004)
A:	0.9000	0.0000	0.9500	0.9500	0.2500	0.6500	0.8500	0.8000	0.0000	0.9500	0.2000	0.8000
C:	0.0500	0.0500	0.0000	0.0000	0.0000	0.0000	0.1000	0.1500	0.4500	0.0000	0.7000	0.0000
G:	0.0500	0.3500	0.0500	0.0500	0.6500	0.1000	0.0000	0.0000	0.4000	0.0500	0.1000	0.0000
T:	-0.0000	0.6000	0.0000	0.0000	0.1000	0.2500	0.0500	0.0500	0.1500	0.0000	0.0000	0.2000

Motif 290	M143	Beer et al Cell(2004)
A:	0.7500	0.0500	0.0000	0.7500	0.8000	0.7000	0.0000	0.5500	0.0000	0.4500	0.0000	0.0500
C:	0.0000	0.0000	0.0000	0.0000	0.0500	0.3000	0.0000	0.4000	0.1000	0.0000	0.9000	0.5000
G:	0.1500	0.3000	0.7500	0.2500	0.1500	0.0000	0.7500	0.0500	0.0500	0.5500	0.1000	0.4500
T:	0.1000	0.6500	0.2500	0.0000	-0.0000	0.0000	0.2500	-0.0000	0.8500	0.0000	-0.0000	-0.0000

Motif 291	M144	Beer et al Cell(2004)
A:	0.4500	0.2000	0.7000	0.9500	0.0500	0.0000	0.5500	0.4500	0.9000	0.1000	0.4500	0.6500	0.1500	0.7500
C:	0.3500	0.0500	0.3000	0.0000	0.0500	0.0500	0.1500	0.4000	0.0000	0.8500	0.0000	0.0500	0.8500	0.2500
G:	0.2000	0.7000	0.0000	0.0500	0.9000	0.9500	0.3000	0.1500	0.1000	0.0500	0.0000	0.1500	0.0000	0.0000
T:	0.0000	0.0500	0.0000	0.0000	-0.0000	0.0000	-0.0000	0.0000	-0.0000	0.0000	0.5500	0.1500	0.0000	0.0000

Motif 292	M145	Beer et al Cell(2004)
A:	0.0000	0.0000	0.0500	0.3500	0.0500	0.0000	0.2000	0.0000	0.0000	0.0000	0.1000	0.7500	0.0000	0.3500	0.0000	0.0000	0.8000	0.3500	0.5500	0.5000	0.0000	0.9500
C:	0.0000	0.3000	0.4000	0.1500	0.4000	0.7000	0.1500	1.0000	0.0000	0.3000	0.7500	0.1000	0.3500	0.0000	0.3500	0.6000	0.0000	0.0000	0.2500	0.2000	0.0000	0.0500
G:	0.9500	0.7000	0.5500	0.1500	0.5500	0.3000	0.1500	0.0000	1.0000	0.4500	0.1500	0.1000	0.0500	0.3500	0.2000	0.4000	0.1000	0.0500	0.2000	0.1000	1.0000	0.0000
T:	0.0500	0.0000	-0.0000	0.3500	-0.0000	0.0000	0.5000	0.0000	0.0000	0.2500	0.0000	0.0500	0.6000	0.3000	0.4500	0.0000	0.1000	0.6000	-0.0000	0.2000	0.0000	0.0000

Motif 293	M146	Beer et al Cell(2004)
A:	0.0500	0.0500	0.3000	0.1500	0.0500	0.0000	0.0000	0.1500	0.1000	0.4000	0.4000	0.0000	0.1500	0.1000	0.6500	0.5000	0.7000	0.0000	0.6500	0.5000	0.6000	0.4500	0.0000	0.0000	0.0000	0.0000	0.1500
C:	0.0000	0.4500	0.0500	0.1500	0.2000	0.1500	0.4000	0.5500	0.3000	0.0500	0.0500	0.4000	0.6000	0.0500	0.2500	0.0500	0.0000	0.0000	0.0500	0.0500	0.0000	0.0500	0.6000	0.9500	0.0000	0.0000	0.5500
G:	0.9500	0.0500	0.5500	0.4500	0.2000	0.8000	0.6000	0.0000	0.6000	0.4500	0.4000	0.1500	0.2500	0.5500	0.0000	0.0500	0.3000	0.7000	0.3000	0.2000	0.0000	0.0000	0.0000	0.0500	1.0000	1.0000	0.2500
T:	0.0000	0.4500	0.1000	0.2500	0.5500	0.0500	0.0000	0.3000	0.0000	0.1000	0.1500	0.4500	0.0000	0.3000	0.1000	0.4000	0.0000	0.3000	0.0000	0.2500	0.4000	0.5000	0.4000	0.0000	0.0000	0.0000	0.0500

Motif 294	M147	Beer et al Cell(2004)
A:	0.0500	0.4500	0.2500	0.2000	0.2000	0.1500	0.5000	0.4500	0.4500	0.0000	0.0000	0.6000	0.5000	0.5500	0.0000	0.0000	0.1500	0.2500	0.0000
C:	0.0000	0.0000	0.0500	0.4500	0.0000	0.1500	0.1500	0.3000	0.0000	0.0000	0.0000	0.2000	0.0000	0.0000	0.0000	0.0000	0.7000	0.0500	0.3500
G:	0.9000	0.0000	0.2500	0.0000	0.8000	0.0000	0.3500	0.0000	0.4500	0.4000	0.8500	0.1000	0.0000	0.0000	0.0000	0.8000	0.1000	0.0000	0.3500
T:	0.0500	0.5500	0.4500	0.3500	0.0000	0.7000	0.0000	0.2500	0.1000	0.6000	0.1500	0.1000	0.5000	0.4500	1.0000	0.2000	0.0500	0.7000	0.3000

Motif 295	M148	Beer et al Cell(2004)
A:	0.0000	0.3000	0.0500	0.3500	0.3000	0.5000	0.0000	0.0500	0.2000	0.0000	0.0500	0.0000	0.3000	0.3500	0.4500	0.5000	0.0000	0.0000	0.0000
C:	1.0000	0.0500	0.0000	0.2000	0.0000	0.2500	0.2500	0.9500	0.6500	0.0000	0.0000	0.0000	0.0000	0.1000	0.2500	0.0500	0.4500	0.0500	0.4000
G:	0.0000	0.6500	0.5000	0.1500	0.4000	0.0500	0.7000	0.0000	0.0000	0.9000	0.9500	0.9500	0.0000	0.5000	0.0000	0.3000	0.5500	0.9500	0.3000
T:	0.0000	-0.0000	0.4500	0.3000	0.3000	0.2000	0.0500	0.0000	0.1500	0.1000	0.0000	0.0500	0.7000	0.0500	0.3000	0.1500	0.0000	0.0000	0.3000

Motif 296	M149	Beer et al Cell(2004)
A:	0.0000	0.0500	0.1500	0.0000	0.0000	0.0500	0.1000	0.5500	1.0000	0.5500	0.0000	0.0000	0.0000
C:	0.8500	0.5500	0.2000	0.4000	0.0000	0.9500	0.1000	0.4500	0.0000	0.3500	0.0500	0.0000	0.0000
G:	0.0500	0.4000	0.4000	0.5500	1.0000	0.0000	0.8000	0.0000	0.0000	0.0000	0.5500	1.0000	1.0000
T:	0.1000	-0.0000	0.2500	0.0500	0.0000	0.0000	0.0000	-0.0000	0.0000	0.1000	0.4000	0.0000	0.0000

Motif 297	M150	Beer et al Cell(2004)
A:	0.0000	0.1000	0.3000	0.0000	0.1500	0.1000	0.2000	0.0500	0.5000	0.4000	0.0000	0.0000	0.0500	0.0000
C:	0.0000	0.1000	0.0000	0.7000	0.5500	0.0000	0.8000	0.6500	0.0500	0.1000	0.9000	0.4000	0.0000	0.0000
G:	1.0000	0.7500	0.6500	0.0000	0.2000	0.9000	0.0000	0.1500	0.1000	0.1000	0.1000	0.5500	0.9500	1.0000
T:	0.0000	0.0500	0.0500	0.3000	0.1000	0.0000	0.0000	0.1500	0.3500	0.4000	-0.0000	0.0500	0.0000	0.0000

Motif 298	M151	Beer et al Cell(2004)
A:	0.0000	0.4500	0.3000	0.0000	0.2000	0.4000	0.0500	0.0000	0.0500	0.0000	0.1000	0.0000	0.1500	0.2500	0.4000	0.3000	0.2500	0.1000	0.2500	0.0000	0.0000
C:	0.8000	0.1000	0.3500	0.0000	0.1000	0.5000	0.5000	0.9000	0.1500	0.0500	0.2500	0.0000	0.0000	0.0000	0.0500	0.2000	0.3000	0.0500	0.0500	0.4500	0.0000
G:	0.2000	0.2000	0.3500	0.4500	0.2000	0.0000	0.3000	0.0500	0.7500	0.1000	0.6500	0.9500	0.2000	0.4500	0.2500	0.3000	0.0500	0.8500	0.6500	0.5500	0.9500
T:	-0.0000	0.2500	0.0000	0.5500	0.5000	0.1000	0.1500	0.0500	0.0500	0.8500	0.0000	0.0500	0.6500	0.3000	0.3000	0.2000	0.4000	0.0000	0.0500	0.0000	0.0500

Motif 299	M152	Beer et al Cell(2004)
A:	0.0000	0.1000	0.5000	0.6500	0.0000	0.0000	0.4500	0.0000	0.0500	0.1500	0.4000	0.1000	0.1500	0.5000	0.2000	0.0000	0.0000	0.0000	0.0000
C:	0.6500	0.2500	0.1500	0.0000	0.0000	0.3000	0.1500	0.8500	0.5000	0.3000	0.0000	0.2500	0.2500	0.1000	0.8000	0.4000	0.2000	0.4500	0.5000
G:	0.3500	0.6500	0.2000	0.0500	0.8000	0.3000	0.2000	0.1500	0.4500	0.5500	0.3000	0.2000	0.2000	0.0500	0.0000	0.6000	0.7500	0.4000	0.5000
T:	0.0000	0.0000	0.1500	0.3000	0.2000	0.4000	0.2000	0.0000	-0.0000	0.0000	0.3000	0.4500	0.4000	0.3500	0.0000	0.0000	0.0500	0.1500	0.0000

Motif 300	M153	Beer et al Cell(2004)
A:	0.6000	0.0500	0.0500	0.1000	0.1000	1.0000	0.3500	0.0000	0.2000	0.5000	0.0000	0.0000	0.3000	0.0000	0.2000	0.0500	0.4000	0.2500	0.2000
C:	0.0000	0.0500	0.0000	0.4000	0.0000	0.0000	0.1000	0.3000	0.4000	0.1000	0.1500	0.0000	0.0000	0.8000	0.6000	0.6500	0.0000	0.7000	0.0500
G:	0.4000	0.5500	0.6500	0.5000	0.0000	0.0000	0.0000	0.6500	0.0500	0.0500	0.2000	0.0000	0.5000	0.2000	0.1000	0.0500	0.3000	0.0000	0.7000
T:	0.0000	0.3500	0.3000	0.0000	0.9000	0.0000	0.5500	0.0500	0.3500	0.3500	0.6500	1.0000	0.2000	-0.0000	0.1000	0.2500	0.3000	0.0500	0.0500

Motif 301	M154	Beer et al Cell(2004)
A:	0.7000	0.6000	0.7500	0.4000	0.2000	0.0000	0.0000	0.4000	0.8500	0.1500	0.0000	0.8000	0.0000	0.1500	0.0000
C:	0.2500	0.4000	0.0500	0.0000	0.0500	0.0000	0.0000	0.2500	0.0500	0.4500	0.0000	0.2000	0.0000	0.0000	0.4000
G:	0.0500	0.0000	0.0500	0.6000	0.5000	0.3000	0.9000	0.3500	0.0000	0.0000	1.0000	0.0000	0.1000	0.8000	0.3000
T:	0.0000	0.0000	0.1500	0.0000	0.2500	0.7000	0.1000	0.0000	0.1000	0.4000	0.0000	-0.0000	0.9000	0.0500	0.3000

Motif 302	M155	Beer et al Cell(2004)
A:	0.5000	0.9500	0.3500	0.2500	0.0000	0.4500	0.3500	0.6000	1.0000	0.8500	0.6500	0.6500	0.1000	0.0500	0.0000
C:	0.0000	0.0000	0.2000	0.0000	0.0000	0.3000	0.0000	0.4000	0.0000	0.1500	0.0500	0.0000	0.0000	0.3000	0.1500
G:	0.0000	0.0500	0.1500	0.5500	1.0000	0.2500	0.6500	0.0000	0.0000	0.0000	0.0000	0.3500	0.0000	0.4000	0.8500
T:	0.5000	0.0000	0.3000	0.2000	0.0000	0.0000	0.0000	0.0000	0.0000	0.0000	0.3000	0.0000	0.9000	0.2500	0.0000

Motif 303	M156	Beer et al Cell(2004)
A:	0.2000	0.7000	0.0000	0.0000	0.0000	0.1000	0.0000	0.1500	0.4000	0.4000	0.0000	0.1500	0.0000	0.0500	0.0000	0.3500	0.5000	0.8500	0.0000	0.7500	0.0500	0.1000	0.0000
C:	0.0000	0.2500	0.1000	0.0000	0.0500	0.0000	0.0000	0.1000	0.3000	0.0500	0.0000	0.5000	0.0500	0.8500	0.5500	0.1500	0.0500	0.1000	0.0500	0.1000	0.0000	0.1500	1.0000
G:	0.8000	0.0500	0.2000	1.0000	0.0000	0.2000	1.0000	0.2500	0.0000	0.0000	0.0500	0.0000	0.9000	0.0500	0.1500	0.2500	0.0000	0.0500	0.4500	0.1000	0.3000	0.4500	0.0000
T:	0.0000	0.0000	0.7000	0.0000	0.9500	0.7000	0.0000	0.5000	0.3000	0.5500	0.9500	0.3500	0.0500	0.0500	0.3000	0.2500	0.4500	0.0000	0.5000	0.0500	0.6500	0.3000	0.0000

Motif 304	M157	Beer et al Cell(2004)
A:	0.2000	0.7000	0.8000	0.0000	0.0500	0.0000	0.6000	0.5500	0.0000	0.0000	0.9000	0.0500
C:	0.8000	0.0500	0.0000	1.0000	0.0000	0.0000	0.4000	0.1500	0.6000	1.0000	0.0000	0.0000
G:	0.0000	0.2500	0.2000	0.0000	0.9500	1.0000	0.0000	0.0000	0.3500	0.0000	0.0000	0.8000
T:	0.0000	0.0000	-0.0000	0.0000	0.0000	0.0000	0.0000	0.3000	0.0500	0.0000	0.1000	0.1500

Motif 305	M158	Beer et al Cell(2004)
A:	0.0000	0.5000	1.0000	0.3000	0.9500	0.1500	0.0000	1.0000	0.0500	0.5000	0.4500	0.2000	0.3000	0.5500	0.6000	0.2500	0.0000	0.5000	0.1000	0.3000
C:	0.5000	0.3000	0.0000	0.0000	0.0500	0.0000	1.0000	0.0000	0.0500	0.2000	0.0500	0.2000	0.1500	0.0000	0.1000	0.2000	0.9500	0.0500	0.7500	0.7000
G:	0.0000	0.0000	0.0000	0.7000	0.0000	0.2000	0.0000	0.0000	0.9000	0.2500	0.2500	0.5000	0.3000	0.2000	0.2500	0.1500	0.0500	0.2500	0.1500	0.0000
T:	0.5000	0.2000	0.0000	0.0000	0.0000	0.6500	0.0000	0.0000	-0.0000	0.0500	0.2500	0.1000	0.2500	0.2500	0.0500	0.4000	0.0000	0.2000	0.0000	0.0000

Motif 306	M159	Beer et al Cell(2004)
A:	0.0000	0.0500	0.1000	1.0000	0.0000	0.2000	0.0000	0.0000	0.1000	0.0000	0.9500	0.8000	0.0000	0.4000	0.2500	0.6000	0.1500	0.3500	0.4500
C:	0.2500	0.9000	0.0000	0.0000	0.0000	0.1500	0.3000	0.8000	0.0500	0.9500	0.0500	0.1000	0.0500	0.3000	0.2500	0.1000	0.3000	0.0000	0.0000
G:	0.7500	0.0500	0.9000	0.0000	0.6000	0.0500	0.7000	0.0000	0.2000	0.0500	0.0000	0.0000	0.6000	0.2500	0.2500	0.1500	0.3000	0.6000	0.4500
T:	0.0000	-0.0000	0.0000	0.0000	0.4000	0.6000	0.0000	0.2000	0.6500	0.0000	0.0000	0.1000	0.3500	0.0500	0.2500	0.1500	0.2500	0.0500	0.1000

Motif 307	M160	Beer et al Cell(2004)
A:	0.1000	0.0000	0.6500	1.0000	0.6000	0.1000	0.0000	0.2500	1.0000	0.9000	0.5500	0.8000	0.9500
C:	0.0000	0.2000	0.3500	0.0000	0.4000	0.0000	0.0000	0.4000	0.0000	0.1000	0.0000	0.0500	0.0500
G:	0.8000	0.8000	0.0000	0.0000	0.0000	0.6000	0.0000	0.0500	0.0000	0.0000	0.4500	0.1000	0.0000
T:	0.1000	0.0000	0.0000	0.0000	0.0000	0.3000	1.0000	0.3000	0.0000	-0.0000	-0.0000	0.0500	0.0000

Motif 308	M161	Beer et al Cell(2004)
A:	0.7500	0.1000	0.6500	0.0000	0.1000	0.0500	0.0000	0.0000	0.0000	0.7000	0.0000	0.0000	0.7000	0.1000	0.0000	0.0000
C:	0.0000	0.0000	0.1000	0.0000	0.2000	0.5000	0.1500	0.0500	0.9500	0.1500	0.8500	0.9000	0.1000	0.0500	0.2000	0.0000
G:	0.1500	0.7000	0.0500	0.6000	0.7000	0.0000	0.2000	0.9500	0.0500	0.0000	0.1000	0.1000	0.0000	0.8500	0.8000	1.0000
T:	0.1000	0.2000	0.2000	0.4000	0.0000	0.4500	0.6500	0.0000	0.0000	0.1500	0.0500	-0.0000	0.2000	0.0000	0.0000	0.0000

Motif 309	M162	Beer et al Cell(2004)
A:	0.4500	0.2500	0.2000	0.3500	0.0000	0.4000	0.1500	0.0500	0.0000	0.0000	0.0000	0.0000	0.0500	0.9500	0.9500	0.0000	0.8000
C:	0.4500	0.5500	0.5000	0.4000	0.0000	0.2000	0.3000	0.4000	0.6500	0.0000	0.2000	0.5000	0.0000	0.0000	0.0000	0.0000	0.0000
G:	0.0000	0.1000	0.1000	0.1500	0.1500	0.1500	0.0000	0.3000	0.0000	0.5500	0.8000	0.5000	0.0500	0.0000	0.0500	0.1000	0.2000
T:	0.1000	0.1000	0.2000	0.1000	0.8500	0.2500	0.5500	0.2500	0.3500	0.4500	0.0000	0.0000	0.9000	0.0500	0.0000	0.9000	-0.0000

Motif 310	M163	Beer et al Cell(2004)
A:	0.2500	0.7500	0.8000	0.1000	0.2000	0.2500	0.6000	0.2500	1.0000	0.0000	0.5500	0.0000	0.0000	0.9500	0.0000	0.3500	0.4500	0.2000	0.0500	0.1000	0.8500	0.0000	0.1000
C:	0.0000	0.0500	0.2000	0.3500	0.4000	0.3500	0.2500	0.0500	0.0000	0.0000	0.2500	0.0000	0.5500	0.0000	0.5000	0.0000	0.2500	0.3500	0.4000	0.2500	0.0000	1.0000	0.0000
G:	0.0500	0.0500	0.0000	0.0000	0.1000	0.0500	0.0000	0.0500	0.0000	0.2000	0.0000	0.0000	0.4500	0.0500	0.0000	0.1000	0.1000	0.1000	0.3000	0.0000	0.0000	0.0000	0.9000
T:	0.7000	0.1500	-0.0000	0.5500	0.3000	0.3500	0.1500	0.6500	0.0000	0.8000	0.2000	1.0000	-0.0000	0.0000	0.5000	0.5500	0.2000	0.3500	0.2500	0.6500	0.1500	0.0000	0.0000

Motif 311	M164	Beer et al Cell(2004)
A:	0.8000	0.9500	0.2500	0.6500	0.5000	0.9000	0.1500	0.6500	0.2500	1.0000	0.5500	0.6500	1.0000	0.3500	0.4500	1.0000	0.6000	0.4500	0.1000
C:	0.0000	0.0500	0.0000	0.2000	0.3500	0.0000	0.0000	0.1000	0.0000	0.0000	0.0500	0.0000	0.0000	0.2000	0.2000	0.0000	0.0000	0.2000	0.1500
G:	0.2000	0.0000	0.7500	0.0000	0.0000	0.1000	0.1000	0.1000	0.7500	0.0000	0.0500	0.0000	0.0000	0.4500	0.3500	0.0000	0.4000	0.0000	0.5500
T:	-0.0000	0.0000	0.0000	0.1500	0.1500	-0.0000	0.7500	0.1500	0.0000	0.0000	0.3500	0.3500	0.0000	0.0000	0.0000	0.0000	0.0000	0.3500	0.2000

Motif 312	M165	Beer et al Cell(2004)
A:	0.0500	0.0000	0.0000	0.3000	0.8000	1.0000	0.6500	0.4500	0.3000	0.8000	0.8000	0.2500
C:	0.0000	0.1000	0.1000	0.5000	0.0000	0.0000	0.0000	0.0500	0.0000	0.2000	0.0000	0.0000
G:	0.0000	0.5000	0.9000	0.0000	0.0500	0.0000	0.3500	0.0000	0.7000	0.0000	0.2000	0.0000
T:	0.9500	0.4000	0.0000	0.2000	0.1500	0.0000	0.0000	0.5000	0.0000	-0.0000	-0.0000	0.7500

Motif 313	M166	Beer et al Cell(2004)
A:	1.0000	0.0000	0.2500	0.0000	0.0000	0.0500	0.9000	0.4500	0.1000	0.0500	0.0500	0.0000	0.4000	0.3000	0.4500	0.2000	0.5000	0.0000
C:	0.0000	0.0000	0.7500	0.0000	0.1000	0.0000	0.0000	0.0000	0.2000	0.1500	0.4500	1.0000	0.0000	0.1000	0.4500	0.1000	0.0000	1.0000
G:	0.0000	1.0000	0.0000	0.2500	0.8500	0.7000	0.1000	0.5500	0.1000	0.7500	0.4000	0.0000	0.5000	0.5500	0.0000	0.1000	0.2500	0.0000
T:	0.0000	0.0000	0.0000	0.7500	0.0500	0.2500	-0.0000	0.0000	0.6000	0.0500	0.1000	0.0000	0.1000	0.0500	0.1000	0.6000	0.2500	0.0000

Motif 314	M167	Beer et al Cell(2004)
A:	0.2500	0.4000	0.0000	0.0000	0.1000	0.5500	0.0000	0.8500	0.9500	0.0000	0.4500	0.3500	0.0000	0.0500	0.0000	0.0500
C:	0.3500	0.6000	0.0000	0.0000	0.2000	0.2500	0.7500	0.1500	0.0000	0.0000	0.2000	0.3000	0.2000	0.9500	0.8000	0.0000
G:	0.3500	0.0000	0.3500	0.9500	0.2500	0.0000	0.2500	0.0000	0.0500	1.0000	0.1500	0.0000	0.7500	0.0000	0.0000	0.9500
T:	0.0500	0.0000	0.6500	0.0500	0.4500	0.2000	0.0000	0.0000	0.0000	0.0000	0.2000	0.3500	0.0500	0.0000	0.2000	0.0000

Motif 315	M168	Beer et al Cell(2004)
A:	0.7000	0.7500	0.2500	0.8000	0.8000	0.0500	0.2000	0.3500	0.1500	0.3000	0.0000	0.0000	0.3000	0.0500	0.4500	0.9500	0.0500	0.4500	0.5000	0.0000	0.0000	0.9500
C:	0.2000	0.0500	0.1500	0.0000	0.0500	0.8000	0.3500	0.0500	0.6000	0.6500	0.3500	1.0000	0.1000	0.0000	0.2000	0.0000	0.0000	0.0000	0.0000	0.0000	0.9000	0.0000
G:	0.0000	0.1000	0.0000	0.1500	0.1500	0.0000	0.2000	0.1000	0.2000	0.0000	0.6500	0.0000	0.4500	0.8500	0.1000	0.0000	0.9500	0.3500	0.5000	1.0000	0.1000	0.0000
T:	0.1000	0.1000	0.6000	0.0500	-0.0000	0.1500	0.2500	0.5000	0.0500	0.0500	0.0000	0.0000	0.1500	0.1000	0.2500	0.0500	0.0000	0.2000	0.0000	0.0000	-0.0000	0.0500

Motif 316	M169	Beer et al Cell(2004)
A:	0.0000	0.7000	0.0500	0.0000	1.0000	0.8500	0.0500	0.0500	0.4500	0.0000	0.2000	0.3000
C:	0.4500	0.2500	0.2500	0.0000	0.0000	0.0500	0.0000	0.9500	0.0500	0.0000	0.1000	0.0000
G:	0.5500	0.0000	0.7000	0.2000	0.0000	0.0500	0.8500	0.0000	0.5000	1.0000	0.0000	0.5500
T:	0.0000	0.0500	0.0000	0.8000	0.0000	0.0500	0.1000	0.0000	0.0000	0.0000	0.7000	0.1500

Motif 317	M170	Beer et al Cell(2004)
A:	0.0000	0.0000	0.0000	0.1000	0.0000	0.0000	0.0000	0.0500	0.2000	0.0500	0.3000	0.3000	0.3000	0.5000
C:	0.0000	0.0000	0.0000	0.4000	0.1000	0.0500	0.6500	0.0000	0.0000	0.0000	0.0000	0.1500	0.2500	0.0000
G:	0.8500	0.0500	0.2500	0.1500	0.5500	0.1000	0.3500	0.9000	0.7500	0.0000	0.7000	0.1000	0.4500	0.0000
T:	0.1500	0.9500	0.7500	0.3500	0.3500	0.8500	0.0000	0.0500	0.0500	0.9500	0.0000	0.4500	-0.0000	0.5000

Motif 318	M171	Beer et al Cell(2004)
A:	0.0000	0.7500	0.1500	0.0000	0.3000	0.6000	0.0000	0.4000	0.2500	0.0500	0.4500	0.1500	0.6500	0.6500	0.1000	0.4000	0.0500	0.0500	0.4500	0.1500	0.0000	0.1500	0.1500	0.5000	0.0500	0.1000	0.1500	0.0000	0.3500	0.1000	0.0000	0.4500	0.1500	0.3000
C:	0.1000	0.1000	0.0500	0.0500	0.4500	0.1000	0.1500	0.6000	0.3000	0.4000	0.3500	0.5500	0.1500	0.1500	0.1500	0.1500	0.1500	0.3500	0.0500	0.3000	0.3500	0.2000	0.0500	0.0500	0.0500	0.8000	0.0000	0.0000	0.2500	0.5500	0.0000	0.4000	0.2000	0.0000
G:	0.9000	0.0000	0.2500	0.9500	0.2000	0.3000	0.5500	0.0000	0.2500	0.5000	0.1000	0.0000	0.2000	0.1000	0.1000	0.0500	0.3500	0.2000	0.4000	0.3500	0.2500	0.6500	0.7500	0.2500	0.4500	0.1000	0.4000	1.0000	0.4000	0.0000	0.8000	0.0000	0.1500	0.7000
T:	0.0000	0.1500	0.5500	0.0000	0.0500	0.0000	0.3000	0.0000	0.2000	0.0500	0.1000	0.3000	-0.0000	0.1000	0.6500	0.4000	0.4500	0.4000	0.1000	0.2000	0.4000	-0.0000	0.0500	0.2000	0.4500	-0.0000	0.4500	0.0000	0.0000	0.3500	0.2000	0.1500	0.5000	0.0000

Motif 319	M172	Beer et al Cell(2004)
A:	0.0500	0.8500	0.6000	0.0000	0.7500	0.6000	0.2000	0.2000	0.1000	0.2000	0.2500	0.4500	0.5500	0.7500	0.4500	0.3000	0.3000	0.1000	0.4500	0.7000	0.1500	0.0000	0.0000	0.4500	0.0000	0.5000	0.4000	0.0000	0.0500
C:	0.2000	0.0500	0.0500	0.0000	0.2500	0.1000	0.0000	0.1500	0.0000	0.0000	0.3500	0.4000	0.0000	0.1000	0.3500	0.0500	0.0500	0.1500	0.0500	0.2000	0.0500	0.0000	0.1000	0.0000	0.5500	0.4500	0.2500	0.0000	0.9000
G:	0.7500	0.0000	0.0500	1.0000	0.0000	0.2000	0.6000	0.1000	0.0000	0.8000	0.0000	0.0000	0.4500	0.1500	0.0500	0.5000	0.0500	0.5000	0.3500	0.0000	0.0000	1.0000	0.1000	0.0000	0.4500	0.0500	0.1500	1.0000	0.0000
T:	0.0000	0.1000	0.3000	0.0000	0.0000	0.1000	0.2000	0.5500	0.9000	0.0000	0.4000	0.1500	-0.0000	0.0000	0.1500	0.1500	0.6000	0.2500	0.1500	0.1000	0.8000	0.0000	0.8000	0.5500	-0.0000	-0.0000	0.2000	0.0000	0.0500

Motif 320	M173	Beer et al Cell(2004)
A:	0.0000	0.2500	0.0000	0.0000	0.1000	0.1000	0.0000	0.0000	0.0000	0.2500	0.0000	0.0500	0.0500	0.3000	0.7000	0.6500	0.0500
C:	0.0000	0.0500	0.1000	0.0000	0.7500	0.7500	0.2000	0.1000	0.8000	0.0000	0.4000	0.4500	0.1000	0.2500	0.2500	0.0000	0.9000
G:	1.0000	0.3500	0.9000	0.1000	0.0000	0.0000	0.4000	0.8500	0.1500	0.3000	0.5500	0.1000	0.7500	0.2000	0.0500	0.3000	0.0000
T:	0.0000	0.3500	0.0000	0.9000	0.1500	0.1500	0.4000	0.0500	0.0500	0.4500	0.0500	0.4000	0.1000	0.2500	0.0000	0.0500	0.0500

Motif 321	M174	Beer et al Cell(2004)
A:	0.0000	0.0000	0.0000	0.0000	0.3500	0.1000	0.0000	0.2500	0.0000	0.4000	0.0500	0.0000
C:	0.0000	0.0000	0.7500	0.0000	0.2500	0.0000	0.0000	0.0000	1.0000	0.2500	0.2000	0.6000
G:	1.0000	0.6500	0.0000	1.0000	0.0000	0.0000	0.5000	0.7500	0.0000	0.1500	0.5000	0.0000
T:	0.0000	0.3500	0.2500	0.0000	0.4000	0.9000	0.5000	0.0000	0.0000	0.2000	0.2500	0.4000

Motif 322	M175	Beer et al Cell(2004)
A:	0.6000	0.7000	1.0000	0.0000	0.0000	0.2500	0.0000	0.1500	0.4000	0.0000	0.0000	0.0000	0.3000
C:	0.2000	0.3000	0.0000	0.0000	0.0500	0.1000	0.0000	0.8500	0.1000	0.0000	0.1000	0.0000	0.0000
G:	0.0000	0.0000	0.0000	0.9000	0.0000	0.0000	1.0000	0.0000	0.1000	0.0500	0.9000	0.9000	0.2500
T:	0.2000	0.0000	0.0000	0.1000	0.9500	0.6500	0.0000	0.0000	0.4000	0.9500	0.0000	0.1000	0.4500

Motif 323	M176	Beer et al Cell(2004)
A:	0.2000	0.3500	0.5000	0.0000	0.7000	0.1500	0.3000	0.8000	0.7500	0.0000	0.5000	0.5500	0.6000	0.4000	0.5500	0.0000	0.1500	0.0000	0.0500	0.4500	0.8500	0.5000	0.0000	0.5000	0.0500
C:	0.1000	0.4000	0.1500	0.0000	0.2000	0.4000	0.2500	0.2000	0.0000	0.1000	0.2500	0.0000	0.0000	0.2000	0.2000	0.3500	0.5500	0.3000	0.0500	0.5500	0.0000	0.2000	0.3000	0.2000	0.0500
G:	0.4500	0.1000	0.2500	0.9500	0.1000	0.1000	0.4500	0.0000	0.0500	0.6000	0.2500	0.0000	0.3000	0.2500	0.1000	0.6500	0.0000	0.2500	0.8000	0.0000	0.0000	0.2500	0.3000	0.3000	0.6000
T:	0.2500	0.1500	0.1000	0.0500	0.0000	0.3500	-0.0000	-0.0000	0.2000	0.3000	0.0000	0.4500	0.1000	0.1500	0.1500	0.0000	0.3000	0.4500	0.1000	0.0000	0.1500	0.0500	0.4000	0.0000	0.3000

Motif 324	M177	Beer et al Cell(2004)
A:	0.0000	0.5000	0.4000	0.0000	0.0000	0.2500	0.3500	0.0000	0.1500	0.0000	0.0000	0.4000	0.2500	0.2500	0.2000	0.0000	0.0000
C:	0.0000	0.3500	0.0500	0.0000	0.0000	0.6000	0.2000	0.3500	0.0000	0.0000	0.5000	0.3000	0.0000	0.0000	0.0500	0.1000	0.0500
G:	1.0000	0.0500	0.5500	0.4000	0.7000	0.0000	0.4000	0.6500	0.8500	0.0500	0.5000	0.1000	0.7000	0.2500	0.3500	0.2000	0.9000
T:	0.0000	0.1000	-0.0000	0.6000	0.3000	0.1500	0.0500	0.0000	0.0000	0.9500	0.0000	0.2000	0.0500	0.5000	0.4000	0.7000	0.0500

Motif 325	M178	Beer et al Cell(2004)
A:	0.0000	0.7500	0.0000	0.0000	1.0000	0.1000	0.1000	0.3500	0.0500	0.0500	0.7500	0.2500	0.0000	0.0000	0.5000	0.0000	0.1500	0.6500	0.0500	0.7000	0.4500	0.0000	0.0000	0.0500	0.0000	0.3000	0.9000	0.5000
C:	0.0000	0.0000	0.0000	0.0000	0.0000	0.2500	0.0000	0.3000	0.1500	0.5500	0.0500	0.4500	0.0000	0.2500	0.0500	0.0000	0.8500	0.2500	0.0500	0.0000	0.0000	0.0000	0.2000	0.8500	0.3500	0.7000	0.0500	0.0500
G:	1.0000	0.2000	0.1000	1.0000	0.0000	0.6500	0.7000	0.3500	0.2000	0.2500	0.2000	0.2000	0.7000	0.3500	0.0500	0.9500	0.0000	0.1000	0.1000	0.2000	0.2500	1.0000	0.4000	0.0000	0.6500	0.0000	0.0500	0.4000
T:	0.0000	0.0500	0.9000	0.0000	0.0000	0.0000	0.2000	0.0000	0.6000	0.1500	0.0000	0.1000	0.3000	0.4000	0.4000	0.0500	0.0000	-0.0000	0.8000	0.1000	0.3000	0.0000	0.4000	0.1000	0.0000	0.0000	-0.0000	0.0500

Motif 326	M179	Beer et al Cell(2004)
A:	0.0000	0.3000	0.2000	0.1000	0.0000	0.4500	0.0000	0.5000	0.5500	0.0000	0.0000	0.3500	0.0000	0.8000	0.7000	0.0000
C:	0.4500	0.7000	0.3000	0.0000	0.3500	0.0000	0.5500	0.1000	0.2500	0.0000	0.0500	0.0000	0.1500	0.0000	0.0000	0.0000
G:	0.5500	0.0000	0.4000	0.7500	0.6500	0.0500	0.4500	0.0500	0.2000	1.0000	0.9500	0.0000	0.8500	0.0000	0.3000	0.9500
T:	0.0000	0.0000	0.1000	0.1500	0.0000	0.5000	-0.0000	0.3500	-0.0000	0.0000	0.0000	0.6500	0.0000	0.2000	0.0000	0.0500

Motif 327	M180	Beer et al Cell(2004)
A:	0.4000	1.0000	0.0000	0.1000	0.3000	0.0000	0.0500	0.3500	0.0500	0.0000	0.9000	1.0000
C:	0.6000	0.0000	0.1000	0.0000	0.0000	0.4000	0.0500	0.1000	0.5000	0.0000	0.0000	0.0000
G:	0.0000	0.0000	0.9000	0.9000	0.3000	0.0000	0.9000	0.3500	0.3500	0.0000	0.0000	0.0000
T:	0.0000	0.0000	0.0000	0.0000	0.4000	0.6000	-0.0000	0.2000	0.1000	1.0000	0.1000	0.0000

Motif 328	M181	Beer et al Cell(2004)
A:	0.2500	0.3000	0.2000	0.6500	0.0000	0.0000	0.0500	0.0000	0.0500	0.3000	0.1000	0.0000	0.0000	0.1500	0.1000	0.4000	0.3000	0.0000	0.6500	0.7500	0.0500
C:	0.0000	0.0000	0.0500	0.2500	0.2000	0.7500	0.0000	0.0000	0.3500	0.0500	0.3000	0.3000	0.0000	0.0000	0.7000	0.0000	0.6000	0.7000	0.0000	0.0000	0.7500
G:	0.3000	0.6500	0.1000	0.1000	0.8000	0.2500	0.8000	1.0000	0.6000	0.0000	0.3500	0.0000	1.0000	0.8500	0.2000	0.4000	0.0500	0.0000	0.0500	0.1500	0.0000
T:	0.4500	0.0500	0.6500	-0.0000	0.0000	0.0000	0.1500	0.0000	0.0000	0.6500	0.2500	0.7000	0.0000	0.0000	0.0000	0.2000	0.0500	0.3000	0.3000	0.1000	0.2000

Motif 329	M182	Beer et al Cell(2004)
A:	0.7000	0.3000	0.0000	0.2000	0.3000	0.0000	0.3500	0.3000	0.0500	0.6500	0.2000	0.6000	0.1000	0.2500	0.0000	0.3500	0.1500	0.3000	0.9500	0.5000	0.3500	0.1500	0.3500	0.0500	0.1500	0.2000	0.1000	0.5500
C:	0.2500	0.3000	0.0000	0.0000	0.0000	0.0000	0.3000	0.3500	0.0500	0.3500	0.7000	0.0000	0.5000	0.0500	0.0000	0.1500	0.0000	0.3500	0.0500	0.1500	0.1000	0.5500	0.2500	0.0500	0.3500	0.2500	0.6000	0.2500
G:	0.0500	0.1500	1.0000	0.4500	0.3500	0.6500	0.0000	0.0000	0.9000	0.0000	0.0000	0.4000	0.2000	0.3000	0.9000	0.1000	0.0000	0.3000	0.0000	0.0500	0.3500	0.0500	0.0000	0.9000	0.2000	0.0000	0.2500	0.0500
T:	0.0000	0.2500	0.0000	0.3500	0.3500	0.3500	0.3500	0.3500	-0.0000	0.0000	0.1000	0.0000	0.2000	0.4000	0.1000	0.4000	0.8500	0.0500	0.0000	0.3000	0.2000	0.2500	0.4000	-0.0000	0.3000	0.5500	0.0500	0.1500

Motif 330	M183	Beer et al Cell(2004)
A:	0.0000	0.0000	0.0000	0.0500	0.1000	0.1500	0.3500	0.1500	0.6000	0.0000	0.0000	0.8000	0.3500	0.4000	0.6500	1.0000	0.0000	0.5000	0.0000	0.2500	0.5000	0.1000	0.0500	0.4500	0.2500	0.0000
C:	0.0000	0.0500	0.0000	0.2000	0.1500	0.2500	0.4500	0.6000	0.0500	0.0000	0.0000	0.0500	0.0500	0.0500	0.2000	0.0000	0.2000	0.0000	0.1000	0.0000	0.2000	0.0000	0.1000	0.0000	0.1000	0.3000
G:	0.9000	0.9500	0.7000	0.3500	0.2000	0.3500	0.0500	0.0000	0.0000	0.8000	1.0000	0.0000	0.5500	0.3500	0.0500	0.0000	0.8000	0.3000	0.8500	0.7500	0.1000	0.8000	0.8000	0.2500	0.2500	0.6500
T:	0.1000	0.0000	0.3000	0.4000	0.5500	0.2500	0.1500	0.2500	0.3500	0.2000	0.0000	0.1500	0.0500	0.2000	0.1000	0.0000	0.0000	0.2000	0.0500	0.0000	0.2000	0.1000	0.0500	0.3000	0.4000	0.0500

Motif 331	M184	Beer et al Cell(2004)
A:	0.6000	0.0000	0.1000	0.9500	0.0000	0.3000	0.8000	0.8500	0.0000	0.0500	0.0000	0.0000
C:	0.3000	0.0000	0.8500	0.0500	0.0500	0.0000	0.1000	0.1500	0.7000	0.9000	0.0000	0.0500
G:	0.1000	0.2500	0.0000	0.0000	0.5000	0.0000	0.0000	0.0000	0.2000	0.0000	0.9000	0.5000
T:	0.0000	0.7500	0.0500	0.0000	0.4500	0.7000	0.1000	0.0000	0.1000	0.0500	0.1000	0.4500

Motif 332	M185	Beer et al Cell(2004)
A:	0.0000	0.0000	0.4500	0.3000	0.1000	0.0000	0.8000	0.8500	0.6000	1.0000	0.1000	0.0000	0.1000	0.3500	0.7500	0.3000	0.3000	0.0500
C:	0.0000	0.6500	0.3500	0.0000	0.0000	1.0000	0.0000	0.1000	0.4000	0.0000	0.2000	0.4000	0.0000	0.1000	0.2500	0.1500	0.0500	0.3500
G:	0.7000	0.3500	0.1500	0.6000	0.2500	0.0000	0.2000	0.0000	0.0000	0.0000	0.0500	0.6000	0.7500	0.4000	0.0000	0.5500	0.6500	0.6000
T:	0.3000	0.0000	0.0500	0.1000	0.6500	0.0000	-0.0000	0.0500	0.0000	0.0000	0.6500	0.0000	0.1500	0.1500	0.0000	-0.0000	-0.0000	0.0000

Motif 333	M186	Beer et al Cell(2004)
A:	1.0000	0.9000	0.7500	0.0000	0.6500	0.9000	0.8000	0.9500	0.6000	0.8000	0.2500	0.3000	0.0000	0.0000
C:	0.0000	0.0500	0.1500	0.0000	0.1500	0.0000	0.0500	0.0000	0.0500	0.0000	0.4000	0.1000	0.0000	0.0000
G:	0.0000	0.0000	0.0500	0.4000	0.1500	0.0500	0.1500	0.0000	0.3000	0.2000	0.3500	0.5000	1.0000	1.0000
T:	0.0000	0.0500	0.0500	0.6000	0.0500	0.0500	-0.0000	0.0500	0.0500	-0.0000	0.0000	0.1000	0.0000	0.0000

Motif 334	M187	Beer et al Cell(2004)
A:	0.3500	1.0000	0.9000	0.9000	1.0000	0.7000	0.0500	0.0000	0.0000	0.7000	0.6000	0.1000
C:	0.0500	0.0000	0.0000	0.0000	0.0000	0.0500	0.1000	0.0000	0.0000	0.2000	0.2500	0.0000
G:	0.6000	0.0000	0.1000	0.0000	0.0000	0.2500	0.8500	0.8500	1.0000	0.0500	0.0500	0.3500
T:	0.0000	0.0000	-0.0000	0.1000	0.0000	0.0000	0.0000	0.1500	0.0000	0.0500	0.1000	0.5500

Motif 335	M188	Beer et al Cell(2004)
A:	0.8000	0.0500	0.6000	0.0000	0.0000	0.4500	0.9000	0.0000	0.4000	0.4000	0.4500	0.5000	0.1500	0.3500	0.0000
C:	0.0500	0.0000	0.0000	0.2000	0.0000	0.2500	0.0000	0.1000	0.0000	0.2500	0.0000	0.0000	0.2000	0.1000	0.0000
G:	0.1500	0.9500	0.4000	0.7500	1.0000	0.2500	0.0000	0.9000	0.5500	0.2000	0.4500	0.2500	0.1500	0.1500	1.0000
T:	-0.0000	0.0000	0.0000	0.0500	0.0000	0.0500	0.1000	0.0000	0.0500	0.1500	0.1000	0.2500	0.5000	0.4000	0.0000

Motif 336	M189	Beer et al Cell(2004)
A:	0.2500	0.5500	0.3000	1.0000	0.1500	0.1500	0.0000	0.0500	0.1500	0.0000	0.3500	0.0000	0.4000	0.0000	0.0000
C:	0.0500	0.1000	0.0000	0.0000	0.0000	0.0000	0.1500	0.0500	0.1000	0.1000	0.1000	0.2000	0.2000	0.0000	0.0000
G:	0.4000	0.0500	0.7000	0.0000	0.8500	0.8500	0.8500	0.7500	0.3000	0.4500	0.1500	0.7500	0.0000	0.6000	1.0000
T:	0.3000	0.3000	0.0000	0.0000	0.0000	0.0000	0.0000	0.1500	0.4500	0.4500	0.4000	0.0500	0.4000	0.4000	0.0000

Motif 337	M190	Beer et al Cell(2004)
A:	0.4500	0.2000	0.7000	0.8000	0.2500	0.0000	0.0000	0.0000	0.1000	0.1000	0.9000	0.0000	0.7500	0.5000	0.0000	0.5000	0.0000	0.0000	0.1000
C:	0.2000	0.0000	0.2000	0.0000	0.7500	0.4000	0.8000	0.0000	0.4500	0.5500	0.1000	0.1000	0.0000	0.0000	0.0000	0.1000	0.2000	0.7000	0.6500
G:	0.2500	0.0500	0.1000	0.1000	0.0000	0.0500	0.0000	1.0000	0.0500	0.2500	0.0000	0.5000	0.0000	0.0000	0.3000	0.3000	0.0500	0.2000	0.0000
T:	0.1000	0.7500	0.0000	0.1000	0.0000	0.5500	0.2000	0.0000	0.4000	0.1000	-0.0000	0.4000	0.2500	0.5000	0.7000	0.1000	0.7500	0.1000	0.2500

Motif 338	M191	Beer et al Cell(2004)
A:	0.5000	0.1000	0.6500	0.4000	0.0500	0.5500	0.1500	0.8500	0.3500	0.4000	0.3500	0.6500	0.0000	0.6000
C:	0.0500	0.5500	0.3500	0.3500	0.0000	0.0500	0.6500	0.0500	0.5500	0.1500	0.0500	0.1500	0.1000	0.4000
G:	0.3500	0.3500	0.0000	0.0500	0.5500	0.1500	0.1000	0.1000	0.0000	0.3000	0.1000	0.1500	0.0000	0.0000
T:	0.1000	0.0000	0.0000	0.2000	0.4000	0.2500	0.1000	0.0000	0.1000	0.1500	0.5000	0.0500	0.9000	0.0000

Motif 339	M192	Beer et al Cell(2004)
A:	0.1000	0.8500	0.9000	0.8500	0.5000	0.5000	0.6000	0.5000	1.0000	0.1500	1.0000	0.6000	0.0000	0.3000	0.6500	0.0500	0.8000	1.0000	0.4000	0.5000
C:	0.0000	0.0000	0.0000	0.0000	0.0000	0.1000	0.0000	0.0000	0.0000	0.8500	0.0000	0.2500	0.6000	0.4000	0.2500	0.0500	0.0000	0.0000	0.3000	0.2500
G:	0.0000	0.1500	0.0000	0.0000	0.5000	0.2500	0.0000	0.5000	0.0000	0.0000	0.0000	0.1500	0.0500	0.3000	0.0500	0.6000	0.0000	0.0000	0.0000	0.2000
T:	0.9000	0.0000	0.1000	0.1500	0.0000	0.1500	0.4000	0.0000	0.0000	0.0000	0.0000	0.0000	0.3500	-0.0000	0.0500	0.3000	0.2000	0.0000	0.3000	0.0500

Motif 340	M193	Beer et al Cell(2004)
A:	0.0500	0.4500	0.6000	0.6500	1.0000	0.9500	0.3500	0.3000	0.1500	0.8500	0.4000	0.4000	0.4000	0.1500
C:	0.0000	0.0000	0.0000	0.1000	0.0000	0.0000	0.0000	0.0000	0.0000	0.0000	0.0000	0.0000	0.2500	0.0000
G:	0.8500	0.3500	0.4000	0.1500	0.0000	0.0000	0.6500	0.7000	0.8500	0.1500	0.6000	0.1000	0.0500	0.4500
T:	0.1000	0.2000	0.0000	0.1000	0.0000	0.0500	0.0000	0.0000	0.0000	0.0000	0.0000	0.5000	0.3000	0.4000

Motif 341	M194	Beer et al Cell(2004)
A:	0.6500	0.3500	0.5500	0.5000	0.2000	0.6000	0.5500	0.0000	0.9000	0.0000	0.3500	0.1000	0.0000
C:	0.0500	0.0500	0.0000	0.1000	0.0000	0.0000	0.0000	0.0500	0.0000	0.0500	0.0000	0.3500	0.3000
G:	0.2000	0.6000	0.2000	0.4000	0.0000	0.3000	0.4500	0.9500	0.0000	0.9500	0.6000	0.1000	0.7000
T:	0.1000	0.0000	0.2500	0.0000	0.8000	0.1000	-0.0000	0.0000	0.1000	0.0000	0.0500	0.4500	0.0000

Motif 342	M195	Beer et al Cell(2004)
A:	0.7500	0.3000	0.1000	0.0000	0.2000	0.8000	0.6000	0.6000	0.4500	0.4500	0.5000	0.3500	0.2000	0.0000	0.0000
C:	0.2500	0.2500	0.2500	0.0500	0.0500	0.2000	0.0000	0.1500	0.3000	0.0000	0.2500	0.1000	0.0500	0.3000	0.5000
G:	0.0000	0.2000	0.1500	0.6000	0.7000	0.0000	0.3500	0.0000	0.2500	0.5500	0.2500	0.3000	0.7000	0.6500	0.4000
T:	0.0000	0.2500	0.5000	0.3500	0.0500	-0.0000	0.0500	0.2500	0.0000	0.0000	0.0000	0.2500	0.0500	0.0500	0.1000

Motif 343	M196	Beer et al Cell(2004)
A:	0.0000	0.1000	0.0000	0.6000	0.0000	0.4000	0.4500	0.2500	0.0000	1.0000	1.0000	0.0500	0.1000	0.0000	0.0000	0.2500	0.0000
C:	0.0500	0.0000	1.0000	0.1500	0.2500	0.2000	0.4000	0.0000	0.0000	0.0000	0.0000	0.0500	0.2500	0.0000	0.1500	0.7000	0.0000
G:	0.9500	0.9000	0.0000	0.1000	0.1500	0.2500	0.1000	0.1500	0.0000	0.0000	0.0000	0.9000	0.5500	1.0000	0.8000	0.0000	0.9000
T:	0.0000	0.0000	0.0000	0.1500	0.6000	0.1500	0.0500	0.6000	1.0000	0.0000	0.0000	-0.0000	0.1000	0.0000	0.0500	0.0500	0.1000

Motif 344	M197	Beer et al Cell(2004)
A:	0.0500	0.3000	0.3500	0.2500	0.4000	0.3000	0.2000	0.9500	0.4000	0.0000	0.9500	0.8500	0.8000	0.8000	1.0000	0.0000	0.0000	0.1000	0.4000	0.8500	0.9500
C:	0.8500	0.0500	0.3500	0.0000	0.0500	0.3500	0.1000	0.0000	0.5500	0.0000	0.0000	0.1000	0.0500	0.0500	0.0000	0.0000	0.0500	0.3000	0.4000	0.0000	0.0000
G:	0.1000	0.2500	0.0500	0.4000	0.0500	0.1000	0.4500	0.0000	0.0000	1.0000	0.0000	0.0500	0.1000	0.1500	0.0000	0.8500	0.9000	0.3000	0.2000	0.1000	0.0000
T:	-0.0000	0.4000	0.2500	0.3500	0.5000	0.2500	0.2500	0.0500	0.0500	0.0000	0.0500	0.0000	0.0500	-0.0000	0.0000	0.1500	0.0500	0.3000	-0.0000	0.0500	0.0500

Motif 345	M198	Beer et al Cell(2004)
A:	0.3000	0.4500	0.8500	0.2000	0.0000	0.0000	0.0000	0.0500	0.0000	0.5500	0.3000	0.3000	0.6500
C:	0.1500	0.0500	0.1500	0.0000	0.0000	0.0000	0.0000	0.0000	0.8500	0.3500	0.0000	0.2500	0.3000
G:	0.5500	0.4500	0.0000	0.1500	0.9500	0.6500	1.0000	0.9500	0.1500	0.0000	0.7000	0.2000	0.0000
T:	-0.0000	0.0500	0.0000	0.6500	0.0500	0.3500	0.0000	0.0000	0.0000	0.1000	0.0000	0.2500	0.0500

Motif 346	M199	Beer et al Cell(2004)
A:	0.8000	0.0000	0.0000	0.1000	0.9000	0.0500	0.0500	0.0000	0.5000	0.0000	0.0000	0.0500
C:	0.0000	0.0000	0.0000	0.2000	0.0000	0.6000	0.0000	0.0000	0.0000	0.1000	0.0500	0.0500
G:	0.2000	0.0500	1.0000	0.0000	0.0000	0.0000	0.9500	1.0000	0.5000	0.0000	0.6500	0.1000
T:	-0.0000	0.9500	0.0000	0.7000	0.1000	0.3500	0.0000	0.0000	0.0000	0.9000	0.3000	0.8000

Motif 347	M200	Beer et al Cell(2004)
A:	0.0000	0.1500	0.0000	0.0000	0.5000	0.3000	0.0000	0.0500	0.3500	0.0000	0.0500	0.3500	0.2500	0.0000	0.4500	0.0500	0.2000	0.0000
C:	0.6500	0.2500	0.4000	0.3500	0.1500	0.0000	0.4000	0.8000	0.1000	0.0000	0.1500	0.2500	0.3000	0.2500	0.1000	0.6500	0.3000	0.9000
G:	0.3500	0.1500	0.5000	0.1500	0.3000	0.5500	0.4000	0.0000	0.2000	0.6500	0.8000	0.2500	0.2000	0.6500	0.2500	0.3000	0.0500	0.1000
T:	0.0000	0.4500	0.1000	0.5000	0.0500	0.1500	0.2000	0.1500	0.3500	0.3500	-0.0000	0.1500	0.2500	0.1000	0.2000	-0.0000	0.4500	-0.0000

Motif 348	M201	Beer et al Cell(2004)
A:	0.1500	0.3000	0.1000	0.1500	0.1000	0.3000	0.2500	0.0000	0.4000	0.0000	0.5500	0.1000	0.5500	0.7000	0.5000	0.3000	0.4000	0.0500	0.3000	0.3000	0.1000
C:	0.3000	0.2000	0.3000	0.2000	0.5000	0.7000	0.2000	0.0000	0.2500	0.0500	0.0000	0.2000	0.0000	0.0000	0.2500	0.2500	0.0500	0.3500	0.2500	0.4000	0.7500
G:	0.5000	0.5000	0.3000	0.3500	0.4000	0.0000	0.2000	1.0000	0.2000	0.7500	0.4500	0.7000	0.4500	0.3000	0.1000	0.2500	0.1000	0.6000	0.1500	0.0500	0.1500
T:	0.0500	-0.0000	0.3000	0.3000	0.0000	0.0000	0.3500	0.0000	0.1500	0.2000	-0.0000	0.0000	-0.0000	0.0000	0.1500	0.2000	0.4500	0.0000	0.3000	0.2500	0.0000

Motif 349	M202	Beer et al Cell(2004)
A:	0.0000	0.4000	0.3000	0.0500	0.0000	0.4500	0.0000	0.5000	0.0000	0.0000	0.4500	0.6000	0.0000	0.0000	0.1500	0.5000	0.5500	0.3000	0.6000	0.2000	0.0000
C:	0.8000	0.0500	0.0500	0.7500	0.8000	0.3500	0.0500	0.0000	0.9500	0.5500	0.0000	0.2000	0.2000	0.1500	0.8500	0.0500	0.0000	0.3000	0.0500	0.4500	0.4000
G:	0.0000	0.3000	0.4500	0.2000	0.2000	0.1500	0.7000	0.5000	0.0000	0.1000	0.2500	0.1500	0.8000	0.8500	0.0000	0.3000	0.3000	0.2000	0.0500	0.1500	0.4500
T:	0.2000	0.2500	0.2000	-0.0000	-0.0000	0.0500	0.2500	0.0000	0.0500	0.3500	0.3000	0.0500	0.0000	0.0000	0.0000	0.1500	0.1500	0.2000	0.3000	0.2000	0.1500

Motif 350	M203	Beer et al Cell(2004)
A:	0.0000	0.2000	0.2500	0.3500	0.2500	0.1500	0.5000	0.0000	0.0000	0.7000	0.0000	0.0000	0.0500
C:	0.5000	0.7500	0.7500	0.2000	0.2000	0.4000	0.0000	0.0000	0.2500	0.3000	0.3000	0.0000	0.1000
G:	0.5000	0.0000	0.0000	0.1500	0.4000	0.3000	0.5000	0.9500	0.7500	0.0000	0.7000	1.0000	0.4000
T:	0.0000	0.0500	0.0000	0.3000	0.1500	0.1500	0.0000	0.0500	0.0000	0.0000	0.0000	0.0000	0.4500

Motif 351	M204	Beer et al Cell(2004)
A:	0.0000	0.0000	0.0000	0.0000	0.9500	0.0000	0.0000	0.0500	0.4500	0.0000	0.1000	0.3500
C:	0.6500	0.2500	0.4000	0.4500	0.0000	0.0000	0.0000	0.9500	0.1500	0.0000	0.3500	0.0500
G:	0.3000	0.3500	0.2500	0.0000	0.0500	1.0000	1.0000	0.0000	0.4000	0.6500	0.5500	0.6000
T:	0.0500	0.4000	0.3500	0.5500	0.0000	0.0000	0.0000	0.0000	0.0000	0.3500	0.0000	0.0000

Motif 352	M205	Beer et al Cell(2004)
A:	0.0000	0.5000	0.0500	0.0000	0.0000	0.1500	0.3000	0.0500	0.0000	0.3500	0.0000	0.6500	0.1000	0.7500	0.0500	0.2500	0.1500	0.3500	0.1000	0.1500	0.3500	0.2000	0.4000	0.0500
C:	0.6500	0.2500	0.4000	0.1500	0.6500	0.8000	0.4500	0.0500	0.7000	0.2500	0.0000	0.1500	0.0000	0.0000	0.7500	0.4000	0.0500	0.1500	0.2000	0.0500	0.5000	0.2500	0.2000	0.7000
G:	0.3000	0.1000	0.0500	0.8000	0.3500	0.0000	0.1500	0.9000	0.3000	0.1500	0.7000	0.2000	0.9000	0.2500	0.1000	0.1500	0.3500	0.2000	0.2000	0.3500	0.1500	0.1000	0.0500	0.1000
T:	0.0500	0.1500	0.5000	0.0500	0.0000	0.0500	0.1000	-0.0000	0.0000	0.2500	0.3000	-0.0000	0.0000	0.0000	0.1000	0.2000	0.4500	0.3000	0.5000	0.4500	0.0000	0.4500	0.3500	0.1500

Motif 353	M206	Beer et al Cell(2004)
A:	0.1000	0.1000	0.3500	0.5000	0.0000	0.4000	0.4500	0.4000	0.3500	0.3500	0.0500	0.0000	0.0000	0.0000	0.2500	0.0000	0.0000	0.1000	0.3000	0.0500	0.0000	0.0500	0.2000	0.3000	0.0500
C:	0.7000	0.8500	0.3500	0.1000	0.0000	0.0500	0.0500	0.5000	0.2500	0.1500	0.4500	0.0000	0.8500	0.9500	0.3500	0.2500	0.7500	0.8500	0.1000	0.0000	0.5000	0.4500	0.6500	0.3500	0.2000
G:	0.2000	0.0500	0.0500	0.2000	0.9500	0.5500	0.5000	0.1000	0.1500	0.2000	0.2000	0.3000	0.1500	0.0000	0.3500	0.2000	0.2000	0.0000	0.2000	0.9500	0.5000	0.1500	0.1000	0.0500	0.7000
T:	0.0000	0.0000	0.2500	0.2000	0.0500	-0.0000	0.0000	-0.0000	0.2500	0.3000	0.3000	0.7000	0.0000	0.0500	0.0500	0.5500	0.0500	0.0500	0.4000	0.0000	0.0000	0.3500	0.0500	0.3000	0.0500

Motif 354	M207	Beer et al Cell(2004)
A:	0.4500	0.4500	0.3000	0.0500	0.2000	0.2000	0.3000	0.1000	0.0000	0.0500	0.0000	0.4500	0.1000	0.0000	0.2500	0.1000	0.0000	0.2500	0.2500	0.3500	0.0500
C:	0.0000	0.0000	0.0500	0.5000	0.0500	0.1500	0.2000	0.1500	0.8000	0.5500	0.6000	0.0500	0.4500	0.7500	0.0500	0.0000	0.4500	0.4000	0.2000	0.2500	0.2500
G:	0.5500	0.5500	0.6500	0.4000	0.1500	0.3000	0.1500	0.2000	0.0500	0.0000	0.1000	0.1500	0.3500	0.0500	0.2000	0.9000	0.5500	0.2500	0.2000	0.2500	0.7000
T:	0.0000	0.0000	-0.0000	0.0500	0.6000	0.3500	0.3500	0.5500	0.1500	0.4000	0.3000	0.3500	0.1000	0.2000	0.5000	0.0000	0.0000	0.1000	0.3500	0.1500	0.0000

Motif 355	M208	Beer et al Cell(2004)
A:	0.5500	0.0000	0.7000	0.1500	0.4000	0.0000	0.8500	0.8000	0.0000	0.0000	0.3500	0.7000	0.0000	0.8500	0.1500
C:	0.0000	0.1000	0.0000	0.1500	0.1000	0.1000	0.0500	0.0500	0.0500	0.0000	0.0500	0.2500	0.9500	0.0000	0.0000
G:	0.2500	0.3000	0.0500	0.4500	0.4000	0.8500	0.0500	0.0000	0.3000	0.6500	0.4500	0.0500	0.0000	0.1500	0.8500
T:	0.2000	0.6000	0.2500	0.2500	0.1000	0.0500	0.0500	0.1500	0.6500	0.3500	0.1500	0.0000	0.0500	0.0000	0.0000

Motif 356	M209	Beer et al Cell(2004)
A:	0.0000	0.1000	0.0500	0.5500	0.0500	0.4000	0.0500	0.2500	0.1000	0.7500	0.2000	0.1000	0.1500
C:	0.3500	0.4000	0.7000	0.1500	0.3500	0.0000	0.2500	0.4000	0.0500	0.2000	0.0000	0.0000	0.7000
G:	0.6500	0.5000	0.0000	0.0000	0.4500	0.6000	0.7000	0.3500	0.5500	0.0500	0.4500	0.7500	0.1500
T:	0.0000	0.0000	0.2500	0.3000	0.1500	0.0000	0.0000	0.0000	0.3000	-0.0000	0.3500	0.1500	0.0000

Motif 357	M210	Beer et al Cell(2004)
A:	0.1000	0.0000	0.0000	0.1000	0.2000	0.0000	0.1500	0.2500	0.2000	0.5500	0.0000	0.2000	0.4500	0.0000	0.3000
C:	0.0000	0.7500	1.0000	0.3500	0.0000	0.0000	0.3000	0.3000	0.3500	0.0000	0.0000	0.0000	0.2500	0.4000	0.2500
G:	0.9000	0.2500	0.0000	0.0500	0.7000	0.9500	0.5500	0.2500	0.2500	0.4500	0.6000	0.7500	0.1500	0.6000	0.4500
T:	0.0000	0.0000	0.0000	0.5000	0.1000	0.0500	0.0000	0.2000	0.2000	-0.0000	0.4000	0.0500	0.1500	0.0000	-0.0000

Motif 358	M211	Beer et al Cell(2004)
A:	0.0000	0.0500	0.5500	0.5000	0.8500	0.9500	0.1000	0.0000	0.0500	0.5000	0.0500	0.9000	0.0000	1.0000
C:	0.0000	0.1000	0.0000	0.1500	0.1500	0.0500	0.2000	0.8500	0.7500	0.0500	0.0000	0.0000	0.9000	0.0000
G:	0.2000	0.5500	0.0500	0.2500	0.0000	0.0000	0.0000	0.0000	0.0000	0.4000	0.0000	0.1000	0.1000	0.0000
T:	0.8000	0.3000	0.4000	0.1000	0.0000	0.0000	0.7000	0.1500	0.2000	0.0500	0.9500	-0.0000	-0.0000	0.0000

Motif 359	M212	Beer et al Cell(2004)
A:	0.0000	0.4000	0.0500	0.1000	0.1500	0.1000	0.0000	0.6000	0.7500	0.5500	0.3000	0.5000	0.3500	0.3000	0.3000	0.4000	0.0500	0.2000	0.1500	0.0500	0.0500	0.1500	0.1500	0.0000
C:	0.8500	0.1500	0.1000	0.1500	0.8000	0.1500	0.0000	0.0500	0.1000	0.0000	0.7000	0.3000	0.1000	0.0500	0.1000	0.1500	0.4500	0.1500	0.3500	0.4000	0.5500	0.7000	0.3500	0.1000
G:	0.1500	0.0500	0.8500	0.5500	0.0000	0.3000	0.8000	0.3500	0.1500	0.4500	0.0000	0.1500	0.3000	0.2500	0.4500	0.1000	0.1500	0.1500	0.1000	0.1500	0.1500	0.0500	0.0500	0.8500
T:	0.0000	0.4000	0.0000	0.2000	0.0500	0.4500	0.2000	0.0000	0.0000	-0.0000	0.0000	0.0500	0.2500	0.4000	0.1500	0.3500	0.3500	0.5000	0.4000	0.4000	0.2500	0.1000	0.4500	0.0500

Motif 360	M213	Beer et al Cell(2004)
A:	0.0500	0.0000	0.5500	0.1000	0.1000	0.0000	0.2000	0.8500	0.8500	0.7500	0.3500	0.0000
C:	0.8000	1.0000	0.0000	0.0000	0.3000	0.0500	0.0000	0.1500	0.0000	0.1000	0.0000	0.0000
G:	0.0000	0.0000	0.0000	0.6500	0.4000	0.2500	0.6500	0.0000	0.0500	0.1500	0.0000	0.8500
T:	0.1500	0.0000	0.4500	0.2500	0.2000	0.7000	0.1500	0.0000	0.1000	0.0000	0.6500	0.1500

Motif 361	M214	Beer et al Cell(2004)
A:	0.0000	0.2500	0.0000	0.0000	0.0000	0.4500	0.1000	0.3000	0.1500	0.2500	0.0000	1.0000	0.7500
C:	0.3500	0.2000	0.2000	0.8500	0.0000	0.0500	0.1500	0.0000	0.4000	0.0000	0.0500	0.0000	0.2500
G:	0.6500	0.2500	0.7000	0.0000	0.0000	0.5000	0.7500	0.6500	0.4500	0.7500	0.9500	0.0000	0.0000
T:	0.0000	0.3000	0.1000	0.1500	1.0000	0.0000	0.0000	0.0500	-0.0000	0.0000	0.0000	0.0000	0.0000

Motif 362	M215	Beer et al Cell(2004)
A:	0.0000	0.0000	0.0000	0.0000	0.7000	0.2500	0.3000	0.2500	0.0000	0.1500	0.8000	0.1500	0.2000	0.0500	0.0000	0.1500
C:	0.1000	0.5500	0.7000	0.2500	0.1000	0.0000	0.3000	0.4500	0.5000	0.3000	0.0000	0.0500	0.0000	0.9000	0.0500	0.2000
G:	0.7500	0.4500	0.1000	0.0500	0.0500	0.7500	0.3000	0.3000	0.2000	0.1000	0.2000	0.8000	0.3500	0.0500	0.9000	0.6500
T:	0.1500	-0.0000	0.2000	0.7000	0.1500	0.0000	0.1000	0.0000	0.3000	0.4500	-0.0000	-0.0000	0.4500	-0.0000	0.0500	-0.0000

Motif 363	M216	Beer et al Cell(2004)
A:	0.0500	0.0000	0.0000	0.0000	0.1000	0.0500	0.3000	0.0000	0.4500	0.0500	0.0000	0.3000	0.0000	0.4000	1.0000
C:	0.0500	0.7500	0.0000	0.2000	0.6500	0.9000	0.3000	0.2500	0.1500	0.2500	0.5000	0.0500	0.0000	0.0500	0.0000
G:	0.9000	0.2000	0.9000	0.8000	0.2500	0.0000	0.1500	0.6000	0.1500	0.7000	0.4500	0.4000	1.0000	0.5500	0.0000
T:	-0.0000	0.0500	0.1000	0.0000	0.0000	0.0500	0.2500	0.1500	0.2500	0.0000	0.0500	0.2500	0.0000	-0.0000	0.0000

Motif 364	M217	Beer et al Cell(2004)
A:	0.6500	0.1500	1.0000	0.0000	0.0000	0.0000	0.0000	0.2500	0.5500	0.8500	0.8000	0.6000
C:	0.3500	0.0000	0.0000	0.0500	0.0500	0.0000	0.0500	0.3000	0.4500	0.0000	0.0000	0.2500
G:	0.0000	0.8500	0.0000	0.0000	0.2500	0.0000	0.2000	0.2000	0.0000	0.1000	0.0500	0.1500
T:	0.0000	0.0000	0.0000	0.9500	0.7000	1.0000	0.7500	0.2500	-0.0000	0.0500	0.1500	0.0000

Motif 365	M218	Beer et al Cell(2004)
A:	0.0500	0.4000	0.2000	0.2500	0.0500	0.2500	0.0000	0.6000	0.0000	0.3500	0.1500	0.2500	0.4500	0.0500	0.0000	0.2000	0.0000	0.4500	0.5000	0.5500	0.2500	0.6000
C:	0.8000	0.2000	0.3500	0.2500	0.3500	0.2000	0.0500	0.2000	0.7000	0.1500	0.7000	0.2000	0.1000	0.0000	0.7500	0.2500	0.0500	0.0000	0.0000	0.0000	0.3000	0.3500
G:	0.1500	0.0500	0.1500	0.2500	0.6000	0.3500	0.9000	0.2000	0.3000	0.0500	0.1500	0.1500	0.3500	0.7500	0.0000	0.2000	0.9500	0.5000	0.2500	0.4000	0.3500	0.0500
T:	-0.0000	0.3500	0.3000	0.2500	0.0000	0.2000	0.0500	0.0000	0.0000	0.4500	0.0000	0.4000	0.1000	0.2000	0.2500	0.3500	0.0000	0.0500	0.2500	0.0500	0.1000	0.0000

Motif 366	M219	Beer et al Cell(2004)
A:	0.0000	0.4000	0.1000	0.5500	0.1000	0.1000	0.2500	0.0000	0.4500	0.0000	0.0000	0.2500	0.0500	0.1000	0.8500
C:	0.1000	0.3000	0.1500	0.1000	0.0000	0.2500	0.6500	0.1000	0.0000	0.0000	0.2500	0.7500	0.0000	0.1000	0.0000
G:	0.5500	0.1000	0.7500	0.3000	0.9000	0.0000	0.1000	0.1000	0.1000	0.9500	0.7500	0.0000	0.9500	0.7500	0.0500
T:	0.3500	0.2000	0.0000	0.0500	0.0000	0.6500	-0.0000	0.8000	0.4500	0.0500	0.0000	0.0000	0.0000	0.0500	0.1000

Motif 367	M220	Beer et al Cell(2004)
A:	0.1000	0.0000	0.0000	0.5500	0.1000	0.2500	0.4000	0.2500	0.0000	0.0000	0.1000	1.0000	0.0000	0.4500	0.4000	0.2000	0.0000
C:	0.4000	0.5000	0.5500	0.4000	0.2500	0.3500	0.2000	0.1000	0.6500	0.8500	0.2500	0.0000	0.0000	0.0000	0.5500	0.6000	0.2000
G:	0.0000	0.5000	0.2000	0.0500	0.1500	0.2500	0.2000	0.6500	0.1500	0.1500	0.1000	0.0000	1.0000	0.5500	0.0000	0.1000	0.7000
T:	0.5000	0.0000	0.2500	-0.0000	0.5000	0.1500	0.2000	0.0000	0.2000	0.0000	0.5500	0.0000	0.0000	0.0000	0.0500	0.1000	0.1000

Motif 368	M221	Beer et al Cell(2004)
A:	0.2500	0.0000	0.4000	0.2500	0.0000	0.4000	0.1500	0.0000	0.8500	0.5000	0.3000	0.2500	0.3000	0.4500	0.5500	0.2000	0.0000
C:	0.7500	0.7500	0.0500	0.2500	0.9000	0.1500	0.0500	0.0000	0.0000	0.0500	0.0000	0.0000	0.1000	0.0500	0.1500	0.1000	0.6500
G:	0.0000	0.0000	0.2500	0.3000	0.1000	0.0500	0.8000	0.8000	0.1500	0.2500	0.7000	0.7500	0.5500	0.3000	0.2000	0.3500	0.3500
T:	0.0000	0.2500	0.3000	0.2000	-0.0000	0.4000	-0.0000	0.2000	0.0000	0.2000	0.0000	0.0000	0.0500	0.2000	0.1000	0.3500	0.0000

Motif 369	M222	Beer et al Cell(2004)
A:	0.0000	0.3500	0.0000	0.0500	0.0000	0.1000	1.0000	0.3500	0.0500	0.1000	0.5000	0.0000	0.5500	0.2500	0.0000
C:	0.0000	0.0000	0.2500	0.0000	0.1000	0.1000	0.0000	0.2500	0.1000	0.2500	0.2000	0.9000	0.2500	0.0000	0.4000
G:	1.0000	0.6500	0.5000	0.9500	0.8500	0.8000	0.0000	0.3500	0.4000	0.3000	0.1000	0.0000	0.0000	0.7500	0.3000
T:	0.0000	0.0000	0.2500	0.0000	0.0500	0.0000	0.0000	0.0500	0.4500	0.3500	0.2000	0.1000	0.2000	0.0000	0.3000

Motif 370	M223	Beer et al Cell(2004)
A:	0.3000	0.5000	0.0000	0.4000	0.1000	0.0500	0.7500	0.9000	0.8500	0.9500	0.7500	0.6500
C:	0.0000	0.0000	0.0000	0.0000	0.0000	0.5000	0.0000	0.0000	0.0000	0.0000	0.1500	0.0000
G:	0.0000	0.0000	0.0000	0.0000	0.0000	0.1000	0.2500	0.0000	0.0000	0.0500	0.0500	0.0000
T:	0.7000	0.5000	1.0000	0.6000	0.9000	0.3500	0.0000	0.1000	0.1500	0.0000	0.0500	0.3500

Motif 371	M224	Beer et al Cell(2004)
A:	0.8500	0.0500	0.0000	0.0500	0.3000	0.2500	0.2000	0.3000	0.1000	0.0000	0.2000	0.3500	0.0000	0.1000	0.0500	0.2500	0.6500	0.0500	0.8000	0.4500	0.1000	0.0000	0.5500
C:	0.0000	0.0000	0.0000	0.0500	0.6500	0.0000	0.5000	0.4000	0.4500	0.5500	0.7000	0.2000	0.0000	0.4500	0.9000	0.2500	0.0000	0.0000	0.1000	0.1000	0.2000	0.0500	0.0000
G:	0.1500	0.9000	1.0000	0.5000	0.0500	0.3000	0.1000	0.2500	0.4000	0.4000	0.1000	0.2000	0.9000	0.3500	0.0000	0.0000	0.2500	0.9500	0.1000	0.0500	0.7000	0.9500	0.4500
T:	0.0000	0.0500	0.0000	0.4000	-0.0000	0.4500	0.2000	0.0500	0.0500	0.0500	0.0000	0.2500	0.1000	0.1000	0.0500	0.5000	0.1000	0.0000	-0.0000	0.4000	0.0000	0.0000	-0.0000

Motif 372	M225	Beer et al Cell(2004)
A:	0.0000	0.3500	0.2500	0.1500	0.0000	0.0000	0.1500	0.0500	0.0000	0.3500	0.7000	0.1000
C:	0.7500	0.6000	0.0500	0.0500	0.0000	0.3500	0.6500	0.0000	0.1000	0.0000	0.0000	0.8500
G:	0.2500	0.0000	0.0000	0.8000	1.0000	0.6500	0.2000	0.6000	0.9000	0.6000	0.1500	0.0500
T:	0.0000	0.0500	0.7000	-0.0000	0.0000	0.0000	-0.0000	0.3500	0.0000	0.0500	0.1500	0.0000

Motif 373	M226	Beer et al Cell(2004)
A:	0.0000	0.2500	0.3000	0.2500	0.0000	0.1000	0.5000	0.3000	0.1500	0.0000	0.4500	0.0500	0.1500	0.1500	0.1500	0.6000	0.0000
C:	0.2000	0.4500	0.2500	0.0000	0.0000	0.2500	0.5000	0.0000	0.3000	0.0000	0.2500	0.8500	0.5000	0.0000	0.0000	0.0500	0.7000
G:	0.8000	0.3000	0.1000	0.7000	1.0000	0.6500	0.0000	0.6500	0.5000	0.7000	0.3000	0.0000	0.2000	0.8500	0.3000	0.0500	0.0000
T:	0.0000	0.0000	0.3500	0.0500	0.0000	0.0000	0.0000	0.0500	0.0500	0.3000	0.0000	0.1000	0.1500	0.0000	0.5500	0.3000	0.3000

Motif 374	M227	Beer et al Cell(2004)
A:	0.0000	0.5500	0.0000	0.2500	0.0000	0.0500	0.0000	0.7000	0.2000	0.0000	0.1500	0.1000	0.3500	0.0500
C:	0.4000	0.0000	0.0000	0.0000	0.9000	0.0500	0.1000	0.2000	0.8000	0.0000	0.8500	0.1000	0.0000	0.7000
G:	0.0000	0.2500	1.0000	0.4000	0.0000	0.6500	0.8500	0.1000	0.0000	0.4000	0.0000	0.8000	0.6500	0.2500
T:	0.6000	0.2000	0.0000	0.3500	0.1000	0.2500	0.0500	0.0000	0.0000	0.6000	0.0000	0.0000	0.0000	0.0000

Motif 375	M228	Beer et al Cell(2004)
A:	0.7000	0.9000	0.3500	0.3500	0.0000	0.1000	0.0500	0.3500	0.4500	0.0000	0.0000	0.0000	0.5000	0.0500	0.0500	0.0000	0.1000	0.4000	0.3500	0.1500	0.1500	0.5500	0.0500
C:	0.0000	0.0000	0.0500	0.5500	0.0000	0.2000	0.1500	0.1000	0.1500	0.5500	0.4500	0.8500	0.0000	0.0000	0.9000	1.0000	0.5000	0.5500	0.0500	0.4000	0.8500	0.3500	0.0000
G:	0.3000	0.1000	0.0500	0.0500	1.0000	0.0000	0.3500	0.1000	0.2000	0.4000	0.5500	0.1500	0.5000	0.8000	0.0500	0.0000	0.1500	0.0500	0.4000	0.0500	0.0000	0.0500	0.9500
T:	0.0000	-0.0000	0.5500	0.0500	0.0000	0.7000	0.4500	0.4500	0.2000	0.0500	0.0000	0.0000	0.0000	0.1500	-0.0000	0.0000	0.2500	-0.0000	0.2000	0.4000	0.0000	0.0500	0.0000

Motif 376	M229	Beer et al Cell(2004)
A:	0.0000	0.0500	0.0000	0.0000	0.4000	0.1500	0.0000	0.0000	0.2500	0.4500	0.3500	0.0000	0.2500	0.0000	0.0000
C:	0.0500	0.2000	0.7000	0.6000	0.6000	0.1500	0.2000	1.0000	0.5500	0.0000	0.0000	0.6500	0.4500	0.0500	0.4000
G:	0.9500	0.1000	0.0000	0.0000	0.0000	0.2000	0.7000	0.0000	0.0500	0.2500	0.6500	0.3500	0.0500	0.9000	0.6000
T:	0.0000	0.6500	0.3000	0.4000	0.0000	0.5000	0.1000	0.0000	0.1500	0.3000	0.0000	0.0000	0.2500	0.0500	0.0000

Motif 377	M230	Beer et al Cell(2004)
A:	0.1500	0.0000	0.4500	0.1000	0.0000	0.2500	0.6000	0.0500	0.1500	0.4500	0.2000	0.2000	0.0000	0.0500	0.0500	0.4000	0.4000	0.0000	0.1500	0.2500
C:	0.0000	0.7500	0.2500	0.2500	0.7000	0.1000	0.0000	0.5500	0.8500	0.0000	0.1000	0.2500	0.2500	0.1500	0.4000	0.2000	0.1500	0.0000	0.0000	0.4500
G:	0.7000	0.2500	0.0000	0.4000	0.0000	0.6500	0.4000	0.4000	0.0000	0.0500	0.1500	0.4000	0.7000	0.1500	0.5500	0.0500	0.3500	1.0000	0.8000	0.1500
T:	0.1500	0.0000	0.3000	0.2500	0.3000	0.0000	0.0000	-0.0000	0.0000	0.5000	0.5500	0.1500	0.0500	0.6500	-0.0000	0.3500	0.1000	0.0000	0.0500	0.1500

Motif 378	M231	Beer et al Cell(2004)
A:	0.8500	0.2500	0.2000	0.0000	0.1000	0.1000	0.0000	0.0000	0.2000	0.0000	0.2500	0.0000	0.0500	0.0500	0.1000	0.2000	0.0000	0.0000	0.6000	0.0000	0.1000
C:	0.0000	0.1500	0.1500	0.2000	0.1000	0.5000	0.4500	0.5000	0.3000	0.4500	0.2000	0.3500	0.2000	0.9000	0.2500	0.0000	0.0500	0.3000	0.4000	0.6000	0.3500
G:	0.1500	0.4500	0.3500	0.2500	0.2000	0.3000	0.0000	0.1000	0.0500	0.0000	0.3000	0.4000	0.3000	0.0500	0.1000	0.8000	0.9500	0.4000	0.0000	0.3500	0.5500
T:	0.0000	0.1500	0.3000	0.5500	0.6000	0.1000	0.5500	0.4000	0.4500	0.5500	0.2500	0.2500	0.4500	-0.0000	0.5500	0.0000	0.0000	0.3000	0.0000	0.0500	0.0000

Motif 379	M232	Beer et al Cell(2004)
A:	0.0000	0.0000	0.5000	0.3500	0.0500	0.3000	0.0500	0.0000	0.4500	0.7000	0.3500	0.1500	0.1000	0.0500	0.0000	0.3000	0.2000	0.2000	0.2000	0.0000	0.0500
C:	0.7500	0.5500	0.1500	0.0000	0.1000	0.4500	0.1500	0.0000	0.1000	0.0000	0.3000	0.3500	0.2000	0.2000	0.8500	0.3500	0.3000	0.2000	0.1000	0.8000	0.7000
G:	0.2500	0.0000	0.2000	0.6500	0.8500	0.0000	0.6500	0.9000	0.4500	0.3000	0.2500	0.1500	0.2000	0.1500	0.0500	0.3500	0.0500	0.2500	0.1500	0.2000	0.0500
T:	0.0000	0.4500	0.1500	0.0000	0.0000	0.2500	0.1500	0.1000	0.0000	0.0000	0.1000	0.3500	0.5000	0.6000	0.1000	0.0000	0.4500	0.3500	0.5500	-0.0000	0.2000

Motif 380	M233	Beer et al Cell(2004)
A:	0.0000	0.1500	0.2000	0.0000	0.5000	0.2500	0.3000	0.5000	0.2500	0.3500	0.1000	0.2500	0.0000	0.2000	0.3000	0.0000	0.0000	0.5500	0.4500	0.2000	0.2000	0.2000	0.0000	0.4500	0.1500	0.0000	0.0000
C:	0.0000	0.4000	0.3000	0.8500	0.2000	0.0000	0.2500	0.2500	0.2500	0.0500	0.3500	0.3000	0.1500	0.6000	0.2500	0.0500	0.2500	0.2000	0.2000	0.1000	0.8000	0.4000	0.0500	0.0000	0.0500	0.1500	0.4500
G:	0.6500	0.1500	0.2000	0.1500	0.0500	0.2500	0.2000	0.1500	0.2500	0.2500	0.2000	0.2000	0.8500	0.2000	0.2000	0.8000	0.5000	0.2000	0.2000	0.7000	0.0000	0.2000	0.5000	0.2500	0.5000	0.8000	0.5500
T:	0.3500	0.3000	0.3000	0.0000	0.2500	0.5000	0.2500	0.1000	0.2500	0.3500	0.3500	0.2500	0.0000	0.0000	0.2500	0.1500	0.2500	0.0500	0.1500	0.0000	0.0000	0.2000	0.4500	0.3000	0.3000	0.0500	0.0000

Motif 381	M234	Beer et al Cell(2004)
A:	0.0000	0.0000	0.2500	0.1500	0.2500	0.2500	0.0000	0.2000	0.0000	0.0000	0.0000	0.4000	0.5000	0.1500	0.2000	0.2500	0.2500	0.4500	0.0000	0.1500	0.0000
C:	0.0000	0.6500	0.5500	0.2500	0.2500	0.0000	0.0000	0.6000	0.8000	0.2500	0.0000	0.0500	0.1000	0.2000	0.2500	0.0000	0.4500	0.0000	0.7500	0.1500	0.6500
G:	1.0000	0.3500	0.2000	0.0000	0.1000	0.7500	0.9000	0.2000	0.0000	0.2000	0.9500	0.5000	0.2000	0.3500	0.5500	0.7500	0.0500	0.3000	0.0500	0.6500	0.3500
T:	0.0000	0.0000	-0.0000	0.6000	0.4000	0.0000	0.1000	0.0000	0.2000	0.5500	0.0500	0.0500	0.2000	0.3000	0.0000	0.0000	0.2500	0.2500	0.2000	0.0500	0.0000

Motif 382	M235	Beer et al Cell(2004)
A:	0.0000	0.0000	0.1500	0.0500	0.0000	0.1000	0.1000	0.2000	0.0000	0.3500	0.4500	0.0500	0.0000	0.9000
C:	0.9000	0.4500	0.7500	0.1500	0.2500	0.9000	0.3000	0.0000	0.2000	0.2000	0.3000	0.0000	0.0000	0.1000
G:	0.0000	0.0000	0.0000	0.6000	0.5000	0.0000	0.0000	0.7000	0.8000	0.3000	0.2500	0.9500	0.7500	0.0000
T:	0.1000	0.5500	0.1000	0.2000	0.2500	0.0000	0.6000	0.1000	0.0000	0.1500	0.0000	0.0000	0.2500	-0.0000

Motif 383	M236	Beer et al Cell(2004)
A:	0.7500	0.0000	0.0000	0.3500	0.7500	0.0000	0.3000	0.0000	0.0000	0.3500	0.9500	0.0500	0.6500	0.0000
C:	0.0500	0.4000	0.9000	0.0500	0.0500	0.2500	0.0500	0.0500	0.0000	0.1500	0.0000	0.0000	0.1000	0.7500
G:	0.0000	0.6000	0.1000	0.0000	0.0500	0.5000	0.3000	0.9500	0.9000	0.2500	0.0500	0.9500	0.2500	0.2500
T:	0.2000	0.0000	-0.0000	0.6000	0.1500	0.2500	0.3500	0.0000	0.1000	0.2500	0.0000	0.0000	-0.0000	0.0000

Motif 384	M237	Beer et al Cell(2004)
A:	0.4000	0.5000	0.0000	0.0000	0.5000	0.3000	0.6000	0.1500	0.0500	0.0500	0.4500	0.7000	0.0000	0.0000
C:	0.2500	0.0000	0.6500	0.9500	0.3000	0.3500	0.0000	0.2500	0.5000	0.8500	0.5500	0.0500	0.1000	0.0000
G:	0.3500	0.5000	0.3500	0.0500	0.1500	0.2500	0.4000	0.6000	0.4500	0.1000	0.0000	0.2500	0.9000	0.9500
T:	0.0000	0.0000	0.0000	0.0000	0.0500	0.1000	0.0000	0.0000	-0.0000	-0.0000	0.0000	0.0000	0.0000	0.0500

Motif 385	M238	Beer et al Cell(2004)
A:	0.3000	0.2000	0.0000	0.0500	0.1500	0.2000	0.2500	0.0000	0.2500	0.2500	0.0500	0.0500	0.7000	0.3500	0.1500	0.1000	0.3000	0.4000	0.1500
C:	0.2500	0.0500	0.0000	0.9500	0.3500	0.3500	0.2000	0.1500	0.5500	0.3000	0.0000	0.0000	0.2000	0.6000	0.2500	0.5000	0.0000	0.3500	0.7000
G:	0.4500	0.6000	0.9500	0.0000	0.1500	0.0000	0.2500	0.4500	0.0000	0.2000	0.9500	0.9500	0.1000	0.0000	0.1500	0.4000	0.4000	0.1000	0.0000
T:	-0.0000	0.1500	0.0500	0.0000	0.3500	0.4500	0.3000	0.4000	0.2000	0.2500	0.0000	0.0000	0.0000	0.0500	0.4500	0.0000	0.3000	0.1500	0.1500

Motif 386	M239	Beer et al Cell(2004)
A:	0.0000	0.4500	0.0000	0.4000	0.3500	0.2500	0.4500	0.3000	0.5000	0.0000	0.1500	0.0500	0.0500	0.1500	0.0000	0.0000	0.4000	0.1000	0.0000	0.1500	0.1000	0.7000	0.1500
C:	0.1500	0.1500	0.3500	0.0500	0.3000	0.2000	0.0000	0.1000	0.1500	0.0000	0.7500	0.6000	0.4500	0.2000	0.7500	0.9000	0.2500	0.0000	0.5000	0.2000	0.7500	0.0000	0.0000
G:	0.6500	0.2500	0.6500	0.5500	0.1000	0.2500	0.2000	0.4500	0.2000	0.4500	0.1000	0.2000	0.1000	0.4000	0.2500	0.0500	0.0500	0.8000	0.4000	0.2000	0.1500	0.3000	0.8500
T:	0.2000	0.1500	0.0000	-0.0000	0.2500	0.3000	0.3500	0.1500	0.1500	0.5500	-0.0000	0.1500	0.4000	0.2500	0.0000	0.0500	0.3000	0.1000	0.1000	0.4500	0.0000	0.0000	0.0000

Motif 387	M240	Beer et al Cell(2004)
A:	0.0000	0.0000	0.5500	0.1500	0.3000	0.3500	0.2000	0.1500	0.0000	0.1000	0.4000	0.0500	0.3000	0.3000	0.2000	0.2000	0.1500	0.2500	0.2500	0.1500	0.2500
C:	0.0000	0.3000	0.4000	0.3000	0.1500	0.1000	0.1500	0.6000	0.7000	0.2000	0.0000	0.0500	0.2000	0.2000	0.0500	0.0000	0.7000	0.3500	0.3000	0.2500	0.4000
G:	1.0000	0.6500	0.0500	0.2500	0.2000	0.5500	0.3000	0.1500	0.0000	0.3000	0.6000	0.8500	0.3000	0.3500	0.7500	0.8000	0.1500	0.0500	0.1500	0.3500	0.3500
T:	0.0000	0.0500	-0.0000	0.3000	0.3500	0.0000	0.3500	0.1000	0.3000	0.4000	0.0000	0.0500	0.2000	0.1500	0.0000	0.0000	0.0000	0.3500	0.3000	0.2500	0.0000

Motif 388	M241	Beer et al Cell(2004)
A:	0.0500	0.0500	0.0500	0.1500	0.3500	0.0000	0.0000	0.0000	0.3500	0.1500	0.0500	0.5500	0.5500	0.5000
C:	0.1000	0.6000	0.5000	0.2500	0.0000	0.6500	1.0000	0.0500	0.0500	0.0000	0.0000	0.0000	0.0500	0.1000
G:	0.1500	0.0000	0.2500	0.0500	0.6500	0.0000	0.0000	0.1000	0.6000	0.8500	0.9500	0.4500	0.4000	0.4000
T:	0.7000	0.3500	0.2000	0.5500	0.0000	0.3500	0.0000	0.8500	0.0000	0.0000	0.0000	-0.0000	-0.0000	0.0000

Motif 389	M242	Beer et al Cell(2004)
A:	0.1500	0.3500	0.3000	0.3500	0.3000	0.2500	0.0000	0.0000	0.0500	0.7500	0.0500	0.8500	0.0000	0.2000	0.0000	0.0000	0.0000	0.0000	0.0000
C:	0.7000	0.3000	0.2500	0.2000	0.1500	0.5000	0.0500	0.0000	0.0000	0.0500	0.7000	0.1000	0.5000	0.0000	0.0500	0.0500	0.8500	0.1000	0.0500
G:	0.1500	0.3500	0.3500	0.0000	0.1000	0.0500	0.9500	1.0000	0.9500	0.0000	0.0000	0.0000	0.4500	0.7000	0.9500	0.9500	0.1500	0.9000	0.8000
T:	0.0000	0.0000	0.1000	0.4500	0.4500	0.2000	0.0000	0.0000	0.0000	0.2000	0.2500	0.0500	0.0500	0.1000	0.0000	0.0000	0.0000	0.0000	0.1500

Motif 390	M243	Beer et al Cell(2004)
A:	0.2000	0.3500	0.0000	0.3000	0.4000	0.1000	0.0000	0.1000	0.0500	0.2000	0.0000	0.0000	0.0500	0.3500	0.3500	0.5000	0.2000
C:	0.0000	0.1500	0.5000	0.2500	0.0000	0.2000	0.6000	0.9000	0.1500	0.3500	0.0000	0.5000	0.8500	0.4500	0.2500	0.1000	0.2500
G:	0.8000	0.3000	0.4500	0.4500	0.2500	0.3500	0.4000	0.0000	0.8000	0.2500	0.9500	0.5000	0.1000	0.1500	0.0000	0.2000	0.5000
T:	0.0000	0.2000	0.0500	-0.0000	0.3500	0.3500	0.0000	0.0000	-0.0000	0.2000	0.0500	0.0000	-0.0000	0.0500	0.4000	0.2000	0.0500

Motif 391	M244	Beer et al Cell(2004)
A:	0.0000	0.1000	0.2500	0.3000	0.1000	0.3500	0.4000	0.2500	0.3000	0.5000	0.0000	0.0000	0.0500	0.4000	0.5000	0.2000	0.0000	0.0000	0.0000	0.3500	0.0000	0.0500
C:	0.5500	0.3500	0.3500	0.1000	0.3000	0.4500	0.0000	0.5000	0.3500	0.2500	0.6500	0.0000	0.0000	0.6000	0.1500	0.3000	0.1000	0.3500	0.6500	0.1000	1.0000	0.5500
G:	0.4500	0.5500	0.1500	0.5000	0.2500	0.0000	0.2500	0.0500	0.1500	0.0000	0.3500	1.0000	0.8500	0.0000	0.3500	0.1500	0.2500	0.6000	0.0500	0.5500	0.0000	0.4000
T:	-0.0000	0.0000	0.2500	0.1000	0.3500	0.2000	0.3500	0.2000	0.2000	0.2500	0.0000	0.0000	0.1000	0.0000	0.0000	0.3500	0.6500	0.0500	0.3000	0.0000	0.0000	-0.0000

Motif 392	M245	Beer et al Cell(2004)
A:	0.2000	1.0000	0.0500	0.0000	0.2000	0.1000	0.0000	0.4000	0.1500	0.0000	0.0000	0.0000	0.0000	0.0500
C:	0.2000	0.0000	0.3500	0.0000	0.4000	0.1500	0.1500	0.5500	0.2000	0.1000	0.6500	0.0000	0.6000	0.7500
G:	0.5500	0.0000	0.6000	0.9500	0.3000	0.5000	0.7500	0.0500	0.4000	0.7000	0.3500	0.8000	0.4000	0.1500
T:	0.0500	0.0000	0.0000	0.0500	0.1000	0.2500	0.1000	-0.0000	0.2500	0.2000	0.0000	0.2000	0.0000	0.0500

Motif 393	M246	Beer et al Cell(2004)
A:	0.7000	0.6500	0.7000	0.0500	0.7500	0.4500	0.9000	0.3500	0.5500	0.3500	0.8000	0.3000	0.9500	0.4500	0.7500	0.4500	0.1500	0.5500	0.9500	0.0500	0.9000
C:	0.3000	0.3000	0.0000	0.2000	0.1000	0.2000	0.0000	0.2500	0.0000	0.2000	0.1000	0.1000	0.0000	0.2000	0.0500	0.0000	0.7500	0.2000	0.0500	0.7500	0.0000
G:	0.0000	0.0500	0.3000	0.2500	0.0000	0.0500	0.0500	0.1000	0.4500	0.0000	0.0000	0.2000	0.0000	0.0500	0.2000	0.2500	0.0000	0.0000	0.0000	0.1500	0.1000
T:	0.0000	-0.0000	0.0000	0.5000	0.1500	0.3000	0.0500	0.3000	-0.0000	0.4500	0.1000	0.4000	0.0500	0.3000	0.0000	0.3000	0.1000	0.2500	0.0000	0.0500	-0.0000

Motif 394	M247	Beer et al Cell(2004)
A:	0.0000	0.4000	0.0000	0.3500	0.3500	0.2500	0.6000	0.4500	0.3000	0.0000	0.0000	0.0500	0.1000	0.1500	0.4000	0.3500	0.2500	0.3500	0.0000	0.0000	0.0000
C:	0.4500	0.3000	0.5000	0.3500	0.1500	0.2000	0.1500	0.2000	0.2000	0.7000	0.6000	0.4500	0.0000	0.8000	0.0000	0.2000	0.1000	0.1000	0.8500	0.4000	0.6500
G:	0.5500	0.1500	0.5000	0.3000	0.2500	0.2000	0.1500	0.2500	0.0500	0.2000	0.4000	0.5000	0.9000	0.0500	0.6000	0.1500	0.1500	0.5500	0.0500	0.6000	0.3500
T:	0.0000	0.1500	0.0000	0.0000	0.2500	0.3500	0.1000	0.1000	0.4500	0.1000	0.0000	-0.0000	0.0000	-0.0000	0.0000	0.3000	0.5000	0.0000	0.1000	0.0000	0.0000

Motif 395	M248	Beer et al Cell(2004)
A:	0.1000	0.0500	0.2000	0.2000	0.3000	0.3000	0.4000	0.0000	0.3000	0.5500	0.4500	0.0500	0.3000	0.0000	0.0500	0.0000	0.0500	0.0000	0.0000
C:	0.0000	0.4500	0.4500	0.7500	0.2500	0.5000	0.2000	0.6500	0.4000	0.3500	0.1000	0.0000	0.7000	0.0000	0.9500	0.5000	0.1000	0.4500	0.0500
G:	0.4000	0.5000	0.2000	0.0500	0.4000	0.1500	0.1500	0.0000	0.0500	0.0000	0.3000	0.8500	0.0000	1.0000	0.0000	0.5000	0.8500	0.2000	0.9500
T:	0.5000	-0.0000	0.1500	0.0000	0.0500	0.0500	0.2500	0.3500	0.2500	0.1000	0.1500	0.1000	0.0000	0.0000	0.0000	0.0000	0.0000	0.3500	0.0000

Motif 396	M249	Beer et al Cell(2004)
A:	0.0500	0.0500	0.6000	0.0500	0.0000	0.6500	0.4000	0.3000	0.4000	0.0000	0.4000	0.0500	0.1500	0.0000	0.1500	0.0000	0.0000	0.2000	0.0000
C:	0.7000	0.0000	0.0500	0.0000	1.0000	0.2500	0.3000	0.4000	0.1000	0.8500	0.1500	0.5000	0.0000	0.5500	0.5000	0.1000	0.3000	0.1000	0.0000
G:	0.2500	0.9500	0.3000	0.8500	0.0000	0.1000	0.1000	0.1000	0.0500	0.1500	0.4500	0.4500	0.8500	0.4500	0.2500	0.9000	0.2500	0.2000	0.9000
T:	0.0000	0.0000	0.0500	0.1000	0.0000	-0.0000	0.2000	0.2000	0.4500	0.0000	-0.0000	-0.0000	0.0000	-0.0000	0.1000	0.0000	0.4500	0.5000	0.1000

Motif 397	M250	Beer et al Cell(2004)
A:	0.0500	0.1500	0.2000	0.0000	0.1000	0.0000	0.3500	0.3500	0.4000	0.0000	0.0000	0.1500	0.2000	0.2500	0.2500	0.1500	0.3500	0.1500	0.0000	0.1500	0.0000
C:	0.6500	0.3500	0.0000	0.5500	0.0000	0.1500	0.4000	0.2000	0.1500	0.1000	0.2000	0.3000	0.1000	0.3500	0.4000	0.6500	0.2000	0.1000	0.2500	0.8000	0.3500
G:	0.2000	0.2500	0.8000	0.4000	0.9000	0.8000	0.2000	0.3000	0.2500	0.7500	0.5000	0.4000	0.2500	0.0000	0.3000	0.1500	0.1000	0.3500	0.6000	0.0000	0.5500
T:	0.1000	0.2500	0.0000	0.0500	0.0000	0.0500	0.0500	0.1500	0.2000	0.1500	0.3000	0.1500	0.4500	0.4000	0.0500	0.0500	0.3500	0.4000	0.1500	0.0500	0.1000

Motif 398	M251	Beer et al Cell(2004)
A:	0.0000	0.0000	0.1000	0.1500	0.3500	0.3000	0.5000	0.3000	0.2000	0.0500	0.4500	0.5000	0.5000	0.0500	0.0500	0.3000	0.0500	0.0500	0.2000	0.0000
C:	0.5500	0.0000	0.0000	0.0500	0.5500	0.6500	0.0500	0.0500	0.2000	0.5500	0.2500	0.1000	0.2000	0.2500	0.6000	0.1500	0.3000	0.3000	0.0000	0.2000
G:	0.0000	1.0000	0.9000	0.3000	0.0500	0.0000	0.1500	0.3500	0.2500	0.4000	0.0500	0.2500	0.1000	0.7000	0.2000	0.2500	0.6500	0.6500	0.8000	0.8000
T:	0.4500	0.0000	0.0000	0.5000	0.0500	0.0500	0.3000	0.3000	0.3500	-0.0000	0.2500	0.1500	0.2000	0.0000	0.1500	0.3000	-0.0000	-0.0000	0.0000	0.0000

Motif 399	M252	Beer et al Cell(2004)
A:	0.0000	0.0500	0.1500	0.3500	0.0000	0.3500	0.0000	0.0000	0.1500	0.0000	0.0000	0.0000	0.0000	0.3000	0.3500	0.1500	0.0500	0.5500	0.1000	0.0000	0.0500	0.2000	0.1500
C:	0.5500	0.1500	0.1500	0.0000	0.3000	0.2500	0.3000	0.4000	0.8000	0.2500	0.8000	0.0500	0.7500	0.1500	0.1000	0.2000	0.3500	0.1500	0.7000	0.6500	0.2500	0.5000	0.0500
G:	0.4500	0.5500	0.5000	0.2000	0.2000	0.0500	0.6500	0.5500	0.0000	0.7000	0.1500	0.9500	0.2500	0.3000	0.0500	0.3500	0.2500	0.1500	0.2000	0.3500	0.7000	0.2000	0.8000
T:	-0.0000	0.2500	0.2000	0.4500	0.5000	0.3500	0.0500	0.0500	0.0500	0.0500	0.0500	0.0000	0.0000	0.2500	0.5000	0.3000	0.3500	0.1500	0.0000	0.0000	0.0000	0.1000	-0.0000

Motif 400	M253	Beer et al Cell(2004)
A:	0.1000	0.0000	0.2500	0.3500	0.3000	0.4500	0.6000	0.3500	0.0500	0.0000	0.2000	0.1000	0.1000	0.0000	0.0500	0.2500	0.0500
C:	0.6000	0.2000	0.1000	0.1000	0.2000	0.3000	0.1500	0.2000	0.3000	0.6000	0.2500	0.8000	0.0500	0.8000	0.5000	0.0000	0.3500
G:	0.2500	0.8000	0.6500	0.3500	0.4500	0.0500	0.0500	0.0500	0.5500	0.4000	0.5500	0.1000	0.3500	0.1500	0.4500	0.7000	0.5000
T:	0.0500	0.0000	0.0000	0.2000	0.0500	0.2000	0.2000	0.4000	0.1000	0.0000	0.0000	-0.0000	0.5000	0.0500	-0.0000	0.0500	0.1000

Motif 401	M254	Beer et al Cell(2004)
A:	0.0000	0.0500	0.0000	0.3500	0.2000	0.2000	0.6500	0.0500	0.0000	0.0000	0.3000	0.3000	0.0000	0.2500	0.0000	0.5500	0.0000	0.1000	0.2000	0.4000	0.2000	0.3000	0.3500	0.5000
C:	0.4000	0.1500	0.0000	0.3000	0.2500	0.2000	0.0000	0.1500	0.3000	0.0000	0.4500	0.2000	0.2500	0.0500	0.2000	0.0000	0.4500	0.2500	0.1500	0.2000	0.3000	0.2500	0.1000	0.4000
G:	0.5000	0.8000	1.0000	0.3500	0.1000	0.4000	0.3500	0.5000	0.6000	1.0000	0.2500	0.2000	0.6500	0.3500	0.6500	0.4500	0.5000	0.2500	0.0500	0.2000	0.2500	0.1500	0.4000	0.1000
T:	0.1000	-0.0000	0.0000	0.0000	0.4500	0.2000	0.0000	0.3000	0.1000	0.0000	-0.0000	0.3000	0.1000	0.3500	0.1500	-0.0000	0.0500	0.4000	0.6000	0.2000	0.2500	0.3000	0.1500	-0.0000

Motif 402	M255	Beer et al Cell(2004)
A:	0.9500	0.9000	0.8000	0.0500	0.0000	0.0000	0.0000	0.1000	0.0500	0.4000	0.9000	0.7500
C:	0.0500	0.0000	0.0000	0.3500	0.0000	0.0000	0.0000	0.0000	0.0000	0.0000	0.0000	0.0000
G:	0.0000	0.0000	0.0000	0.4000	0.0000	1.0000	0.9500	0.9000	0.9500	0.6000	0.1000	0.2500
T:	0.0000	0.1000	0.2000	0.2000	1.0000	0.0000	0.0500	0.0000	0.0000	0.0000	-0.0000	0.0000

Motif 403	M256	Beer et al Cell(2004)
A:	0.0000	0.0500	0.0000	0.0000	0.3000	0.5000	0.0500	0.1000	0.2500	0.1500	0.2500	0.0000	0.1000	0.5500	0.0000	0.0000	0.0500	0.0000	0.0000	0.2500
C:	0.3500	0.5000	0.3500	0.4500	0.2500	0.2000	0.2500	0.2500	0.4000	0.1500	0.3000	0.4000	0.6000	0.0000	0.9000	0.0500	0.0500	0.5500	0.0000	0.2500
G:	0.3500	0.0000	0.6500	0.5000	0.3000	0.0000	0.3000	0.1500	0.1000	0.3000	0.3500	0.5500	0.3000	0.1000	0.0000	0.9000	0.9000	0.4500	1.0000	0.5000
T:	0.3000	0.4500	0.0000	0.0500	0.1500	0.3000	0.4000	0.5000	0.2500	0.4000	0.1000	0.0500	0.0000	0.3500	0.1000	0.0500	-0.0000	-0.0000	0.0000	0.0000

Motif 404	M257	Beer et al Cell(2004)
A:	1.0000	0.6000	0.8500	0.3500	0.2500	0.0000	0.4000	0.0000	0.0000	0.0000	0.2500	0.4000	0.0500	0.3000	0.6000	0.2500
C:	0.0000	0.0500	0.1500	0.0000	0.2000	0.0500	0.3000	0.0000	0.0000	0.0000	0.0000	0.0500	0.5000	0.2000	0.1000	0.0000
G:	0.0000	0.3500	0.0000	0.6000	0.3000	0.7000	0.1500	1.0000	0.9000	1.0000	0.7000	0.3500	0.2000	0.2000	0.2000	0.7000
T:	0.0000	0.0000	0.0000	0.0500	0.2500	0.2500	0.1500	0.0000	0.1000	0.0000	0.0500	0.2000	0.2500	0.3000	0.1000	0.0500

Motif 405	M258	Beer et al Cell(2004)
A:	0.0000	0.0000	0.0000	0.0000	0.4500	0.4000	0.0000	0.8500	0.0000	0.0000	0.0000	0.0500
C:	0.0500	0.0500	0.7000	0.1500	0.0500	0.0500	0.3500	0.0000	0.0500	0.2500	0.0000	0.0000
G:	0.7500	0.4500	0.3000	0.8500	0.5000	0.5500	0.0000	0.0000	0.0500	0.1000	1.0000	0.9000
T:	0.2000	0.5000	0.0000	0.0000	0.0000	-0.0000	0.6500	0.1500	0.9000	0.6500	0.0000	0.0500

Motif 406	M259	Beer et al Cell(2004)
A:	0.0500	0.1000	0.1000	0.0000	0.0000	0.0000	0.1500	0.1500	0.5500	0.0500	0.0000	0.0500	0.2500	0.0500	0.0000
C:	0.6000	0.5000	0.3000	0.4000	0.1000	0.3500	0.1000	0.0000	0.2500	0.3000	0.0000	0.5500	0.0500	0.9500	0.4000
G:	0.1000	0.4000	0.5000	0.3000	0.9000	0.6500	0.7500	0.8500	0.0500	0.2500	1.0000	0.3500	0.2500	0.0000	0.6000
T:	0.2500	0.0000	0.1000	0.3000	0.0000	0.0000	0.0000	0.0000	0.1500	0.4000	0.0000	0.0500	0.4500	0.0000	0.0000

Motif 407	M260	Beer et al Cell(2004)
A:	0.2500	0.1500	0.2500	0.4500	0.0000	0.2000	0.0000	0.0000	0.0000	0.2000	0.3000	0.5000	0.0500	0.3000	0.4000	0.0000	0.0500	0.0500	0.1000	0.0000	0.0500
C:	0.0000	0.3500	0.3500	0.3000	0.7500	0.0000	0.9500	0.0000	1.0000	0.3000	0.0000	0.3000	0.3000	0.0500	0.2500	0.5500	0.3000	0.4000	0.4000	0.3500	0.5500
G:	0.7500	0.1500	0.1500	0.2000	0.0500	0.6500	0.0500	1.0000	0.0000	0.1000	0.4500	0.0500	0.3000	0.4500	0.2500	0.0000	0.1500	0.5500	0.5000	0.1500	0.3000
T:	0.0000	0.3500	0.2500	0.0500	0.2000	0.1500	0.0000	0.0000	0.0000	0.4000	0.2500	0.1500	0.3500	0.2000	0.1000	0.4500	0.5000	-0.0000	0.0000	0.5000	0.1000

Motif 408	M261	Beer et al Cell(2004)
A:	0.0000	0.0000	0.4000	0.1500	0.0000	0.0000	0.6500	0.3000	0.3500	0.2500	0.3500	0.2500	0.2000	0.1000	0.0000	0.0000	0.0000	0.0000	0.0000
C:	0.6000	0.5000	0.4500	0.4000	0.9000	0.3500	0.2500	0.0000	0.0500	0.4500	0.2500	0.0500	0.7500	0.1000	0.0000	0.9500	0.2500	0.0500	0.5500
G:	0.4000	0.4500	0.1500	0.3500	0.1000	0.5000	0.1000	0.5500	0.0500	0.1500	0.4000	0.0500	0.0500	0.8000	0.7500	0.0500	0.7000	0.9500	0.0500
T:	0.0000	0.0500	-0.0000	0.1000	-0.0000	0.1500	-0.0000	0.1500	0.5500	0.1500	0.0000	0.6500	0.0000	0.0000	0.2500	0.0000	0.0500	0.0000	0.4000

Motif 409	M262	Beer et al Cell(2004)
A:	0.0000	0.0500	0.0000	0.0000	0.1000	0.1500	0.0500	0.0500	0.4000	0.3500	0.1000	0.0000
C:	0.3500	0.9500	0.5500	0.0000	0.3000	0.0500	0.3500	0.5500	0.0500	0.3500	0.1500	0.5500
G:	0.5500	0.0000	0.4500	1.0000	0.6000	0.7000	0.6000	0.0000	0.5500	0.1000	0.7000	0.4500
T:	0.1000	0.0000	-0.0000	0.0000	0.0000	0.1000	0.0000	0.4000	-0.0000	0.2000	0.0500	-0.0000

Motif 410	M263	Beer et al Cell(2004)
A:	0.0000	0.1500	0.0000	0.0500	0.1000	0.2500	0.5000	0.4500	0.3000	0.3500	0.0000	0.0000	0.0000	0.0000	0.0000	0.2000	0.0000	0.0000
C:	0.4500	0.8000	0.1000	0.1000	0.1000	0.3000	0.2000	0.1000	0.2500	0.2000	1.0000	0.3500	0.5500	0.1000	0.6500	0.2000	0.1500	0.5500
G:	0.5500	0.0000	0.9000	0.8500	0.8000	0.2500	0.1500	0.2000	0.1500	0.2500	0.0000	0.6500	0.4500	0.4000	0.1000	0.2500	0.5000	0.2000
T:	0.0000	0.0500	0.0000	0.0000	0.0000	0.2000	0.1500	0.2500	0.3000	0.2000	0.0000	0.0000	-0.0000	0.5000	0.2500	0.3500	0.3500	0.2500

Motif 411	M264	Beer et al Cell(2004)
A:	0.0500	0.2500	0.0000	0.1500	0.0000	0.0000	0.3000	0.4000	0.2000	0.0500	0.0500	0.6000	0.2500	0.2000
C:	0.5500	0.0000	0.6000	0.0000	0.4500	1.0000	0.0000	0.6000	0.1000	0.5000	0.6000	0.2000	0.1500	0.5500
G:	0.4000	0.7500	0.4000	0.7500	0.2000	0.0000	0.7000	0.0000	0.3500	0.4500	0.3500	0.0500	0.6000	0.2500
T:	-0.0000	0.0000	0.0000	0.1000	0.3500	0.0000	0.0000	0.0000	0.3500	-0.0000	0.0000	0.1500	0.0000	0.0000

Motif 412	M265	Beer et al Cell(2004)
A:	0.6500	0.4500	0.4000	0.2500	0.7500	0.1000	0.3500	0.2000	0.2500	0.2000	0.9000	0.0500	0.9000	0.2500	0.2000	0.1000	0.8500	0.0000
C:	0.0500	0.0500	0.6000	0.0000	0.2500	0.3000	0.6500	0.4000	0.0500	0.0500	0.0000	0.1500	0.0000	0.2000	0.0000	0.2000	0.0000	0.6500
G:	0.3000	0.4500	0.0000	0.2000	0.0000	0.1500	0.0000	0.2500	0.5000	0.7500	0.1000	0.0500	0.0000	0.4500	0.6500	0.2500	0.1500	0.0000
T:	0.0000	0.0500	0.0000	0.5500	0.0000	0.4500	0.0000	0.1500	0.2000	0.0000	-0.0000	0.7500	0.1000	0.1000	0.1500	0.4500	0.0000	0.3500

Motif 413	M266	Beer et al Cell(2004)
A:	0.8000	0.2000	0.8000	0.2000	0.7000	0.3500	0.4000	0.2000	1.0000	0.3000	0.0000	0.6500	0.0000	0.0000
C:	0.0000	0.6500	0.0000	0.2000	0.2000	0.6500	0.0000	0.6500	0.0000	0.0000	0.8500	0.0500	0.0500	0.7000
G:	0.2000	0.1000	0.2000	0.2500	0.0000	0.0000	0.6000	0.1000	0.0000	0.7000	0.1500	0.2500	0.9500	0.0000
T:	-0.0000	0.0500	-0.0000	0.3500	0.1000	0.0000	0.0000	0.0500	0.0000	0.0000	0.0000	0.0500	0.0000	0.3000

Motif 414	M267	Beer et al Cell(2004)
A:	0.0000	0.1500	0.2500	0.0000	0.2500	0.1500	0.4500	0.5000	0.2500	0.3500	0.3000	0.0000	0.2000	0.0000	0.5500	0.1000	0.3000	0.0000	0.0500	0.0500	0.0000	0.0000
C:	0.2500	0.2500	0.3000	0.1000	0.1000	0.1500	0.2000	0.2000	0.3000	0.0000	0.1000	0.2500	0.6000	0.0000	0.4500	0.1000	0.3500	0.3000	0.1500	0.6500	0.4500	0.8500
G:	0.5500	0.4500	0.3500	0.7000	0.4500	0.3000	0.2500	0.0000	0.0000	0.4500	0.1500	0.6000	0.2000	1.0000	0.0000	0.4000	0.1000	0.6000	0.8000	0.2000	0.4500	0.1500
T:	0.2000	0.1500	0.1000	0.2000	0.2000	0.4000	0.1000	0.3000	0.4500	0.2000	0.4500	0.1500	0.0000	0.0000	-0.0000	0.4000	0.2500	0.1000	-0.0000	0.1000	0.1000	0.0000

Motif 415	M268	Beer et al Cell(2004)
A:	0.1500	0.1500	0.0000	0.0000	0.0000	0.0500	0.1000	0.1500	0.0000	0.2000	0.0000	0.0000	0.0000	0.2000	0.4000	0.3000	0.5000	0.2500	0.1000	0.4000	0.0000
C:	0.3500	0.8500	0.1000	0.4000	0.2000	0.6500	0.3000	0.2500	0.3500	0.1500	0.1000	0.9000	0.5500	0.0500	0.1000	0.1500	0.1500	0.3000	0.0000	0.2000	0.3500
G:	0.5000	0.0000	0.9000	0.6000	0.8000	0.3000	0.6000	0.3000	0.6000	0.3500	0.3000	0.1000	0.0000	0.3500	0.2000	0.3000	0.2500	0.2500	0.8000	0.1000	0.6500
T:	0.0000	0.0000	0.0000	0.0000	0.0000	-0.0000	0.0000	0.3000	0.0500	0.3000	0.6000	-0.0000	0.4500	0.4000	0.3000	0.2500	0.1000	0.2000	0.1000	0.3000	0.0000

Motif 416	M269	Beer et al Cell(2004)
A:	0.0000	0.0000	0.0000	0.0000	0.0000	0.2500	0.4000	0.3500	0.3500	0.0000	0.0500	0.0500	0.2500	0.2500	0.3000	0.3000	0.6500	0.1000	0.0000
C:	0.8500	0.3000	0.5500	0.1500	0.5500	0.2500	0.3500	0.4000	0.0500	0.1500	0.3500	0.7500	0.0500	0.2500	0.0000	0.2500	0.1000	0.4000	0.0000
G:	0.1500	0.7000	0.4500	0.8500	0.4500	0.5000	0.2000	0.1000	0.6000	0.8500	0.5500	0.2000	0.4000	0.4500	0.1000	0.2500	0.0500	0.1500	1.0000
T:	0.0000	0.0000	-0.0000	0.0000	-0.0000	0.0000	0.0500	0.1500	0.0000	0.0000	0.0500	-0.0000	0.3000	0.0500	0.6000	0.2000	0.2000	0.3500	0.0000

Motif 417	M270	Beer et al Cell(2004)
A:	0.0000	0.0000	0.0000	0.0500	0.1500	0.1500	0.5500	0.4000	0.2500	0.3000	0.0000	0.5500	0.4000	0.0000	0.0000	0.0000	0.0000	0.0500	0.0500
C:	0.8500	0.1500	0.2000	0.1000	0.4000	0.3000	0.2000	0.3000	0.1500	0.1500	0.0500	0.3500	0.4000	0.8500	0.7000	0.0000	0.7000	0.0000	0.4500
G:	0.1500	0.8000	0.7500	0.3000	0.0500	0.0500	0.0000	0.0500	0.6000	0.5500	0.3000	0.0500	0.2000	0.1500	0.0000	1.0000	0.1000	0.7500	0.1500
T:	0.0000	0.0500	0.0500	0.5500	0.4000	0.5000	0.2500	0.2500	0.0000	-0.0000	0.6500	0.0500	-0.0000	0.0000	0.3000	0.0000	0.2000	0.2000	0.3500

Motif 418	M271	Beer et al Cell(2004)
A:	0.0000	0.2500	0.3500	0.0000	0.0000	0.4500	0.2500	0.0000	0.4500	0.0000	0.0000	0.0000	0.2000	0.0000	0.1000
C:	0.9000	0.2500	0.3500	0.4500	0.0000	0.2500	0.7000	0.5000	0.4500	0.3000	0.0000	0.8000	0.0000	0.5000	0.5500
G:	0.0000	0.4000	0.2000	0.4500	1.0000	0.3000	0.0500	0.4500	0.1000	0.2500	0.7000	0.2000	0.7000	0.5000	0.3500
T:	0.1000	0.1000	0.1000	0.1000	0.0000	0.0000	0.0000	0.0500	0.0000	0.4500	0.3000	-0.0000	0.1000	0.0000	0.0000

Motif 419	M272	Beer et al Cell(2004)
A:	0.4500	0.5500	0.0000	0.2000	0.2500	0.1000	0.0500	0.0000	0.1000	0.1500	0.0000	0.0000	0.0500
C:	0.5500	0.0000	0.0000	0.2000	0.4000	0.5000	0.6000	0.3500	0.0000	0.6500	0.1000	1.0000	0.0000
G:	0.0000	0.4500	0.9000	0.6000	0.2500	0.4000	0.0000	0.1500	0.9000	0.2000	0.7500	0.0000	0.9000
T:	0.0000	-0.0000	0.1000	0.0000	0.1000	0.0000	0.3500	0.5000	0.0000	-0.0000	0.1500	0.0000	0.0500

Motif 420	M273	Beer et al Cell(2004)
A:	0.0500	0.0500	0.0000	0.0000	0.0000	0.0000	0.2500	0.3500	0.3000	0.0000	0.5000	0.4000	0.0000	0.0500	0.0000	0.0000	0.2000	0.0000	0.0000
C:	0.9500	0.1000	0.3000	0.8500	0.3500	0.7500	0.1000	0.0000	0.0500	0.0000	0.3000	0.3000	0.4500	0.1000	0.3500	0.5500	0.2500	0.1500	0.5500
G:	0.0000	0.4000	0.7000	0.1500	0.6500	0.0500	0.2000	0.1500	0.4500	0.6000	0.0000	0.1500	0.3500	0.8000	0.6500	0.4500	0.3000	0.8500	0.4500
T:	0.0000	0.4500	0.0000	0.0000	0.0000	0.2000	0.4500	0.5000	0.2000	0.4000	0.2000	0.1500	0.2000	0.0500	0.0000	-0.0000	0.2500	0.0000	-0.0000

Motif 421	M274	Beer et al Cell(2004)
A:	0.1000	0.0500	0.0000	0.0500	0.0000	0.1500	0.1000	0.0000	0.0000	0.0000	0.2500	0.3000	0.2500	0.3500	0.2500	0.5000
C:	0.9000	0.4000	0.6500	0.8000	0.1000	0.8500	0.0000	0.4000	0.4000	0.4000	0.4500	0.3500	0.3500	0.0500	0.1500	0.1500
G:	0.0000	0.5500	0.3500	0.1500	0.8500	0.0000	0.9000	0.3000	0.6000	0.6000	0.0000	0.2000	0.4000	0.3000	0.2500	0.3500
T:	0.0000	-0.0000	0.0000	-0.0000	0.0500	0.0000	0.0000	0.3000	0.0000	0.0000	0.3000	0.1500	0.0000	0.3000	0.3500	0.0000

Motif 422	M275	Beer et al Cell(2004)
A:	0.2500	0.2000	0.0000	0.6000	0.6500	0.0500	0.0000	0.4000	0.0000	0.4500	0.1500	0.0000	0.1500	0.0000
C:	0.0000	0.7500	0.8000	0.2500	0.2000	0.0500	0.6000	0.4500	0.0000	0.3000	0.0000	0.0500	0.8500	0.2000
G:	0.7500	0.0000	0.2000	0.1500	0.0500	0.3000	0.3500	0.1500	0.9500	0.2500	0.8500	0.8500	0.0000	0.7000
T:	0.0000	0.0500	-0.0000	0.0000	0.1000	0.6000	0.0500	-0.0000	0.0500	0.0000	0.0000	0.1000	0.0000	0.1000

Motif 423	M276	Beer et al Cell(2004)
A:	0.0500	0.2500	0.0000	0.0000	0.0000	0.1500	0.0000	0.3500	0.1500	0.1000	0.5000	0.3000	0.0000	0.0500	0.0000	0.5500	0.0000
C:	0.1500	0.3000	1.0000	0.4500	0.6000	0.2000	0.5000	0.0000	0.3500	0.0000	0.1500	0.0500	0.7500	0.5500	0.1500	0.1000	0.0000
G:	0.8000	0.4500	0.0000	0.5500	0.4000	0.6500	0.5000	0.6500	0.1000	0.5000	0.2000	0.2000	0.2500	0.3500	0.8000	0.1500	0.5500
T:	-0.0000	0.0000	0.0000	0.0000	0.0000	-0.0000	0.0000	0.0000	0.4000	0.4000	0.1500	0.4500	0.0000	0.0500	0.0500	0.2000	0.4500

Motif 424	M277	Beer et al Cell(2004)
A:	0.0000	0.3000	1.0000	0.1500	0.5000	0.3500	0.0000	0.2500	0.7000	0.5500	0.0000	0.3000	0.1000	0.7500	0.4000	0.0000	0.9000	0.0000
C:	0.0000	0.1500	0.0000	0.2500	0.0000	0.2000	0.8000	0.4000	0.3000	0.0000	0.0500	0.1000	0.2500	0.2500	0.0500	0.0000	0.0000	0.0000
G:	0.1500	0.1000	0.0000	0.4000	0.0000	0.2500	0.0000	0.2500	0.0000	0.2000	0.0000	0.1000	0.5500	0.0000	0.5500	0.9500	0.1000	0.9500
T:	0.8500	0.4500	0.0000	0.2000	0.5000	0.2000	0.2000	0.1000	0.0000	0.2500	0.9500	0.5000	0.1000	0.0000	-0.0000	0.0500	-0.0000	0.0500

Motif 425	M278	Beer et al Cell(2004)
A:	0.3500	0.0500	0.0500	0.9000	0.0000	0.0000	0.0500	0.0500	0.0000	0.0000	0.1500	0.3500
C:	0.3500	0.1500	0.2000	0.0000	0.0500	0.0500	0.0000	0.0500	0.4000	0.4000	0.7500	0.0000
G:	0.1500	0.0500	0.6000	0.1000	0.0000	0.1500	0.9500	0.9000	0.0500	0.2000	0.1000	0.5500
T:	0.1500	0.7500	0.1500	-0.0000	0.9500	0.8000	0.0000	-0.0000	0.5500	0.4000	-0.0000	0.1000

Motif 426	M279	Beer et al Cell(2004)
A:	0.8500	0.3500	0.5000	0.5500	0.0000	0.2500	0.3500	0.4000	0.6000	0.8500	0.4000	0.4000	0.8500	0.9500	0.3500	0.9000	0.1500	0.0000	0.4000	0.0000	0.0000	0.1000	0.0500	0.6000
C:	0.0000	0.0000	0.1000	0.3500	0.0000	0.2500	0.1500	0.1500	0.0500	0.1000	0.0000	0.4500	0.0000	0.0500	0.4500	0.1000	0.0000	0.4500	0.0000	0.0000	0.0000	0.0000	0.1500	0.0000
G:	0.1500	0.2000	0.2500	0.1000	0.5000	0.3000	0.1000	0.1500	0.1000	0.0000	0.2500	0.0000	0.1500	0.0000	0.1500	0.0000	0.2000	0.5500	0.3000	1.0000	0.9500	0.7000	0.8000	0.3500
T:	0.0000	0.4500	0.1500	-0.0000	0.5000	0.2000	0.4000	0.3000	0.2500	0.0500	0.3500	0.1500	0.0000	0.0000	0.0500	-0.0000	0.6500	0.0000	0.3000	0.0000	0.0500	0.2000	-0.0000	0.0500

Motif 427	M280	Beer et al Cell(2004)
A:	0.0500	0.2000	0.0000	0.0000	0.0000	0.1500	0.0000	0.1500	0.2000	1.0000	0.7000	0.8500	0.2500	0.7500
C:	0.0000	0.1000	0.7500	0.0000	0.4000	0.1000	0.0000	0.0500	0.7000	0.0000	0.0000	0.1500	0.7500	0.0000
G:	0.0000	0.2500	0.2500	1.0000	0.6000	0.1500	1.0000	0.5000	0.1000	0.0000	0.1000	0.0000	0.0000	0.1500
T:	0.9500	0.4500	0.0000	0.0000	0.0000	0.6000	0.0000	0.3000	0.0000	0.0000	0.2000	0.0000	0.0000	0.1000

Motif 428	M281	Beer et al Cell(2004)
A:	0.7500	0.6000	0.6500	0.4500	0.0000	0.0000	0.0000	0.2500	0.0000	0.0000	0.0500	0.0000
C:	0.2500	0.3000	0.0000	0.4500	0.0000	0.0000	0.1000	0.7500	0.5500	0.0000	0.0000	1.0000
G:	0.0000	0.0000	0.1000	0.1000	0.9500	1.0000	0.6000	0.0000	0.0000	0.0500	0.1000	0.0000
T:	0.0000	0.1000	0.2500	0.0000	0.0500	0.0000	0.3000	0.0000	0.4500	0.9500	0.8500	0.0000

Motif 429	M282	Beer et al Cell(2004)
A:	0.4000	1.0000	0.7000	0.0000	0.0000	0.0000	0.0000	0.3000	0.0000	0.9000	0.0500	0.7000	0.9000
C:	0.0000	0.0000	0.1000	0.0000	0.7500	0.1000	0.8000	0.7000	0.0000	0.0000	0.0000	0.2000	0.0000
G:	0.5500	0.0000	0.2000	0.0000	0.2000	0.0500	0.0500	0.0000	0.8500	0.0000	0.9500	0.0000	0.0500
T:	0.0500	0.0000	0.0000	1.0000	0.0500	0.8500	0.1500	0.0000	0.1500	0.1000	0.0000	0.1000	0.0500

Motif 430	M283	Beer et al Cell(2004)
A:	0.1000	0.0000	0.7000	0.2000	0.4000	0.7000	0.6500	0.3500	0.3000	1.0000	0.8500	0.0000	0.1500	0.0000	0.0000	0.5500	0.3000	0.0500
C:	0.0000	0.6000	0.1000	0.1500	0.6000	0.0500	0.2000	0.0000	0.0000	0.0000	0.0000	0.0000	0.0000	0.7500	0.2000	0.0500	0.3500	0.0000
G:	0.0000	0.0000	0.2000	0.0500	0.0000	0.0000	0.1000	0.0500	0.0000	0.0000	0.0500	1.0000	0.3000	0.1000	0.4500	0.0000	0.3500	0.0000
T:	0.9000	0.4000	0.0000	0.6000	0.0000	0.2500	0.0500	0.6000	0.7000	0.0000	0.1000	0.0000	0.5500	0.1500	0.3500	0.4000	0.0000	0.9500

Motif 431	M284	Beer et al Cell(2004)
A:	0.6000	1.0000	1.0000	0.4500	0.5000	0.1000	0.0000	0.0000	0.4000	0.2000	0.4000	0.0000	0.3500
C:	0.2000	0.0000	0.0000	0.2500	0.0000	0.0000	0.0000	0.8000	0.6000	0.0000	0.0500	0.3500	0.6500
G:	0.2000	0.0000	0.0000	0.0500	0.5000	0.9000	0.5500	0.2000	0.0000	0.0000	0.0000	0.0000	0.0000
T:	0.0000	0.0000	0.0000	0.2500	0.0000	0.0000	0.4500	-0.0000	0.0000	0.8000	0.5500	0.6500	0.0000

Motif 432	M285	Beer et al Cell(2004)
A:	0.0000	0.0000	1.0000	0.0500	0.4500	0.0500	0.2500	0.1000	0.0500	0.0000	0.5000	0.0000	0.2000	0.0000	0.1000	0.2500	0.6000
C:	0.5500	0.0500	0.0000	0.0500	0.3500	0.3500	0.0000	0.0500	0.0500	0.3500	0.2500	0.0500	0.8000	0.4500	0.1000	0.0000	0.4000
G:	0.0000	0.0000	0.0000	0.4000	0.0000	0.6000	0.6500	0.0000	0.9000	0.0000	0.2500	0.7500	0.0000	0.5000	0.0500	0.7500	0.0000
T:	0.4500	0.9500	0.0000	0.5000	0.2000	0.0000	0.1000	0.8500	-0.0000	0.6500	0.0000	0.2000	0.0000	0.0500	0.7500	0.0000	0.0000

Motif 433	M286	Beer et al Cell(2004)
A:	0.7000	0.4500	0.6000	0.7500	0.4000	0.2000	0.6500	0.7500	0.4000	0.4000	0.6000	0.5000	0.4500	0.0000	0.6000	0.8000	0.9500	0.0000	0.8000
C:	0.1000	0.1000	0.1000	0.0000	0.2500	0.0500	0.1000	0.2000	0.2000	0.3000	0.2000	0.0500	0.1500	0.0000	0.1000	0.0000	0.0500	0.8500	0.1500
G:	0.2000	0.4500	0.3000	0.2000	0.1500	0.5500	0.1000	0.0500	0.1000	0.1500	0.2000	0.2000	0.1000	0.0000	0.3000	0.1000	0.0000	0.0000	0.0500
T:	0.0000	0.0000	0.0000	0.0500	0.2000	0.2000	0.1500	-0.0000	0.3000	0.1500	0.0000	0.2500	0.3000	1.0000	0.0000	0.1000	0.0000	0.1500	-0.0000

Motif 434	M287	Beer et al Cell(2004)
A:	0.9500	0.2500	0.0500	0.1500	0.2500	0.5000	0.5500	0.6000	0.9500	0.8500	0.2000	0.5000	0.7000	0.4500	0.6500
C:	0.0000	0.7000	0.8500	0.1500	0.6000	0.4500	0.1500	0.0000	0.0000	0.0500	0.5000	0.3500	0.2500	0.0000	0.0500
G:	0.0500	0.0500	0.0500	0.4000	0.1000	0.0000	0.3000	0.2000	0.0000	0.1000	0.0500	0.1000	0.0500	0.5000	0.1500
T:	0.0000	0.0000	0.0500	0.3000	0.0500	0.0500	-0.0000	0.2000	0.0500	0.0000	0.2500	0.0500	0.0000	0.0500	0.1500

Motif 435	M288	Beer et al Cell(2004)
A:	0.1000	0.7000	0.9000	0.0000	0.1000	0.8000	0.3500	0.0000	0.0000	0.9500	0.0000	0.0500
C:	0.2000	0.0000	0.0000	0.0000	0.3000	0.0500	0.0500	0.1000	0.0000	0.0000	0.0000	0.9000
G:	0.0000	0.2500	0.0000	0.0000	0.6000	0.1500	0.5000	0.9000	0.0000	0.0000	0.9500	0.0000
T:	0.7000	0.0500	0.1000	1.0000	0.0000	-0.0000	0.1000	0.0000	1.0000	0.0500	0.0500	0.0500

Motif 436	M289	Beer et al Cell(2004)
A:	0.0000	1.0000	0.0000	0.5500	0.4500	0.4000	0.3500	0.8500	0.4000	0.5000	0.2500	0.9500	1.0000	0.8000	0.6000	0.1500
C:	0.0000	0.0000	0.0000	0.0000	0.0500	0.3500	0.0000	0.0000	0.0500	0.0000	0.0000	0.0500	0.0000	0.0000	0.1000	0.0000
G:	1.0000	0.0000	0.0000	0.3000	0.0000	0.0500	0.6500	0.0000	0.2000	0.1500	0.1000	0.0000	0.0000	0.0000	0.0000	0.0000
T:	0.0000	0.0000	1.0000	0.1500	0.5000	0.2000	0.0000	0.1500	0.3500	0.3500	0.6500	0.0000	0.0000	0.2000	0.3000	0.8500

Motif 437	M290	Beer et al Cell(2004)
A:	0.6500	0.2000	0.7500	1.0000	0.7000	0.7000	0.7500	0.4000	0.7000	0.4500	0.0500	0.3000	1.0000	1.0000	0.7500	0.4500	0.7500
C:	0.0000	0.8000	0.0000	0.0000	0.0000	0.0000	0.1500	0.2000	0.0000	0.1000	0.0000	0.2500	0.0000	0.0000	0.0500	0.2000	0.0000
G:	0.3500	0.0000	0.2000	0.0000	0.1500	0.3000	0.1000	0.1000	0.3000	0.2500	0.9500	0.2500	0.0000	0.0000	0.1500	0.0000	0.1500
T:	0.0000	0.0000	0.0500	0.0000	0.1500	0.0000	0.0000	0.3000	0.0000	0.2000	0.0000	0.2000	0.0000	0.0000	0.0500	0.3500	0.1000

Motif 438	M291	Beer et al Cell(2004)
A:	0.7500	0.7500	0.3500	0.7500	1.0000	0.9000	0.5000	0.9000	0.4500	0.5500	0.6500	0.0000	0.9000	0.4000	0.3500	0.6500	0.4500	0.6000	0.6000
C:	0.2500	0.0000	0.2000	0.0000	0.0000	0.0000	0.0000	0.1000	0.0000	0.0000	0.1000	0.0000	0.0500	0.0000	0.0000	0.0000	0.0000	0.3000	0.0000
G:	0.0000	0.2500	0.2500	0.0000	0.0000	0.0000	0.0500	0.0000	0.5500	0.0000	0.0000	1.0000	0.0500	0.0000	0.0500	0.2500	0.4500	0.0500	0.4000
T:	0.0000	0.0000	0.2000	0.2500	0.0000	0.1000	0.4500	-0.0000	0.0000	0.4500	0.2500	0.0000	-0.0000	0.6000	0.6000	0.1000	0.1000	0.0500	0.0000

Motif 439	M292	Beer et al Cell(2004)
A:	0.4500	0.5500	1.0000	1.0000	0.7000	0.6000	0.4500	0.0000	0.4000	0.6500	0.7000	1.0000	0.6500	0.4000	0.3500	0.5000	0.0500	0.3000
C:	0.0000	0.0500	0.0000	0.0000	0.2000	0.0000	0.0000	0.0000	0.6000	0.0000	0.0000	0.0000	0.0000	0.2000	0.1000	0.4500	0.2500	0.4000
G:	0.5500	0.4000	0.0000	0.0000	0.0000	0.0500	0.5500	0.9000	0.0000	0.3500	0.0000	0.0000	0.3000	0.1500	0.2500	0.0500	0.4000	0.3000
T:	0.0000	-0.0000	0.0000	0.0000	0.1000	0.3500	0.0000	0.1000	0.0000	0.0000	0.3000	0.0000	0.0500	0.2500	0.3000	-0.0000	0.3000	-0.0000

Motif 440	M293	Beer et al Cell(2004)
A:	0.0000	0.1500	0.2000	0.0500	0.0000	0.2500	0.0000	0.0000	0.0500	0.1500	0.0500	0.6500	0.0000	0.8500	0.3000	0.1500	0.0000
C:	0.0000	0.0000	0.0500	0.4500	0.0000	0.7000	0.0000	0.5500	0.9000	0.1000	0.7000	0.0000	1.0000	0.0000	0.1500	0.3500	0.0500
G:	0.9500	0.8500	0.3000	0.4000	0.9500	0.0500	0.7500	0.0500	0.0500	0.4500	0.2500	0.3500	0.0000	0.0000	0.2500	0.0000	0.6000
T:	0.0500	0.0000	0.4500	0.1000	0.0500	0.0000	0.2500	0.4000	-0.0000	0.3000	0.0000	0.0000	0.0000	0.1500	0.3000	0.5000	0.3500

Motif 441	M294	Beer et al Cell(2004)
A:	0.0000	0.2500	0.0000	0.0000	0.6000	0.0000	0.3500	0.4500	0.2500	0.0000	0.0000	0.3000	0.2000	0.0500	0.9000
C:	0.3500	0.3000	0.1500	1.0000	0.0000	0.1500	0.0500	0.0000	0.0000	0.9000	0.0000	0.1000	0.0000	0.9500	0.0000
G:	0.0500	0.2000	0.8000	0.0000	0.0000	0.8500	0.2000	0.5500	0.2500	0.1000	0.9000	0.6000	0.7500	0.0000	0.0000
T:	0.6000	0.2500	0.0500	0.0000	0.4000	0.0000	0.4000	0.0000	0.5000	-0.0000	0.1000	0.0000	0.0500	0.0000	0.1000

Motif 442	M295	Beer et al Cell(2004)
A:	0.0000	0.1000	0.4000	0.5000	0.1500	0.9500	0.5500	1.0000	0.7500	0.0000	0.1000	0.0000	0.0000	0.0000	0.0000	0.1500
C:	0.5500	0.0000	0.4500	0.3000	0.4500	0.0000	0.4000	0.0000	0.1000	0.3000	0.0000	0.0000	0.7000	0.0000	0.5000	0.4000
G:	0.2500	0.8000	0.0000	0.1500	0.0500	0.0500	0.0500	0.0000	0.1500	0.0500	0.0000	1.0000	0.0500	1.0000	0.5000	0.0500
T:	0.2000	0.1000	0.1500	0.0500	0.3500	0.0000	-0.0000	0.0000	0.0000	0.6500	0.9000	0.0000	0.2500	0.0000	0.0000	0.4000

Motif 443	M296	Beer et al Cell(2004)
A:	0.1500	0.3000	0.0000	0.4500	0.3000	0.0000	0.0000	0.0000	0.2000	1.0000	0.0000	0.3500
C:	0.0500	0.0000	0.0000	0.0000	0.0000	0.5000	0.0000	0.0500	0.8000	0.0000	0.5000	0.0000
G:	0.7500	0.6500	0.9000	0.0000	0.7000	0.0000	0.5500	0.9500	0.0000	0.0000	0.2500	0.6500
T:	0.0500	0.0500	0.1000	0.5500	0.0000	0.5000	0.4500	0.0000	0.0000	0.0000	0.2500	0.0000

Motif 444	M297	Beer et al Cell(2004)
A:	0.9000	0.7000	0.2500	1.0000	0.4000	0.0000	0.1500	0.0500	1.0000	0.0500	0.0000	0.7000	0.1500	0.1000	0.0000
C:	0.0000	0.1000	0.0000	0.0000	0.0000	0.1000	0.0000	0.2000	0.0000	0.0000	1.0000	0.1500	0.0000	0.6000	0.0000
G:	0.0000	0.2000	0.0500	0.0000	0.5500	0.9000	0.2000	0.0000	0.0000	0.1000	0.0000	0.1500	0.8500	0.0000	0.9500
T:	0.1000	0.0000	0.7000	0.0000	0.0500	0.0000	0.6500	0.7500	0.0000	0.8500	0.0000	0.0000	0.0000	0.3000	0.0500

Motif 445	M298	Beer et al Cell(2004)
A:	0.5000	0.7500	0.2500	0.0000	0.4000	0.7000	0.8000	0.8000	0.3500	0.5500	0.4000	0.4000	0.0000
C:	0.0000	0.0500	0.0000	0.0000	0.0000	0.2000	0.0500	0.0000	0.6500	0.1000	0.0000	0.4000	0.0000
G:	0.0000	0.0000	0.7500	1.0000	0.6000	0.0000	0.0000	0.0500	0.0000	0.3500	0.6000	0.2000	1.0000
T:	0.5000	0.2000	0.0000	0.0000	0.0000	0.1000	0.1500	0.1500	0.0000	0.0000	0.0000	-0.0000	0.0000

Motif 446	M299	Beer et al Cell(2004)
A:	0.5000	0.8000	0.0000	0.3000	0.2500	0.1000	0.0000	0.0500	0.0500	0.0000	0.0000	0.4000	0.0000
C:	0.4500	0.0500	0.0000	0.1500	0.0000	0.6500	0.0500	0.0500	0.9500	0.0000	0.0000	0.3500	0.9000
G:	0.0000	0.0500	1.0000	0.0000	0.7500	0.2000	0.7500	0.9000	0.0000	0.0000	0.8500	0.0000	0.1000
T:	0.0500	0.1000	0.0000	0.5500	0.0000	0.0500	0.2000	-0.0000	0.0000	1.0000	0.1500	0.2500	-0.0000

Motif 447	M300	Beer et al Cell(2004)
A:	0.0000	0.0000	0.3500	0.3000	0.5000	0.0000	0.3000	0.4500	0.0000	0.2500	0.0000	0.0000	0.5500	0.3000	0.0000	0.3500	0.2000
C:	0.1500	0.9000	0.0000	0.4000	0.0000	0.5500	0.4500	0.3500	0.0000	0.1500	0.1500	0.9000	0.0500	0.1000	1.0000	0.3000	0.8000
G:	0.6500	0.1000	0.4000	0.3000	0.2000	0.2500	0.0500	0.2000	0.5500	0.5500	0.8000	0.0000	0.1000	0.3500	0.0000	0.0500	0.0000
T:	0.2000	-0.0000	0.2500	-0.0000	0.3000	0.2000	0.2000	0.0000	0.4500	0.0500	0.0500	0.1000	0.3000	0.2500	0.0000	0.3000	0.0000

Motif 448	M301	Beer et al Cell(2004)
A:	0.1000	0.0000	0.1000	0.1500	0.1000	0.0000	0.0000	0.1500	0.1500	0.0000	0.1000	0.2500	1.0000
C:	0.0000	0.5500	0.0000	0.8000	0.0000	0.0000	0.4500	0.0000	0.2500	0.8500	0.0000	0.5500	0.0000
G:	0.4500	0.0500	0.9000	0.0000	0.8500	1.0000	0.3500	0.0000	0.0000	0.0000	0.2500	0.2000	0.0000
T:	0.4500	0.4000	0.0000	0.0500	0.0500	0.0000	0.2000	0.8500	0.6000	0.1500	0.6500	-0.0000	0.0000

Motif 449	M302	Beer et al Cell(2004)
A:	0.0000	0.3500	0.5500	0.0500	0.2000	0.0000	0.0000	0.7000	0.0000	0.9500	0.0000	0.0000
C:	0.0000	0.6000	0.0000	0.9000	0.0000	0.5500	0.4000	0.0000	0.6000	0.0000	0.1000	0.0000
G:	0.1000	0.0500	0.3000	0.0000	0.8000	0.0000	0.6000	0.1000	0.0000	0.0500	0.2500	0.1000
T:	0.9000	0.0000	0.1500	0.0500	0.0000	0.4500	0.0000	0.2000	0.4000	0.0000	0.6500	0.9000

Motif 450	M303	Beer et al Cell(2004)
A:	0.1000	0.1000	0.0000	0.0000	0.0500	0.1500	0.6000	0.0000	0.7500	1.0000	0.3500	0.1500
C:	0.0000	0.8500	0.0000	0.9000	0.0000	0.1500	0.0000	0.7000	0.0000	0.0000	0.0000	0.1500
G:	0.5500	0.0500	1.0000	0.0000	0.0000	0.7000	0.2500	0.0000	0.0500	0.0000	0.6500	0.7000
T:	0.3500	0.0000	0.0000	0.1000	0.9500	0.0000	0.1500	0.3000	0.2000	0.0000	0.0000	0.0000

Motif 451	M304	Beer et al Cell(2004)
A:	0.0000	0.0500	0.4000	0.0000	0.0000	0.7000	0.8000	0.5000	0.7000	0.1500	0.0000	0.0500	0.0000	0.0000	0.0000
C:	0.1000	0.4000	0.3000	0.3000	0.5000	0.3000	0.0500	0.0000	0.0500	0.3500	0.0000	0.1500	0.0000	0.0000	0.0000
G:	0.9000	0.5500	0.2500	0.7000	0.4000	0.0000	0.1500	0.5000	0.0000	0.0500	0.0000	0.8000	0.0000	0.7500	0.9000
T:	0.0000	-0.0000	0.0500	0.0000	0.1000	0.0000	-0.0000	0.0000	0.2500	0.4500	1.0000	-0.0000	1.0000	0.2500	0.1000

Motif 452	M305	Beer et al Cell(2004)
A:	0.0000	0.4000	1.0000	0.0000	0.3500	0.6000	0.3000	0.5500	0.4500	0.1500	0.5000	0.1000	0.2500	0.6500	0.6500	0.0000	0.2500	0.6000	0.8500	0.0000
C:	0.0000	0.3000	0.0000	0.7000	0.0000	0.0000	0.0500	0.0000	0.0000	0.1000	0.0000	0.0500	0.4000	0.2500	0.1000	0.0500	0.5500	0.4000	0.0000	0.8500
G:	1.0000	0.3000	0.0000	0.3000	0.4000	0.4000	0.2000	0.4500	0.0000	0.3500	0.3500	0.3000	0.2000	0.1000	0.2500	0.7500	0.0000	0.0000	0.1500	0.0000
T:	0.0000	0.0000	0.0000	0.0000	0.2500	0.0000	0.4500	-0.0000	0.5500	0.4000	0.1500	0.5500	0.1500	-0.0000	-0.0000	0.2000	0.2000	0.0000	0.0000	0.1500

Motif 453	M306	Beer et al Cell(2004)
A:	0.7500	0.1000	0.2500	0.0000	0.6500	0.0000	0.3000	0.5500	0.1500	0.0000	0.0000	0.4500	0.1500	0.0000
C:	0.0000	0.0500	0.3000	0.8500	0.1000	0.9500	0.1000	0.0500	0.0000	0.0500	0.0500	0.1500	0.0000	0.0500
G:	0.2000	0.7500	0.2000	0.0000	0.2500	0.0500	0.3500	0.4000	0.0000	0.2500	0.9000	0.0000	0.8500	0.4000
T:	0.0500	0.1000	0.2500	0.1500	-0.0000	0.0000	0.2500	-0.0000	0.8500	0.7000	0.0500	0.4000	0.0000	0.5500

Motif 454	M307	Beer et al Cell(2004)
A:	0.0000	0.1000	0.2000	0.6500	0.0000	0.0000	0.0000	0.2500	0.7000	0.1000	0.0000	0.0000	0.0000	0.0000	0.1500	0.1000	0.6000	0.2000	0.9000	0.6000
C:	0.0000	0.0000	0.2500	0.3000	0.2000	0.0000	0.0000	0.3000	0.0000	0.1000	0.0500	0.0000	0.9000	0.4000	0.0000	0.9000	0.0000	0.4000	0.0000	0.4000
G:	1.0000	0.2000	0.4000	0.0000	0.1000	1.0000	1.0000	0.4000	0.0000	0.6500	0.1000	0.9000	0.1000	0.0000	0.5000	0.0000	0.4000	0.0000	0.1000	0.0000
T:	0.0000	0.7000	0.1500	0.0500	0.7000	0.0000	0.0000	0.0500	0.3000	0.1500	0.8500	0.1000	-0.0000	0.6000	0.3500	0.0000	0.0000	0.4000	-0.0000	0.0000

Motif 455	M308	Beer et al Cell(2004)
A:	0.0000	0.0000	0.0000	0.0500	0.8000	0.5500	1.0000	0.9500	0.9500	0.4000	0.6500	0.4500	0.7000	1.0000
C:	0.3000	0.9500	0.1000	0.0500	0.2000	0.0000	0.0000	0.0000	0.0000	0.1000	0.0000	0.5500	0.0000	0.0000
G:	0.7000	0.0500	0.0000	0.8000	0.0000	0.0000	0.0000	0.0000	0.0000	0.5000	0.3500	0.0000	0.2000	0.0000
T:	0.0000	0.0000	0.9000	0.1000	-0.0000	0.4500	0.0000	0.0500	0.0500	0.0000	0.0000	0.0000	0.1000	0.0000

Motif 456	M309	Beer et al Cell(2004)
A:	0.4000	0.1000	0.3000	0.2000	0.2000	0.4000	0.7000	0.8500	0.4000	0.9500	1.0000	0.0000	0.5000	0.0000	0.3000	0.4000	0.0000	0.0000	0.0000
C:	0.0000	0.0500	0.3000	0.4500	0.1500	0.3500	0.3000	0.0000	0.0000	0.0000	0.0000	0.0000	0.0500	0.0000	0.0000	0.0000	0.0000	0.0000	0.0000
G:	0.6000	0.4000	0.1000	0.3500	0.1000	0.2500	0.0000	0.0500	0.0000	0.0500	0.0000	0.6500	0.4000	0.8500	0.7000	0.5000	0.8000	1.0000	1.0000
T:	0.0000	0.4500	0.3000	0.0000	0.5500	0.0000	0.0000	0.1000	0.6000	0.0000	0.0000	0.3500	0.0500	0.1500	0.0000	0.1000	0.2000	0.0000	0.0000

Motif 457	M310	Beer et al Cell(2004)
A:	0.0000	0.0000	0.0000	0.1000	0.1000	0.4000	0.1500	0.0000	0.1000	0.0000	0.8500	0.8500	1.0000	0.9000	0.0000
C:	0.5000	0.0000	0.2500	0.1000	0.0000	0.2000	0.2000	0.1500	0.2500	0.0000	0.1000	0.0000	0.0000	0.1000	0.1000
G:	0.0000	0.3500	0.0000	0.0000	0.9000	0.0500	0.3500	0.8500	0.3000	1.0000	0.0000	0.1500	0.0000	0.0000	0.6500
T:	0.5000	0.6500	0.7500	0.8000	0.0000	0.3500	0.3000	0.0000	0.3500	0.0000	0.0500	0.0000	0.0000	-0.0000	0.2500

Motif 458	M311	Beer et al Cell(2004)
A:	0.7500	0.0000	0.4500	0.9000	0.2500	0.0500	0.2000	0.0000	0.8000	1.0000	0.0000	0.0500	0.0000	0.0000	0.0000
C:	0.0000	0.0500	0.1500	0.1000	0.2500	0.9500	0.0000	1.0000	0.2000	0.0000	0.2000	0.0000	0.0500	0.0500	0.0000
G:	0.1000	0.6500	0.3500	0.0000	0.4000	0.0000	0.8000	0.0000	0.0000	0.0000	0.1500	0.0000	0.8500	0.0500	1.0000
T:	0.1500	0.3000	0.0500	-0.0000	0.1000	0.0000	0.0000	0.0000	-0.0000	0.0000	0.6500	0.9500	0.1000	0.9000	0.0000

Motif 459	M312	Beer et al Cell(2004)
A:	0.0000	0.0000	0.0000	0.1500	0.2000	0.0000	0.7500	0.1000	0.0000	0.7500	0.3000	0.5000	1.0000	0.5500	0.8500	0.8500	0.3000	1.0000
C:	0.6000	0.2000	0.0000	0.0000	0.2000	0.9500	0.2500	0.4000	0.3000	0.0000	0.2500	0.2000	0.0000	0.1000	0.0500	0.0000	0.2500	0.0000
G:	0.0000	0.0000	0.0000	0.0000	0.1000	0.0500	0.0000	0.2000	0.2000	0.2500	0.2000	0.0000	0.0000	0.3000	0.1000	0.0000	0.0000	0.0000
T:	0.4000	0.8000	1.0000	0.8500	0.5000	0.0000	0.0000	0.3000	0.5000	0.0000	0.2500	0.3000	0.0000	0.0500	0.0000	0.1500	0.4500	0.0000

Motif 460	M313	Beer et al Cell(2004)
A:	0.0500	0.1000	0.0000	0.2000	0.0000	0.2500	0.0000	0.0000	0.0000	0.0000	0.7000	0.0000
C:	0.0000	0.0000	0.2000	0.0000	0.0000	0.0000	0.0000	0.0000	0.5000	0.0500	0.0500	0.6500
G:	0.7000	0.3000	0.0000	0.8000	0.0000	0.4000	0.7500	1.0000	0.0000	0.3500	0.0000	0.3500
T:	0.2500	0.6000	0.8000	0.0000	1.0000	0.3500	0.2500	0.0000	0.5000	0.6000	0.2500	0.0000

Motif 461	M314	Beer et al Cell(2004)
A:	0.9500	0.5000	0.6000	0.3000	0.6000	0.2500	0.7500	0.5000	0.0000	0.4500	0.8500	0.5500	1.0000	0.7500	1.0000	0.3000	0.9000	0.9000
C:	0.0500	0.2500	0.1000	0.0000	0.2000	0.0000	0.2000	0.1500	0.0000	0.0000	0.0000	0.0000	0.0000	0.0000	0.0000	0.7000	0.0000	0.0000
G:	0.0000	0.1000	0.2000	0.5000	0.0000	0.7500	0.0000	0.0500	1.0000	0.1000	0.0000	0.4500	0.0000	0.2500	0.0000	0.0000	0.0500	0.0500
T:	0.0000	0.1500	0.1000	0.2000	0.2000	0.0000	0.0500	0.3000	0.0000	0.4500	0.1500	-0.0000	0.0000	0.0000	0.0000	0.0000	0.0500	0.0500

Motif 462	M315	Beer et al Cell(2004)
A:	0.1000	0.5000	0.3500	0.4000	1.0000	0.3000	0.4000	0.0000	0.1000	0.5500	0.1000	0.4000	0.2000	0.7500	0.2000	0.7000	0.0000
C:	0.5000	0.4000	0.1000	0.1500	0.0000	0.3000	0.6000	0.0000	0.9000	0.0000	0.1000	0.0000	0.8000	0.0000	0.8000	0.0000	0.0500
G:	0.4000	0.0500	0.0000	0.0000	0.0000	0.1000	0.0000	1.0000	0.0000	0.0500	0.8000	0.2000	0.0000	0.2500	0.0000	0.0500	0.9500
T:	0.0000	0.0500	0.5500	0.4500	0.0000	0.3000	0.0000	0.0000	0.0000	0.4000	0.0000	0.4000	0.0000	0.0000	0.0000	0.2500	0.0000

Motif 463	M316	Beer et al Cell(2004)
A:	0.9000	0.6000	0.0500	0.0000	0.0000	0.2000	0.0000	0.0000	0.3500	0.3500	0.0000	0.4500	0.8000	0.9500	0.5500	1.0000	1.0000	0.5500	0.9500
C:	0.0000	0.0000	0.3500	0.1000	0.3000	0.3500	0.0000	1.0000	0.0500	0.2000	0.2500	0.3000	0.0500	0.0000	0.0000	0.0000	0.0000	0.0000	0.0000
G:	0.0500	0.2000	0.0000	0.0500	0.0000	0.0000	0.0000	0.0000	0.3500	0.4000	0.2000	0.1500	0.1500	0.0000	0.4500	0.0000	0.0000	0.3000	0.0500
T:	0.0500	0.2000	0.6000	0.8500	0.7000	0.4500	1.0000	0.0000	0.2500	0.0500	0.5500	0.1000	-0.0000	0.0500	-0.0000	0.0000	0.0000	0.1500	0.0000

Motif 464	M317	Beer et al Cell(2004)
A:	0.1000	0.0000	0.0000	0.0500	0.3500	0.2000	0.0000	0.0500	0.0000	0.0000	0.1000	0.2000
C:	0.7000	0.0000	0.0500	0.8500	0.0000	0.0500	0.5500	0.9000	0.3500	0.0500	0.3500	0.1500
G:	0.0000	1.0000	0.9500	0.0500	0.6500	0.7000	0.0000	0.0000	0.4000	0.1500	0.5500	0.5500
T:	0.2000	0.0000	0.0000	0.0500	0.0000	0.0500	0.4500	0.0500	0.2500	0.8000	0.0000	0.1000

Motif 465	M318	Beer et al Cell(2004)
A:	0.0000	0.1000	0.7500	0.9500	0.2000	0.0000	0.0500	0.2500	0.9500	0.0000	0.0000	0.0500	0.2000	0.4500	0.7000	0.0000	0.3000	0.8000	0.7000	0.2500	1.0000	0.5500	0.1500	0.3500
C:	1.0000	0.0500	0.1000	0.0500	0.0500	0.0500	0.1000	0.7500	0.0000	0.6500	0.8500	0.2500	0.7000	0.1000	0.0500	0.9000	0.2500	0.0000	0.0500	0.0000	0.0000	0.2500	0.8000	0.6000
G:	0.0000	0.1000	0.0000	0.0000	0.0000	0.9500	0.1000	0.0000	0.0000	0.2000	0.1000	0.7000	0.1000	0.0000	0.0000	0.0000	0.0000	0.1000	0.2000	0.0500	0.0000	0.1500	0.0000	0.0000
T:	0.0000	0.7500	0.1500	0.0000	0.7500	0.0000	0.7500	0.0000	0.0500	0.1500	0.0500	0.0000	0.0000	0.4500	0.2500	0.1000	0.4500	0.1000	0.0500	0.7000	0.0000	0.0500	0.0500	0.0500

Motif 466	M319	Beer et al Cell(2004)
A:	0.5000	0.0000	0.0500	0.9500	0.9000	0.7500	0.4500	0.4000	0.4500	0.4000	0.4500	0.3500	0.5000	0.0500	0.5500	0.6500	0.8000	0.1000	0.0000
C:	0.1000	0.0500	0.1500	0.0000	0.0000	0.0000	0.0000	0.0500	0.1500	0.0500	0.4500	0.6500	0.2000	0.5500	0.0000	0.1000	0.0500	0.8500	0.6000
G:	0.4000	0.9000	0.7500	0.0000	0.0000	0.1000	0.0000	0.3000	0.1500	0.1000	0.1000	0.0000	0.1500	0.3000	0.2500	0.2500	0.1500	0.0500	0.0000
T:	0.0000	0.0500	0.0500	0.0500	0.1000	0.1500	0.5500	0.2500	0.2500	0.4500	0.0000	0.0000	0.1500	0.1000	0.2000	-0.0000	-0.0000	0.0000	0.4000

Motif 467	M320	Beer et al Cell(2004)
A:	0.3000	0.0500	0.0000	0.0000	0.0000	0.3500	0.3500	0.3000	0.5000	0.0500	0.1500	0.0000	0.9500	0.7000	0.5500	0.8000	0.7000
C:	0.0000	0.2000	0.1000	0.1500	0.4500	0.1500	0.1500	0.2500	0.1000	0.3500	0.3500	0.0000	0.0000	0.0000	0.0500	0.1500	0.0000
G:	0.0000	0.0000	0.0000	0.1000	0.0500	0.0500	0.0500	0.2500	0.3000	0.5500	0.0000	1.0000	0.0000	0.0500	0.4000	0.0500	0.3000
T:	0.7000	0.7500	0.9000	0.7500	0.5000	0.4500	0.4500	0.2000	0.1000	0.0500	0.5000	0.0000	0.0500	0.2500	-0.0000	-0.0000	0.0000

Motif 468	M321	Beer et al Cell(2004)
A:	0.1500	1.0000	0.5000	0.3000	0.0000	0.0500	0.2000	0.0000	0.1000	0.0000	0.1500	0.0500	0.0500	0.4000	0.2000	0.3000	0.9500	0.5000	0.6000	0.8000	0.8500
C:	0.8000	0.0000	0.0500	0.2500	0.0000	0.7000	0.0500	0.9500	0.1000	0.0000	0.5000	0.0500	0.7000	0.0000	0.4000	0.3000	0.0000	0.0000	0.0500	0.2000	0.0000
G:	0.0000	0.0000	0.1000	0.0000	0.0500	0.0500	0.7000	0.0000	0.8000	0.7000	0.3500	0.2500	0.0000	0.0000	0.0500	0.2000	0.0500	0.0000	0.1000	0.0000	0.0500
T:	0.0500	0.0000	0.3500	0.4500	0.9500	0.2000	0.0500	0.0500	0.0000	0.3000	0.0000	0.6500	0.2500	0.6000	0.3500	0.2000	0.0000	0.5000	0.2500	-0.0000	0.1000

Motif 469	M322	Beer et al Cell(2004)
A:	0.0000	0.0000	0.3000	0.9000	0.4000	0.1000	0.0000	0.0000	0.7000	0.7500	0.8500	0.0000	0.0500
C:	0.0000	0.1000	0.1500	0.0000	0.0000	0.0000	0.0000	0.0000	0.3000	0.0000	0.0000	0.1000	0.0500
G:	0.0000	0.1000	0.0000	0.0500	0.3000	0.9000	0.0000	1.0000	0.0000	0.1500	0.0500	0.0000	0.9000
T:	1.0000	0.8000	0.5500	0.0500	0.3000	0.0000	1.0000	0.0000	0.0000	0.1000	0.1000	0.9000	-0.0000

Motif 470	M323	Beer et al Cell(2004)
A:	0.7000	0.8000	0.5500	0.5000	0.4500	0.2500	0.5500	0.0000	0.0500	0.4000	0.8500	0.8500	0.3000
C:	0.2500	0.0000	0.0000	0.0000	0.1500	0.7500	0.0000	0.0000	0.0000	0.0000	0.0000	0.1000	0.0000
G:	0.0000	0.2000	0.2000	0.4500	0.1500	0.0000	0.4000	0.6500	0.9500	0.3000	0.0000	0.0500	0.0000
T:	0.0500	-0.0000	0.2500	0.0500	0.2500	0.0000	0.0500	0.3500	0.0000	0.3000	0.1500	0.0000	0.7000

Motif 471	M324	Beer et al Cell(2004)
A:	0.0000	0.0000	0.0000	0.6000	0.6000	0.4500	0.8000	0.0000	0.2500	0.7500	0.7500	1.0000
C:	0.3500	0.2500	0.0000	0.1000	0.1000	0.5500	0.1000	0.0500	0.1000	0.0000	0.0000	0.0000
G:	0.1500	0.6000	0.8500	0.2000	0.0500	0.0000	0.1000	0.7500	0.5500	0.2500	0.2500	0.0000
T:	0.5000	0.1500	0.1500	0.1000	0.2500	0.0000	-0.0000	0.2000	0.1000	0.0000	0.0000	0.0000

Motif 472	M325	Beer et al Cell(2004)
A:	0.4000	0.8000	0.6500	0.0000	0.0000	0.8500	0.2000	0.2000	0.0000	0.7500	0.4500	0.1000	0.0000	0.2000	0.8500	0.3000	0.4500	0.4500	0.9500	0.2500
C:	0.5500	0.2000	0.1500	0.0000	0.0000	0.0500	0.0500	0.3000	0.2000	0.0000	0.2000	0.1000	0.0000	0.6000	0.0000	0.0000	0.3000	0.3500	0.0000	0.0000
G:	0.0500	0.0000	0.1500	0.1000	0.9500	0.0000	0.0000	0.0500	0.0000	0.2500	0.0000	0.0000	0.8000	0.0500	0.0500	0.2500	0.0500	0.1000	0.0500	0.0000
T:	-0.0000	-0.0000	0.0500	0.9000	0.0500	0.1000	0.7500	0.4500	0.8000	0.0000	0.3500	0.8000	0.2000	0.1500	0.1000	0.4500	0.2000	0.1000	0.0000	0.7500

Motif 473	M326	Beer et al Cell(2004)
A:	0.3000	1.0000	0.1500	0.5500	0.0000	0.8000	0.5500	0.4500	1.0000	0.5500	0.1500	0.6500
C:	0.1000	0.0000	0.0000	0.0000	0.0000	0.0500	0.4000	0.0500	0.0000	0.3500	0.8500	0.0000
G:	0.6000	0.0000	0.6500	0.0000	1.0000	0.0500	0.0500	0.0000	0.0000	0.1000	0.0000	0.2000
T:	0.0000	0.0000	0.2000	0.4500	0.0000	0.1000	-0.0000	0.5000	0.0000	-0.0000	0.0000	0.1500

Motif 474	M327	Beer et al Cell(2004)
A:	0.0000	0.5500	0.1500	0.6000	0.0000	0.0500	0.6000	0.0000	0.0000	0.4000	0.0000	0.0500	0.0000	0.5500	0.0000	0.0000	0.1000
C:	0.1000	0.0000	0.1000	0.3000	0.4000	0.0000	0.3500	0.0000	0.3000	0.4500	0.0000	0.0500	0.0000	0.0000	0.0500	0.8000	0.0500
G:	0.4500	0.2000	0.0000	0.0500	0.0500	0.9000	0.0500	0.0000	0.7000	0.1500	0.9000	0.0000	1.0000	0.4500	0.6500	0.0500	0.8500
T:	0.4500	0.2500	0.7500	0.0500	0.5500	0.0500	0.0000	1.0000	0.0000	-0.0000	0.1000	0.9000	0.0000	-0.0000	0.3000	0.1500	0.0000

Motif 475	M328	Beer et al Cell(2004)
A:	0.3500	0.5000	0.2000	0.4500	0.1000	0.5500	0.0000	0.0000	0.0500	0.0000	1.0000	0.9500
C:	0.0000	0.5000	0.0000	0.5500	0.1000	0.4500	0.0500	0.3000	0.2500	0.0000	0.0000	0.0500
G:	0.1000	0.0000	0.7000	0.0000	0.8000	0.0000	0.7500	0.7000	0.7000	0.0000	0.0000	0.0000
T:	0.5500	0.0000	0.1000	0.0000	0.0000	-0.0000	0.2000	0.0000	0.0000	1.0000	0.0000	0.0000

Motif 476	M329	Beer et al Cell(2004)
A:	0.0500	0.0000	0.0500	0.0000	0.0000	0.1000	0.6500	0.0000	1.0000	0.0000	0.0000	0.1000
C:	0.0000	0.0500	0.1000	0.0000	0.6000	0.2500	0.1000	0.4500	0.0000	0.0500	0.8000	0.0000
G:	0.9500	0.4000	0.0000	1.0000	0.4000	0.1500	0.0000	0.0000	0.0000	0.8000	0.0000	0.0000
T:	0.0000	0.5500	0.8500	0.0000	0.0000	0.5000	0.2500	0.5500	0.0000	0.1500	0.2000	0.9000

Motif 477	M330	Beer et al Cell(2004)
A:	0.4500	0.3500	0.1000	0.0000	0.0000	0.0000	0.0000	0.0500	1.0000	1.0000	0.9500	0.2500
C:	0.2000	0.2500	0.0500	0.0000	0.0000	0.0000	0.0000	0.9500	0.0000	0.0000	0.0500	0.0000
G:	0.1500	0.3500	0.8000	0.6500	0.4000	1.0000	0.9500	0.0000	0.0000	0.0000	0.0000	0.0000
T:	0.2000	0.0500	0.0500	0.3500	0.6000	0.0000	0.0500	0.0000	0.0000	0.0000	0.0000	0.7500

Motif 478	M331	Beer et al Cell(2004)
A:	0.0500	0.7000	0.5000	0.5500	0.6000	0.4500	0.3500	0.5000	0.5500	0.6000	0.7000	0.4500	0.8500	0.3000	0.5500	0.4500	0.5000	0.7000
C:	0.0000	0.0500	0.0000	0.0000	0.4000	0.0000	0.2000	0.0000	0.0000	0.0000	0.0000	0.0000	0.0500	0.1000	0.0500	0.0000	0.2000	0.0500
G:	0.0000	0.2500	0.2500	0.1500	0.0000	0.1000	0.1500	0.3500	0.1500	0.4000	0.3000	0.2500	0.0500	0.4000	0.2000	0.0000	0.1000	0.2500
T:	0.9500	0.0000	0.2500	0.3000	0.0000	0.4500	0.3000	0.1500	0.3000	0.0000	0.0000	0.3000	0.0500	0.2000	0.2000	0.5500	0.2000	0.0000

Motif 479	M332	Beer et al Cell(2004)
A:	0.0000	0.0000	0.6500	0.0000	0.0000	0.2000	0.2000	0.8000	1.0000	0.0000	0.8500	1.0000
C:	0.2500	0.3500	0.3500	0.0000	0.1500	0.0000	0.1000	0.0000	0.0000	0.7000	0.0000	0.0000
G:	0.5000	0.6500	0.0000	1.0000	0.7500	0.8000	0.0000	0.0000	0.0000	0.0000	0.1000	0.0000
T:	0.2500	0.0000	0.0000	0.0000	0.1000	0.0000	0.7000	0.2000	0.0000	0.3000	0.0500	0.0000

Motif 480	M333	Beer et al Cell(2004)
A:	0.1000	0.8000	0.4000	0.4000	0.0000	0.0000	0.9000	0.7000	0.7500	0.0000	0.0500	0.1000
C:	0.0000	0.0500	0.0000	0.0000	0.0000	0.0000	0.0000	0.2500	0.0000	0.0000	0.0000	0.0000
G:	0.0000	0.0000	0.0000	0.1000	0.0000	0.7000	0.1000	0.0000	0.2000	0.9000	0.9000	0.8000
T:	0.9000	0.1500	0.6000	0.5000	1.0000	0.3000	-0.0000	0.0500	0.0500	0.1000	0.0500	0.1000

Motif 481	M334	Beer et al Cell(2004)
A:	0.0000	0.4500	0.0000	0.2000	0.0000	0.3500	0.7500	0.7500	0.9500	0.0000	0.0500	0.1000	0.1000	0.6000	0.4500	0.2000
C:	0.4500	0.3500	1.0000	0.0500	0.0000	0.3000	0.0000	0.1000	0.0000	0.0000	0.0500	0.0000	0.4000	0.1500	0.3000	0.7500
G:	0.0000	0.1500	0.0000	0.0000	0.8500	0.3500	0.0000	0.1500	0.0000	1.0000	0.1500	0.9000	0.2000	0.0500	0.2000	0.0000
T:	0.5500	0.0500	0.0000	0.7500	0.1500	0.0000	0.2500	0.0000	0.0500	0.0000	0.7500	0.0000	0.3000	0.2000	0.0500	0.0500

Motif 482	M335	Beer et al Cell(2004)
A:	0.5500	0.5500	0.3000	0.9500	0.3500	0.6000	0.7500	0.7500	0.5000	0.2500	0.8500	0.1000	0.1500	0.4000	0.9500	0.9000	0.2500	0.4000	0.3000	0.6500	0.9500	0.1500	1.0000	1.0000	1.0000	0.7500	0.0500	0.3500	0.3000
C:	0.0000	0.0000	0.2000	0.0000	0.0000	0.1000	0.0000	0.0500	0.0000	0.1500	0.1000	0.5000	0.4500	0.3000	0.0000	0.0000	0.3500	0.2000	0.2500	0.0500	0.0500	0.2000	0.0000	0.0000	0.0000	0.1000	0.0000	0.3000	0.0000
G:	0.0000	0.1500	0.2500	0.0500	0.5500	0.1500	0.1500	0.0500	0.2500	0.3000	0.0000	0.1500	0.0500	0.3000	0.0000	0.0500	0.0000	0.0500	0.2500	0.0000	0.0000	0.1500	0.0000	0.0000	0.0000	0.0000	0.8000	0.3000	0.7000
T:	0.4500	0.3000	0.2500	0.0000	0.1000	0.1500	0.1000	0.1500	0.2500	0.3000	0.0500	0.2500	0.3500	0.0000	0.0500	0.0500	0.4000	0.3500	0.2000	0.3000	0.0000	0.5000	0.0000	0.0000	0.0000	0.1500	0.1500	0.0500	0.0000

Motif 483	M336	Beer et al Cell(2004)
A:	0.3500	0.6500	0.9000	0.6000	0.0000	0.3000	0.3500	0.6000	0.0000	0.4000	0.2500	0.5500	0.8000	0.9500
C:	0.3500	0.2000	0.0000	0.3000	0.2000	0.0000	0.0500	0.1500	0.0000	0.0000	0.3000	0.0000	0.2000	0.0000
G:	0.3000	0.1000	0.1000	0.0500	0.8000	0.7000	0.6000	0.0000	1.0000	0.6000	0.2500	0.4500	0.0000	0.0500
T:	0.0000	0.0500	-0.0000	0.0500	0.0000	0.0000	0.0000	0.2500	0.0000	0.0000	0.2000	-0.0000	-0.0000	0.0000

Motif 484	M337	Beer et al Cell(2004)
A:	0.7000	0.5500	0.8500	0.6000	1.0000	0.9500	0.5500	0.5000	0.2000	0.1000	0.5000	0.6000	0.2000	0.4000	0.6500	0.8500	0.4000	0.8500
C:	0.0000	0.0500	0.0000	0.1500	0.0000	0.0000	0.1000	0.2500	0.6000	0.5500	0.0000	0.0000	0.2000	0.0000	0.1000	0.0000	0.6000	0.0000
G:	0.3000	0.4000	0.1000	0.0000	0.0000	0.0500	0.1000	0.2500	0.2000	0.1000	0.3500	0.1000	0.3000	0.5000	0.1000	0.1500	0.0000	0.0000
T:	0.0000	-0.0000	0.0500	0.2500	0.0000	0.0000	0.2500	0.0000	0.0000	0.2500	0.1500	0.3000	0.3000	0.1000	0.1500	0.0000	0.0000	0.1500

Motif 485	M338	Beer et al Cell(2004)
A:	0.1000	0.0000	0.5000	0.8500	0.0000	0.0000	1.0000	0.0500	0.5500	0.0000	0.0000	0.0500
C:	0.0000	0.7000	0.4000	0.0000	0.0000	0.7500	0.0000	0.3500	0.0000	0.0000	0.0500	0.9000
G:	0.0000	0.1500	0.1000	0.0000	0.0000	0.2500	0.0000	0.0500	0.1000	1.0000	0.7000	0.0500
T:	0.9000	0.1500	-0.0000	0.1500	1.0000	0.0000	0.0000	0.5500	0.3500	0.0000	0.2500	-0.0000

Motif 486	M339	Beer et al Cell(2004)
A:	1.0000	0.3500	0.0000	0.1000	0.4500	0.6000	0.0000	0.0000	0.3500	0.8500	0.1500	0.2500	0.6500	0.4000
C:	0.0000	0.0000	0.0000	0.0500	0.0000	0.4000	0.0000	0.1000	0.3500	0.1500	0.2500	0.0000	0.0000	0.1500
G:	0.0000	0.3500	0.4500	0.0000	0.5500	0.0000	0.0500	0.8500	0.2000	0.0000	0.6000	0.0000	0.1000	0.4500
T:	0.0000	0.3000	0.5500	0.8500	0.0000	0.0000	0.9500	0.0500	0.1000	0.0000	0.0000	0.7500	0.2500	-0.0000

Motif 487	M340	Beer et al Cell(2004)
A:	0.6000	0.0000	0.0000	0.0000	0.9000	1.0000	0.0000	0.0000	0.5000	0.0500	0.0000	0.0000
C:	0.0000	1.0000	0.0000	0.0000	0.0000	0.0000	0.3000	0.0000	0.5000	0.0000	0.0000	0.5500
G:	0.3000	0.0000	0.3000	1.0000	0.0000	0.0000	0.4000	0.0000	0.0000	0.9000	0.0000	0.0500
T:	0.1000	0.0000	0.7000	0.0000	0.1000	0.0000	0.3000	1.0000	0.0000	0.0500	1.0000	0.4000

Motif 488	M341	Beer et al Cell(2004)
A:	0.0500	0.0000	0.0000	0.0000	0.0000	0.9500	1.0000	0.7500	1.0000	0.0500	0.6000	0.5000	0.0500
C:	0.8000	0.6500	0.0000	0.0000	0.3500	0.0000	0.0000	0.0000	0.0000	0.1500	0.0000	0.2000	0.0000
G:	0.1500	0.3500	0.0000	0.0000	0.4000	0.0000	0.0000	0.0500	0.0000	0.3500	0.4000	0.0000	0.8500
T:	-0.0000	0.0000	1.0000	1.0000	0.2500	0.0500	0.0000	0.2000	0.0000	0.4500	0.0000	0.3000	0.1000

Motif 489	M342	Beer et al Cell(2004)
A:	0.8000	0.0000	0.1000	0.3500	0.7000	0.2000	0.0000	0.0500	0.1000	0.0000	0.3000	0.1500	0.1500
C:	0.0000	0.0000	0.2000	0.0000	0.0000	0.4000	0.4500	0.1000	0.1500	0.0000	0.6000	0.7500	0.0000
G:	0.2000	1.0000	0.7000	0.3000	0.1000	0.4000	0.4500	0.8500	0.3000	0.5500	0.1000	0.0000	0.1500
T:	-0.0000	0.0000	0.0000	0.3500	0.2000	0.0000	0.1000	0.0000	0.4500	0.4500	-0.0000	0.1000	0.7000

Motif 490	M343	Beer et al Cell(2004)
A:	0.6500	0.3000	0.1500	0.4500	0.0000	0.0000	0.5000	0.2500	0.9500	0.5000	0.2500	0.0000	0.0500	0.0000	0.5000	0.4000	0.3500	0.0000	0.0000	0.4500	0.0500	0.6500
C:	0.0000	0.1500	0.4500	0.3500	0.0000	0.2000	0.0000	0.3000	0.0000	0.2000	0.0000	0.0000	0.1500	0.0500	0.1500	0.0500	0.0000	0.2000	0.0500	0.3000	0.2500	0.0500
G:	0.0000	0.2000	0.2000	0.1000	0.7000	0.6000	0.5000	0.1500	0.0000	0.2000	0.4000	0.8000	0.5500	0.9500	0.2000	0.3500	0.5500	0.8000	0.8000	0.0500	0.7000	0.3000
T:	0.3500	0.3500	0.2000	0.1000	0.3000	0.2000	0.0000	0.3000	0.0500	0.1000	0.3500	0.2000	0.2500	0.0000	0.1500	0.2000	0.1000	0.0000	0.1500	0.2000	0.0000	0.0000

Motif 491	M344	Beer et al Cell(2004)
A:	0.3000	0.0000	0.4000	0.9500	0.4000	0.0000	0.0000	0.0500	0.4500	0.3000	0.6000	0.2000
C:	0.0000	0.0000	0.0000	0.0000	0.0000	0.2000	0.0000	0.0000	0.4000	0.2000	0.1500	0.3500
G:	0.0000	0.0000	0.0500	0.0500	0.6000	0.8000	0.9500	0.9500	0.1500	0.5000	0.2000	0.4000
T:	0.7000	1.0000	0.5500	0.0000	0.0000	0.0000	0.0500	0.0000	0.0000	-0.0000	0.0500	0.0500

Motif 492	M345	Beer et al Cell(2004)
A:	0.9000	0.4000	0.0500	0.0000	0.0500	0.0000	0.7500	0.2000	0.1500	0.0000	0.5000	0.0000	1.0000	0.2000	0.3000	0.0500	0.0500
C:	0.0000	0.0500	0.3500	0.8000	0.3500	0.0000	0.2500	0.0000	0.0000	0.0500	0.0000	0.3000	0.0000	0.0000	0.7000	0.6500	0.0000
G:	0.1000	0.4500	0.0500	0.0000	0.0500	0.9500	0.0000	0.8000	0.4500	0.0500	0.1000	0.0500	0.0000	0.0000	0.0000	0.0000	0.8500
T:	-0.0000	0.1000	0.5500	0.2000	0.5500	0.0500	0.0000	0.0000	0.4000	0.9000	0.4000	0.6500	0.0000	0.8000	0.0000	0.3000	0.1000

Motif 493	M346	Beer et al Cell(2004)
A:	1.0000	0.5000	0.0000	0.0500	0.6500	0.9500	0.7000	0.9500	0.7500	0.0000	0.9500	0.9000
C:	0.0000	0.0000	1.0000	0.0000	0.0000	0.0000	0.0000	0.0000	0.0500	0.0000	0.0000	0.0500
G:	0.0000	0.0000	0.0000	0.9500	0.1000	0.0000	0.0000	0.0000	0.0500	0.0000	0.0000	0.0000
T:	0.0000	0.5000	0.0000	0.0000	0.2500	0.0500	0.3000	0.0500	0.1500	1.0000	0.0500	0.0500

Motif 494	M347	Beer et al Cell(2004)
A:	0.0000	0.0000	0.3000	0.0500	0.0000	0.0000	0.4000	0.0000	0.3500	0.9000	0.9000	0.6000	0.0000	0.3000	0.0000
C:	0.1500	0.7000	0.0000	0.1500	0.0000	1.0000	0.0000	0.0000	0.2500	0.0500	0.0000	0.0000	0.1000	0.0500	0.5000
G:	0.7500	0.0000	0.1500	0.2500	0.9000	0.0000	0.5500	0.8000	0.3000	0.0500	0.0500	0.2000	0.8500	0.5500	0.5000
T:	0.1000	0.3000	0.5500	0.5500	0.1000	0.0000	0.0500	0.2000	0.1000	-0.0000	0.0500	0.2000	0.0500	0.1000	0.0000

Motif 495	M348	Beer et al Cell(2004)
A:	0.3500	0.5500	0.6000	0.0500	0.1000	0.0500	0.2000	0.9500	0.7000	0.0000	0.1000	0.1500	0.3000	0.0000	0.3000	0.0000
C:	0.0500	0.2500	0.0000	0.1500	0.1000	0.0000	0.3000	0.0000	0.0000	0.0000	0.0000	0.0000	0.0000	0.1500	0.2500	0.1000
G:	0.6000	0.1000	0.3500	0.0000	0.1500	0.0000	0.2000	0.0000	0.3000	1.0000	0.9000	0.8500	0.3500	0.8500	0.4000	0.7000
T:	0.0000	0.1000	0.0500	0.8000	0.6500	0.9500	0.3000	0.0500	0.0000	0.0000	0.0000	0.0000	0.3500	0.0000	0.0500	0.2000

Motif 496	M349	Beer et al Cell(2004)
A:	0.2500	0.0000	0.4500	0.8000	0.5500	0.0000	0.3500	0.7500	1.0000	0.0000	0.8000	0.0000	0.6500	1.0000	0.3000	0.7000
C:	0.0500	0.0000	0.0000	0.0000	0.0000	0.9000	0.6000	0.1500	0.0000	0.0000	0.0000	0.8500	0.0000	0.0000	0.7000	0.0000
G:	0.0500	0.9000	0.0000	0.2000	0.0500	0.0500	0.0000	0.0500	0.0000	0.8000	0.1000	0.1000	0.1000	0.0000	0.0000	0.1000
T:	0.6500	0.1000	0.5500	-0.0000	0.4000	0.0500	0.0500	0.0500	0.0000	0.2000	0.1000	0.0500	0.2500	0.0000	0.0000	0.2000

Motif 497	M350	Beer et al Cell(2004)
A:	1.0000	0.8500	0.0000	0.0000	0.0500	0.1500	0.0500	0.5500	0.0000	0.0000	0.3500	0.5000	0.5500
C:	0.0000	0.0500	0.0000	0.1000	0.0000	0.0000	0.8000	0.2000	0.4000	0.8000	0.1500	0.0000	0.2500
G:	0.0000	0.0000	0.8000	0.7500	0.9500	0.8500	0.0000	0.2500	0.6000	0.2000	0.1000	0.3500	0.1500
T:	0.0000	0.1000	0.2000	0.1500	0.0000	0.0000	0.1500	-0.0000	0.0000	-0.0000	0.4000	0.1500	0.0500

Motif 498	M351	Beer et al Cell(2004)
A:	0.4500	0.7000	0.6000	1.0000	0.0000	0.0500	0.0000	0.0500	0.3500	0.6000	0.9000	0.6000
C:	0.0000	0.2000	0.0000	0.0000	1.0000	0.0000	1.0000	0.0000	0.0000	0.3000	0.0500	0.3500
G:	0.5500	0.0500	0.4000	0.0000	0.0000	0.9500	0.0000	0.9500	0.0000	0.0000	0.0500	0.0500
T:	0.0000	0.0500	0.0000	0.0000	0.0000	0.0000	0.0000	0.0000	0.6500	0.1000	-0.0000	0.0000

Motif 499	M352	Beer et al Cell(2004)
A:	1.0000	0.6500	0.2500	0.0000	0.3000	0.4000	0.5000	0.2500	0.4000	0.0000	0.0000	0.0500	0.0000	0.0000	0.2000	0.0000	0.0000
C:	0.0000	0.0000	0.0500	0.0000	0.4000	0.3000	0.1000	0.1000	0.0000	0.1000	0.0000	0.0000	0.0000	0.7500	0.5500	0.0000	0.1500
G:	0.0000	0.0000	0.1000	0.8500	0.3000	0.1000	0.1000	0.6500	0.1000	0.9000	0.0000	0.7500	0.9500	0.2000	0.1500	1.0000	0.0000
T:	0.0000	0.3500	0.6000	0.1500	-0.0000	0.2000	0.3000	0.0000	0.5000	0.0000	1.0000	0.2000	0.0500	0.0500	0.1000	0.0000	0.8500

Motif 500	M353	Beer et al Cell(2004)
A:	0.3500	0.0000	0.1000	0.0000	0.1000	0.2000	0.0500	0.4000	0.0000	0.0000	0.4500	0.6000	0.5500	0.3500	0.8500	0.2000	0.0000
C:	0.0000	0.0000	0.0500	0.0000	0.0000	0.1500	0.1000	0.2000	0.3500	0.3500	0.2500	0.3000	0.0000	0.1000	0.0000	0.2500	0.0000
G:	0.0000	0.6000	0.8500	0.4000	0.8000	0.0500	0.7500	0.2000	0.0000	0.6500	0.3000	0.1000	0.0000	0.3000	0.1500	0.1500	0.6500
T:	0.6500	0.4000	0.0000	0.6000	0.1000	0.6000	0.1000	0.2000	0.6500	0.0000	0.0000	0.0000	0.4500	0.2500	0.0000	0.4000	0.3500

Motif 501	M354	Beer et al Cell(2004)
A:	0.7500	0.0000	0.4000	0.0000	0.1000	0.5000	0.5500	0.9000	0.7000	0.5500	0.2500	0.7000
C:	0.0000	1.0000	0.0000	0.8000	0.0000	0.0500	0.3500	0.0000	0.0000	0.2000	0.1500	0.2000
G:	0.0000	0.0000	0.4500	0.2000	0.9000	0.0000	0.0000	0.1000	0.1500	0.0500	0.0000	0.0000
T:	0.2500	0.0000	0.1500	-0.0000	0.0000	0.4500	0.1000	-0.0000	0.1500	0.2000	0.6000	0.1000

Motif 502	M355	Beer et al Cell(2004)
A:	0.6500	0.9500	0.6000	0.0500	0.0000	0.0000	0.0500	0.4000	0.5000	0.8500	0.3500	0.4000	0.0000
C:	0.1500	0.0000	0.0000	0.7500	0.0000	1.0000	0.2500	0.0000	0.0500	0.0000	0.4000	0.0500	0.0500
G:	0.0000	0.0500	0.1000	0.0000	1.0000	0.0000	0.7000	0.0000	0.0000	0.1500	0.0000	0.2000	0.0000
T:	0.2000	0.0000	0.3000	0.2000	0.0000	0.0000	0.0000	0.6000	0.4500	0.0000	0.2500	0.3500	0.9500

Motif 503	M356	Beer et al Cell(2004)
A:	0.0000	0.0000	0.4000	0.0000	0.0000	0.0500	0.0000	0.0500	0.1500	0.2000	0.0000	1.0000
C:	0.0000	0.0500	0.5500	0.0000	0.0500	0.0000	0.0000	0.6500	0.0000	0.0000	0.0500	0.0000
G:	0.4500	0.8500	0.0000	0.0000	0.9500	0.0000	0.7000	0.0000	0.0000	0.8000	0.9500	0.0000
T:	0.5500	0.1000	0.0500	1.0000	0.0000	0.9500	0.3000	0.3000	0.8500	0.0000	0.0000	0.0000

Motif 504	M357	Beer et al Cell(2004)
A:	0.6000	0.0500	0.6000	0.0000	0.0000	0.1000	0.4000	0.5500	0.8000	0.9500	1.0000	0.5500	0.0000	0.3500	0.4000	0.4500	0.1000	0.8500
C:	0.0000	0.4500	0.0000	0.7000	0.0000	0.7500	0.1500	0.0000	0.0000	0.0500	0.0000	0.0000	0.2500	0.0000	0.1500	0.5000	0.7000	0.0000
G:	0.1500	0.2500	0.3500	0.0000	1.0000	0.0000	0.4500	0.4500	0.2000	0.0000	0.0000	0.0500	0.3000	0.6500	0.0500	0.0500	0.2000	0.0000
T:	0.2500	0.2500	0.0500	0.3000	0.0000	0.1500	-0.0000	-0.0000	-0.0000	0.0000	0.0000	0.4000	0.4500	0.0000	0.4000	0.0000	0.0000	0.1500

Motif 505	M358	Beer et al Cell(2004)
A:	0.4000	0.4000	0.5000	0.3500	0.6000	0.3000	0.9000	0.0000	0.6500	0.4000	0.0000	0.3500	0.0000	0.0500	0.0000	0.0000
C:	0.0000	0.3500	0.1000	0.0000	0.0000	0.3000	0.0000	1.0000	0.0000	0.6000	0.0500	0.0000	0.9000	0.0000	0.6500	0.0500
G:	0.5000	0.2500	0.2500	0.4500	0.2000	0.3000	0.1000	0.0000	0.3500	0.0000	0.9500	0.1000	0.0000	0.9500	0.0500	0.9500
T:	0.1000	0.0000	0.1500	0.2000	0.2000	0.1000	-0.0000	0.0000	0.0000	0.0000	0.0000	0.5500	0.1000	0.0000	0.3000	0.0000

Motif 506	M359	Beer et al Cell(2004)
A:	0.0000	0.1500	0.0000	0.0000	0.7500	0.7000	0.2000	0.1000	0.1000	0.0000	0.0000	0.7500	1.0000
C:	0.9000	0.0000	0.8500	0.1000	0.0500	0.3000	0.4500	0.0000	0.3500	0.8000	0.7500	0.0000	0.0000
G:	0.0000	0.8500	0.0000	0.7000	0.2000	0.0000	0.1000	0.0000	0.5500	0.0000	0.0000	0.1500	0.0000
T:	0.1000	0.0000	0.1500	0.2000	0.0000	0.0000	0.2500	0.9000	0.0000	0.2000	0.2500	0.1000	0.0000

Motif 507	M360	Beer et al Cell(2004)
A:	0.1500	0.4500	0.0000	1.0000	0.5000	0.0000	0.9000	0.9500	1.0000	0.3500	0.5000	0.8500	0.8500	0.1500	0.0500
C:	0.0000	0.0000	1.0000	0.0000	0.5000	0.9500	0.0000	0.0500	0.0000	0.2500	0.0000	0.0000	0.0000	0.1000	0.5500
G:	0.0000	0.0000	0.0000	0.0000	0.0000	0.0000	0.1000	0.0000	0.0000	0.0500	0.4500	0.0500	0.1500	0.0000	0.0000
T:	0.8500	0.5500	0.0000	0.0000	0.0000	0.0500	-0.0000	0.0000	0.0000	0.3500	0.0500	0.1000	0.0000	0.7500	0.4000

Motif 508	M361	Beer et al Cell(2004)
A:	0.0500	0.3500	0.7000	0.2000	0.4000	0.0500	0.0500	1.0000	0.9500	1.0000	0.7500	0.7500	0.0500
C:	0.0000	0.4000	0.0000	0.3000	0.0000	0.0000	0.0000	0.0000	0.0000	0.0000	0.0000	0.0000	0.0000
G:	0.9500	0.0000	0.0000	0.0500	0.0000	0.1500	0.8500	0.0000	0.0500	0.0000	0.2500	0.0000	0.9500
T:	0.0000	0.2500	0.3000	0.4500	0.6000	0.8000	0.1000	0.0000	0.0000	0.0000	0.0000	0.2500	0.0000

Motif 509	M362	Beer et al Cell(2004)
A:	0.0000	0.7000	0.0000	0.4500	0.4500	0.2000	0.3500	0.3000	0.0000	0.0000	0.6000	0.1000	0.1000	0.9000	0.0500	0.1500	0.4500	0.0000	0.0000	0.8500	0.0000	0.0500
C:	0.0500	0.0000	0.2000	0.2500	0.0000	0.4000	0.2500	0.0500	0.0000	0.1000	0.0500	0.0500	0.2500	0.0500	0.0000	0.0000	0.0000	0.0000	1.0000	0.1500	0.6500	0.8500
G:	0.9500	0.0000	0.1500	0.3000	0.4000	0.2500	0.0500	0.1500	0.6500	0.0000	0.2500	0.7000	0.0500	0.0000	0.9500	0.3000	0.3500	1.0000	0.0000	0.0000	0.3500	0.0000
T:	0.0000	0.3000	0.6500	0.0000	0.1500	0.1500	0.3500	0.5000	0.3500	0.9000	0.1000	0.1500	0.6000	0.0500	0.0000	0.5500	0.2000	0.0000	0.0000	0.0000	0.0000	0.1000

Motif 510	M363	Beer et al Cell(2004)
A:	0.0500	0.0000	0.0000	0.0000	0.0000	0.0000	0.0000	0.4500	0.0500	0.2500	0.5500	0.3000	0.0500	0.0000	0.0000
C:	0.0000	0.7500	0.1000	0.0500	0.2000	0.0000	0.6500	0.0500	0.0000	0.2000	0.0500	0.2000	0.0000	0.1500	0.1500
G:	0.9500	0.0500	0.0000	0.4000	0.0500	1.0000	0.2000	0.1500	0.9500	0.2500	0.0000	0.2500	0.9500	0.7000	0.3500
T:	0.0000	0.2000	0.9000	0.5500	0.7500	0.0000	0.1500	0.3500	0.0000	0.3000	0.4000	0.2500	0.0000	0.1500	0.5000

Motif 511	M364	Beer et al Cell(2004)
A:	0.1500	0.4500	0.1000	0.0500	0.6000	0.3000	0.3000	1.0000	0.0000	0.1000	0.0500	0.0500	0.4000	0.1500	0.0000
C:	0.1000	0.0000	0.4000	0.0000	0.0500	0.3000	0.1500	0.0000	0.3500	0.8500	0.0000	0.0000	0.5500	0.1000	0.6000
G:	0.0000	0.2500	0.3000	0.2500	0.3500	0.2500	0.2000	0.0000	0.6500	0.0000	0.0000	0.9000	0.0500	0.7500	0.4000
T:	0.7500	0.3000	0.2000	0.7000	0.0000	0.1500	0.3500	0.0000	0.0000	0.0500	0.9500	0.0500	-0.0000	0.0000	0.0000

Motif 512	M365	Beer et al Cell(2004)
A:	0.0000	0.0000	0.3500	0.0000	0.0500	0.0000	0.3000	0.9500	0.3500	0.3000	0.9000	0.9500
C:	0.0500	0.3000	0.1000	0.0000	0.9500	0.0000	0.3500	0.0500	0.0000	0.0000	0.0500	0.0500
G:	0.9000	0.0000	0.0000	1.0000	0.0000	0.7000	0.2000	0.0000	0.6500	0.1000	0.0000	0.0000
T:	0.0500	0.7000	0.5500	0.0000	0.0000	0.3000	0.1500	0.0000	0.0000	0.6000	0.0500	0.0000

Motif 513	M366	Beer et al Cell(2004)
A:	0.0500	0.0500	0.0000	0.7500	0.8500	0.2500	0.2000	0.2500	0.9500	0.0000	0.4000	0.7000
C:	0.0500	0.8500	0.8500	0.1500	0.0000	0.0000	0.8000	0.7500	0.0000	0.1500	0.3000	0.1000
G:	0.8500	0.0500	0.0000	0.1000	0.0000	0.7500	0.0000	0.0000	0.0500	0.0500	0.0500	0.0000
T:	0.0500	0.0500	0.1500	0.0000	0.1500	0.0000	0.0000	0.0000	0.0000	0.8000	0.2500	0.2000

Motif 514	M367	Beer et al Cell(2004)
A:	0.8000	0.0500	0.0000	0.0000	0.5000	0.0000	0.4500	1.0000	0.5000	0.2000	0.0000	0.0000
C:	0.2000	0.0000	0.9500	0.4000	0.0000	0.0000	0.0000	0.0000	0.5000	0.2500	0.0000	0.3500
G:	0.0000	0.5500	0.0500	0.5000	0.5000	1.0000	0.0000	0.0000	0.0000	0.5500	0.5500	0.6500
T:	-0.0000	0.4000	0.0000	0.1000	0.0000	0.0000	0.5500	0.0000	0.0000	0.0000	0.4500	0.0000

Motif 515	M368	Beer et al Cell(2004)
A:	1.0000	0.0000	0.0000	0.4000	0.5000	0.0000	0.1000	0.6500	0.5500	0.0500	0.3000	0.3000
C:	0.0000	0.4000	0.8500	0.0000	0.0000	0.8000	0.7500	0.1500	0.0500	0.0000	0.0000	0.7000
G:	0.0000	0.6000	0.0000	0.0000	0.5000	0.0000	0.1500	0.0000	0.4000	0.7000	0.7000	0.0000
T:	0.0000	0.0000	0.1500	0.6000	0.0000	0.2000	0.0000	0.2000	-0.0000	0.2500	0.0000	0.0000

Motif 516	M369	Beer et al Cell(2004)
A:	0.0500	0.1500	0.4000	0.0000	0.1000	0.2000	0.0000	0.5500	0.1500	0.2000	0.0000	0.2000
C:	0.9500	0.0000	0.0000	0.0000	0.0000	0.0000	0.0000	0.1000	0.0000	0.8000	0.0000	0.0000
G:	0.0000	0.6000	0.6000	0.0000	0.6500	0.8000	0.3500	0.1500	0.8500	0.0000	0.2000	0.8000
T:	0.0000	0.2500	0.0000	1.0000	0.2500	0.0000	0.6500	0.2000	0.0000	0.0000	0.8000	0.0000

Motif 517	M370	Beer et al Cell(2004)
A:	0.2000	0.0500	0.0000	0.8000	0.0000	0.0000	0.7000	0.8000	0.7500	0.0000	0.0000	0.0500	0.1000
C:	0.5500	0.0000	1.0000	0.0000	0.0000	0.8500	0.0500	0.0000	0.1500	0.0000	0.0000	0.5000	0.9000
G:	0.2000	0.9500	0.0000	0.2000	1.0000	0.1000	0.0000	0.1500	0.1000	0.8000	1.0000	0.2000	0.0000
T:	0.0500	0.0000	0.0000	-0.0000	0.0000	0.0500	0.2500	0.0500	0.0000	0.2000	0.0000	0.2500	0.0000

Motif 518	M371	Beer et al Cell(2004)
A:	0.8000	0.3000	0.4000	0.6000	0.4500	0.3000	0.2000	0.1000	0.0000	0.5000	0.0000	0.0000	0.5000	0.2500	0.5500	0.0500	0.0000	0.1000	0.7000	0.0500	0.4500	0.3000	0.3500	0.0500	0.7000	0.4000	0.3000	0.0500
C:	0.0000	0.0500	0.2000	0.1000	0.3000	0.0000	0.3500	0.3000	0.9500	0.0500	0.0000	0.6000	0.5000	0.0500	0.1000	0.0500	0.0500	0.9000	0.3000	0.1500	0.1000	0.1500	0.2500	0.3000	0.1500	0.0500	0.1000	0.0000
G:	0.1500	0.2000	0.2500	0.3000	0.0000	0.2000	0.2000	0.1500	0.0000	0.2500	1.0000	0.3500	0.0000	0.1000	0.1500	0.9000	0.9500	0.0000	0.0000	0.8000	0.0000	0.4500	0.4000	0.2500	0.0500	0.3000	0.3500	0.4500
T:	0.0500	0.4500	0.1500	0.0000	0.2500	0.5000	0.2500	0.4500	0.0500	0.2000	0.0000	0.0500	0.0000	0.6000	0.2000	-0.0000	0.0000	0.0000	0.0000	-0.0000	0.4500	0.1000	0.0000	0.4000	0.1000	0.2500	0.2500	0.5000

Motif 519	M372	Beer et al Cell(2004)
A:	0.8500	0.1500	0.0000	0.8000	0.0500	0.0500	0.3000	0.8000	0.0000	0.0500	0.0000	0.0000	0.0000
C:	0.0000	0.7000	0.0000	0.0000	0.0000	0.3000	0.0000	0.1000	1.0000	0.3500	0.0000	0.0500	0.7000
G:	0.0000	0.1000	1.0000	0.0000	0.9000	0.6000	0.0000	0.0500	0.0000	0.1500	0.0000	0.0000	0.3000
T:	0.1500	0.0500	0.0000	0.2000	0.0500	0.0500	0.7000	0.0500	0.0000	0.4500	1.0000	0.9500	0.0000

Motif 520	M373	Beer et al Cell(2004)
A:	0.3500	0.1500	0.0500	0.7500	0.0000	0.0500	0.0000	0.0000	0.9000	0.3500	0.2000	0.7000	0.6000	0.4500	0.7000
C:	0.6500	0.4500	0.9500	0.0000	0.0000	0.9500	0.1000	1.0000	0.0000	0.1000	0.0000	0.0500	0.4000	0.3000	0.0500
G:	0.0000	0.3000	0.0000	0.0000	0.1500	0.0000	0.9000	0.0000	0.0000	0.2000	0.8000	0.2500	0.0000	0.2500	0.2500
T:	0.0000	0.1000	0.0000	0.2500	0.8500	0.0000	0.0000	0.0000	0.1000	0.3500	0.0000	0.0000	0.0000	0.0000	0.0000

Motif 521	M374	Beer et al Cell(2004)
A:	0.8500	0.0000	0.1000	0.0500	0.0000	0.6000	0.0000	0.0000	0.0000	0.2000	0.0000	0.8500	0.0000	0.5500
C:	0.0000	0.2000	0.0500	0.0000	0.4500	0.0500	0.5500	0.7000	0.0000	0.3000	1.0000	0.1500	0.0000	0.4000
G:	0.0000	0.0000	0.8500	0.0000	0.0000	0.3000	0.4500	0.2500	1.0000	0.5000	0.0000	0.0000	1.0000	0.0000
T:	0.1500	0.8000	0.0000	0.9500	0.5500	0.0500	-0.0000	0.0500	0.0000	0.0000	0.0000	0.0000	0.0000	0.0500

Motif 522	M375	Beer et al Cell(2004)
A:	0.0000	0.9500	0.0000	0.2500	0.4500	1.0000	0.4000	0.0000	0.0000	0.0500	0.2500	0.3500
C:	0.0500	0.0000	0.0000	0.6500	0.4000	0.0000	0.0000	0.0000	0.5500	0.0000	0.6500	0.0000
G:	0.7500	0.0000	0.9500	0.0500	0.1500	0.0000	0.4500	0.1500	0.0500	0.0000	0.0000	0.6500
T:	0.2000	0.0500	0.0500	0.0500	0.0000	0.0000	0.1500	0.8500	0.4000	0.9500	0.1000	0.0000

Motif 523	M376	Beer et al Cell(2004)
A:	0.5000	0.3500	0.5500	0.8500	0.0500	0.2000	0.0500	0.6500	0.0000	0.1000	0.8500	0.2000	0.0000	0.0500	0.1500	0.7000	0.7500	0.0000	0.0500	0.4000	0.0000	0.8000	0.0500	0.0000	0.0000	0.1500
C:	0.1000	0.0000	0.0000	0.0000	0.1000	0.0500	0.7000	0.0500	0.5000	0.5000	0.0000	0.5500	0.1000	0.1000	0.1500	0.0000	0.1500	0.0000	0.1500	0.0500	0.0000	0.1500	0.4500	0.0500	0.0000	0.0000
G:	0.4000	0.6500	0.4500	0.0500	0.2000	0.5500	0.2500	0.1000	0.1500	0.2000	0.0000	0.2000	0.1000	0.2000	0.3500	0.3000	0.1000	1.0000	0.7000	0.5500	1.0000	0.0500	0.3000	0.9500	1.0000	0.6000
T:	0.0000	0.0000	-0.0000	0.1000	0.6500	0.2000	0.0000	0.2000	0.3500	0.2000	0.1500	0.0500	0.8000	0.6500	0.3500	0.0000	0.0000	0.0000	0.1000	-0.0000	0.0000	-0.0000	0.2000	0.0000	0.0000	0.2500

Motif 524	M377	Beer et al Cell(2004)
A:	0.4500	0.7500	0.0000	0.6500	0.5000	0.9000	0.6500	0.8000	0.7500	0.0500	0.9000	1.0000	0.9000	0.5500	0.1000	0.1500	0.1000	0.0000	0.0500
C:	0.5000	0.2500	0.0500	0.0000	0.0000	0.0500	0.0000	0.0000	0.0500	0.0000	0.0000	0.0000	0.0000	0.1000	0.1000	0.0000	0.0000	0.3000	0.3000
G:	0.0000	0.0000	0.5500	0.0000	0.5000	0.0500	0.1500	0.0000	0.2000	0.9500	0.1000	0.0000	0.1000	0.3500	0.3000	0.7000	0.9000	0.5500	0.2500
T:	0.0500	0.0000	0.4000	0.3500	0.0000	-0.0000	0.2000	0.2000	0.0000	0.0000	-0.0000	0.0000	-0.0000	0.0000	0.5000	0.1500	0.0000	0.1500	0.4000

Motif 525	M378	Beer et al Cell(2004)
A:	0.0000	0.0000	0.8000	0.7500	0.8000	0.0000	0.6000	0.0000	0.7000	0.8500	0.9000	1.0000
C:	0.0000	0.0000	0.0000	0.0000	0.0000	0.0000	0.0500	0.0000	0.0000	0.1500	0.0000	0.0000
G:	1.0000	0.9000	0.1000	0.2500	0.0000	1.0000	0.2000	1.0000	0.0500	0.0000	0.0000	0.0000
T:	0.0000	0.1000	0.1000	0.0000	0.2000	0.0000	0.1500	0.0000	0.2500	0.0000	0.1000	0.0000

Motif 526	M379	Beer et al Cell(2004)
A:	0.6000	0.1500	0.2500	0.3500	0.8000	0.8500	0.0500	0.0000	0.0000	0.0000	0.0500	0.5000	0.1500	0.3500	0.1500	0.2500	0.4500	0.1000
C:	0.3500	0.0500	0.1000	0.2000	0.2000	0.0000	0.0500	0.1500	0.1000	0.0000	0.5500	0.0500	0.1000	0.4500	0.2000	0.7500	0.1500	0.0000
G:	0.0500	0.2500	0.3000	0.1000	0.0000	0.1500	0.9000	0.7000	0.8000	0.9500	0.0000	0.1000	0.7500	0.0000	0.5000	0.0000	0.1500	0.1500
T:	0.0000	0.5500	0.3500	0.3500	-0.0000	0.0000	-0.0000	0.1500	0.1000	0.0500	0.4000	0.3500	0.0000	0.2000	0.1500	0.0000	0.2500	0.7500

Motif 527	M380	Beer et al Cell(2004)
A:	1.0000	0.0000	0.0000	0.0500	0.0000	0.2500	0.1000	0.0000	0.0500	0.0000	0.0000	0.0500	0.0000	0.7000	0.0000	0.0000
C:	0.0000	0.0000	0.0500	0.0500	0.5000	0.6000	0.2500	0.3000	0.0000	0.0000	1.0000	0.3000	0.0000	0.0000	0.0000	0.8500
G:	0.0000	0.0000	0.8500	0.3500	0.2000	0.0000	0.6500	0.2500	0.9500	0.4500	0.0000	0.6500	1.0000	0.0500	0.9500	0.0000
T:	0.0000	1.0000	0.1000	0.5500	0.3000	0.1500	0.0000	0.4500	0.0000	0.5500	0.0000	-0.0000	0.0000	0.2500	0.0500	0.1500

Motif 528	M381	Beer et al Cell(2004)
A:	0.4500	0.0000	0.0000	0.4500	0.3500	0.9000	0.8500	0.6000	0.7000	0.8500	1.0000	0.0500	0.1500	0.0000
C:	0.0000	0.0000	0.2000	0.5500	0.6500	0.0500	0.0000	0.0500	0.0000	0.0000	0.0000	0.1000	0.0000	0.0500
G:	0.5500	1.0000	0.8000	0.0000	0.0000	0.0000	0.1000	0.2000	0.2000	0.0000	0.0000	0.8500	0.8500	0.9000
T:	0.0000	0.0000	0.0000	0.0000	0.0000	0.0500	0.0500	0.1500	0.1000	0.1500	0.0000	0.0000	0.0000	0.0500

Motif 529	M382	Beer et al Cell(2004)
A:	0.0000	0.0000	0.5000	0.4500	0.4000	0.2500	0.9500	0.6500	0.8500	0.3000	0.7000	0.8000	0.9000	0.8000	0.8500	0.6000	0.7500
C:	0.0000	0.0000	0.0000	0.0500	0.3500	0.0000	0.0000	0.1000	0.0500	0.0000	0.0500	0.0000	0.0500	0.1000	0.1500	0.2000	0.0000
G:	0.0000	0.9500	0.1000	0.0000	0.1000	0.3000	0.0500	0.0500	0.0000	0.1000	0.0000	0.2000	0.0000	0.1000	0.0000	0.0000	0.1500
T:	1.0000	0.0500	0.4000	0.5000	0.1500	0.4500	0.0000	0.2000	0.1000	0.6000	0.2500	-0.0000	0.0500	-0.0000	0.0000	0.2000	0.1000

Motif 530	M383	Beer et al Cell(2004)
A:	0.0000	0.5000	0.2500	0.0500	0.4500	0.5000	0.0500	0.4000	0.1500	0.0500	0.0500	0.5500	0.2500	0.3500	0.0500	0.1500	0.0000	0.0000	0.3000	0.3500	0.0000	0.0000
C:	0.0000	0.1500	0.0000	0.0000	0.0500	0.2000	0.0500	0.1000	0.1000	0.0500	0.0500	0.1500	0.2500	0.6500	0.3500	0.0000	0.0000	0.0500	0.4500	0.0500	0.2000	0.8000
G:	1.0000	0.2500	0.4000	0.9500	0.4000	0.0500	0.9000	0.5000	0.4500	0.2000	0.2000	0.0500	0.4500	0.0000	0.4000	0.8500	0.8000	0.9000	0.0000	0.6000	0.8000	0.2000
T:	0.0000	0.1000	0.3500	0.0000	0.1000	0.2500	-0.0000	0.0000	0.3000	0.7000	0.7000	0.2500	0.0500	0.0000	0.2000	0.0000	0.2000	0.0500	0.2500	0.0000	0.0000	-0.0000

Motif 531	M384	Beer et al Cell(2004)
A:	0.3500	0.0500	0.2000	0.1500	0.0000	0.1000	0.1500	0.0000	0.4000	0.0000	0.0000	0.3500	0.3000	0.0000	0.0000	0.5000	0.0000	0.1000	0.8000	0.2500	0.0500	0.0500	0.0000	0.3000	0.0500	0.0000	0.3000
C:	0.3000	0.9000	0.0500	0.0000	0.2500	0.1500	0.0000	0.7000	0.4500	0.0000	0.9000	0.4000	0.0500	0.3000	0.0000	0.0000	1.0000	0.0000	0.0500	0.1500	0.4500	0.0000	0.1000	0.2000	0.2000	0.3000	0.0000
G:	0.3500	0.0500	0.6500	0.2000	0.7500	0.1500	0.8500	0.3000	0.0500	1.0000	0.1000	0.2500	0.0500	0.5000	1.0000	0.0000	0.0000	0.5000	0.0000	0.2500	0.4000	0.2000	0.2500	0.1000	0.0500	0.6000	0.7000
T:	0.0000	-0.0000	0.1000	0.6500	0.0000	0.6000	0.0000	0.0000	0.1000	0.0000	-0.0000	0.0000	0.6000	0.2000	0.0000	0.5000	0.0000	0.4000	0.1500	0.3500	0.1000	0.7500	0.6500	0.4000	0.7000	0.1000	0.0000

Motif 532	M385	Beer et al Cell(2004)
A:	0.1000	0.1000	0.0000	0.7000	0.8500	0.0000	0.0000	0.0000	0.2500	0.0000	1.0000	0.8500
C:	0.0000	0.0000	0.3000	0.0500	0.0000	0.0000	0.3500	0.1000	0.0000	1.0000	0.0000	0.0000
G:	0.0000	0.8000	0.7000	0.0500	0.1500	0.9000	0.0500	0.0000	0.0500	0.0000	0.0000	0.1500
T:	0.9000	0.1000	0.0000	0.2000	0.0000	0.1000	0.6000	0.9000	0.7000	0.0000	0.0000	0.0000

Motif 533	M386	Beer et al Cell(2004)
A:	1.0000	1.0000	0.2000	0.3000	0.3500	0.4500	0.3500	0.4000	0.2500	0.5000	0.5500	0.3500	0.4000	0.8500	0.2000	0.2000	0.7500	0.3500	0.5500	0.7000	0.0000	0.5500	0.2500	0.0000	0.1000	0.0000
C:	0.0000	0.0000	0.5500	0.0000	0.0000	0.0000	0.0000	0.1000	0.6000	0.4000	0.0000	0.4500	0.1000	0.0000	0.3500	0.1000	0.0500	0.1000	0.2500	0.2500	0.0000	0.0500	0.0000	0.0000	0.0000	0.0000
G:	0.0000	0.0000	0.0500	0.1500	0.0500	0.5500	0.6000	0.1000	0.0500	0.1000	0.4000	0.1500	0.3500	0.0000	0.0500	0.3000	0.2000	0.5500	0.1500	0.0500	0.9500	0.2500	0.6500	0.9500	0.9000	0.9500
T:	0.0000	0.0000	0.2000	0.5500	0.6000	0.0000	0.0500	0.4000	0.1000	-0.0000	0.0500	0.0500	0.1500	0.1500	0.4000	0.4000	0.0000	0.0000	0.0500	0.0000	0.0500	0.1500	0.1000	0.0500	0.0000	0.0500

Motif 534	M387	Beer et al Cell(2004)
A:	0.0000	0.3000	0.0000	0.4000	1.0000	0.0000	0.0000	0.0000	0.0000	0.5000	0.1500	0.0000	0.0000	0.5000	0.1000
C:	0.3000	0.2000	0.6500	0.0500	0.0000	0.1500	0.9500	0.0000	0.9000	0.5000	0.0000	0.0500	0.2000	0.0000	0.8500
G:	0.0000	0.0500	0.0000	0.2000	0.0000	0.8500	0.0500	1.0000	0.1000	0.0000	0.8500	0.8000	0.0000	0.1000	0.0500
T:	0.7000	0.4500	0.3500	0.3500	0.0000	0.0000	0.0000	0.0000	-0.0000	0.0000	0.0000	0.1500	0.8000	0.4000	0.0000

Motif 535	M388	Beer et al Cell(2004)
A:	0.7500	0.7000	0.0500	0.2500	0.3500	0.2000	0.0500	0.0000	0.0000	0.0000	0.6000	0.7500	0.1000	0.2500	0.5500	0.0500	0.1500	0.0000	0.5500	0.0000	0.0000	0.0000
C:	0.0000	0.3000	0.0000	0.1500	0.0000	0.0000	0.0500	0.3000	0.3000	0.7500	0.0500	0.1500	0.2000	0.1500	0.2000	0.2000	0.3000	0.0000	0.0500	0.0000	0.3500	0.9500
G:	0.2500	0.0000	0.9500	0.6000	0.5500	0.2500	0.3500	0.7000	0.7000	0.2500	0.1500	0.0500	0.0500	0.2000	0.0000	0.6500	0.3500	0.8000	0.2000	1.0000	0.6000	0.0500
T:	0.0000	0.0000	0.0000	0.0000	0.1000	0.5500	0.5500	0.0000	0.0000	0.0000	0.2000	0.0500	0.6500	0.4000	0.2500	0.1000	0.2000	0.2000	0.2000	0.0000	0.0500	0.0000

Motif 536	M389	Beer et al Cell(2004)
A:	0.0000	0.0000	0.4000	0.0000	0.0000	0.1000	0.0000	0.0000	0.0500	0.6500	0.3500	0.0000	0.1000	0.0000	0.4500	0.1000
C:	0.0000	0.0000	0.0000	0.0000	0.2000	0.3000	0.4500	0.2000	0.0000	0.0000	0.0000	0.0000	0.3500	0.8000	0.5000	0.0000
G:	1.0000	1.0000	0.1000	1.0000	0.5500	0.2000	0.5500	0.7500	0.8500	0.2500	0.6500	0.0000	0.0000	0.2000	0.0000	0.7000
T:	0.0000	0.0000	0.5000	0.0000	0.2500	0.4000	0.0000	0.0500	0.1000	0.1000	0.0000	1.0000	0.5500	-0.0000	0.0500	0.2000

Motif 537	M390	Beer et al Cell(2004)
A:	1.0000	0.9500	0.6500	0.7500	0.3000	0.3000	0.3500	0.6000	0.5000	0.4500	0.3500	0.5000	0.4500	0.8000	0.3500	0.7500	0.5000	0.5000	0.7500	0.9000	0.0500	0.9000
C:	0.0000	0.0500	0.0000	0.0000	0.1500	0.3000	0.2000	0.0000	0.0000	0.0000	0.3000	0.1500	0.0000	0.1000	0.1000	0.0000	0.0000	0.0500	0.0000	0.0500	0.6000	0.0000
G:	0.0000	0.0000	0.0000	0.0000	0.1000	0.1000	0.3500	0.3000	0.5000	0.4000	0.1000	0.1500	0.2000	0.0000	0.2500	0.2000	0.4000	0.2500	0.0500	0.0000	0.1000	0.1000
T:	0.0000	0.0000	0.3500	0.2500	0.4500	0.3000	0.1000	0.1000	0.0000	0.1500	0.2500	0.2000	0.3500	0.1000	0.3000	0.0500	0.1000	0.2000	0.2000	0.0500	0.2500	-0.0000

Motif 538	M391	Beer et al Cell(2004)
A:	0.5500	0.5000	1.0000	0.7000	0.3000	0.0000	0.0500	0.0000	0.4000	0.0000	0.0000	0.0000
C:	0.0000	0.2500	0.0000	0.0000	0.0500	0.0000	0.1500	0.6500	0.3000	1.0000	0.0000	0.2000
G:	0.1000	0.0500	0.0000	0.3000	0.6500	0.9000	0.7500	0.0000	0.0000	0.0000	0.0000	0.1000
T:	0.3500	0.2000	0.0000	0.0000	-0.0000	0.1000	0.0500	0.3500	0.3000	0.0000	1.0000	0.7000

Motif 539	M392	Beer et al Cell(2004)
A:	0.0500	0.0000	0.0000	0.4000	0.9000	0.3000	0.7500	0.3000	0.0000	0.0000	0.5500	0.0500	0.0000
C:	0.0000	0.0000	0.0000	0.6000	0.0000	0.7000	0.2500	0.0000	0.3000	0.0500	0.0000	0.0000	0.9000
G:	0.9500	0.0500	1.0000	0.0000	0.0500	0.0000	0.0000	0.3000	0.7000	0.0000	0.0000	0.7500	0.0500
T:	0.0000	0.9500	0.0000	0.0000	0.0500	0.0000	0.0000	0.4000	0.0000	0.9500	0.4500	0.2000	0.0500

Motif 540	M393	Beer et al Cell(2004)
A:	0.9500	0.0000	0.6000	0.1500	0.0000	1.0000	0.6500	0.2500	0.8500	1.0000	0.7500	0.2000	0.6000	0.1000	0.0000	0.2500	0.1000	0.1000
C:	0.0000	0.0000	0.1000	0.0500	1.0000	0.0000	0.0000	0.0000	0.0000	0.0000	0.0000	0.3000	0.0500	0.4000	1.0000	0.0000	0.0000	0.2500
G:	0.0000	0.2500	0.0000	0.0000	0.0000	0.0000	0.1500	0.7000	0.0000	0.0000	0.2000	0.3000	0.1000	0.0500	0.0000	0.0000	0.4000	0.0000
T:	0.0500	0.7500	0.3000	0.8000	0.0000	0.0000	0.2000	0.0500	0.1500	0.0000	0.0500	0.2000	0.2500	0.4500	0.0000	0.7500	0.5000	0.6500

Motif 541	M394	Beer et al Cell(2004)
A:	0.7500	0.0000	0.3000	0.0000	0.6000	0.9500	0.0500	0.1500	0.4000	0.9000	0.0000	0.0500
C:	0.0000	0.0000	0.0000	0.3000	0.4000	0.0000	0.1000	0.8500	0.0000	0.1000	0.7000	0.8000
G:	0.1500	1.0000	0.6000	0.7000	0.0000	0.0000	0.7500	0.0000	0.6000	0.0000	0.0000	0.0000
T:	0.1000	0.0000	0.1000	0.0000	0.0000	0.0500	0.1000	0.0000	0.0000	-0.0000	0.3000	0.1500

Motif 542	M395	Beer et al Cell(2004)
A:	0.0000	0.0500	1.0000	0.0500	0.0000	0.6000	0.7500	0.2500	0.9500	0.0000	0.4000	0.0000	0.2000
C:	0.1000	0.6500	0.0000	0.0000	0.0500	0.0000	0.0000	0.2000	0.0000	0.0000	0.4000	0.0000	0.3500
G:	0.9000	0.2500	0.0000	0.8000	0.0500	0.0000	0.2500	0.1000	0.0000	1.0000	0.1000	0.0000	0.4500
T:	0.0000	0.0500	0.0000	0.1500	0.9000	0.4000	0.0000	0.4500	0.0500	0.0000	0.1000	1.0000	0.0000

Motif 543	M396	Beer et al Cell(2004)
A:	0.2500	0.0000	1.0000	0.4500	0.4000	0.0500	0.4000	0.0500	0.0000	0.0000	0.0500	0.1500	0.7500	1.0000
C:	0.0000	0.4000	0.0000	0.0000	0.0000	0.0000	0.2000	0.1500	1.0000	0.0000	0.0000	0.1000	0.0000	0.0000
G:	0.6000	0.6000	0.0000	0.0000	0.6000	0.2000	0.1500	0.8000	0.0000	0.6000	0.4000	0.5500	0.1500	0.0000
T:	0.1500	0.0000	0.0000	0.5500	0.0000	0.7500	0.2500	-0.0000	0.0000	0.4000	0.5500	0.2000	0.1000	0.0000

Motif 544	M397	Beer et al Cell(2004)
A:	0.3000	1.0000	0.0000	0.3500	0.0000	0.6000	0.0000	0.0500	0.1500	0.9500	0.9000	0.0000	0.0000
C:	0.0000	0.0000	0.0000	0.0000	0.4000	0.1500	0.0000	0.0500	0.8000	0.0000	0.0000	0.1000	0.3500
G:	0.7000	0.0000	0.9000	0.6000	0.2000	0.0000	0.3500	0.0000	0.0500	0.0000	0.0000	0.0000	0.4000
T:	0.0000	0.0000	0.1000	0.0500	0.4000	0.2500	0.6500	0.9000	-0.0000	0.0500	0.1000	0.9000	0.2500

Motif 545	M398	Beer et al Cell(2004)
A:	1.0000	1.0000	0.8500	0.3500	0.0000	1.0000	0.5500	0.8500	0.2000	0.2500	0.0000	0.0000	0.0000	0.1500	0.0000
C:	0.0000	0.0000	0.1500	0.0000	0.0000	0.0000	0.0000	0.0000	0.2000	0.5500	0.1500	0.0500	0.0000	0.0000	0.2000
G:	0.0000	0.0000	0.0000	0.4000	0.9500	0.0000	0.3000	0.1500	0.4500	0.0500	0.2500	0.0000	0.0000	0.0000	0.8000
T:	0.0000	0.0000	0.0000	0.2500	0.0500	0.0000	0.1500	0.0000	0.1500	0.1500	0.6000	0.9500	1.0000	0.8500	0.0000

Motif 546	M399	Beer et al Cell(2004)
A:	1.0000	0.7500	0.9500	0.2000	0.6500	0.3000	1.0000	0.7500	0.5000	0.0000	0.3500	0.4500	0.2000	0.9500
C:	0.0000	0.0000	0.0000	0.3000	0.3500	0.4000	0.0000	0.0000	0.1500	0.0500	0.3000	0.0500	0.7500	0.0500
G:	0.0000	0.0000	0.0500	0.4000	0.0000	0.0000	0.0000	0.2500	0.3000	0.8000	0.1000	0.2500	0.0000	0.0000
T:	0.0000	0.2500	0.0000	0.1000	0.0000	0.3000	0.0000	0.0000	0.0500	0.1500	0.2500	0.2500	0.0500	0.0000

Motif 547	M400	Beer et al Cell(2004)
A:	1.0000	0.6000	0.1000	0.5500	0.9000	0.0000	0.0500	0.0000	0.0000	0.0000	0.8500	0.5000	0.7500	0.9500	0.0000
C:	0.0000	0.3000	0.2500	0.1500	0.1000	0.0000	0.1000	0.0000	0.0000	1.0000	0.0500	0.0000	0.2500	0.0500	0.0000
G:	0.0000	0.1000	0.4500	0.0000	0.0000	0.1000	0.3500	0.0000	0.0000	0.0000	0.1000	0.0000	0.0000	0.0000	0.7000
T:	0.0000	0.0000	0.2000	0.3000	-0.0000	0.9000	0.5000	1.0000	1.0000	0.0000	0.0000	0.5000	0.0000	0.0000	0.3000

Motif 548	M401	Beer et al Cell(2004)
A:	0.7000	0.8000	0.9000	0.5000	0.3000	0.5000	0.1000	0.3500	0.1500	0.2500	0.0000	0.0000	0.2000	0.0000	0.0000
C:	0.0000	0.0000	0.0000	0.2000	0.0000	0.0000	0.3000	0.6000	0.3500	0.1000	0.0000	1.0000	0.0000	1.0000	0.0000
G:	0.1000	0.1000	0.1000	0.0000	0.2000	0.5000	0.6000	0.0500	0.5000	0.4000	0.1000	0.0000	0.0000	0.0000	0.9500
T:	0.2000	0.1000	-0.0000	0.3000	0.5000	0.0000	0.0000	0.0000	0.0000	0.2500	0.9000	0.0000	0.8000	0.0000	0.0500

Motif 549	M402	Beer et al Cell(2004)
A:	0.6000	0.4000	0.6000	0.5000	0.7500	0.9000	0.6500	0.3500	1.0000	0.4500	0.3000	0.1500	0.3500	0.5500	0.9500	0.4000	1.0000	0.6000	0.3500	0.6000	1.0000	0.4500	0.3500
C:	0.0000	0.0000	0.0500	0.3000	0.0000	0.0000	0.3000	0.0000	0.0000	0.0000	0.2500	0.0000	0.3500	0.2500	0.0500	0.6000	0.0000	0.4000	0.0000	0.1000	0.0000	0.0000	0.0500
G:	0.4000	0.1000	0.3500	0.2000	0.2500	0.0000	0.0500	0.6500	0.0000	0.3000	0.4500	0.8500	0.0000	0.1000	0.0000	0.0000	0.0000	0.0000	0.6500	0.2000	0.0000	0.5500	0.5000
T:	0.0000	0.5000	0.0000	0.0000	0.0000	0.1000	-0.0000	0.0000	0.0000	0.2500	-0.0000	0.0000	0.3000	0.1000	0.0000	0.0000	0.0000	0.0000	0.0000	0.1000	0.0000	0.0000	0.1000

Motif 550	M403	Beer et al Cell(2004)
A:	0.0000	0.8000	0.6500	0.6500	0.0000	0.1000	0.0000	0.0000	0.1500	0.5500	0.0000	0.0000	0.0000	0.0000	0.1000	0.1000	0.0000
C:	0.4000	0.0000	0.0000	0.1500	0.0000	0.6500	0.0000	1.0000	0.8500	0.0000	0.8500	0.0000	0.0000	0.3500	0.4500	0.2500	0.0000
G:	0.2000	0.0000	0.2500	0.2000	1.0000	0.0000	0.4500	0.0000	0.0000	0.0000	0.0500	0.9500	0.0000	0.0000	0.0000	0.0000	0.0000
T:	0.4000	0.2000	0.1000	-0.0000	0.0000	0.2500	0.5500	0.0000	0.0000	0.4500	0.1000	0.0500	1.0000	0.6500	0.4500	0.6500	1.0000

Motif 551	M404	Beer et al Cell(2004)
A:	0.0000	0.0000	0.0500	0.1500	0.1000	0.0000	0.2500	0.1000	0.0000	0.2000	0.0500	0.0500
C:	0.0500	0.0000	0.1000	0.0500	0.4500	0.6500	0.0000	0.0000	0.3500	0.0000	0.7500	0.7000
G:	0.0000	1.0000	0.0000	0.8000	0.0500	0.1500	0.7500	0.5000	0.0000	0.8000	0.2000	0.0500
T:	0.9500	0.0000	0.8500	-0.0000	0.4000	0.2000	0.0000	0.4000	0.6500	0.0000	-0.0000	0.2000

Motif 552	M405	Beer et al Cell(2004)
A:	0.8500	0.0500	1.0000	0.9500	0.4500	0.3500	0.5500	0.0000	0.0000	0.6000	0.8000	0.8500	0.5500	0.4000	0.6000	0.6500
C:	0.0000	0.8000	0.0000	0.0000	0.0000	0.0000	0.0500	0.6500	0.4000	0.0000	0.1000	0.0500	0.0500	0.0000	0.0000	0.1000
G:	0.1500	0.1000	0.0000	0.0000	0.4000	0.6500	0.3000	0.3500	0.0500	0.0000	0.1000	0.1000	0.3000	0.0000	0.0000	0.0000
T:	0.0000	0.0500	0.0000	0.0500	0.1500	0.0000	0.1000	0.0000	0.5500	0.4000	-0.0000	0.0000	0.1000	0.6000	0.4000	0.2500

Motif 553	M406	Beer et al Cell(2004)
A:	0.0000	0.2500	0.5500	0.4500	0.3500	0.2000	0.4000	0.3500	0.1000	0.0000	0.4000	0.5500	0.0500	0.2500	0.5500	0.2000	0.6000	0.4000	0.0000	0.0000	0.3500
C:	0.0000	0.7000	0.0000	0.5000	0.1000	0.1000	0.0500	0.0500	0.2000	0.0000	0.2000	0.1500	0.0000	0.1000	0.1500	0.0000	0.3500	0.2000	0.0000	0.4500	0.0000
G:	0.8500	0.0500	0.4500	0.0500	0.4500	0.4000	0.4500	0.5500	0.5500	1.0000	0.2500	0.0000	0.8500	0.3500	0.3000	0.7500	0.0000	0.4000	0.7000	0.5500	0.6500
T:	0.1500	0.0000	-0.0000	0.0000	0.1000	0.3000	0.1000	0.0500	0.1500	0.0000	0.1500	0.3000	0.1000	0.3000	-0.0000	0.0500	0.0500	-0.0000	0.3000	0.0000	0.0000

Motif 554	M407	Beer et al Cell(2004)
A:	0.2500	0.4000	0.0500	0.1000	0.9500	0.0500	0.4500	0.0500	0.5000	0.0000	0.6500	0.0000	0.4000	0.0000	0.0000	0.1500	0.1500	0.0000	0.5000	0.1000	0.1500	0.0000	0.6000	0.0000
C:	0.0000	0.0500	0.8000	0.0500	0.0500	0.1500	0.0500	0.8500	0.2000	0.8000	0.3500	0.0000	0.0500	0.9500	0.0000	0.0000	0.3000	0.0000	0.0500	0.5500	0.0000	0.5000	0.1000	0.1500
G:	0.6500	0.4500	0.0000	0.1500	0.0000	0.0000	0.1000	0.0000	0.2500	0.2000	0.0000	0.2000	0.5500	0.0000	1.0000	0.6500	0.5500	1.0000	0.4500	0.0500	0.8500	0.5000	0.2500	0.8500
T:	0.1000	0.1000	0.1500	0.7000	0.0000	0.8000	0.4000	0.1000	0.0500	-0.0000	0.0000	0.8000	-0.0000	0.0500	0.0000	0.2000	0.0000	0.0000	0.0000	0.3000	0.0000	0.0000	0.0500	0.0000

Motif 555	M408	Beer et al Cell(2004)
A:	0.2500	0.0500	0.0000	0.0500	0.4500	0.0000	0.0000	0.2500	0.0000	0.1500	0.1500	0.0000	0.0000	0.1500	0.0000	0.8500	0.7500	0.0500	0.2500	0.5500	0.0500	0.0000	0.0000	0.2000	0.0000
C:	0.7000	0.0000	0.0500	0.3500	0.0500	0.0000	0.1000	0.1000	0.2500	0.0000	0.3500	0.0500	0.1000	0.5000	0.0000	0.0500	0.0000	0.0500	0.0000	0.0000	0.0500	0.0000	0.5500	0.6000	0.0000
G:	0.0000	0.0500	0.7000	0.1000	0.4500	1.0000	0.1000	0.6500	0.7500	0.7000	0.0500	0.6500	0.5000	0.1000	0.9000	0.1000	0.2000	0.9000	0.6000	0.0000	0.2500	1.0000	0.4500	0.0500	0.9500
T:	0.0500	0.9000	0.2500	0.5000	0.0500	0.0000	0.8000	0.0000	0.0000	0.1500	0.4500	0.3000	0.4000	0.2500	0.1000	0.0000	0.0500	-0.0000	0.1500	0.4500	0.6500	0.0000	-0.0000	0.1500	0.0500

Motif 556	M409	Beer et al Cell(2004)
A:	0.0000	0.0500	0.6000	0.7000	0.0500	0.2500	1.0000	0.5500	0.5000	0.0500	0.0000	0.7500	1.0000
C:	0.5000	0.0000	0.0000	0.2500	0.0000	0.7000	0.0000	0.0500	0.0000	0.0000	0.8500	0.1000	0.0000
G:	0.5000	0.9500	0.3000	0.0000	0.8500	0.0000	0.0000	0.1000	0.0500	0.9500	0.0000	0.0500	0.0000
T:	0.0000	0.0000	0.1000	0.0500	0.1000	0.0500	0.0000	0.3000	0.4500	0.0000	0.1500	0.1000	0.0000

Motif 557	M410	Beer et al Cell(2004)
A:	0.0000	0.0000	0.6000	0.0000	0.2500	0.0000	0.0000	0.4000	1.0000	0.5500	0.2500	0.9500
C:	0.0000	0.8500	0.4000	0.0000	0.0500	0.0000	0.9000	0.3500	0.0000	0.3000	0.2500	0.0000
G:	1.0000	0.1500	0.0000	1.0000	0.0000	0.9000	0.0000	0.2500	0.0000	0.1500	0.5000	0.0500
T:	0.0000	0.0000	0.0000	0.0000	0.7000	0.1000	0.1000	0.0000	0.0000	-0.0000	0.0000	0.0000

Motif 558	M411	Beer et al Cell(2004)
A:	0.0000	0.9000	0.3500	0.8500	0.3500	1.0000	0.9000	0.6500	0.0000	0.0000	0.0500	0.2500	0.0000	0.0000	0.0000
C:	0.0000	0.0000	0.0500	0.1000	0.4000	0.0000	0.0500	0.2500	0.2000	0.9500	0.0000	0.7000	0.8500	0.0000	0.2000
G:	0.9000	0.1000	0.6000	0.0500	0.0500	0.0000	0.0500	0.0000	0.6000	0.0000	0.2500	0.0000	0.0000	0.0000	0.1000
T:	0.1000	-0.0000	0.0000	0.0000	0.2000	0.0000	-0.0000	0.1000	0.2000	0.0500	0.7000	0.0500	0.1500	1.0000	0.7000

Motif 559	M412	Beer et al Cell(2004)
A:	0.3000	0.4000	0.4500	0.1000	0.3000	0.0000	0.1000	0.7500	0.0000	0.1000	0.5000	0.4500	0.1000	0.1500	0.0000	0.0000	0.4000	0.0000	0.2000	0.7500	0.2000	0.3500	0.2500	0.3000	0.4000	0.3500	0.3000	0.4500	0.1500	0.0000
C:	0.1500	0.0500	0.3500	0.1000	0.2000	0.0000	0.0500	0.0500	0.0000	0.4000	0.2000	0.0000	0.2000	0.2000	0.1500	0.4000	0.1000	0.0000	0.4000	0.0000	0.1500	0.2000	0.2500	0.0000	0.0000	0.4000	0.0000	0.0500	0.3500	0.1000
G:	0.4000	0.5500	0.1000	0.3000	0.3500	1.0000	0.8500	0.0000	1.0000	0.3000	0.1500	0.5500	0.5500	0.2000	0.8500	0.6000	0.2500	1.0000	0.2000	0.0000	0.5500	0.0500	0.2000	0.1000	0.6000	0.0500	0.7000	0.3500	0.1000	0.9000
T:	0.1500	-0.0000	0.1000	0.5000	0.1500	0.0000	0.0000	0.2000	0.0000	0.2000	0.1500	0.0000	0.1500	0.4500	0.0000	0.0000	0.2500	0.0000	0.2000	0.2500	0.1000	0.4000	0.3000	0.6000	0.0000	0.2000	0.0000	0.1500	0.4000	0.0000

Motif 560	M413	Beer et al Cell(2004)
A:	0.1000	0.1500	0.0500	0.0000	0.2500	0.3000	0.1500	0.0500	0.0000	0.4500	0.7000	0.0000	0.1000	0.4500	0.0000	0.1000	0.2500	0.5000	0.2500	0.2000	0.3000	0.0000	0.0000	0.2500	0.1000
C:	0.2000	0.0000	0.0000	0.9500	0.0500	0.2000	0.6500	0.1000	0.4500	0.0000	0.1000	0.2000	0.0500	0.1500	0.0000	0.3000	0.2000	0.1000	0.0000	0.3500	0.6000	0.0000	0.2000	0.3500	0.0000
G:	0.7000	0.0000	0.8500	0.0000	0.7000	0.4500	0.2000	0.5000	0.5500	0.1000	0.0500	0.8000	0.5500	0.0000	1.0000	0.0500	0.1500	0.2000	0.4500	0.2500	0.0000	0.8500	0.5000	0.0500	0.9000
T:	0.0000	0.8500	0.1000	0.0500	0.0000	0.0500	-0.0000	0.3500	0.0000	0.4500	0.1500	0.0000	0.3000	0.4000	0.0000	0.5500	0.4000	0.2000	0.3000	0.2000	0.1000	0.1500	0.3000	0.3500	0.0000

Motif 561	M414	Beer et al Cell(2004)
A:	0.0000	0.0000	0.2500	0.0000	0.0000	0.2000	0.0000	0.0000	0.3000	0.0500	0.3000	0.3000	0.0000	0.0000	0.3500	0.1000	0.3000	0.5500	0.1000	0.0000
C:	0.0000	0.6500	0.1500	0.0000	0.8000	0.5000	0.0500	0.5500	0.3000	0.4500	0.0000	0.0000	0.0000	0.5000	0.0000	0.7000	0.0000	0.1500	0.7000	0.0000
G:	1.0000	0.1000	0.3500	1.0000	0.1500	0.2500	0.8000	0.2500	0.1500	0.4500	0.6000	0.4000	1.0000	0.5000	0.5000	0.1000	0.6000	0.1500	0.0500	0.9500
T:	0.0000	0.2500	0.2500	0.0000	0.0500	0.0500	0.1500	0.2000	0.2500	0.0500	0.1000	0.3000	0.0000	0.0000	0.1500	0.1000	0.1000	0.1500	0.1500	0.0500

Motif 562	M415	Beer et al Cell(2004)
A:	0.6000	0.4000	0.1500	0.1500	0.0000	0.2000	0.3500	0.0000	0.3000	0.1500	0.5000	0.0000	0.1500	0.0500	0.0000	0.3000	0.0500	0.0000	0.5500	0.1500	0.4500	0.7500	1.0000
C:	0.4000	0.0500	0.0500	0.5000	0.2500	0.0000	0.0000	0.0000	0.0000	0.0000	0.0500	0.0000	0.3000	0.2000	0.7500	0.2000	0.0000	1.0000	0.0500	0.4000	0.4000	0.0000	0.0000
G:	0.0000	0.3000	0.5500	0.0000	0.7500	0.1500	0.2500	0.9500	0.6500	0.5500	0.4500	0.9500	0.3000	0.5000	0.0500	0.4000	0.9500	0.0000	0.3000	0.4500	0.0000	0.2500	0.0000
T:	0.0000	0.2500	0.2500	0.3500	0.0000	0.6500	0.4000	0.0500	0.0500	0.3000	0.0000	0.0500	0.2500	0.2500	0.2000	0.1000	0.0000	0.0000	0.1000	-0.0000	0.1500	0.0000	0.0000

Motif 563	M416	Beer et al Cell(2004)
A:	0.1500	0.5500	0.3500	0.0000	0.0500	0.5000	0.0500	0.5500	0.3500	0.2000	0.1500	0.2000	0.4000	0.0000	0.2000	0.3000	0.2500	0.2500	0.2500	0.4000	0.3000	0.0000	0.0000	0.1500
C:	0.0500	0.3000	0.3500	0.0000	0.6500	0.1500	0.0000	0.2500	0.1500	0.0500	0.1000	0.5500	0.0000	0.6500	0.2500	0.0000	0.0000	0.0000	0.0500	0.0000	0.0000	0.5000	0.0500	0.4500
G:	0.8000	0.0500	0.0000	0.3000	0.3000	0.0000	0.9500	0.0500	0.2500	0.7000	0.7000	0.0500	0.5500	0.3500	0.2000	0.7000	0.3500	0.5500	0.5500	0.1000	0.3000	0.3000	0.9500	0.4000
T:	-0.0000	0.1000	0.3000	0.7000	-0.0000	0.3500	0.0000	0.1500	0.2500	0.0500	0.0500	0.2000	0.0500	0.0000	0.3500	0.0000	0.4000	0.2000	0.1500	0.5000	0.4000	0.2000	0.0000	-0.0000

Motif 564	M417	Beer et al Cell(2004)
A:	0.9000	0.8000	0.6500	0.0000	0.3000	0.9000	0.7000	0.0000	0.1500	0.0500	0.6500	0.6000	0.4500	0.5500	0.9500	0.1500	0.9000
C:	0.0000	0.0000	0.1500	0.0000	0.7000	0.0000	0.0000	0.1500	0.2000	0.0000	0.0000	0.1000	0.1500	0.0000	0.0500	0.8500	0.1000
G:	0.0000	0.2000	0.0000	0.5000	0.0000	0.0000	0.1000	0.8500	0.6500	0.7000	0.2500	0.0000	0.3500	0.3500	0.0000	0.0000	0.0000
T:	0.1000	-0.0000	0.2000	0.5000	0.0000	0.1000	0.2000	0.0000	-0.0000	0.2500	0.1000	0.3000	0.0500	0.1000	0.0000	0.0000	-0.0000

Motif 565	M418	Beer et al Cell(2004)
A:	0.3500	0.0500	0.0000	0.0000	0.5500	0.2500	0.2500	0.0500	0.5000	0.0500	0.0000	0.3000	0.3000	0.0000	0.2000	0.0500	0.0000	0.0000	0.7000	0.0000
C:	0.1000	0.2000	0.3500	0.1000	0.3500	0.2500	0.1000	0.0000	0.0000	0.0000	0.1000	0.7000	0.4000	0.0000	0.3000	0.5000	0.0500	0.8500	0.0000	0.2000
G:	0.5000	0.4000	0.6000	0.8500	0.1000	0.1000	0.1500	0.9500	0.2500	0.5500	0.9000	0.0000	0.1000	0.3000	0.5000	0.0000	0.9500	0.1500	0.3000	0.7500
T:	0.0500	0.3500	0.0500	0.0500	-0.0000	0.4000	0.5000	0.0000	0.2500	0.4000	0.0000	0.0000	0.2000	0.7000	0.0000	0.4500	0.0000	0.0000	0.0000	0.0500

Motif 566	M419	Beer et al Cell(2004)
A:	0.0000	0.5000	0.0000	0.0000	0.1000	0.0000	0.4000	0.0500	0.2000	0.3000	0.0500	0.6000	0.0000	0.0000	0.1500	0.0500	0.1000	0.1000	0.5500
C:	1.0000	0.0500	0.0000	0.7000	0.8000	0.4500	0.4500	0.8000	0.3000	0.0000	0.4500	0.1000	0.7500	0.2500	0.2000	0.0000	0.9000	0.0000	0.1000
G:	0.0000	0.1000	1.0000	0.3000	0.1000	0.5000	0.0500	0.1500	0.1000	0.6500	0.0500	0.0000	0.0000	0.7500	0.4000	0.9500	0.0000	0.9000	0.3500
T:	0.0000	0.3500	0.0000	0.0000	-0.0000	0.0500	0.1000	-0.0000	0.4000	0.0500	0.4500	0.3000	0.2500	0.0000	0.2500	0.0000	0.0000	0.0000	0.0000

Motif 567	M420	Beer et al Cell(2004)
A:	0.0000	0.1500	0.9500	0.0000	0.4000	0.1000	0.0500	0.1000	1.0000	0.0000	0.0000	0.0500	0.0000
C:	0.0500	0.2000	0.0000	0.0000	0.0500	0.0500	0.0000	0.7500	0.0000	0.7500	0.9500	0.1000	0.6500
G:	0.0000	0.0000	0.0500	0.0500	0.0000	0.8500	0.9500	0.0000	0.0000	0.0000	0.0500	0.4000	0.3000
T:	0.9500	0.6500	0.0000	0.9500	0.5500	0.0000	0.0000	0.1500	0.0000	0.2500	0.0000	0.4500	0.0500

Motif 568	M421	Beer et al Cell(2004)
A:	0.3000	1.0000	0.6000	0.3000	0.2500	0.3500	0.2000	0.3000	0.9500	0.3500	0.3500	0.8000	0.6000	0.0500	0.0500	0.1000	0.0500	0.6000	0.0500	0.1000	0.1000	0.1000	0.2000	0.0000	0.0500	0.0000	0.1500
C:	0.0000	0.0000	0.0500	0.0000	0.2000	0.0000	0.3500	0.0500	0.0500	0.1000	0.1500	0.1000	0.4000	0.6000	0.2000	0.5000	0.9500	0.1000	0.0000	0.9000	0.1000	0.3500	0.1000	0.8500	0.0000	0.0000	0.0000
G:	0.6500	0.0000	0.0500	0.4000	0.2500	0.1000	0.4500	0.6000	0.0000	0.5000	0.2500	0.1000	0.0000	0.3000	0.4500	0.2500	0.0000	0.1500	0.8500	0.0000	0.0000	0.0000	0.4000	0.1000	0.0500	0.9000	0.7000
T:	0.0500	0.0000	0.3000	0.3000	0.3000	0.5500	0.0000	0.0500	0.0000	0.0500	0.2500	-0.0000	0.0000	0.0500	0.3000	0.1500	0.0000	0.1500	0.1000	0.0000	0.8000	0.5500	0.3000	0.0500	0.9000	0.1000	0.1500

Motif 569	M422	Beer et al Cell(2004)
A:	0.0000	0.5000	0.0000	0.8500	0.1000	0.2000	0.3000	0.7500	0.0000	0.3000	0.2500	0.1000	0.0500	0.0000	0.0000	0.0000	0.1000
C:	0.3500	0.4500	0.4500	0.0000	0.2500	0.3500	0.0500	0.2500	0.0000	0.0000	0.0000	0.0000	0.8500	0.0500	0.1000	0.0000	0.9000
G:	0.6500	0.0000	0.3000	0.1000	0.0000	0.2000	0.1500	0.0000	0.2500	0.7000	0.7500	0.6500	0.0000	0.2500	0.9000	1.0000	0.0000
T:	0.0000	0.0500	0.2500	0.0500	0.6500	0.2500	0.5000	0.0000	0.7500	0.0000	0.0000	0.2500	0.1000	0.7000	0.0000	0.0000	0.0000

Motif 570	M423	Beer et al Cell(2004)
A:	0.2000	0.3000	0.0000	0.1000	1.0000	1.0000	0.4000	1.0000	0.9000	0.8000	0.4500	0.7000	0.0000	0.3500	0.2000	0.4500	0.3500	0.6500
C:	0.0000	0.0500	0.0000	0.2500	0.0000	0.0000	0.1500	0.0000	0.0000	0.2000	0.2000	0.0500	0.1000	0.0000	0.4000	0.0500	0.4000	0.0000
G:	0.8000	0.0000	0.4500	0.1000	0.0000	0.0000	0.3000	0.0000	0.0000	0.0000	0.3500	0.2500	0.6000	0.3500	0.4000	0.5000	0.1000	0.3500
T:	0.0000	0.6500	0.5500	0.5500	0.0000	0.0000	0.1500	0.0000	0.1000	-0.0000	0.0000	0.0000	0.3000	0.3000	0.0000	0.0000	0.1500	0.0000

Motif 571	M424	Beer et al Cell(2004)
A:	0.1000	0.0000	0.5500	1.0000	0.9500	0.0500	0.4000	0.2500	0.3000	0.0000	0.0000	0.1500	1.0000	0.5500
C:	0.0000	0.4500	0.2000	0.0000	0.0500	0.0000	0.1000	0.2500	0.0000	0.0000	0.3000	0.5500	0.0000	0.0000
G:	0.8000	0.5500	0.0500	0.0000	0.0000	0.3500	0.5000	0.2500	0.0000	0.7000	0.2500	0.3000	0.0000	0.0000
T:	0.1000	0.0000	0.2000	0.0000	0.0000	0.6000	0.0000	0.2500	0.7000	0.3000	0.4500	-0.0000	0.0000	0.4500

Motif 572	M425	Beer et al Cell(2004)
A:	0.0000	0.2000	0.3000	0.4500	0.1500	0.0000	0.4000	0.2000	0.2500	0.7500	0.9500	0.0000	0.4500	0.6500	0.3000	0.9000	0.8000
C:	0.0000	0.2000	0.1500	0.0000	0.1000	0.4000	0.0000	0.3000	0.0000	0.0000	0.0500	1.0000	0.2000	0.2000	0.2500	0.1000	0.0000
G:	1.0000	0.1500	0.5500	0.3500	0.7500	0.6000	0.4000	0.4000	0.7500	0.0000	0.0000	0.0000	0.0500	0.1000	0.2500	0.0000	0.2000
T:	0.0000	0.4500	-0.0000	0.2000	0.0000	0.0000	0.2000	0.1000	0.0000	0.2500	0.0000	0.0000	0.3000	0.0500	0.2000	-0.0000	-0.0000

Motif 573	M426	Beer et al Cell(2004)
A:	0.3000	0.0500	0.0000	0.1500	0.2000	0.8500	0.7000	1.0000	0.0000	0.5500	0.0000	0.0500	0.4000
C:	0.0500	0.2000	0.1500	0.6500	0.0000	0.0000	0.0500	0.0000	0.1500	0.0000	0.0500	0.0000	0.1000
G:	0.6500	0.1000	0.8500	0.0000	0.7500	0.0500	0.0500	0.0000	0.7000	0.0000	0.8500	0.9500	0.5000
T:	-0.0000	0.6500	0.0000	0.2000	0.0500	0.1000	0.2000	0.0000	0.1500	0.4500	0.1000	0.0000	0.0000

Motif 574	M427	Beer et al Cell(2004)
A:	0.0000	0.3000	0.7000	0.0500	0.3500	0.9500	0.8500	0.0000	0.2500	0.4000	0.2500	0.3500	0.0000	0.6500	0.2000	0.7000	0.3000
C:	0.2500	0.0500	0.2000	0.0000	0.1500	0.0500	0.0000	0.0500	0.7500	0.1500	0.0000	0.0500	0.2500	0.3500	0.2000	0.3000	0.1500
G:	0.0000	0.1500	0.1000	0.8000	0.0000	0.0000	0.0500	0.9500	0.0000	0.3000	0.7500	0.2000	0.7500	0.0000	0.3000	0.0000	0.5000
T:	0.7500	0.5000	0.0000	0.1500	0.5000	0.0000	0.1000	0.0000	0.0000	0.1500	0.0000	0.4000	0.0000	0.0000	0.3000	0.0000	0.0500

Motif 575	M428	Beer et al Cell(2004)
A:	1.0000	0.5000	0.4000	0.7000	0.8500	0.3500	0.0000	0.8500	1.0000	0.0000	0.5000	0.2000	0.4000	0.3500
C:	0.0000	0.0000	0.1500	0.0500	0.0000	0.0000	0.6500	0.0000	0.0000	0.0000	0.2000	0.0500	0.6000	0.0000
G:	0.0000	0.5000	0.3500	0.2500	0.1000	0.5000	0.0000	0.0000	0.0000	0.0500	0.1000	0.2500	0.0000	0.4500
T:	0.0000	0.0000	0.1000	0.0000	0.0500	0.1500	0.3500	0.1500	0.0000	0.9500	0.2000	0.5000	0.0000	0.2000

Motif 576	M429	Beer et al Cell(2004)
A:	0.0000	0.0000	0.2500	0.0000	0.0000	0.0500	0.0000	0.0000	0.1000	0.1500	0.1000	0.4000	0.3000	0.5000	0.7000	0.0500	0.1500	0.0500	0.2000	0.4500	0.9000
C:	1.0000	0.0000	0.0500	1.0000	0.9000	0.0000	0.1500	0.0000	0.1000	0.2000	0.2000	0.5000	0.1000	0.0500	0.0000	0.0000	0.8500	0.2500	0.0000	0.3500	0.0000
G:	0.0000	0.5500	0.3000	0.0000	0.1000	0.9500	0.0500	1.0000	0.2500	0.3500	0.2500	0.0000	0.0000	0.2000	0.1000	0.6000	0.0000	0.7000	0.8000	0.1000	0.0000
T:	0.0000	0.4500	0.4000	0.0000	-0.0000	0.0000	0.8000	0.0000	0.5500	0.3000	0.4500	0.1000	0.6000	0.2500	0.2000	0.3500	0.0000	0.0000	0.0000	0.1000	0.1000

Motif 577	M430	Beer et al Cell(2004)
A:	0.7500	0.0000	0.0000	1.0000	0.0000	0.0000	0.8500	1.0000	0.0000	0.1500	0.4500	0.2500	0.5500
C:	0.2500	0.0000	0.0000	0.0000	0.0000	0.0000	0.1500	0.0000	0.0000	0.7500	0.3000	0.1500	0.0500
G:	0.0000	0.0000	0.0500	0.0000	1.0000	0.0000	0.0000	0.0000	0.6000	0.1000	0.0000	0.6000	0.0000
T:	0.0000	1.0000	0.9500	0.0000	0.0000	1.0000	0.0000	0.0000	0.4000	-0.0000	0.2500	0.0000	0.4000

Motif 578	M431	Beer et al Cell(2004)
A:	0.0000	0.3000	0.6000	0.0000	0.0000	0.0000	0.0000	0.8000	1.0000	0.8500	0.1000	0.0500	0.0500	0.0000	0.1000	0.4500	0.0000	0.0000
C:	0.0000	0.2000	0.1000	0.1000	1.0000	0.3000	0.0000	0.0000	0.0000	0.1500	0.0000	0.0000	0.0500	0.1500	0.0500	0.0500	0.9500	0.0500
G:	0.2500	0.1500	0.3000	0.4000	0.0000	0.6000	1.0000	0.0000	0.0000	0.0000	0.9000	0.9000	0.0000	0.0000	0.1000	0.0000	0.0500	0.0000
T:	0.7500	0.3500	0.0000	0.5000	0.0000	0.1000	0.0000	0.2000	0.0000	0.0000	0.0000	0.0500	0.9000	0.8500	0.7500	0.5000	0.0000	0.9500

Motif 579	M432	Beer et al Cell(2004)
A:	0.0000	0.0000	0.0000	0.0000	0.5000	0.7500	0.2000	0.0000	0.1000	0.5000	0.6000	0.1000	0.4000	1.0000	0.0500	0.4000
C:	0.2500	0.0000	0.7500	0.3000	0.1500	0.0000	0.4000	0.0000	0.9000	0.0000	0.2500	0.0000	0.0000	0.0000	0.2000	0.0000
G:	0.0000	0.0500	0.0000	0.1000	0.0000	0.2500	0.1000	0.0000	0.0000	0.0000	0.0000	0.9000	0.6000	0.0000	0.3500	0.6000
T:	0.7500	0.9500	0.2500	0.6000	0.3500	0.0000	0.3000	1.0000	0.0000	0.5000	0.1500	0.0000	0.0000	0.0000	0.4000	0.0000

Motif 580	M433	Beer et al Cell(2004)
A:	0.0500	0.6000	0.1000	0.0000	0.1000	0.0000	0.8000	0.0000	0.6500	0.0000	0.0000	0.3000	0.2500	0.4500	0.4000	0.0000	0.0000	0.0000
C:	0.0000	0.1000	0.0000	0.0500	0.4000	0.8500	0.0000	0.8500	0.3000	1.0000	0.3500	0.3500	0.1500	0.1500	0.3000	1.0000	0.0000	0.3000
G:	0.8500	0.0000	0.2000	0.9000	0.0500	0.1500	0.2000	0.1500	0.0500	0.0000	0.5000	0.3500	0.5500	0.1000	0.1500	0.0000	1.0000	0.0000
T:	0.1000	0.3000	0.7000	0.0500	0.4500	0.0000	-0.0000	0.0000	-0.0000	0.0000	0.1500	0.0000	0.0500	0.3000	0.1500	0.0000	0.0000	0.7000

Motif 581	M434	Beer et al Cell(2004)
A:	0.1000	0.1500	0.0000	0.2000	0.2500	0.1500	0.9500	0.6500	0.5000	0.0500	0.2500	0.6500	0.8500	0.2000	0.5500	0.0000
C:	0.9000	0.0000	0.0500	0.6500	0.1000	0.8500	0.0500	0.3500	0.4000	0.1500	0.0500	0.0500	0.0000	0.0000	0.2000	0.7000
G:	0.0000	0.6500	0.9500	0.1500	0.1000	0.0000	0.0000	0.0000	0.1000	0.0000	0.0000	0.1000	0.0000	0.4500	0.1000	0.3000
T:	0.0000	0.2000	0.0000	0.0000	0.5500	0.0000	0.0000	0.0000	-0.0000	0.8000	0.7000	0.2000	0.1500	0.3500	0.1500	0.0000

Motif 582	M435	Beer et al Cell(2004)
A:	0.9000	1.0000	0.4000	0.3500	0.9000	0.1000	0.0500	0.3500	0.5000	0.9000	0.7000	0.8500	0.3500
C:	0.0000	0.0000	0.0000	0.5500	0.1000	0.3000	0.0000	0.0500	0.0500	0.0000	0.0000	0.0000	0.0500
G:	0.1000	0.0000	0.5500	0.1000	0.0000	0.6000	0.6000	0.2500	0.0000	0.0000	0.3000	0.1500	0.0000
T:	-0.0000	0.0000	0.0500	-0.0000	-0.0000	0.0000	0.3500	0.3500	0.4500	0.1000	0.0000	0.0000	0.6000

Motif 583	M436	Beer et al Cell(2004)
A:	0.8000	1.0000	0.0000	0.2000	0.2000	0.0000	0.2000	0.1000	0.7500	0.6000	0.8000	0.3500
C:	0.0000	0.0000	0.0000	0.8000	0.0000	0.0000	0.0000	0.0000	0.0500	0.1500	0.1000	0.1000
G:	0.1500	0.0000	1.0000	0.0000	0.8000	1.0000	0.1000	0.8500	0.2000	0.2500	0.1000	0.4500
T:	0.0500	0.0000	0.0000	0.0000	0.0000	0.0000	0.7000	0.0500	0.0000	0.0000	-0.0000	0.1000

Motif 584	M437	Beer et al Cell(2004)
A:	0.5000	0.1500	0.2000	0.9000	1.0000	0.5500	0.0000	0.0000	0.3500	0.2000	0.0000	0.9500	0.0000	0.0500	1.0000	0.0000	0.0000
C:	0.5000	0.3500	0.0000	0.0500	0.0000	0.3500	0.0000	0.2500	0.1000	0.4000	0.6000	0.0000	0.0000	0.8500	0.0000	0.0500	1.0000
G:	0.0000	0.0500	0.7000	0.0500	0.0000	0.0500	0.2500	0.4500	0.0500	0.0500	0.3500	0.0000	1.0000	0.0000	0.0000	0.8000	0.0000
T:	0.0000	0.4500	0.1000	-0.0000	0.0000	0.0500	0.7500	0.3000	0.5000	0.3500	0.0500	0.0500	0.0000	0.1000	0.0000	0.1500	0.0000

Motif 585	M438	Beer et al Cell(2004)
A:	0.0000	0.0000	0.0000	0.0000	0.1000	0.0000	0.4000	0.3000	0.3000	0.0000	0.0500	0.0500	0.2000	0.1500
C:	0.0000	0.2500	1.0000	0.0500	0.0500	0.7500	0.3000	0.0000	0.0000	0.0500	0.0500	0.0500	0.0000	0.0000
G:	1.0000	0.7000	0.0000	0.0000	0.8500	0.2500	0.0500	0.6000	0.0000	0.4500	0.7500	0.9000	0.8000	0.8000
T:	0.0000	0.0500	0.0000	0.9500	0.0000	0.0000	0.2500	0.1000	0.7000	0.5000	0.1500	-0.0000	0.0000	0.0500

Motif 586	M439	Beer et al Cell(2004)
A:	0.1000	0.0000	0.0000	0.0000	0.0500	0.0000	0.0000	0.1000	1.0000	0.9000	1.0000	0.0000
C:	0.6500	0.0000	0.0000	1.0000	0.0000	0.6500	0.0500	0.0000	0.0000	0.0000	0.0000	0.8500
G:	0.1000	0.0000	0.9000	0.0000	0.6500	0.3500	0.4000	0.9000	0.0000	0.1000	0.0000	0.0000
T:	0.1500	1.0000	0.1000	0.0000	0.3000	0.0000	0.5500	0.0000	0.0000	-0.0000	0.0000	0.1500

Motif 587	M440	Beer et al Cell(2004)
A:	0.0000	0.4500	0.3000	0.0000	0.4500	0.0000	0.4500	0.0000	0.0000	0.1000	0.0500	0.3500	0.1000	0.0000	0.0000	0.2000	0.1500	0.0000
C:	0.0500	0.3500	0.2500	0.0000	0.3500	0.0500	0.0000	0.4000	0.0000	0.0000	0.0500	0.0000	0.3500	0.0000	0.0000	0.2000	0.4000	0.2500
G:	0.9000	0.0000	0.2500	0.0000	0.1000	0.2500	0.1000	0.1500	1.0000	0.0000	0.9000	0.1000	0.3000	0.0000	1.0000	0.2000	0.1000	0.0000
T:	0.0500	0.2000	0.2000	1.0000	0.1000	0.7000	0.4500	0.4500	0.0000	0.9000	-0.0000	0.5500	0.2500	1.0000	0.0000	0.4000	0.3500	0.7500

Motif 588	M441	Beer et al Cell(2004)
A:	0.0000	0.0000	0.0000	0.0000	0.2500	0.1000	0.0500	0.3500	0.2500	0.3500	0.3000	0.3500	0.0000	0.0000	0.0500
C:	0.8000	0.0500	0.9500	0.1000	0.4000	0.3500	0.0500	0.6000	0.1000	0.4000	0.1500	0.2000	0.0000	0.1000	0.0000
G:	0.2000	0.9500	0.0500	0.8500	0.3500	0.5500	0.9000	0.0000	0.2500	0.2500	0.3000	0.3000	0.8500	0.9000	0.8000
T:	-0.0000	0.0000	0.0000	0.0500	0.0000	0.0000	-0.0000	0.0500	0.4000	0.0000	0.2500	0.1500	0.1500	0.0000	0.1500

Motif 589	M442	Beer et al Cell(2004)
A:	1.0000	0.8000	0.7000	0.0000	0.2500	0.3500	0.4500	0.4500	0.4500	0.0000	1.0000	0.4000	0.9500	0.7500	0.8000	0.3500	0.7500	0.0500	0.3500
C:	0.0000	0.0000	0.1000	0.1500	0.0000	0.2000	0.0500	0.0000	0.0500	0.5500	0.0000	0.0500	0.0000	0.0000	0.0000	0.0500	0.0000	0.4000	0.0500
G:	0.0000	0.0000	0.1500	0.1500	0.3000	0.0500	0.2500	0.2500	0.5000	0.4500	0.0000	0.2000	0.0000	0.1500	0.1000	0.2000	0.2000	0.2500	0.6000
T:	0.0000	0.2000	0.0500	0.7000	0.4500	0.4000	0.2500	0.3000	0.0000	-0.0000	0.0000	0.3500	0.0500	0.1000	0.1000	0.4000	0.0500	0.3000	0.0000

Motif 590	M443	Beer et al Cell(2004)
A:	0.4000	0.3500	0.4000	0.0000	0.2000	0.5000	0.9000	0.2500	0.1500	0.0000	0.0000	0.2500	0.0500	0.4500	0.3500	0.8000
C:	0.0500	0.0000	0.0000	0.0500	0.1500	0.3000	0.0000	0.0500	0.0000	0.2000	0.0000	0.3500	0.0000	0.2000	0.3000	0.1000
G:	0.5000	0.6500	0.6000	0.9500	0.4500	0.2000	0.1000	0.7000	0.7000	0.7500	0.9500	0.1000	0.5500	0.0500	0.1500	0.1000
T:	0.0500	0.0000	0.0000	0.0000	0.2000	0.0000	-0.0000	0.0000	0.1500	0.0500	0.0500	0.3000	0.4000	0.3000	0.2000	-0.0000

Motif 591	M444	Beer et al Cell(2004)
A:	0.5000	0.0500	0.0000	0.0000	0.0000	0.2500	0.0500	0.0500	0.2000	0.3000	0.5500	0.3500	0.0500	0.1500	0.5500	0.5000	0.1500	0.2000	0.2000	0.0500	0.0000
C:	0.5000	0.0000	0.8500	1.0000	0.0500	0.6500	0.1000	0.0500	0.6000	0.0000	0.0500	0.3500	0.4000	0.1500	0.0000	0.1000	0.3500	0.1500	0.0500	0.0000	0.0000
G:	0.0000	0.9500	0.0000	0.0000	0.9500	0.1000	0.3500	0.9000	0.0000	0.1000	0.3000	0.0000	0.1500	0.5000	0.1500	0.0000	0.0000	0.2500	0.1000	0.9500	0.7000
T:	0.0000	0.0000	0.1500	0.0000	0.0000	-0.0000	0.5000	-0.0000	0.2000	0.6000	0.1000	0.3000	0.4000	0.2000	0.3000	0.4000	0.5000	0.4000	0.6500	0.0000	0.3000

Motif 592	M445	Beer et al Cell(2004)
A:	0.0000	0.0000	0.0000	0.0000	0.2000	0.0000	0.4000	0.2500	0.7500	0.3000	0.0000	0.3500	0.8500	0.9500	0.0000	0.0000
C:	0.0000	0.0000	0.5000	0.0500	0.1500	0.3000	0.0000	0.1000	0.0000	0.1000	0.6000	0.2000	0.1500	0.0000	0.5000	0.0000
G:	0.9000	0.8500	0.3500	0.9000	0.5500	0.0000	0.0000	0.0500	0.1000	0.1000	0.2000	0.0000	0.0000	0.0000	0.0000	0.9500
T:	0.1000	0.1500	0.1500	0.0500	0.1000	0.7000	0.6000	0.6000	0.1500	0.5000	0.2000	0.4500	0.0000	0.0500	0.5000	0.0500

Motif 593	M446	Beer et al Cell(2004)
A:	0.3500	0.4500	0.7500	0.7000	0.6000	0.0000	0.6000	0.4000	0.6000	0.4000	0.0000	0.3500	0.6500
C:	0.0500	0.0000	0.0000	0.0000	0.0000	0.0000	0.0000	0.0500	0.3500	0.1000	0.0000	0.0000	0.0000
G:	0.3000	0.3000	0.2000	0.1500	0.4000	1.0000	0.1500	0.0000	0.0500	0.5000	1.0000	0.6500	0.3500
T:	0.3000	0.2500	0.0500	0.1500	0.0000	0.0000	0.2500	0.5500	0.0000	0.0000	0.0000	0.0000	0.0000

Motif 594	M447	Beer et al Cell(2004)
A:	0.3000	0.3500	0.7000	0.4000	0.0000	0.3000	0.0000	0.1000	0.3000	0.5000	0.2500	0.0000	0.0000	0.1500	0.3500	0.4500	0.3500	0.0000	0.5000	0.3000	0.3500	0.5500	0.0000	0.0000	0.2000	0.4000
C:	0.0500	0.1000	0.0000	0.0000	0.0000	0.2500	0.3500	0.4000	0.2000	0.3500	0.2000	0.1000	0.2500	0.3000	0.0000	0.0500	0.1000	0.0000	0.3000	0.0000	0.2500	0.0500	0.1000	0.1000	0.2000	0.1000
G:	0.6500	0.2500	0.1500	0.1500	0.9500	0.1500	0.6500	0.3000	0.3000	0.0500	0.2000	0.7500	0.7500	0.5500	0.6500	0.3000	0.2000	0.9500	0.0500	0.7000	0.3000	0.4000	0.8500	0.8000	0.1500	0.5000
T:	-0.0000	0.3000	0.1500	0.4500	0.0500	0.3000	0.0000	0.2000	0.2000	0.1000	0.3500	0.1500	0.0000	0.0000	0.0000	0.2000	0.3500	0.0500	0.1500	0.0000	0.1000	-0.0000	0.0500	0.1000	0.4500	0.0000

Motif 595	M448	Beer et al Cell(2004)
A:	0.0500	0.0500	0.1500	0.0000	0.0000	0.5000	0.4000	0.5000	0.0000	0.3500	0.0500	0.6000	0.4500
C:	0.0500	0.0000	0.0000	0.2000	0.7500	0.0000	0.6000	0.0000	0.0000	0.0000	0.0500	0.2500	0.0000
G:	0.9000	0.9500	0.7000	0.8000	0.0000	0.5000	0.0000	0.4000	0.5000	0.6500	0.9000	0.1500	0.2500
T:	-0.0000	0.0000	0.1500	0.0000	0.2500	0.0000	0.0000	0.1000	0.5000	0.0000	-0.0000	0.0000	0.3000

Motif 596	M449	Beer et al Cell(2004)
A:	0.3500	0.3000	0.8000	0.8500	0.8000	0.1000	0.4500	0.1500	0.8500	0.8000	0.4500	0.0500	0.3500	0.5500
C:	0.1000	0.0000	0.0000	0.0000	0.2000	0.0000	0.0000	0.0000	0.1000	0.0000	0.0000	0.1000	0.1000	0.3500
G:	0.5000	0.7000	0.2000	0.1500	0.0000	0.4000	0.5500	0.7500	0.0500	0.2000	0.5500	0.8000	0.3500	0.0500
T:	0.0500	0.0000	-0.0000	0.0000	-0.0000	0.5000	0.0000	0.1000	0.0000	-0.0000	0.0000	0.0500	0.2000	0.0500

Motif 597	M450	Beer et al Cell(2004)
A:	0.0000	0.4500	0.7500	0.4500	0.4500	0.4500	0.1000	0.3500	0.7500	0.4000	0.7000	0.4000	0.4500	0.2000	0.1000	0.4500	0.0000
C:	0.0000	0.0500	0.0000	0.0500	0.0500	0.0000	0.9000	0.1000	0.0500	0.0000	0.0000	0.0000	0.0000	0.0000	0.0000	0.4500	0.0500
G:	0.4000	0.2000	0.0000	0.0500	0.0500	0.0000	0.0000	0.5000	0.1000	0.1500	0.3000	0.1000	0.1000	0.0500	0.0000	0.0000	0.4000
T:	0.6000	0.3000	0.2500	0.4500	0.4500	0.5500	0.0000	0.0500	0.1000	0.4500	0.0000	0.5000	0.4500	0.7500	0.9000	0.1000	0.5500

Motif 598	M451	Beer et al Cell(2004)
A:	0.0000	0.0500	0.1000	0.0000	0.4000	0.0000	0.1000	0.2000	0.0000	0.0000	0.0500	0.3500	0.0000
C:	0.5500	0.0000	0.0000	0.9000	0.4000	0.0000	0.8500	0.0500	0.1000	0.5500	0.3500	0.6500	0.0000
G:	0.4500	0.8500	0.9000	0.0500	0.2000	0.9000	0.0000	0.1000	0.9000	0.4500	0.6000	0.0000	0.1000
T:	-0.0000	0.1000	0.0000	0.0500	-0.0000	0.1000	0.0500	0.6500	0.0000	-0.0000	0.0000	0.0000	0.9000

Motif 599	M452	Beer et al Cell(2004)
A:	1.0000	0.4500	0.4000	0.4000	0.4000	0.2500	0.4500	0.6500	0.2000	0.8500	0.5000	0.5500	0.0000	0.4000	0.6500	0.4500	0.6000
C:	0.0000	0.3000	0.0500	0.1500	0.0000	0.1000	0.0000	0.0000	0.1500	0.0000	0.0000	0.0000	0.0000	0.1500	0.0000	0.0000	0.0500
G:	0.0000	0.2500	0.3000	0.1500	0.6000	0.4000	0.5500	0.3500	0.0500	0.1000	0.5000	0.3000	0.7000	0.3000	0.3500	0.4000	0.3500
T:	0.0000	0.0000	0.2500	0.3000	0.0000	0.2500	0.0000	0.0000	0.6000	0.0500	0.0000	0.1500	0.3000	0.1500	0.0000	0.1500	0.0000

Motif 600	M453	Beer et al Cell(2004)
A:	0.6500	0.0500	0.0000	0.9000	0.6000	0.9500	0.1000	0.1500	1.0000	0.8500	0.0000	0.3000
C:	0.0000	0.6000	1.0000	0.0000	0.1500	0.0000	0.0000	0.8000	0.0000	0.0000	0.0500	0.7000
G:	0.1000	0.3500	0.0000	0.1000	0.0000	0.0000	0.8500	0.0500	0.0000	0.0500	0.9500	0.0000
T:	0.2500	0.0000	0.0000	-0.0000	0.2500	0.0500	0.0500	-0.0000	0.0000	0.1000	0.0000	0.0000

Motif 601	M454	Beer et al Cell(2004)
A:	0.8000	0.4500	0.4500	0.0000	0.0500	0.0000	0.1000	0.6500	0.1500	0.0500	0.1500	0.3500
C:	0.1500	0.3000	0.0000	0.3500	0.9000	0.0000	0.5500	0.0500	0.6000	0.0000	0.0000	0.5500
G:	0.0000	0.1000	0.5000	0.0000	0.0500	1.0000	0.0000	0.3000	0.2500	0.8500	0.8500	0.1000
T:	0.0500	0.1500	0.0500	0.6500	-0.0000	0.0000	0.3500	0.0000	0.0000	0.1000	0.0000	-0.0000

Motif 602	M455	Beer et al Cell(2004)
A:	0.0000	0.3000	0.4000	0.1000	0.2500	0.1000	0.0000	0.0500	0.0000	0.0000	0.0500	0.0000
C:	0.6500	0.7000	0.0000	0.4500	0.0000	0.3000	0.6000	0.0500	0.0000	0.2500	0.0000	0.0000
G:	0.3500	0.0000	0.6000	0.1500	0.7500	0.6000	0.0000	0.0000	1.0000	0.0000	0.0000	0.8000
T:	0.0000	0.0000	0.0000	0.3000	0.0000	0.0000	0.4000	0.9000	0.0000	0.7500	0.9500	0.2000

Motif 603	M456	Beer et al Cell(2004)
A:	0.0000	0.0500	0.0000	0.0000	0.0000	1.0000	0.2500	0.1000	0.0000	0.0500	0.8500	0.4500
C:	0.6000	0.0000	0.0000	0.7500	0.0000	0.0000	0.6500	0.9000	0.9500	0.3500	0.0000	0.1000
G:	0.4000	0.8500	1.0000	0.0500	0.9500	0.0000	0.1000	0.0000	0.0000	0.1500	0.0000	0.3000
T:	0.0000	0.1000	0.0000	0.2000	0.0500	0.0000	-0.0000	0.0000	0.0500	0.4500	0.1500	0.1500

Motif 604	M457	Beer et al Cell(2004)
A:	0.5000	0.4000	0.1500	0.2500	0.5000	0.6000	0.5500	0.1500	0.5500	0.8000	0.2500	0.7000	0.2500	0.3000
C:	0.0000	0.1500	0.0000	0.1000	0.0500	0.0000	0.0000	0.0500	0.0000	0.0500	0.0000	0.0000	0.0000	0.1500
G:	0.5000	0.3500	0.8500	0.6500	0.4500	0.4000	0.2500	0.7000	0.3500	0.1000	0.4500	0.3000	0.7000	0.1500
T:	0.0000	0.1000	0.0000	0.0000	0.0000	0.0000	0.2000	0.1000	0.1000	0.0500	0.3000	0.0000	0.0500	0.4000

Motif 605	M458	Beer et al Cell(2004)
A:	0.9000	0.4500	0.0500	0.4500	0.1000	0.1500	0.6500	0.3500	0.2000	0.0000	0.4500	0.4500	0.1000	0.5500	0.5500	0.4500	0.6000	0.0000
C:	0.0000	0.0000	0.0000	0.0500	0.0000	0.2000	0.0500	0.1500	0.1000	0.4000	0.1500	0.0000	0.0000	0.0000	0.0500	0.0500	0.0500	0.0000
G:	0.1000	0.3500	0.9500	0.2500	0.9000	0.6500	0.3000	0.3000	0.7000	0.6000	0.1500	0.5500	0.8000	0.4500	0.1000	0.5000	0.0500	1.0000
T:	-0.0000	0.2000	0.0000	0.2500	0.0000	-0.0000	0.0000	0.2000	0.0000	0.0000	0.2500	0.0000	0.1000	-0.0000	0.3000	0.0000	0.3000	0.0000

Motif 606	M459	Beer et al Cell(2004)
A:	0.0000	0.0000	0.0000	0.2000	0.0000	0.0000	0.6500	0.4500	0.1500	0.2000	0.0500	0.0000	0.1500	0.0000	0.1500	0.5000	1.0000	0.1000	0.0500
C:	0.0000	0.0000	0.6500	0.2500	0.2500	0.9500	0.2000	0.5000	0.6500	0.1000	0.0000	0.3000	0.3500	0.5500	0.4000	0.1500	0.0000	0.3000	0.0000
G:	0.8000	1.0000	0.3500	0.5500	0.7500	0.0000	0.0500	0.0000	0.0000	0.1000	0.6000	0.7000	0.0500	0.0500	0.3500	0.2500	0.0000	0.0000	0.9500
T:	0.2000	0.0000	0.0000	0.0000	0.0000	0.0500	0.1000	0.0500	0.2000	0.6000	0.3500	0.0000	0.4500	0.4000	0.1000	0.1000	0.0000	0.6000	0.0000

Motif 607	M460	Beer et al Cell(2004)
A:	0.0000	0.9000	0.1500	0.7500	0.0000	1.0000	0.0000	0.7500	0.0000	0.4000	0.3000	0.8500	0.3000	0.7500	0.3000	1.0000	0.1500	0.8000
C:	0.0000	0.1000	0.3000	0.0000	0.0000	0.0000	0.2000	0.0500	0.0000	0.0000	0.2000	0.0000	0.0500	0.0500	0.1500	0.0000	0.5000	0.0000
G:	0.1500	0.0000	0.0000	0.1500	0.8000	0.0000	0.0000	0.1000	0.3000	0.0000	0.0000	0.1500	0.3500	0.2000	0.0000	0.0000	0.0000	0.2000
T:	0.8500	-0.0000	0.5500	0.1000	0.2000	0.0000	0.8000	0.1000	0.7000	0.6000	0.5000	0.0000	0.3000	0.0000	0.5500	0.0000	0.3500	-0.0000

Motif 608	M461	Beer et al Cell(2004)
A:	0.6500	0.4500	0.3500	0.3500	0.5500	0.3500	0.5000	0.6500	0.6000	0.5000	0.0500	0.3500	0.8500	0.4500	0.0000	0.3500	0.0000	0.4500
C:	0.1000	0.1000	0.0000	0.4500	0.1000	0.3000	0.2500	0.0000	0.0500	0.0000	0.0000	0.1000	0.1000	0.3500	0.3000	0.0000	0.0000	0.0500
G:	0.2000	0.2500	0.6500	0.2000	0.3000	0.1000	0.2500	0.3000	0.3500	0.5000	0.3000	0.4000	0.0500	0.0500	0.5500	0.6500	1.0000	0.4500
T:	0.0500	0.2000	0.0000	0.0000	0.0500	0.2500	0.0000	0.0500	0.0000	0.0000	0.6500	0.1500	0.0000	0.1500	0.1500	0.0000	0.0000	0.0500

Motif 609	M462	Beer et al Cell(2004)
A:	0.0500	0.0500	0.2000	0.0000	0.3000	0.7500	0.0000	0.3500	0.0000	0.6000	0.8000	0.3000	0.8500	0.0000	0.0000	0.0500	0.3000	0.9500	0.1500	0.8000
C:	0.1000	0.9000	0.2000	0.0000	0.4500	0.0500	0.9500	0.0000	0.0000	0.0500	0.2000	0.6500	0.0000	0.4500	0.9000	0.0000	0.1500	0.0000	0.0000	0.2000
G:	0.8500	0.0500	0.0000	0.4000	0.0000	0.0500	0.0000	0.0000	0.4500	0.1000	0.0000	0.0000	0.1000	0.0000	0.0000	0.9500	0.0500	0.0000	0.8500	0.0000
T:	0.0000	-0.0000	0.6000	0.6000	0.2500	0.1500	0.0500	0.6500	0.5500	0.2500	-0.0000	0.0500	0.0500	0.5500	0.1000	0.0000	0.5000	0.0500	0.0000	-0.0000

Motif 610	M463	Beer et al Cell(2004)
A:	0.0000	0.0000	0.1000	0.7000	0.0000	0.0000	0.0000	0.0500	0.6500	0.1000	0.0000	0.3500	0.0500	0.2000	0.1000	0.4000	0.0000	0.0000	0.7500	0.9500	0.4000	1.0000	0.0500	0.0000
C:	0.7500	0.1000	0.9000	0.0000	0.2000	0.6000	0.1500	0.8000	0.2000	0.0000	0.5000	0.1000	0.6000	0.5000	0.0500	0.0500	0.1500	0.0000	0.1000	0.0000	0.0000	0.0000	0.6500	0.3500
G:	0.2500	0.7000	0.0000	0.3000	0.8000	0.4000	0.5500	0.1500	0.1000	0.9000	0.1000	0.5500	0.3500	0.2500	0.1500	0.5500	0.7500	0.7000	0.0000	0.0500	0.0500	0.0000	0.2500	0.2000
T:	0.0000	0.2000	0.0000	0.0000	0.0000	0.0000	0.3000	-0.0000	0.0500	0.0000	0.4000	0.0000	0.0000	0.0500	0.7000	-0.0000	0.1000	0.3000	0.1500	0.0000	0.5500	0.0000	0.0500	0.4500

Motif 611	M464	Beer et al Cell(2004)
A:	0.3000	0.0000	0.0000	0.0000	0.0000	0.0000	0.0000	0.2500	0.0000	0.2000	0.0000	0.3000
C:	0.1000	0.0500	1.0000	0.0000	0.0000	0.9500	0.0500	0.7000	0.1500	0.0000	1.0000	0.0000
G:	0.6000	0.8000	0.0000	0.4000	1.0000	0.0000	0.9500	0.0000	0.8000	0.1500	0.0000	0.7000
T:	0.0000	0.1500	0.0000	0.6000	0.0000	0.0500	0.0000	0.0500	0.0500	0.6500	0.0000	0.0000

Motif 612	M465	Beer et al Cell(2004)
A:	0.9500	0.0000	0.9000	0.0000	0.8500	0.0000	0.1500	0.0000	0.0500	0.2500	0.2500	0.0000
C:	0.0000	0.0000	0.1000	0.4000	0.0000	0.7000	0.1500	0.0000	0.0000	0.0000	0.0000	0.0000
G:	0.0500	1.0000	0.0000	0.3500	0.1500	0.0000	0.7000	1.0000	0.0000	0.2000	0.5000	0.1500
T:	0.0000	0.0000	-0.0000	0.2500	0.0000	0.3000	0.0000	0.0000	0.9500	0.5500	0.2500	0.8500

Motif 613	M466	Beer et al Cell(2004)
A:	0.0000	0.1000	0.2000	0.1500	0.1500	0.0000	0.0000	0.0000	0.0000	0.5500	0.1000	0.6500	0.0000
C:	0.0000	0.6500	0.3500	0.6500	0.0500	0.1000	0.6000	0.1500	0.4000	0.0000	0.4500	0.0000	0.0500
G:	0.8500	0.2500	0.4500	0.0000	0.8000	0.3500	0.3000	0.7500	0.0000	0.4500	0.4500	0.3500	0.8500
T:	0.1500	0.0000	0.0000	0.2000	-0.0000	0.5500	0.1000	0.1000	0.6000	-0.0000	0.0000	0.0000	0.1000

Motif 614	M467	Beer et al Cell(2004)
A:	0.7000	0.4500	0.4000	0.0000	0.0000	0.8000	0.1500	0.0000	0.7000	0.0500	0.1000	0.0000	0.8500	0.1000
C:	0.0000	0.5000	0.2000	0.6000	0.8000	0.0000	0.0000	0.0000	0.0000	0.1000	0.0500	1.0000	0.0000	0.0000
G:	0.0000	0.0000	0.1500	0.3000	0.0000	0.1000	0.3000	0.2000	0.3000	0.0000	0.8500	0.0000	0.0000	0.8500
T:	0.3000	0.0500	0.2500	0.1000	0.2000	0.1000	0.5500	0.8000	0.0000	0.8500	0.0000	0.0000	0.1500	0.0500

Motif 615	M468	Beer et al Cell(2004)
A:	0.6000	0.0000	0.7500	0.0000	0.3000	0.1500	0.7500	0.1000	0.0000	0.0000	0.1000	0.0000	0.1000	0.3500	0.4500	0.1000
C:	0.0000	0.0500	0.0000	0.6500	0.6500	0.0000	0.0000	0.9000	0.0000	0.5500	0.4500	0.1500	0.7500	0.1000	0.4000	0.0000
G:	0.2500	0.9000	0.0000	0.3500	0.0500	0.0000	0.2500	0.0000	1.0000	0.4500	0.3000	0.2000	0.1500	0.4500	0.1500	0.8000
T:	0.1500	0.0500	0.2500	0.0000	-0.0000	0.8500	0.0000	0.0000	0.0000	-0.0000	0.1500	0.6500	0.0000	0.1000	0.0000	0.1000

Motif 616	M469	Beer et al Cell(2004)
A:	0.0000	0.2000	0.4500	0.7000	0.0500	0.0000	0.0000	0.0000	0.6500	0.8000	0.0000	0.2000	0.0000	0.5000	0.0000	0.0500	0.0000
C:	0.8500	0.0000	0.1500	0.0500	0.2000	0.4000	0.0000	0.8000	0.3000	0.0000	0.8000	0.2000	0.7500	0.3500	0.0000	0.0000	0.1000
G:	0.1500	0.6000	0.3500	0.1500	0.4500	0.0500	1.0000	0.0000	0.0000	0.2000	0.0000	0.6000	0.2500	0.0500	0.6500	0.9500	0.8500
T:	0.0000	0.2000	0.0500	0.1000	0.3000	0.5500	0.0000	0.2000	0.0500	-0.0000	0.2000	0.0000	0.0000	0.1000	0.3500	0.0000	0.0500

Motif 617	M470	Beer et al Cell(2004)
A:	0.0000	0.2000	0.0000	0.2000	0.3500	0.4500	0.1500	0.8500	0.6000	0.4500	0.5500	0.0500	0.0500	0.2000	0.2000	0.5500	0.0000	0.4000	0.0000	0.0000	0.6500	0.1500	0.6000	0.1000	0.0500
C:	0.0000	0.2500	0.0000	0.5500	0.0000	0.1000	0.6000	0.0500	0.1000	0.3000	0.0500	0.0000	0.2500	0.0000	0.1500	0.0000	0.0500	0.0000	0.0500	1.0000	0.0000	0.0000	0.3000	0.0000	0.1500
G:	0.8500	0.3500	0.9000	0.1500	0.5000	0.4000	0.0500	0.0000	0.1000	0.0000	0.0500	0.7500	0.7000	0.8000	0.3000	0.1500	0.4500	0.1500	0.9500	0.0000	0.3500	0.8500	0.0500	0.6500	0.7000
T:	0.1500	0.2000	0.1000	0.1000	0.1500	0.0500	0.2000	0.1000	0.2000	0.2500	0.3500	0.2000	0.0000	0.0000	0.3500	0.3000	0.5000	0.4500	0.0000	0.0000	0.0000	0.0000	0.0500	0.2500	0.1000

Motif 618	M471	Beer et al Cell(2004)
A:	0.0500	0.0000	0.2000	0.0000	0.0500	0.6500	0.0000	0.0000	0.1500	0.0000	0.5500	0.0000	0.6500	0.1000	0.3500	0.4000	0.7500	0.3000	0.4000	0.0000
C:	0.0000	0.0500	0.1500	0.0000	0.9500	0.0000	0.0000	0.9000	0.5500	0.2000	0.2000	0.1000	0.2000	0.1500	0.0000	0.0000	0.0000	0.0500	0.0000	0.6000
G:	0.9000	0.8500	0.1500	0.9000	0.0000	0.2000	0.9000	0.0500	0.3000	0.7500	0.1000	0.5000	0.1500	0.7500	0.6000	0.2500	0.0000	0.6000	0.0000	0.3000
T:	0.0500	0.1000	0.5000	0.1000	0.0000	0.1500	0.1000	0.0500	-0.0000	0.0500	0.1500	0.4000	-0.0000	0.0000	0.0500	0.3500	0.2500	0.0500	0.6000	0.1000

Motif 619	M472	Beer et al Cell(2004)
A:	0.0000	0.0500	0.2500	0.1000	0.2000	0.2000	0.2000	0.6000	0.5000	0.0000	0.7500	0.5500	0.2000	0.0000	0.7000	0.7500	0.9500	0.7000	0.1500	0.0500	0.1000
C:	0.9000	0.1500	0.2000	0.8500	0.8000	0.0000	0.0000	0.2500	0.3500	1.0000	0.0500	0.0000	0.0000	0.0000	0.3000	0.0000	0.0000	0.1000	0.1500	0.0000	0.0000
G:	0.1000	0.0000	0.4500	0.0500	0.0000	0.8000	0.1000	0.1500	0.1500	0.0000	0.0000	0.4500	0.8000	0.0000	0.0000	0.2000	0.0000	0.2000	0.4500	0.9000	0.0000
T:	-0.0000	0.8000	0.1000	0.0000	0.0000	0.0000	0.7000	0.0000	0.0000	0.0000	0.2000	-0.0000	0.0000	1.0000	0.0000	0.0500	0.0500	0.0000	0.2500	0.0500	0.9000

Motif 620	M473	Beer et al Cell(2004)
A:	0.4000	0.0000	0.0000	0.4000	0.4000	0.0500	0.0000	0.9500	0.9000	0.1000	1.0000	0.4500
C:	0.0000	0.0000	0.9000	0.0000	0.0000	0.0000	0.0000	0.0000	0.1000	0.4500	0.0000	0.0000
G:	0.2000	1.0000	0.1000	0.6000	0.6000	0.7000	0.3500	0.0000	0.0000	0.4500	0.0000	0.5500
T:	0.4000	0.0000	-0.0000	0.0000	0.0000	0.2500	0.6500	0.0500	-0.0000	0.0000	0.0000	0.0000

Motif 621	M474	Beer et al Cell(2004)
A:	0.6500	0.8500	0.0000	0.0000	0.0000	0.0500	0.1000	0.0000	0.4000	0.0500	0.5500	0.0500	0.6000	0.8000	0.0000
C:	0.0000	0.0500	0.1000	0.1000	0.7000	0.9500	0.5500	0.0000	0.0500	0.5500	0.3500	0.5000	0.0500	0.0000	0.8000
G:	0.3000	0.1000	0.9000	0.8000	0.0000	0.0000	0.1500	1.0000	0.5500	0.3000	0.1000	0.0000	0.0500	0.0000	0.1500
T:	0.0500	0.0000	0.0000	0.1000	0.3000	0.0000	0.2000	0.0000	-0.0000	0.1000	-0.0000	0.4500	0.3000	0.2000	0.0500

Motif 622	M475	Beer et al Cell(2004)
A:	0.0000	0.0000	0.1000	0.0500	0.2000	0.0500	0.2000	0.0000	1.0000	0.9500	0.2500	0.6500	0.0000	0.1000	0.0000	0.0000	0.4500	0.5000	0.0500	0.1000	0.1500	0.0000
C:	1.0000	0.7000	0.3500	0.0500	0.2000	0.8500	0.3000	0.6500	0.0000	0.0000	0.0000	0.1000	0.0000	0.3000	0.9000	0.7000	0.0500	0.0500	0.0000	0.5500	0.5500	1.0000
G:	0.0000	0.3000	0.1000	0.8000	0.1000	0.0000	0.3500	0.3000	0.0000	0.0500	0.0000	0.2000	1.0000	0.4500	0.0000	0.3000	0.0500	0.4500	0.9500	0.0500	0.3000	0.0000
T:	0.0000	0.0000	0.4500	0.1000	0.5000	0.1000	0.1500	0.0500	0.0000	0.0000	0.7500	0.0500	0.0000	0.1500	0.1000	0.0000	0.4500	0.0000	0.0000	0.3000	-0.0000	0.0000

Motif 623	M476	Beer et al Cell(2004)
A:	0.1000	0.9500	0.8000	0.0000	0.0000	0.0500	0.2000	0.0000	0.0000	0.4500	0.8000	0.3500	0.0500
C:	0.0000	0.0000	0.0000	0.3000	0.0000	0.0000	0.7000	0.0000	1.0000	0.0500	0.0500	0.0000	0.0000
G:	0.8500	0.0500	0.2000	0.6500	0.6000	0.9500	0.0500	0.0000	0.0000	0.0000	0.0000	0.0000	0.0000
T:	0.0500	0.0000	-0.0000	0.0500	0.4000	0.0000	0.0500	1.0000	0.0000	0.5000	0.1500	0.6500	0.9500

Motif 624	M477	Beer et al Cell(2004)
A:	0.0000	0.0000	0.0500	0.0500	0.0000	0.2500	0.0500	0.7500	0.1000	0.1500	0.4500	0.2000	0.7000	0.5000	0.1500	0.1000	0.1000	0.1000	0.4500	0.7000	0.6500	0.0000
C:	0.0000	0.0000	0.5000	0.7500	1.0000	0.7000	0.0500	0.0500	0.0000	0.6000	0.0000	0.1000	0.2000	0.2000	0.0000	0.2500	0.0000	0.0500	0.1000	0.0000	0.0000	0.3000
G:	1.0000	0.8500	0.4500	0.0000	0.0000	0.0000	0.8000	0.1500	0.6500	0.0500	0.3500	0.5500	0.0500	0.2500	0.8500	0.5500	0.0500	0.0000	0.4500	0.0500	0.0000	0.7000
T:	0.0000	0.1500	-0.0000	0.2000	0.0000	0.0500	0.1000	0.0500	0.2500	0.2000	0.2000	0.1500	0.0500	0.0500	0.0000	0.1000	0.8500	0.8500	0.0000	0.2500	0.3500	0.0000

Motif 625	M478	Beer et al Cell(2004)
A:	0.9000	0.0000	0.1000	0.6500	0.0500	0.5500	0.0000	0.0000	0.1000	0.0000	0.4500	0.8000	0.0000	0.1000
C:	0.0000	0.1000	0.2000	0.0000	0.4000	0.2500	0.0500	0.0000	0.4000	0.7500	0.2500	0.0500	0.5000	0.0000
G:	0.1000	0.9000	0.6500	0.3500	0.5500	0.0500	0.9500	1.0000	0.5000	0.1000	0.1000	0.0000	0.0000	0.8000
T:	-0.0000	0.0000	0.0500	0.0000	-0.0000	0.1500	0.0000	0.0000	0.0000	0.1500	0.2000	0.1500	0.5000	0.1000

Motif 626	M479	Beer et al Cell(2004)
A:	0.0000	0.0000	0.1000	0.0000	0.0000	0.0000	0.1500	0.0000	0.3000	0.6500	0.5500	0.1500	0.0000	0.8000
C:	0.0000	0.5500	0.7000	1.0000	0.0000	0.0500	0.1000	0.7500	0.5500	0.1500	0.0000	0.2000	0.5000	0.2000
G:	1.0000	0.2000	0.0000	0.0000	0.5500	0.9000	0.7500	0.0000	0.1500	0.2000	0.0000	0.0000	0.5000	0.0000
T:	0.0000	0.2500	0.2000	0.0000	0.4500	0.0500	0.0000	0.2500	-0.0000	-0.0000	0.4500	0.6500	0.0000	-0.0000

Motif 627	M480	Beer et al Cell(2004)
A:	0.5000	0.5000	0.4000	0.0000	0.2000	0.0000	0.4000	0.0000	0.0000	0.0000	0.4500	0.0000
C:	0.3000	0.5000	0.0500	0.0000	0.0000	0.4500	0.5500	0.3000	0.0000	0.0000	0.4500	0.6000
G:	0.1000	0.0000	0.5500	0.9500	0.8000	0.5500	0.0500	0.3500	1.0000	1.0000	0.1000	0.0000
T:	0.1000	0.0000	-0.0000	0.0500	0.0000	0.0000	-0.0000	0.3500	0.0000	0.0000	0.0000	0.4000

Motif 628	M481	Beer et al Cell(2004)
A:	0.2000	0.2500	0.4500	0.3500	0.1500	0.5500	0.2000	0.0000	0.7500	0.4500	0.3000	0.2000	0.4000	0.2000	0.0500	0.3500	0.0000	0.0000	0.4000	0.3500	0.4500	0.3500	0.0000	0.3500	0.0500	0.6000	0.0000	0.1000
C:	0.2000	0.2500	0.0000	0.2000	0.2500	0.0000	0.3000	0.8500	0.1500	0.1500	0.2000	0.1000	0.0000	0.2000	0.9500	0.2000	0.0000	0.8000	0.4000	0.1500	0.3500	0.0000	0.2000	0.3000	0.5500	0.1500	0.0000	0.0000
G:	0.6000	0.2500	0.5500	0.0500	0.0500	0.1000	0.0000	0.1500	0.1000	0.1500	0.1000	0.6000	0.0000	0.1500	0.0000	0.0500	1.0000	0.2000	0.0000	0.1000	0.0500	0.2500	0.8000	0.3500	0.3000	0.1000	1.0000	0.8000
T:	0.0000	0.2500	0.0000	0.4000	0.5500	0.3500	0.5000	0.0000	0.0000	0.2500	0.4000	0.1000	0.6000	0.4500	0.0000	0.4000	0.0000	-0.0000	0.2000	0.4000	0.1500	0.4000	0.0000	0.0000	0.1000	0.1500	0.0000	0.1000

Motif 629	M482	Beer et al Cell(2004)
A:	0.9000	0.3500	0.3000	0.0000	0.0000	0.0000	0.3500	0.0500	0.1500	0.4500	0.0500	0.0000	0.0000	0.0000
C:	0.0000	0.2000	0.0000	0.6000	0.0000	0.4000	0.0000	0.0000	0.6500	0.3000	0.1000	0.0000	0.5500	0.9500
G:	0.0000	0.2000	0.0500	0.4000	1.0000	0.6000	0.2500	0.9000	0.2000	0.2500	0.7500	1.0000	0.0500	0.0000
T:	0.1000	0.2500	0.6500	0.0000	0.0000	0.0000	0.4000	0.0500	-0.0000	0.0000	0.1000	0.0000	0.4000	0.0500

Motif 630	M483	Beer et al Cell(2004)
A:	0.0500	0.0000	0.0000	0.0000	0.2500	0.0000	0.9000	0.2000	0.9500	1.0000	0.8500	0.3000
C:	0.9000	0.9000	0.0000	0.9500	0.0000	0.2000	0.0000	0.0000	0.0500	0.0000	0.1000	0.0500
G:	0.0500	0.0000	1.0000	0.0500	0.6500	0.3000	0.0000	0.7000	0.0000	0.0000	0.0000	0.0000
T:	-0.0000	0.1000	0.0000	0.0000	0.1000	0.5000	0.1000	0.1000	0.0000	0.0000	0.0500	0.6500

Motif 631	M484	Beer et al Cell(2004)
A:	0.1000	0.1000	0.5000	0.4000	0.7500	0.1500	0.0000	0.3500	0.5500	0.5000	0.7500	0.6500	0.8000	0.0000	0.2500	0.0000	0.0000	0.4000	0.0000	0.3500	0.2500
C:	0.7500	0.6000	0.3500	0.0000	0.0500	0.2000	0.5000	0.0000	0.0500	0.0000	0.0500	0.0000	0.1500	1.0000	0.0000	0.0500	0.2000	0.0000	0.1500	0.0500	0.0000
G:	0.0000	0.0000	0.0000	0.3500	0.0000	0.4500	0.0000	0.6500	0.4000	0.4000	0.1500	0.3500	0.0500	0.0000	0.7500	0.9500	0.4500	0.3000	0.4500	0.2500	0.4000
T:	0.1500	0.3000	0.1500	0.2500	0.2000	0.2000	0.5000	0.0000	-0.0000	0.1000	0.0500	0.0000	-0.0000	0.0000	0.0000	0.0000	0.3500	0.3000	0.4000	0.3500	0.3500

Motif 632	M485	Beer et al Cell(2004)
A:	0.0500	0.6000	0.1000	0.9000	0.3000	0.9000	0.8500	1.0000	0.5500	0.0000	0.5000	0.0000	0.0500	0.0000	0.0500	0.0000
C:	0.1500	0.0500	0.1500	0.0500	0.1000	0.0000	0.1500	0.0000	0.0000	0.0500	0.0000	0.0000	0.9500	0.3500	0.0000	1.0000
G:	0.8000	0.0000	0.4000	0.0000	0.0500	0.1000	0.0000	0.0000	0.4500	0.4000	0.0000	1.0000	0.0000	0.1500	0.8000	0.0000
T:	-0.0000	0.3500	0.3500	0.0500	0.5500	-0.0000	0.0000	0.0000	-0.0000	0.5500	0.5000	0.0000	0.0000	0.5000	0.1500	0.0000

Motif 633	M486	Beer et al Cell(2004)
A:	1.0000	0.0500	0.0000	0.0500	0.4500	0.0000	0.0000	0.3000	0.2000	0.0000	0.4000	0.7500	0.2000	0.4000	0.0000	0.0000
C:	0.0000	0.1000	1.0000	0.1000	0.4500	0.0000	0.3500	0.1500	0.0000	0.0000	0.1000	0.0500	0.0000	0.0500	0.3500	0.0000
G:	0.0000	0.5000	0.0000	0.6500	0.0000	0.5000	0.2500	0.5500	0.6500	0.0500	0.5000	0.1000	0.0000	0.1000	0.6500	0.3000
T:	0.0000	0.3500	0.0000	0.2000	0.1000	0.5000	0.4000	-0.0000	0.1500	0.9500	0.0000	0.1000	0.8000	0.4500	0.0000	0.7000

Motif 634	M487	Beer et al Cell(2004)
A:	0.3000	0.0500	0.0000	0.2000	0.3000	0.0000	0.0000	0.0000	1.0000	0.9500	0.0000	0.0000	0.0000	0.1500	0.0500	0.5500	0.1000	0.0000	0.0000	0.0000	0.7000	0.0000
C:	0.5000	0.8000	0.3500	0.0500	0.0000	1.0000	0.5000	0.3500	0.0000	0.0000	0.0000	0.1500	0.1500	0.3500	0.6000	0.0500	0.3500	0.0500	0.4000	1.0000	0.0000	0.1000
G:	0.0500	0.1000	0.0500	0.1500	0.1000	0.0000	0.3000	0.6000	0.0000	0.0000	0.1000	0.7500	0.8500	0.0000	0.0000	0.3000	0.5500	0.9500	0.6000	0.0000	0.0000	0.9000
T:	0.1500	0.0500	0.6000	0.6000	0.6000	0.0000	0.2000	0.0500	0.0000	0.0500	0.9000	0.1000	0.0000	0.5000	0.3500	0.1000	0.0000	0.0000	0.0000	0.0000	0.3000	0.0000

Motif 635	M488	Beer et al Cell(2004)
A:	0.8000	0.2000	0.2500	0.9500	0.2500	0.8500	0.4500	0.6000	0.7000	0.2500	0.3000	0.6500	0.8000	0.0000	0.2500
C:	0.0500	0.1000	0.4000	0.0500	0.0000	0.0500	0.2500	0.0500	0.1500	0.4500	0.0000	0.1500	0.0500	0.0500	0.0500
G:	0.1000	0.3000	0.0000	0.0000	0.7500	0.1000	0.2500	0.1000	0.1500	0.0500	0.4000	0.0500	0.1500	0.9000	0.6500
T:	0.0500	0.4000	0.3500	0.0000	0.0000	0.0000	0.0500	0.2500	0.0000	0.2500	0.3000	0.1500	-0.0000	0.0500	0.0500

Motif 636	M489	Beer et al Cell(2004)
A:	0.4000	0.1500	0.0000	0.0000	0.0000	0.0000	0.2500	0.0000	0.0000	0.0000	0.0000	0.8500	0.2500	0.0000	0.4000	0.4000	0.0000
C:	0.5500	0.1000	0.0000	0.2500	0.1000	0.9500	0.0000	0.1500	0.0000	0.6000	0.9000	0.0000	0.1000	0.0500	0.2000	0.2000	0.1500
G:	0.0500	0.7500	1.0000	0.6500	0.9000	0.0000	0.6000	0.7500	1.0000	0.0500	0.0000	0.0000	0.3500	0.0000	0.3000	0.4000	0.7500
T:	-0.0000	0.0000	0.0000	0.1000	0.0000	0.0500	0.1500	0.1000	0.0000	0.3500	0.1000	0.1500	0.3000	0.9500	0.1000	-0.0000	0.1000

Motif 637	M490	Beer et al Cell(2004)
A:	0.0000	0.2000	0.6500	0.1500	0.9500	0.2500	0.0000	0.1000	0.1500	0.3000	0.0000	0.1000	0.0500	0.0000	0.1500	0.4500	0.6500	0.1000	0.0000	0.0500	0.2500	0.1000	0.1500	0.0000	0.0000	0.3000	0.2500	0.4000	0.7000	0.7500	0.2000
C:	0.9500	0.4000	0.0500	0.7000	0.0000	0.3000	0.7000	0.6000	0.0000	0.4500	0.1000	0.4000	0.9500	0.0000	0.0500	0.1500	0.0000	0.3500	0.0000	0.2000	0.7000	0.7000	0.2500	0.0000	0.1000	0.3000	0.7500	0.3500	0.0000	0.0500	0.2500
G:	0.0500	0.1000	0.0000	0.1000	0.0500	0.3500	0.2500	0.3000	0.0500	0.1500	0.2000	0.3500	0.0000	0.1500	0.6500	0.2500	0.2000	0.0500	0.8000	0.7500	0.0000	0.2000	0.1000	1.0000	0.8500	0.3500	0.0000	0.1500	0.0000	0.0000	0.5500
T:	0.0000	0.3000	0.3000	0.0500	0.0000	0.1000	0.0500	0.0000	0.8000	0.1000	0.7000	0.1500	0.0000	0.8500	0.1500	0.1500	0.1500	0.5000	0.2000	0.0000	0.0500	0.0000	0.5000	0.0000	0.0500	0.0500	0.0000	0.1000	0.3000	0.2000	0.0000

Motif 638	M491	Beer et al Cell(2004)
A:	1.0000	0.7000	0.9000	0.5000	0.5000	0.2500	0.5000	0.5500	1.0000	0.9000	0.3000	0.8500	0.4500	1.0000	0.6000	0.6500	0.9000	0.9500
C:	0.0000	0.0500	0.1000	0.2000	0.3000	0.0000	0.0000	0.1000	0.0000	0.0000	0.2500	0.0000	0.0500	0.0000	0.1500	0.0000	0.1000	0.0000
G:	0.0000	0.2500	0.0000	0.1000	0.0500	0.1500	0.5000	0.1500	0.0000	0.1000	0.0000	0.1000	0.5000	0.0000	0.0500	0.3500	0.0000	0.0500
T:	0.0000	0.0000	-0.0000	0.2000	0.1500	0.6000	0.0000	0.2000	0.0000	-0.0000	0.4500	0.0500	0.0000	0.0000	0.2000	0.0000	-0.0000	0.0000

Motif 639	M492	Beer et al Cell(2004)
A:	1.0000	0.0000	0.0000	0.0000	0.0000	0.0000	0.1000	0.0500	0.2000	0.0000	0.0000	0.9000
C:	0.0000	0.1000	0.5000	0.5000	0.0000	0.0500	0.3500	0.0000	0.0000	0.0000	0.0500	0.0000
G:	0.0000	0.9000	0.0000	0.5000	0.0000	0.9500	0.0000	0.6500	0.8000	0.0000	0.7500	0.0000
T:	0.0000	0.0000	0.5000	0.0000	1.0000	0.0000	0.5500	0.3000	0.0000	1.0000	0.2000	0.1000

Motif 640	M493	Beer et al Cell(2004)
A:	0.8500	0.4000	0.3000	0.0000	0.6500	0.1000	0.0000	0.0000	0.0000	0.4500	0.0000	0.0000	0.2000	0.0000	1.0000	0.0000	0.8000	0.0000	0.1500	0.8500
C:	0.0500	0.0500	0.5500	0.4000	0.0000	0.0000	0.0000	0.2000	0.1500	0.4500	0.5500	0.6500	0.0500	1.0000	0.0000	0.4000	0.0500	0.0000	0.0000	0.0000
G:	0.0000	0.4500	0.0000	0.1000	0.1000	0.8500	0.0000	0.0500	0.3000	0.0000	0.3500	0.3500	0.7500	0.0000	0.0000	0.0500	0.0000	0.9500	0.7500	0.0000
T:	0.1000	0.1000	0.1500	0.5000	0.2500	0.0500	1.0000	0.7500	0.5500	0.1000	0.1000	0.0000	0.0000	0.0000	0.0000	0.5500	0.1500	0.0500	0.1000	0.1500

Motif 641	M494	Beer et al Cell(2004)
A:	0.1000	0.0000	0.0000	0.0000	0.0000	0.1000	0.0000	0.3000	0.0000	0.4500	0.8000	0.8500	0.3500
C:	0.0000	0.3000	0.3500	0.0500	0.3500	0.0000	0.0000	0.0000	0.0000	0.0000	0.0500	0.1500	0.0000
G:	0.0000	0.7000	0.0000	0.9500	0.6500	0.0000	0.8500	0.0000	0.3000	0.0000	0.1500	0.0000	0.6500
T:	0.9000	0.0000	0.6500	0.0000	0.0000	0.9000	0.1500	0.7000	0.7000	0.5500	-0.0000	0.0000	0.0000

Motif 642	M495	Beer et al Cell(2004)
A:	1.0000	0.2000	0.0500	0.8000	0.8500	0.0500	0.0000	0.0000	0.1000	0.8500	0.0000	0.5500	0.1500	0.0000	0.9500
C:	0.0000	0.0000	0.1000	0.0000	0.1000	0.6500	0.1000	1.0000	0.0000	0.0000	0.1000	0.0000	0.0000	0.0500	0.0000
G:	0.0000	0.0000	0.0000	0.1500	0.0500	0.3000	0.8000	0.0000	0.0000	0.0000	0.3000	0.0000	0.8500	0.0500	0.0000
T:	0.0000	0.8000	0.8500	0.0500	0.0000	-0.0000	0.1000	0.0000	0.9000	0.1500	0.6000	0.4500	0.0000	0.9000	0.0500

Motif 643	M496	Beer et al Cell(2004)
A:	0.7000	0.4000	0.1000	0.4500	0.7000	0.1500	0.0000	0.7500	0.5000	0.3000	0.2000	0.9500	0.0000	0.5000	0.6500	0.8000	0.0500	0.1500	0.4500	0.2000	0.0000	0.5500
C:	0.3000	0.0000	0.4500	0.1000	0.0000	0.0500	0.0000	0.1500	0.0000	0.1500	0.0000	0.0000	0.4500	0.0000	0.0500	0.0500	0.1500	0.8500	0.2500	0.3000	0.4500	0.0500
G:	0.0000	0.2000	0.0500	0.4000	0.1500	0.2000	0.9500	0.0000	0.3000	0.0000	0.0000	0.0000	0.5500	0.4500	0.1000	0.1000	0.1000	0.0000	0.0000	0.4500	0.3500	0.1500
T:	0.0000	0.4000	0.4000	0.0500	0.1500	0.6000	0.0500	0.1000	0.2000	0.5500	0.8000	0.0500	0.0000	0.0500	0.2000	0.0500	0.7000	0.0000	0.3000	0.0500	0.2000	0.2500

Motif 644	M497	Beer et al Cell(2004)
A:	0.0500	0.1000	0.9500	0.0000	0.5500	0.0000	0.0000	0.9000	0.1500	0.0000	0.0000	0.2000	0.0000
C:	0.0000	0.1000	0.0000	0.0000	0.0000	0.3000	0.0500	0.1000	0.0000	0.0000	1.0000	0.0000	0.0500
G:	0.4500	0.1000	0.0000	1.0000	0.0500	0.5500	0.9500	0.0000	0.3000	1.0000	0.0000	0.4000	0.9500
T:	0.5000	0.7000	0.0500	0.0000	0.4000	0.1500	0.0000	-0.0000	0.5500	0.0000	0.0000	0.4000	0.0000

Motif 645	M498	Beer et al Cell(2004)
A:	0.6500	0.0000	0.8500	0.0000	0.5000	0.0000	0.0000	0.9000	0.1500	0.6500	0.9000	0.1500	0.3000	0.5500	0.0000
C:	0.0000	0.1000	0.1000	0.4500	0.0000	0.8500	0.1500	0.0000	0.0000	0.0000	0.0000	0.0000	0.0000	0.1000	0.6000
G:	0.1500	0.0500	0.0000	0.0000	0.4500	0.1500	0.1500	0.0000	0.3500	0.1500	0.0000	0.8500	0.2500	0.2000	0.0000
T:	0.2000	0.8500	0.0500	0.5500	0.0500	0.0000	0.7000	0.1000	0.5000	0.2000	0.1000	0.0000	0.4500	0.1500	0.4000

Motif 646	M499	Beer et al Cell(2004)
A:	0.0000	1.0000	0.1500	0.4000	0.6500	0.0000	1.0000	0.1000	0.0500	0.1000	0.0000	0.2500
C:	0.0000	0.0000	0.0000	0.2000	0.0000	0.0000	0.0000	0.0000	0.0000	0.9000	0.0000	0.0000
G:	0.0000	0.0000	0.8500	0.0000	0.3000	0.5500	0.0000	0.0000	0.7000	0.0000	0.0500	0.7500
T:	1.0000	0.0000	0.0000	0.4000	0.0500	0.4500	0.0000	0.9000	0.2500	0.0000	0.9500	0.0000

Motif 647	M500	Beer et al Cell(2004)
A:	0.1000	0.0000	0.7500	0.5500	0.0500	0.9500	0.0000	0.9500	0.6500	0.3500	0.0000	0.0000	0.6000	0.1000
C:	0.1500	0.0000	0.0000	0.1000	0.4500	0.0000	0.1500	0.0000	0.0000	0.6000	0.0000	0.2000	0.1500	0.0000
G:	0.0000	0.7000	0.2000	0.3000	0.5000	0.0000	0.5000	0.0000	0.2000	0.0500	0.3000	0.0000	0.2000	0.1500
T:	0.7500	0.3000	0.0500	0.0500	-0.0000	0.0500	0.3500	0.0500	0.1500	0.0000	0.7000	0.8000	0.0500	0.7500

Motif 648	M501	Beer et al Cell(2004)
A:	0.4000	0.4000	0.4000	0.0000	0.4500	0.1000	0.8000	0.2000	0.0000	0.3500	0.6000	0.2500	0.0000
C:	0.0000	0.0000	0.0500	0.1000	0.0000	0.2500	0.0000	0.0000	0.0500	0.0000	0.4000	0.1000	0.9500
G:	0.6000	0.5500	0.0000	0.0500	0.0500	0.1500	0.0500	0.7500	0.9500	0.4500	0.0000	0.0000	0.0000
T:	0.0000	0.0500	0.5500	0.8500	0.5000	0.5000	0.1500	0.0500	0.0000	0.2000	0.0000	0.6500	0.0500

Motif 649	M502	Beer et al Cell(2004)
A:	0.9000	0.0000	0.2000	0.0000	0.2000	0.1500	0.8500	0.0500	0.9000	0.4000	0.1000	0.3500	0.0500	0.0000	0.0000	0.3000	0.0500	0.1500	0.8000	0.0000	0.7500	0.4000
C:	0.0000	0.0000	0.1000	0.2000	0.6500	0.5000	0.0000	0.5000	0.0500	0.0000	0.3500	0.4000	0.0000	0.0000	0.0000	0.1500	0.0000	0.1500	0.0000	0.0000	0.1000	0.5000
G:	0.1000	0.5500	0.0500	0.6000	0.1500	0.0000	0.1500	0.0500	0.0000	0.0000	0.5000	0.0000	0.4500	0.0000	1.0000	0.3000	0.9500	0.5000	0.0500	1.0000	0.1000	0.0000
T:	-0.0000	0.4500	0.6500	0.2000	0.0000	0.3500	0.0000	0.4000	0.0500	0.6000	0.0500	0.2500	0.5000	1.0000	0.0000	0.2500	0.0000	0.2000	0.1500	0.0000	0.0500	0.1000

Motif 650	M503	Beer et al Cell(2004)
A:	0.0000	0.2000	0.9500	0.0000	0.0000	0.1500	0.1000	0.0000	0.0000	0.2500	0.0500	0.2000	0.1500	0.7500	0.6500	0.6000
C:	0.1000	0.0500	0.0000	0.2500	0.0500	0.0000	0.3000	0.0500	1.0000	0.3500	0.0000	0.7000	0.3500	0.0000	0.2500	0.1000
G:	0.6500	0.7500	0.0000	0.7500	0.0000	0.0500	0.6000	0.1000	0.0000	0.2500	0.4000	0.1000	0.5000	0.0500	0.1000	0.3000
T:	0.2500	0.0000	0.0500	0.0000	0.9500	0.8000	0.0000	0.8500	0.0000	0.1500	0.5500	0.0000	0.0000	0.2000	-0.0000	0.0000

Motif 651	M504	Beer et al Cell(2004)
A:	1.0000	0.0500	0.5000	0.1000	0.8000	0.0000	0.4000	0.7500	0.2500	0.1500	0.0500	0.9000	0.4000	0.1000	0.9500	0.3500	0.6500	0.9000
C:	0.0000	0.0500	0.0500	0.6000	0.0000	0.0000	0.6000	0.0500	0.0500	0.1500	0.3000	0.0500	0.2500	0.0000	0.0000	0.0000	0.0000	0.0000
G:	0.0000	0.0500	0.0000	0.3000	0.0500	0.8500	0.0000	0.2000	0.0500	0.7000	0.0000	0.0500	0.2500	0.0000	0.0000	0.3000	0.3500	0.1000
T:	0.0000	0.8500	0.4500	0.0000	0.1500	0.1500	0.0000	0.0000	0.6500	0.0000	0.6500	-0.0000	0.1000	0.9000	0.0500	0.3500	0.0000	-0.0000

Motif 652	M505	Beer et al Cell(2004)
A:	0.0000	1.0000	0.0000	1.0000	0.7000	0.0000	0.0000	0.0000	0.0000	0.0000	0.7000	0.0500	0.8000	0.9500	0.0000	0.9000	0.0000	0.3500	0.0000	0.1500	0.0500
C:	0.1500	0.0000	0.0000	0.0000	0.0500	0.5500	0.0000	0.2500	1.0000	0.0000	0.0000	0.0000	0.0000	0.0000	0.4000	0.0000	0.0000	0.3500	0.2000	0.5500	0.3000
G:	0.8500	0.0000	0.0500	0.0000	0.2500	0.1000	0.2000	0.3500	0.0000	0.0000	0.0000	0.1500	0.0500	0.0000	0.0000	0.1000	0.1000	0.0000	0.8000	0.3000	0.4500
T:	0.0000	0.0000	0.9500	0.0000	0.0000	0.3500	0.8000	0.4000	0.0000	1.0000	0.3000	0.8000	0.1500	0.0500	0.6000	-0.0000	0.9000	0.3000	0.0000	-0.0000	0.2000

Motif 653	M506	Beer et al Cell(2004)
A:	0.0500	0.1000	0.0000	0.0000	0.0000	0.0000	0.1000	0.2000	0.8500	0.5000	0.0000	0.5000	0.0000	0.9500	0.9000	0.1000
C:	0.0500	0.5000	0.0500	1.0000	0.7000	0.0000	0.2000	0.1500	0.0500	0.2500	0.0000	0.0000	0.0000	0.0000	0.1000	0.8500
G:	0.1000	0.4000	0.0000	0.0000	0.1500	0.1500	0.0500	0.4500	0.1000	0.2500	1.0000	0.0000	0.6500	0.0500	0.0000	0.0000
T:	0.8000	0.0000	0.9500	0.0000	0.1500	0.8500	0.6500	0.2000	0.0000	0.0000	0.0000	0.5000	0.3500	0.0000	-0.0000	0.0500

Motif 654	M507	Beer et al Cell(2004)
A:	0.0000	0.1500	0.1000	0.0000	0.1500	0.0000	0.8500	0.0000	0.0500	0.0000	0.0500	0.0000	0.0000
C:	0.0500	0.3000	0.0500	0.1000	0.1500	0.8000	0.1500	0.0000	0.9500	0.4000	0.0500	1.0000	0.0000
G:	0.9500	0.1500	0.8000	0.9000	0.6500	0.2000	0.0000	1.0000	0.0000	0.0500	0.8500	0.0000	0.7500
T:	0.0000	0.4000	0.0500	0.0000	0.0500	-0.0000	0.0000	0.0000	0.0000	0.5500	0.0500	0.0000	0.2500

Motif 655	M508	Beer et al Cell(2004)
A:	0.0000	0.0000	0.2500	0.0000	0.0000	0.0000	0.0000	0.9500	0.1500	0.9000	0.6500	1.0000
C:	0.0000	0.4500	0.3500	1.0000	0.0000	0.7000	0.0000	0.0500	0.0000	0.1000	0.0000	0.0000
G:	0.3500	0.0000	0.0000	0.0000	0.7000	0.0000	1.0000	0.0000	0.8500	0.0000	0.3500	0.0000
T:	0.6500	0.5500	0.4000	0.0000	0.3000	0.3000	0.0000	0.0000	0.0000	-0.0000	0.0000	0.0000

Motif 656	M509	Beer et al Cell(2004)
A:	0.7500	0.2500	0.1500	0.5500	0.0000	0.0000	0.0000	0.1500	0.0000	0.0000	0.0000	0.3500	0.0000	0.0000	0.9500	0.5500	1.0000
C:	0.2500	0.2000	0.0000	0.0000	0.0000	0.2500	0.0000	0.7000	0.0000	0.8000	0.1000	0.0000	0.0000	0.4000	0.0000	0.3500	0.0000
G:	0.0000	0.3000	0.2000	0.4000	0.4500	0.0000	0.0000	0.1500	0.0000	0.0000	0.1500	0.6500	1.0000	0.2000	0.0500	0.0500	0.0000
T:	0.0000	0.2500	0.6500	0.0500	0.5500	0.7500	1.0000	0.0000	1.0000	0.2000	0.7500	0.0000	0.0000	0.4000	0.0000	0.0500	0.0000

Motif 657	M510	Beer et al Cell(2004)
A:	0.0500	0.0000	0.8000	0.0000	0.0000	0.8000	0.2500	0.1000	0.4500	1.0000	0.3000	0.0000	0.5500	0.5500	0.0000	0.0000	0.5500	0.0000	0.4000	0.7000	0.3000	0.1500	0.1000	0.0500	0.2000	0.0000	0.9500
C:	0.0000	0.0000	0.1000	0.1500	0.9500	0.1000	0.1000	0.5500	0.3000	0.0000	0.0000	0.8000	0.0500	0.0000	0.0000	0.3000	0.1000	0.0000	0.3500	0.3000	0.1500	0.3000	0.1000	0.2000	0.0500	0.9500	0.0000
G:	0.9500	0.1000	0.0000	0.6000	0.0500	0.1000	0.1000	0.1000	0.0000	0.0000	0.0000	0.0000	0.0000	0.0500	0.9000	0.4500	0.3000	1.0000	0.2500	0.0000	0.5000	0.3500	0.1500	0.0000	0.6000	0.0000	0.0000
T:	0.0000	0.9000	0.1000	0.2500	0.0000	-0.0000	0.5500	0.2500	0.2500	0.0000	0.7000	0.2000	0.4000	0.4000	0.1000	0.2500	0.0500	0.0000	0.0000	0.0000	0.0500	0.2000	0.6500	0.7500	0.1500	0.0500	0.0500

Motif 658	M511	Beer et al Cell(2004)
A:	0.0000	0.5500	0.7000	0.1500	0.2000	0.6500	0.4500	0.0000	0.0000	0.0000	0.0500	0.0500	0.0000	0.7500	0.5000	0.0000	0.0000
C:	0.0500	0.4500	0.0000	0.7000	0.2000	0.3500	0.0000	0.0000	0.9000	0.0000	0.4000	0.0500	0.9500	0.1500	0.0500	0.5000	0.0000
G:	0.0000	0.0000	0.3000	0.0500	0.2500	0.0000	0.5500	0.2500	0.0500	1.0000	0.5000	0.9000	0.0000	0.1000	0.3000	0.1000	0.0500
T:	0.9500	-0.0000	0.0000	0.1000	0.3500	0.0000	0.0000	0.7500	0.0500	0.0000	0.0500	-0.0000	0.0500	0.0000	0.1500	0.4000	0.9500

Motif 659	M512	Beer et al Cell(2004)
A:	0.0000	0.0000	0.2000	0.0000	0.0000	0.0000	0.0000	0.0500	0.8000	0.6500	0.0500	0.7500	0.0000	0.3500	0.0000	0.0000	0.0000	0.0000
C:	0.1000	0.5500	0.0000	0.0500	1.0000	0.4000	0.0000	0.9500	0.1500	0.3000	0.0000	0.1500	0.0000	0.2500	0.3500	0.2000	0.1500	0.0000
G:	0.9000	0.4500	0.0000	0.9500	0.0000	0.1000	1.0000	0.0000	0.0000	0.0500	0.9500	0.0000	0.0000	0.0000	0.1000	0.0500	0.8500	1.0000
T:	0.0000	-0.0000	0.8000	0.0000	0.0000	0.5000	0.0000	0.0000	0.0500	-0.0000	0.0000	0.1000	1.0000	0.4000	0.5500	0.7500	0.0000	0.0000

Motif 660	M513	Beer et al Cell(2004)
A:	0.3500	0.9500	0.8500	0.0000	0.0500	0.8000	0.8500	0.4500	0.3500	0.1000	0.0000	0.8500	0.0500	0.3500	0.8000	0.1000
C:	0.1000	0.0500	0.1000	0.0000	0.0000	0.0000	0.1000	0.0000	0.3000	0.9000	1.0000	0.0000	0.0000	0.0500	0.2000	0.0000
G:	0.0000	0.0000	0.0000	1.0000	0.9500	0.1500	0.0000	0.2000	0.0000	0.0000	0.0000	0.0500	0.9000	0.0500	0.0000	0.0500
T:	0.5500	0.0000	0.0500	0.0000	0.0000	0.0500	0.0500	0.3500	0.3500	0.0000	0.0000	0.1000	0.0500	0.5500	-0.0000	0.8500

Motif 661	M514	Beer et al Cell(2004)
A:	0.5000	0.0500	0.7000	0.8000	0.3000	0.5000	0.5500	0.1500	0.0500	0.0000	0.5500	0.0000	0.3500	0.8500	0.9500	0.0000	0.5500	0.3500	0.9000	0.2500	0.9000	0.6500	0.2500	0.2500	0.9000
C:	0.5000	0.1500	0.0000	0.0000	0.0000	0.0000	0.0000	0.2500	0.5500	0.9000	0.0000	0.2500	0.3000	0.0500	0.0500	0.3500	0.4500	0.0500	0.0000	0.1500	0.1000	0.1000	0.7500	0.0000	0.0000
G:	0.0000	0.0000	0.3000	0.2000	0.6000	0.2000	0.0000	0.1000	0.3000	0.1000	0.0500	0.7500	0.3000	0.1000	0.0000	0.2000	0.0000	0.4000	0.1000	0.0000	0.0000	0.1000	0.0000	0.7500	0.0000
T:	0.0000	0.8000	0.0000	-0.0000	0.1000	0.3000	0.4500	0.5000	0.1000	-0.0000	0.4000	0.0000	0.0500	0.0000	0.0000	0.4500	-0.0000	0.2000	-0.0000	0.6000	-0.0000	0.1500	0.0000	0.0000	0.1000

Motif 662	M515	Beer et al Cell(2004)
A:	0.6000	0.2000	0.7000	0.1500	0.6500	0.8000	0.5000	0.9500	0.7500	0.0000	0.5500	0.0500	0.0000	0.4000	0.6000	0.3500	0.7500	1.0000	0.4500	0.5500	0.8500	0.4000	0.0500	0.8000	0.4000	0.8500	0.5500	0.8000
C:	0.0000	0.0000	0.3000	0.0000	0.2000	0.0000	0.1000	0.0500	0.0000	0.1500	0.0000	0.3500	0.1500	0.1500	0.4000	0.0000	0.0000	0.0000	0.3000	0.3000	0.0000	0.0500	0.7000	0.1500	0.4500	0.0000	0.3500	0.0000
G:	0.4000	0.2000	0.0000	0.1500	0.0500	0.2000	0.2500	0.0000	0.0000	0.0500	0.0500	0.2500	0.2000	0.1000	0.0000	0.3000	0.2500	0.0000	0.0500	0.0000	0.1500	0.2500	0.2500	0.0500	0.0500	0.1000	0.1000	0.2000
T:	0.0000	0.6000	0.0000	0.7000	0.1000	-0.0000	0.1500	0.0000	0.2500	0.8000	0.4000	0.3500	0.6500	0.3500	0.0000	0.3500	0.0000	0.0000	0.2000	0.1500	0.0000	0.3000	0.0000	-0.0000	0.1000	0.0500	-0.0000	-0.0000

Motif 663	M516	Beer et al Cell(2004)
A:	0.2000	0.4000	0.0000	0.0000	0.0000	0.1500	0.5000	0.9000	1.0000	0.0000	0.1000	0.2000	0.0000	0.6500	1.0000	0.6500	0.0000
C:	0.0000	0.0000	0.0000	0.0000	0.1000	0.0000	0.0000	0.0000	0.0000	0.9500	0.3500	0.7500	0.0000	0.0500	0.0000	0.0500	0.0000
G:	0.7500	0.2500	0.0000	0.2000	0.0000	0.0000	0.0000	0.1000	0.0000	0.0500	0.5500	0.0000	0.0000	0.2500	0.0000	0.2500	0.0000
T:	0.0500	0.3500	1.0000	0.8000	0.9000	0.8500	0.5000	-0.0000	0.0000	0.0000	0.0000	0.0500	1.0000	0.0500	0.0000	0.0500	1.0000

Motif 664	M517	Beer et al Cell(2004)
A:	0.2000	0.0000	0.3500	0.0000	0.5000	0.0000	0.0000	0.0500	0.0000	0.2500	0.0000	0.1000	0.7000	0.1000	0.0500	0.0000	0.1000	0.1000	0.0000	0.7000	0.1000	0.7500	0.0500
C:	0.1500	0.3000	0.1500	0.0500	0.0000	0.0000	0.0500	0.3000	0.0000	0.1000	0.1000	0.0000	0.2000	0.0000	0.1500	0.0500	0.9000	0.5500	0.0000	0.0000	0.0000	0.0000	0.0500
G:	0.6500	0.2000	0.1000	0.5000	0.2500	0.9000	0.3500	0.0500	0.5000	0.4000	0.1500	0.0000	0.1000	0.9000	0.1500	0.9500	0.0000	0.0000	0.7000	0.0000	0.0000	0.2000	0.0000
T:	0.0000	0.5000	0.4000	0.4500	0.2500	0.1000	0.6000	0.6000	0.5000	0.2500	0.7500	0.9000	0.0000	0.0000	0.6500	0.0000	0.0000	0.3500	0.3000	0.3000	0.9000	0.0500	0.9000

Motif 665	M518	Beer et al Cell(2004)
A:	0.1000	0.1000	0.8500	0.0000	0.3000	0.0000	0.0000	0.6500	1.0000	0.0000	0.1000	1.0000	0.6500	0.0000	0.1500	0.3000	0.6000	0.0000	0.2000	0.0000	0.9500	0.0000	0.0000	0.5000	0.1000	0.9500	0.6000	0.9000	0.0500	0.4500	0.7000	0.8000	0.3000
C:	0.0000	0.7500	0.0000	0.2000	0.0000	0.0500	0.1500	0.1000	0.0000	0.0500	0.7500	0.0000	0.3000	0.5500	0.0000	0.1500	0.2500	0.0000	0.0500	0.5500	0.0000	1.0000	0.6500	0.1000	0.6500	0.0500	0.4000	0.0500	0.7500	0.3000	0.0000	0.0000	0.0000
G:	0.4500	0.1500	0.1500	0.0500	0.0000	0.4000	0.8000	0.0000	0.0000	0.1500	0.0000	0.0000	0.0000	0.0000	0.0000	0.4000	0.1000	1.0000	0.7500	0.1500	0.0500	0.0000	0.0000	0.3000	0.1000	0.0000	0.0000	0.0500	0.0000	0.2500	0.1000	0.0500	0.0000
T:	0.4500	0.0000	0.0000	0.7500	0.7000	0.5500	0.0500	0.2500	0.0000	0.8000	0.1500	0.0000	0.0500	0.4500	0.8500	0.1500	0.0500	0.0000	0.0000	0.3000	0.0000	0.0000	0.3500	0.1000	0.1500	0.0000	0.0000	-0.0000	0.2000	0.0000	0.2000	0.1500	0.7000

Motif 666	M519	Beer et al Cell(2004)
A:	0.0000	0.4000	0.2500	0.1000	0.0000	0.3500	1.0000	0.9500	0.1000	0.0000	0.9000	0.0500	0.0000	0.1500
C:	0.1000	0.1000	0.4500	0.6500	0.2000	0.0000	0.0000	0.0000	0.9000	0.0000	0.0500	0.1000	0.0000	0.5000
G:	0.0000	0.0000	0.0000	0.0000	0.0000	0.6500	0.0000	0.0500	0.0000	1.0000	0.0500	0.5000	0.5000	0.3000
T:	0.9000	0.5000	0.3000	0.2500	0.8000	0.0000	0.0000	0.0000	0.0000	0.0000	-0.0000	0.3500	0.5000	0.0500

Motif 667	M520	Beer et al Cell(2004)
A:	0.3000	0.6000	0.2000	0.1000	0.0500	0.9500	0.5500	0.6500	0.0000	0.2000	0.8500	1.0000	0.5000	0.8000	0.5000	0.9500	0.1500	0.7000	0.0000	1.0000	0.0000
C:	0.2500	0.3500	0.0000	0.0000	0.4500	0.0000	0.1000	0.0000	0.0000	0.0000	0.0000	0.0000	0.0000	0.0000	0.1500	0.0000	0.0500	0.2500	0.0000	0.0000	0.0000
G:	0.2000	0.0000	0.7500	0.7500	0.1500	0.0500	0.3500	0.2000	1.0000	0.5000	0.1500	0.0000	0.0000	0.2000	0.0000	0.0000	0.0000	0.0000	1.0000	0.0000	1.0000
T:	0.2500	0.0500	0.0500	0.1500	0.3500	0.0000	0.0000	0.1500	0.0000	0.3000	0.0000	0.0000	0.5000	-0.0000	0.3500	0.0500	0.8000	0.0500	0.0000	0.0000	0.0000

Motif 668	M521	Beer et al Cell(2004)
A:	0.2500	0.9500	0.9500	0.0500	0.9000	0.1000	0.7000	0.0500	0.0000	0.0000	0.0000	0.0500	0.5000	0.5500	0.7000	1.0000	0.6000	0.0500	1.0000	0.6000	0.9500	0.0000	0.1500	0.0500	0.0000
C:	0.0000	0.0000	0.0500	0.0000	0.0000	0.2000	0.2000	0.0000	0.4000	0.8000	0.0000	0.0000	0.0000	0.1000	0.0000	0.0000	0.1500	0.5000	0.0000	0.0500	0.0000	0.0500	0.7500	0.0000	0.0500
G:	0.7000	0.0500	0.0000	0.6000	0.0500	0.0000	0.0000	0.6500	0.5500	0.1500	1.0000	0.0000	0.4000	0.0000	0.3000	0.0000	0.0000	0.3000	0.0000	0.3000	0.0500	0.5500	0.0000	0.0000	0.9000
T:	0.0500	0.0000	0.0000	0.3500	0.0500	0.7000	0.1000	0.3000	0.0500	0.0500	0.0000	0.9500	0.1000	0.3500	0.0000	0.0000	0.2500	0.1500	0.0000	0.0500	0.0000	0.4000	0.1000	0.9500	0.0500

Motif 669	M522	Beer et al Cell(2004)
A:	0.0500	1.0000	0.0000	0.0000	0.6500	0.0000	0.9000	0.0000	0.8500	0.0000	0.2000	0.3000	0.9500	0.0000	0.0500
C:	0.0000	0.0000	0.1000	0.0000	0.0000	0.5500	0.0500	0.0000	0.1500	0.0500	0.0000	0.5000	0.0500	0.0500	0.0500
G:	0.9000	0.0000	0.0000	1.0000	0.3500	0.4000	0.0000	0.0500	0.0000	0.0000	0.8000	0.0500	0.0000	0.9500	0.9000
T:	0.0500	0.0000	0.9000	0.0000	0.0000	0.0500	0.0500	0.9500	0.0000	0.9500	0.0000	0.1500	0.0000	0.0000	-0.0000

Motif 670	M523	Beer et al Cell(2004)
A:	0.8500	0.0000	0.0000	0.7500	0.1500	0.0000	0.9000	0.0500	0.6500	1.0000	0.4500	0.2500	0.6500	0.3000	0.5000	0.0000	0.5000	0.6000	0.7500	0.2500	0.0500	0.9000	0.4500	0.9000	0.0000	0.5500
C:	0.0000	0.4000	0.4500	0.2500	0.2500	0.6500	0.0000	0.8500	0.0000	0.0000	0.0500	0.7000	0.1000	0.1000	0.1500	1.0000	0.0000	0.2000	0.0000	0.0000	0.9500	0.0000	0.2000	0.0500	0.9500	0.0500
G:	0.1500	0.3500	0.5500	0.0000	0.0500	0.2000	0.0000	0.1000	0.2500	0.0000	0.3500	0.0500	0.0000	0.0000	0.0000	0.0000	0.3500	0.0000	0.0500	0.7000	0.0000	0.1000	0.3500	0.0000	0.0500	0.0000
T:	0.0000	0.2500	0.0000	0.0000	0.5500	0.1500	0.1000	-0.0000	0.1000	0.0000	0.1500	0.0000	0.2500	0.6000	0.3500	0.0000	0.1500	0.2000	0.2000	0.0500	0.0000	-0.0000	0.0000	0.0500	0.0000	0.4000

Motif 671	M524	Beer et al Cell(2004)
A:	0.0500	0.8000	0.0000	0.9000	0.2000	1.0000	0.6500	0.3500	0.0500	0.9500	0.0000	0.9500	0.0000	0.0000	0.0000	0.0000	0.0000	0.0500
C:	0.4000	0.0500	0.0000	0.0000	0.0000	0.0000	0.0500	0.1500	0.0000	0.0000	0.3000	0.0500	0.2000	0.9500	0.0500	0.0000	1.0000	0.1000
G:	0.3000	0.0000	0.4000	0.1000	0.1500	0.0000	0.3000	0.0000	0.5500	0.0000	0.6000	0.0000	0.8000	0.0000	0.2000	1.0000	0.0000	0.0000
T:	0.2500	0.1500	0.6000	-0.0000	0.6500	0.0000	0.0000	0.5000	0.4000	0.0500	0.1000	0.0000	0.0000	0.0500	0.7500	0.0000	0.0000	0.8500

Motif 672	M525	Beer et al Cell(2004)
A:	0.9500	0.0000	0.0000	0.0000	0.0000	0.9500	0.7000	0.0000	0.9500	0.1500	0.0500	0.8500	0.9000
C:	0.0000	0.7500	1.0000	0.1000	0.0000	0.0000	0.0000	0.9500	0.0000	0.0000	0.2000	0.0000	0.0000
G:	0.0500	0.1500	0.0000	0.1000	0.0500	0.0000	0.3000	0.0000	0.0000	0.7000	0.4500	0.1000	0.1000
T:	0.0000	0.1000	0.0000	0.8000	0.9500	0.0500	0.0000	0.0500	0.0500	0.1500	0.3000	0.0500	-0.0000

Motif 673	M526	Beer et al Cell(2004)
A:	0.0000	0.6500	0.3000	0.9000	0.0000	0.4500	0.0000	0.9500	0.0000	0.7000	0.0000	0.9500	0.5500	0.0000	0.7500	0.0500	0.9000	0.2000	0.0500	0.0000	0.1500	0.0000	0.0000	0.0000	0.0500
C:	0.9500	0.3500	0.0000	0.0500	0.9000	0.5000	1.0000	0.0500	0.4500	0.0000	1.0000	0.0500	0.0000	0.0500	0.0000	0.0000	0.0000	0.4500	0.0000	0.6500	0.2000	0.0000	1.0000	0.1500	0.7500
G:	0.0000	0.0000	0.6500	0.0500	0.0500	0.0500	0.0000	0.0000	0.5000	0.3000	0.0000	0.0000	0.4500	0.0000	0.0500	0.6500	0.0500	0.3000	0.7000	0.1500	0.0000	0.1500	0.0000	0.6500	0.1000
T:	0.0500	0.0000	0.0500	-0.0000	0.0500	0.0000	0.0000	0.0000	0.0500	0.0000	0.0000	0.0000	-0.0000	0.9500	0.2000	0.3000	0.0500	0.0500	0.2500	0.2000	0.6500	0.8500	0.0000	0.2000	0.1000

Motif 674	M527	Beer et al Cell(2004)
A:	0.3000	0.3000	0.4000	0.0500	0.1500	1.0000	1.0000	0.1000	0.8500	0.0000	0.7500	0.0000	0.0000	0.0500	0.7500	0.0500	0.0500	0.6500	0.0500	0.2000	0.1500	0.7000	0.0000	0.8500	0.8000	0.4500	0.2000	0.0000	0.0000	0.0000	0.0500	0.0000
C:	0.0500	0.1000	0.2000	0.2500	0.1000	0.0000	0.0000	0.0000	0.0000	0.0000	0.0000	0.0000	0.9500	0.0000	0.1000	0.9500	0.1500	0.0000	0.0000	0.1000	0.5000	0.0500	0.8000	0.0000	0.1500	0.5500	0.4000	0.0500	0.2000	0.7000	0.2500	0.2000
G:	0.6500	0.0000	0.4000	0.2000	0.7500	0.0000	0.0000	0.0000	0.0000	1.0000	0.2500	0.9000	0.0500	0.5500	0.0500	0.0000	0.4000	0.0500	0.0000	0.1500	0.3500	0.0500	0.0000	0.1500	0.0500	0.0000	0.0000	0.7500	0.6500	0.0000	0.0000	0.0000
T:	-0.0000	0.6000	-0.0000	0.5000	0.0000	0.0000	0.0000	0.9000	0.1500	0.0000	0.0000	0.1000	0.0000	0.4000	0.1000	0.0000	0.4000	0.3000	0.9500	0.5500	0.0000	0.2000	0.2000	0.0000	-0.0000	0.0000	0.4000	0.2000	0.1500	0.3000	0.7000	0.8000

Motif 675	M528	Beer et al Cell(2004)
A:	0.0000	0.0500	0.1000	0.0000	0.5500	0.8500	0.5500	0.0000	0.8000	0.5500	0.4000	0.6500	0.0000	1.0000	0.2000	0.3500	0.6000	0.1500	0.7000	0.0000	0.6000	0.7000	1.0000	0.0000	0.9000
C:	0.8000	0.7500	0.0000	0.0000	0.1000	0.0000	0.3000	0.0000	0.1000	0.1000	0.5500	0.3000	0.0000	0.0000	0.2500	0.0500	0.0000	0.0500	0.0000	0.5500	0.1500	0.2000	0.0000	0.0000	0.0500
G:	0.0500	0.0500	0.1500	1.0000	0.1500	0.1500	0.0000	0.2000	0.1000	0.0500	0.0500	0.0000	1.0000	0.0000	0.0000	0.0000	0.0500	0.7500	0.3000	0.4500	0.2000	0.0000	0.0000	0.0000	0.0000
T:	0.1500	0.1500	0.7500	0.0000	0.2000	0.0000	0.1500	0.8000	-0.0000	0.3000	-0.0000	0.0500	0.0000	0.0000	0.5500	0.6000	0.3500	0.0500	0.0000	-0.0000	0.0500	0.1000	0.0000	1.0000	0.0500

Motif 676	M529	Beer et al Cell(2004)
A:	0.0000	0.0000	0.0000	0.0500	0.0000	0.0000	0.0500	0.6500	0.4000	0.2000	0.0000	0.3000	0.0000	0.0000	0.7500	0.0000	0.7500	0.0000	0.9500	0.0000	0.3000	0.6500	0.1500	0.1500	0.0500	0.0000	0.7500	1.0000	0.0000	0.1000	0.0000	0.0500
C:	0.1500	0.1000	0.0000	0.0500	0.0000	0.0000	0.0000	0.3500	0.0000	0.5000	0.9500	0.0000	0.0000	0.8500	0.0000	0.0000	0.0000	0.0000	0.0000	0.0000	0.1000	0.3000	0.0000	0.3500	0.3000	0.0000	0.0000	0.0000	0.9000	0.0000	0.1500	0.0000
G:	0.0000	0.0000	1.0000	0.1500	0.0000	0.9000	0.9500	0.0000	0.1500	0.2500	0.0500	0.1500	0.0000	0.1500	0.1000	1.0000	0.2500	0.0000	0.0500	0.0000	0.6000	0.0000	0.7500	0.5000	0.4000	0.0000	0.0000	0.0000	0.0000	0.0000	0.7000	0.9500
T:	0.8500	0.9000	0.0000	0.7500	1.0000	0.1000	0.0000	0.0000	0.4500	0.0500	0.0000	0.5500	1.0000	0.0000	0.1500	0.0000	0.0000	1.0000	0.0000	1.0000	0.0000	0.0500	0.1000	0.0000	0.2500	1.0000	0.2500	0.0000	0.1000	0.9000	0.1500	0.0000

Motif 677	M530	Beer et al Cell(2004)
A:	0.1000	0.5500	0.0000	1.0000	0.0000	0.9000	0.7500	0.3000	0.0000	0.0500	0.0000	0.9000	0.2500	0.0000	0.3500	0.0000
C:	0.4000	0.2500	0.0000	0.0000	0.0000	0.0500	0.0000	0.0000	0.2500	0.2500	0.1500	0.1000	0.3000	1.0000	0.0000	0.0000
G:	0.1000	0.2000	0.0000	0.0000	0.0000	0.0500	0.2000	0.7000	0.0000	0.0000	0.8000	0.0000	0.3500	0.0000	0.0000	0.6500
T:	0.4000	-0.0000	1.0000	0.0000	1.0000	-0.0000	0.0500	0.0000	0.7500	0.7000	0.0500	-0.0000	0.1000	0.0000	0.6500	0.3500

Motif 678	M531	Beer et al Cell(2004)
A:	0.0000	1.0000	0.0000	0.6000	0.5000	0.5000	0.0500	0.5500	0.0000	0.8500	0.0000	0.0500	0.0500	0.0000	0.2500	0.0000	0.0000	0.0000	0.8500
C:	0.4000	0.0000	0.0000	0.3000	0.4500	0.0000	0.0000	0.0000	0.0500	0.0500	0.0000	0.9000	0.0000	0.1500	0.1000	0.0500	0.0000	0.0500	0.0000
G:	0.0000	0.0000	0.0500	0.0000	0.0000	0.2500	0.2500	0.0000	0.9500	0.0500	1.0000	0.0500	0.0500	0.8500	0.4500	0.0000	0.0000	0.2000	0.1500
T:	0.6000	0.0000	0.9500	0.1000	0.0500	0.2500	0.7000	0.4500	0.0000	0.0500	0.0000	-0.0000	0.9000	0.0000	0.2000	0.9500	1.0000	0.7500	0.0000

Motif 679	M532	Beer et al Cell(2004)
A:	0.4000	0.1000	0.0500	0.6000	0.0500	0.6500	0.0000	0.0000	0.0000	0.0000	0.9500	0.7500	0.0000	0.0000	0.6000	0.1500
C:	0.6000	0.0000	0.0000	0.0000	0.0000	0.3500	0.0000	0.0000	0.0500	0.5000	0.0500	0.2500	0.0000	0.2500	0.3500	0.1000
G:	0.0000	0.9000	0.0000	0.0000	0.3500	0.0000	1.0000	0.1000	0.0000	0.3000	0.0000	0.0000	1.0000	0.3500	0.0500	0.7500
T:	0.0000	0.0000	0.9500	0.4000	0.6000	0.0000	0.0000	0.9000	0.9500	0.2000	0.0000	0.0000	0.0000	0.4000	0.0000	0.0000

Motif 680	M533	Beer et al Cell(2004)
A:	0.1000	0.4500	0.2000	0.0500	0.8000	0.4500	0.3000	0.3500	0.4000	0.1000	0.3500	0.7000	0.8500	0.0000	0.9000	0.5500	0.6000	0.1000	0.0000	0.3500	0.3000	0.1000	0.1000	0.1500	0.8500	0.7000	0.4000
C:	0.0000	0.5000	0.2000	0.0000	0.0500	0.3000	0.3500	0.2000	0.0500	0.0000	0.1000	0.0000	0.0000	0.0000	0.0500	0.4000	0.0000	0.1000	0.0000	0.0000	0.0000	0.0500	0.6000	0.0500	0.1000	0.0500	0.3500
G:	0.9000	0.0500	0.0000	0.2500	0.0000	0.1000	0.1500	0.4000	0.5500	0.8000	0.1000	0.2500	0.1000	1.0000	0.0500	0.0500	0.0000	0.6000	1.0000	0.6500	0.6500	0.0000	0.3000	0.1500	0.0500	0.2500	0.2000
T:	0.0000	0.0000	0.6000	0.7000	0.1500	0.1500	0.2000	0.0500	-0.0000	0.1000	0.4500	0.0500	0.0500	0.0000	-0.0000	-0.0000	0.4000	0.2000	0.0000	0.0000	0.0500	0.8500	0.0000	0.6500	0.0000	0.0000	0.0500

Motif 681	M534	Beer et al Cell(2004)
A:	0.2500	1.0000	0.0000	0.6000	0.1500	1.0000	0.0500	0.0000	0.0000	0.2500	0.3500	0.7000	0.0500	0.1500	1.0000	0.0500	0.7500	0.2500	0.0500	0.5500
C:	0.0500	0.0000	0.0000	0.1000	0.5500	0.0000	0.4000	0.0000	0.0500	0.0000	0.2000	0.0000	0.0000	0.4000	0.0000	0.0000	0.0000	0.1500	0.0000	0.0000
G:	0.6500	0.0000	1.0000	0.3000	0.0500	0.0000	0.0000	1.0000	0.9000	0.7500	0.2000	0.2500	0.0000	0.0000	0.0000	0.0500	0.2500	0.0000	0.9500	0.4500
T:	0.0500	0.0000	0.0000	0.0000	0.2500	0.0000	0.5500	0.0000	0.0500	0.0000	0.2500	0.0500	0.9500	0.4500	0.0000	0.9000	0.0000	0.6000	0.0000	-0.0000

Motif 682	M535	Beer et al Cell(2004)
A:	0.9500	0.2500	0.1000	0.0000	0.0500	0.9000	0.8500	0.0500	0.1000	0.1000	0.0000	0.0000	0.8000	0.0000	1.0000	0.0000	0.0000	0.0000	0.7500	0.0000	0.0000	0.0000	0.0500	0.7500	1.0000	0.3500
C:	0.0000	0.1500	0.2500	0.5500	0.0000	0.0500	0.0000	0.0000	0.0500	0.1500	0.6000	0.4000	0.0500	0.9500	0.0000	0.1000	0.0000	0.9500	0.1000	0.9000	0.6000	0.1500	0.8000	0.0000	0.0000	0.6000
G:	0.0500	0.0000	0.0000	0.1500	0.9500	0.0000	0.0000	0.0500	0.3500	0.0000	0.1000	0.2000	0.0500	0.0000	0.0000	0.8000	0.9500	0.0500	0.0000	0.0500	0.2500	0.8500	0.0000	0.0000	0.0000	0.0000
T:	0.0000	0.6000	0.6500	0.3000	0.0000	0.0500	0.1500	0.9000	0.5000	0.7500	0.3000	0.4000	0.1000	0.0500	0.0000	0.1000	0.0500	0.0000	0.1500	0.0500	0.1500	0.0000	0.1500	0.2500	0.0000	0.0500

Motif 683	M536	Beer et al Cell(2004)
A:	1.0000	0.6500	0.0500	0.0000	0.5500	0.0000	0.0500	0.9000	0.0000	0.0000	0.0000	0.3000	0.0000	0.0000	0.9500	0.4000	0.4500	0.0500	0.9500	0.2500	0.1000	0.3000
C:	0.0000	0.0000	0.8000	0.0000	0.0000	0.0000	0.3000	0.0000	0.1000	0.9000	0.0500	0.0500	0.0000	0.0000	0.0000	0.0000	0.0500	0.0000	0.0000	0.4500	0.0000	0.5500
G:	0.0000	0.0000	0.0000	0.9500	0.0500	1.0000	0.5000	0.1000	0.0500	0.1000	0.0000	0.4500	0.0000	1.0000	0.0500	0.5500	0.3000	0.3000	0.0500	0.1500	0.6000	0.1500
T:	0.0000	0.3500	0.1500	0.0500	0.4000	0.0000	0.1500	-0.0000	0.8500	-0.0000	0.9500	0.2000	1.0000	0.0000	0.0000	0.0500	0.2000	0.6500	0.0000	0.1500	0.3000	-0.0000

Motif 684	M537	Beer et al Cell(2004)
A:	0.0500	0.1500	0.0000	0.0000	0.7000	0.0000	0.4500	0.0000	0.3000	0.8500	0.3000	0.0000	0.5000	0.0000	0.2000	0.2000	0.4000	0.4000	0.9500	0.8500	0.7000	0.0500	0.8500	0.8000	0.3500
C:	0.0500	0.4500	0.0000	0.0000	0.0000	0.8000	0.2500	0.0000	0.6500	0.0000	0.1000	0.4500	0.5000	0.9000	0.2500	0.0000	0.0000	0.1000	0.0500	0.1500	0.2500	0.9500	0.1500	0.0000	0.4000
G:	0.8500	0.0000	0.7500	0.0000	0.2500	0.1000	0.3000	0.2500	0.0500	0.0000	0.6000	0.0000	0.0000	0.0000	0.4500	0.6000	0.6000	0.3500	0.0000	0.0000	0.0000	0.0000	0.0000	0.0500	0.2500
T:	0.0500	0.4000	0.2500	1.0000	0.0500	0.1000	0.0000	0.7500	-0.0000	0.1500	0.0000	0.5500	0.0000	0.1000	0.1000	0.2000	0.0000	0.1500	0.0000	0.0000	0.0500	0.0000	0.0000	0.1500	0.0000

Motif 685	M538	Beer et al Cell(2004)
A:	0.1000	0.8500	0.0000	0.8500	0.0000	0.9500	0.2000	0.0000	0.0000	0.0500	0.0000	0.7000	0.7000	0.0000	1.0000	0.1000	0.0000	0.4500	0.7500	0.8500	0.0000	0.2500	0.8000	0.8000	0.4000	0.0000	0.7500	0.6000
C:	0.0000	0.0500	0.0000	0.0500	0.0000	0.0000	0.0000	0.4000	0.8500	0.0500	0.8000	0.0000	0.0000	0.6000	0.0000	0.1500	0.0000	0.0000	0.1500	0.1000	0.1000	0.6000	0.0000	0.0000	0.0000	0.0000	0.0000	0.0000
G:	0.8500	0.1000	0.0500	0.0500	0.0000	0.0500	0.7500	0.3000	0.1500	0.0500	0.0000	0.0000	0.3000	0.3500	0.0000	0.0500	0.0500	0.5500	0.1000	0.0500	0.2500	0.0000	0.1000	0.0000	0.3500	0.9500	0.2500	0.0500
T:	0.0500	0.0000	0.9500	0.0500	1.0000	0.0000	0.0500	0.3000	0.0000	0.8500	0.2000	0.3000	0.0000	0.0500	0.0000	0.7000	0.9500	0.0000	0.0000	0.0000	0.6500	0.1500	0.1000	0.2000	0.2500	0.0500	0.0000	0.3500

Motif 686	M539	Beer et al Cell(2004)
A:	0.3000	0.0000	0.0000	0.0500	0.3500	0.0000	0.0000	0.0000	0.8500	0.0000	0.3000	0.5500	0.0500	0.3000	0.3000	0.8000	0.0000	0.9500	0.8500	0.1500	0.4000	0.0000	0.0000	0.9500	0.0000	0.3500	0.0500	0.0000	0.1500	0.8500	0.0500	0.4500
C:	0.0000	0.6500	0.0000	0.0500	0.1000	0.0000	0.6500	0.0000	0.0000	0.0000	0.1500	0.2500	0.3000	0.0000	0.0500	0.2000	0.7500	0.0000	0.0500	0.7500	0.0500	0.0000	1.0000	0.0000	0.1500	0.3000	0.3500	0.1000	0.1500	0.1000	0.0000	0.5500
G:	0.7000	0.0500	0.7000	0.5000	0.0500	0.0000	0.0000	1.0000	0.0000	0.0000	0.5500	0.1000	0.6500	0.1000	0.5500	0.0000	0.2000	0.0500	0.1000	0.1000	0.4000	1.0000	0.0000	0.0000	0.0000	0.3000	0.2500	0.9000	0.3500	0.0500	0.1500	0.0000
T:	0.0000	0.3000	0.3000	0.4000	0.5000	1.0000	0.3500	0.0000	0.1500	1.0000	-0.0000	0.1000	-0.0000	0.6000	0.1000	-0.0000	0.0500	0.0000	0.0000	-0.0000	0.1500	0.0000	0.0000	0.0500	0.8500	0.0500	0.3500	0.0000	0.3500	0.0000	0.8000	0.0000

Motif 687	M540	Beer et al Cell(2004)
A:	0.5500	0.0000	0.0500	0.1000	0.0000	0.0500	0.9000	0.8500	1.0000	0.0000	0.0000	0.8000	0.0500	0.3000	0.1000	0.3000	0.0500
C:	0.0500	0.7000	0.0000	0.0000	0.7500	0.0000	0.0000	0.0000	0.0000	0.5500	0.0000	0.0000	0.0500	0.4500	0.0000	0.4000	0.4000
G:	0.4000	0.3000	0.0000	0.1000	0.2000	0.0000	0.0500	0.0000	0.0000	0.0000	1.0000	0.1500	0.9000	0.1000	0.9000	0.0000	0.0000
T:	-0.0000	0.0000	0.9500	0.8000	0.0500	0.9500	0.0500	0.1500	0.0000	0.4500	0.0000	0.0500	-0.0000	0.1500	0.0000	0.3000	0.5500

Motif 688	M541	Beer et al Cell(2004)
A:	0.1500	1.0000	1.0000	0.0000	0.7500	0.2000	0.9500	0.7500	0.0000	1.0000	0.9500	0.9000
C:	0.8500	0.0000	0.0000	1.0000	0.0000	0.0000	0.0000	0.2500	1.0000	0.0000	0.0000	0.1000
G:	0.0000	0.0000	0.0000	0.0000	0.2500	0.0000	0.0000	0.0000	0.0000	0.0000	0.0000	0.0000
T:	0.0000	0.0000	0.0000	0.0000	0.0000	0.8000	0.0500	0.0000	0.0000	0.0000	0.0500	-0.0000

Motif 689	M542	Beer et al Cell(2004)
A:	0.4500	0.9500	0.0000	0.3000	0.0000	1.0000	0.1000	0.3000	0.0000	0.5500	0.4500	0.6500	0.9500
C:	0.2000	0.0500	0.0000	0.0000	0.8000	0.0000	0.1000	0.0000	0.4000	0.0500	0.0000	0.0000	0.0000
G:	0.3500	0.0000	1.0000	0.7000	0.0000	0.0000	0.0000	0.6500	0.6000	0.4000	0.3000	0.3500	0.0000
T:	0.0000	0.0000	0.0000	0.0000	0.2000	0.0000	0.8000	0.0500	0.0000	-0.0000	0.2500	0.0000	0.0500

Motif 690	M543	Beer et al Cell(2004)
A:	0.0000	0.3500	0.0000	0.1000	0.0000	0.1000	0.4500	0.0000	0.5000	0.2500	1.0000	0.1000	0.0000	0.2000	0.0000	0.0500	0.5500	0.8500	0.0500	0.3000	0.0500	0.0500	0.2000	0.8000	0.9500	0.0000	0.5000
C:	0.1500	0.0000	0.2500	0.0500	0.8500	0.2500	0.3000	0.3000	0.3000	0.0500	0.0000	0.0000	0.0000	0.8000	0.0000	0.4500	0.3000	0.0000	0.9000	0.0000	0.2500	0.0500	0.2000	0.0000	0.0000	0.6000	0.2500
G:	0.7000	0.0000	0.6500	0.8500	0.0000	0.6500	0.0500	0.3000	0.1500	0.2500	0.0000	0.2000	1.0000	0.0000	0.4000	0.2500	0.0500	0.0000	0.0500	0.2500	0.2000	0.7500	0.2500	0.1500	0.0500	0.3500	0.2500
T:	0.1500	0.6500	0.1000	0.0000	0.1500	0.0000	0.2000	0.4000	0.0500	0.4500	0.0000	0.7000	0.0000	0.0000	0.6000	0.2500	0.1000	0.1500	-0.0000	0.4500	0.5000	0.1500	0.3500	0.0500	0.0000	0.0500	0.0000

Motif 691	M544	Beer et al Cell(2004)
A:	0.6500	0.6000	0.0000	0.4500	0.0500	1.0000	0.1500	0.1500	0.0000	0.7500	0.1000	0.8500	0.9500	0.3500	0.2500	0.6500	0.0500	0.8500	0.0500	0.1500	0.5500	0.1000	0.0000	0.0000	0.0500
C:	0.0000	0.0000	0.0000	0.4000	0.0000	0.0000	0.0000	0.0000	0.8500	0.0000	0.0000	0.1000	0.0000	0.0000	0.2000	0.0000	0.7500	0.0500	0.0000	0.8000	0.0500	0.5000	0.0000	0.0500	0.7500
G:	0.3500	0.0500	1.0000	0.1000	0.0000	0.0000	0.0000	0.8000	0.1500	0.2500	0.4500	0.0500	0.0000	0.4500	0.5500	0.0000	0.1000	0.0000	0.9500	0.0500	0.2500	0.3000	0.0000	0.9500	0.0500
T:	0.0000	0.3500	0.0000	0.0500	0.9500	0.0000	0.8500	0.0500	0.0000	0.0000	0.4500	0.0000	0.0500	0.2000	0.0000	0.3500	0.1000	0.1000	0.0000	-0.0000	0.1500	0.1000	1.0000	0.0000	0.1500

Motif 692	M545	Beer et al Cell(2004)
A:	0.0500	0.5500	0.0500	0.7500	0.1000	0.6500	0.9500	0.8000	0.0000	0.0500	1.0000	0.0000	0.5000	0.0000	0.4000	0.4000	0.7500	0.0500	0.1000	0.0000	0.5500	0.9500	0.0000	0.6500
C:	0.0000	0.0000	0.0000	0.2500	0.1500	0.0000	0.0000	0.2000	0.0000	0.0000	0.0000	0.0000	0.0500	0.0000	0.2000	0.2500	0.0500	0.0000	0.1500	0.2000	0.0000	0.0000	0.6500	0.0000
G:	0.9500	0.2000	0.9500	0.0000	0.5000	0.0000	0.0500	0.0000	0.3000	0.7500	0.0000	1.0000	0.0000	0.1500	0.2500	0.1500	0.0500	0.7000	0.0500	0.0500	0.4500	0.0500	0.0000	0.3500
T:	0.0000	0.2500	0.0000	0.0000	0.2500	0.3500	0.0000	-0.0000	0.7000	0.2000	0.0000	0.0000	0.4500	0.8500	0.1500	0.2000	0.1500	0.2500	0.7000	0.7500	-0.0000	0.0000	0.3500	0.0000

Motif 693	M546	Beer et al Cell(2004)
A:	0.2000	0.0500	0.2000	0.1000	0.0500	0.0000	0.8500	0.1500	0.0000	0.0000	0.0500	0.0500	0.8000	0.0000	1.0000	0.4500	0.8000	0.0000
C:	0.6500	0.0500	0.3000	0.0000	0.0000	0.9000	0.0500	0.5500	0.6500	0.8000	0.0000	0.0000	0.0000	0.0000	0.0000	0.1000	0.0000	0.0000
G:	0.1500	0.3500	0.0500	0.7500	0.8500	0.0500	0.1000	0.2500	0.3000	0.2000	0.9500	0.0000	0.0000	0.0000	0.0000	0.4500	0.0000	0.3500
T:	0.0000	0.5500	0.4500	0.1500	0.1000	0.0500	0.0000	0.0500	0.0500	-0.0000	0.0000	0.9500	0.2000	1.0000	0.0000	0.0000	0.2000	0.6500

Motif 694	M547	Beer et al Cell(2004)
A:	0.0000	0.2500	0.1000	0.0000	0.3500	0.0000	0.9500	0.0000	0.7500	0.5500	0.0000	0.0000	0.5000	0.0000	0.6000	1.0000	0.0000	0.9500	0.1500	0.0500	0.5500	0.6500	0.2000	0.0500	0.5000	0.4000	0.0500	0.1500	0.0500	0.8500	0.8000
C:	0.9000	0.2000	0.0000	0.0000	0.0000	0.0000	0.0000	0.0000	0.0000	0.0000	0.0000	0.4000	0.0000	0.6500	0.3500	0.0000	0.9500	0.0000	0.2500	0.8500	0.0000	0.0000	0.0500	0.0000	0.2500	0.5000	0.3500	0.5500	0.0000	0.1000	0.2000
G:	0.0500	0.4500	0.0000	1.0000	0.6500	0.6000	0.0500	0.0000	0.1000	0.2500	1.0000	0.1000	0.0000	0.3500	0.0000	0.0000	0.0000	0.0000	0.0000	0.1000	0.4500	0.3500	0.7500	0.9500	0.2500	0.0500	0.1000	0.3000	0.6000	0.0500	0.0000
T:	0.0500	0.1000	0.9000	0.0000	0.0000	0.4000	0.0000	1.0000	0.1500	0.2000	0.0000	0.5000	0.5000	0.0000	0.0500	0.0000	0.0500	0.0500	0.6000	-0.0000	-0.0000	0.0000	0.0000	0.0000	0.0000	0.0500	0.5000	-0.0000	0.3500	0.0000	-0.0000

Motif 695	M548	Beer et al Cell(2004)
A:	0.0000	0.0000	0.0000	0.3000	0.8000	0.0000	0.0000	0.1000	0.9500	0.4000	0.9500	0.2000	0.5500	0.0000	0.2500	0.0000	0.0000	0.0000	0.2500	0.0500
C:	0.0000	0.0500	0.6000	0.0000	0.2000	0.0000	0.9500	0.6000	0.0500	0.0500	0.0000	0.1500	0.2000	0.0000	0.0500	0.0000	0.0000	0.3500	0.1000	0.0000
G:	1.0000	0.9500	0.3500	0.1500	0.0000	0.5500	0.0500	0.0500	0.0000	0.0000	0.0500	0.6500	0.1500	0.8500	0.4000	0.1000	0.2500	0.1500	0.2500	0.0000
T:	0.0000	0.0000	0.0500	0.5500	-0.0000	0.4500	0.0000	0.2500	0.0000	0.5500	0.0000	0.0000	0.1000	0.1500	0.3000	0.9000	0.7500	0.5000	0.4000	0.9500

Motif 696	M549	Beer et al Cell(2004)
A:	0.0000	0.0000	0.6500	0.0500	0.0000	0.0000	0.0500	0.0000	1.0000	0.0000	0.5500	0.5000	0.0500	0.0000	0.1500	0.0500
C:	0.3500	0.0500	0.0000	0.5500	0.1000	1.0000	0.0000	0.0000	0.0000	0.0000	0.0000	0.3500	0.0000	0.0000	0.0000	0.0000
G:	0.6500	0.8500	0.1500	0.0000	0.0000	0.0000	0.9500	0.0000	0.0000	0.0000	0.4500	0.1500	0.9000	0.1000	0.8500	0.9500
T:	0.0000	0.1000	0.2000	0.4000	0.9000	0.0000	0.0000	1.0000	0.0000	1.0000	-0.0000	0.0000	0.0500	0.9000	0.0000	0.0000

Motif 697	M550	Beer et al Cell(2004)
A:	0.8000	0.6500	0.0000	0.3000	0.0000	0.0000	1.0000	0.3500	0.3000	0.6000	0.6500	0.6500	0.1000	0.7000	0.0000	0.2500	0.9500	0.0000	0.9500	0.6000	0.5000	0.3000	0.3500	0.1000	0.9500
C:	0.2000	0.0000	0.9000	0.5500	0.9000	0.1000	0.0000	0.0000	0.2500	0.0000	0.0000	0.1500	0.9000	0.1500	0.0000	0.0000	0.0000	0.9000	0.0500	0.0000	0.0000	0.0000	0.6000	0.8000	0.0000
G:	0.0000	0.1000	0.1000	0.0000	0.1000	0.6500	0.0000	0.1500	0.4500	0.3000	0.0500	0.0000	0.0000	0.1500	1.0000	0.6500	0.0500	0.0000	0.0000	0.4000	0.0000	0.7000	0.0000	0.0000	0.0500
T:	-0.0000	0.2500	-0.0000	0.1500	-0.0000	0.2500	0.0000	0.5000	-0.0000	0.1000	0.3000	0.2000	0.0000	0.0000	0.0000	0.1000	0.0000	0.1000	0.0000	0.0000	0.5000	0.0000	0.0500	0.1000	0.0000

Motif 698	M551	Beer et al Cell(2004)
A:	0.3500	0.0000	0.1000	0.9500	1.0000	0.2000	0.8500	0.8000	0.9000	0.0000	0.8000	0.9500	0.8000	0.7000
C:	0.4500	0.9000	0.1000	0.0000	0.0000	0.7500	0.1500	0.0000	0.1000	1.0000	0.1000	0.0000	0.2000	0.0000
G:	0.0000	0.0000	0.1500	0.0000	0.0000	0.0500	0.0000	0.0000	0.0000	0.0000	0.0000	0.0000	0.0000	0.1500
T:	0.2000	0.1000	0.6500	0.0500	0.0000	0.0000	0.0000	0.2000	-0.0000	0.0000	0.1000	0.0500	-0.0000	0.1500

Motif 699	M552	Beer et al Cell(2004)
A:	0.0000	0.5000	0.0000	0.0000	0.0000	0.0500	0.0000	0.9000	0.9500	0.9000	0.0000	0.9500
C:	0.0000	0.0000	0.0000	0.0000	0.4500	0.0000	0.9500	0.1000	0.0000	0.0000	0.0000	0.0000
G:	0.0000	0.0000	0.6500	0.0000	0.4500	0.2000	0.0500	0.0000	0.0500	0.1000	1.0000	0.0500
T:	1.0000	0.5000	0.3500	1.0000	0.1000	0.7500	0.0000	-0.0000	0.0000	-0.0000	0.0000	0.0000

Motif 700	M553	Beer et al Cell(2004)
A:	0.9000	0.0000	0.3000	0.0500	0.9500	0.0000	0.2500	0.1000	0.0500	0.6500	0.9500	0.2500	0.1500
C:	0.0000	0.0000	0.1000	0.4000	0.0000	0.0000	0.2000	0.1000	0.3500	0.1000	0.0000	0.3500	0.8000
G:	0.0000	0.0000	0.4000	0.1500	0.0500	0.9500	0.0500	0.0000	0.6000	0.2500	0.0000	0.4000	0.0500
T:	0.1000	1.0000	0.2000	0.4000	0.0000	0.0500	0.5000	0.8000	0.0000	-0.0000	0.0500	0.0000	-0.0000

Motif 701	M554	Beer et al Cell(2004)
A:	0.0000	0.1000	0.1000	0.7000	0.0500	0.0000	0.9000	0.3500	0.3500	0.0500	0.9500	0.0000	0.0000	0.9500	0.2500	0.6000	0.2000	0.3500	0.0000	0.7500	0.1000	0.2000	0.0000	0.3000	0.8000	0.0000	0.5500	0.0000	0.8500	0.3000
C:	0.5000	0.0000	0.0000	0.1000	0.0000	0.3000	0.0000	0.0000	0.0000	0.0000	0.0000	0.0000	0.0500	0.0000	0.3000	0.0500	0.5000	0.0500	0.0000	0.0000	0.0000	0.0000	0.0000	0.6500	0.0000	0.4000	0.1000	0.1500	0.0000	0.0000
G:	0.4000	0.9000	0.0500	0.1000	0.0500	0.0500	0.0000	0.6000	0.2000	0.6500	0.0000	0.0500	0.9500	0.0000	0.1000	0.2500	0.0000	0.2000	0.0000	0.1000	0.9000	0.1500	0.7000	0.0500	0.0000	0.5000	0.3500	0.1500	0.0500	0.1000
T:	0.1000	0.0000	0.8500	0.1000	0.9000	0.6500	0.1000	0.0500	0.4500	0.3000	0.0500	0.9500	0.0000	0.0500	0.3500	0.1000	0.3000	0.4000	1.0000	0.1500	0.0000	0.6500	0.3000	-0.0000	0.2000	0.1000	0.0000	0.7000	0.1000	0.6000

Motif 702	M555	Beer et al Cell(2004)
A:	0.4000	0.4500	0.5000	0.3000	0.3500	0.3500	0.5500	1.0000	0.9500	0.9500	1.0000	0.3000	0.5000	0.2000	0.9500	0.8500	1.0000	0.3500	0.9000
C:	0.0500	0.2500	0.0000	0.0500	0.3000	0.2500	0.2500	0.0000	0.0000	0.0000	0.0000	0.0500	0.0000	0.3000	0.0000	0.0000	0.0000	0.4000	0.0000
G:	0.2000	0.0000	0.0000	0.1000	0.1000	0.2500	0.2000	0.0000	0.0000	0.0500	0.0000	0.6500	0.5000	0.2500	0.0000	0.1000	0.0000	0.0000	0.0500
T:	0.3500	0.3000	0.5000	0.5500	0.2500	0.1500	-0.0000	0.0000	0.0500	0.0000	0.0000	-0.0000	0.0000	0.2500	0.0500	0.0500	0.0000	0.2500	0.0500

Motif 703	M556	Beer et al Cell(2004)
A:	0.7500	1.0000	1.0000	0.4500	0.5000	0.2500	0.2000	0.4000	1.0000	1.0000	1.0000	0.5000	0.4000	1.0000	0.0000	0.8500	0.1000	0.5000	1.0000	0.2000	0.4000	0.9000	0.4000	0.0000	0.5500	0.8500
C:	0.0000	0.0000	0.0000	0.1000	0.0500	0.3000	0.4500	0.2000	0.0000	0.0000	0.0000	0.3000	0.2000	0.0000	0.2000	0.0500	0.0000	0.3500	0.0000	0.1000	0.0500	0.1000	0.3000	0.4500	0.4500	0.1500
G:	0.2500	0.0000	0.0000	0.1500	0.1500	0.2000	0.3500	0.0500	0.0000	0.0000	0.0000	0.1000	0.0500	0.0000	0.1500	0.0000	0.9000	0.0000	0.0000	0.2000	0.0000	0.0000	0.0500	0.2500	0.0000	0.0000
T:	0.0000	0.0000	0.0000	0.3000	0.3000	0.2500	0.0000	0.3500	0.0000	0.0000	0.0000	0.1000	0.3500	0.0000	0.6500	0.1000	0.0000	0.1500	0.0000	0.5000	0.5500	-0.0000	0.2500	0.3000	-0.0000	0.0000

Motif 704	M557	Beer et al Cell(2004)
A:	0.0000	0.0000	0.1500	1.0000	1.0000	0.5500	0.4500	0.3000	0.0000	0.0000	0.0500	0.8500	0.9500	0.9000
C:	0.9000	1.0000	0.4000	0.0000	0.0000	0.0000	0.3500	0.0500	0.0000	0.0000	0.1000	0.1500	0.0000	0.0000
G:	0.1000	0.0000	0.1000	0.0000	0.0000	0.0000	0.1500	0.6500	1.0000	0.9500	0.2000	0.0000	0.0500	0.0000
T:	-0.0000	0.0000	0.3500	0.0000	0.0000	0.4500	0.0500	-0.0000	0.0000	0.0500	0.6500	0.0000	0.0000	0.1000

Motif 705	M558	Beer et al Cell(2004)
A:	0.0500	0.5500	0.4000	0.5000	1.0000	0.0000	0.0000	0.0500	0.9500	1.0000	0.5500	0.8500	0.0000	0.6000	0.0500	0.3500	0.5500	0.5000
C:	0.8500	0.0000	0.1500	0.1500	0.0000	0.0000	0.2000	0.9000	0.0000	0.0000	0.1000	0.0000	0.3000	0.0000	0.2500	0.4500	0.0000	0.5000
G:	0.1000	0.0000	0.1000	0.3500	0.0000	0.3500	0.8000	0.0500	0.0500	0.0000	0.1000	0.1500	0.1000	0.4000	0.0000	0.2000	0.4500	0.0000
T:	-0.0000	0.4500	0.3500	0.0000	0.0000	0.6500	0.0000	-0.0000	0.0000	0.0000	0.2500	0.0000	0.6000	0.0000	0.7000	0.0000	-0.0000	0.0000

Motif 706	M559	Beer et al Cell(2004)
A:	0.0000	0.0000	0.0000	0.4500	0.1500	0.2000	0.0000	0.3000	0.0000	0.5000	0.8500	0.8000
C:	0.0000	0.0000	0.0000	0.0000	0.8000	0.0000	0.1000	0.7000	0.0000	0.0000	0.0000	0.0000
G:	0.5000	1.0000	1.0000	0.5500	0.0000	0.8000	0.5000	0.0000	0.7000	0.5000	0.0000	0.0000
T:	0.5000	0.0000	0.0000	0.0000	0.0500	0.0000	0.4000	0.0000	0.3000	0.0000	0.1500	0.2000

Motif 707	M560	Beer et al Cell(2004)
A:	0.9500	0.1000	0.0000	0.0000	0.0000	0.0000	0.0000	0.8000	0.0000	0.8500	1.0000	0.7500	0.7500
C:	0.0000	0.3500	0.6000	0.0000	0.0000	1.0000	0.1000	0.0500	0.0000	0.0000	0.0000	0.0000	0.0000
G:	0.0500	0.0000	0.2500	0.0000	0.0500	0.0000	0.1500	0.1500	0.6500	0.1000	0.0000	0.2500	0.1500
T:	0.0000	0.5500	0.1500	1.0000	0.9500	0.0000	0.7500	-0.0000	0.3500	0.0500	0.0000	0.0000	0.1000

Motif 708	M561	Beer et al Cell(2004)
A:	0.2500	0.2500	0.4000	0.1000	0.6500	0.0000	1.0000	0.5500	0.3500	0.4500	0.2500	0.4000	0.3000	0.3000	0.5000	0.0000	1.0000	1.0000
C:	0.0000	0.0000	0.6000	0.0000	0.3000	0.0000	0.0000	0.0500	0.1000	0.2000	0.0500	0.0500	0.5000	0.2000	0.0000	0.3000	0.0000	0.0000
G:	0.1000	0.2000	0.0000	0.0000	0.0500	0.9000	0.0000	0.0000	0.2500	0.3000	0.0000	0.0500	0.2000	0.0000	0.1000	0.7000	0.0000	0.0000
T:	0.6500	0.5500	0.0000	0.9000	-0.0000	0.1000	0.0000	0.4000	0.3000	0.0500	0.7000	0.5000	-0.0000	0.5000	0.4000	0.0000	0.0000	0.0000

Motif 709	M562	Beer et al Cell(2004)
A:	0.3500	0.8000	0.0000	0.0000	0.6500	0.0000	0.1000	0.4500	0.8500	0.1500	0.0000	0.0000	0.4000	0.9000	0.4500	0.2500	0.8500
C:	0.0500	0.2000	0.0000	0.9000	0.2000	0.0000	0.8500	0.1000	0.0000	0.0000	0.5500	0.1000	0.0000	0.0000	0.3000	0.6000	0.0000
G:	0.0000	0.0000	0.9500	0.0000	0.0000	0.0000	0.0500	0.0000	0.0000	0.8500	0.3000	0.1500	0.5500	0.1000	0.1000	0.0500	0.1000
T:	0.6000	-0.0000	0.0500	0.1000	0.1500	1.0000	0.0000	0.4500	0.1500	0.0000	0.1500	0.7500	0.0500	-0.0000	0.1500	0.1000	0.0500

Motif 710	M563	Beer et al Cell(2004)
A:	0.9000	0.0000	1.0000	0.9000	0.3000	0.2000	0.0000	0.6500	0.3500	0.3000	0.5500	0.2500	0.9500	1.0000	0.8500	0.3000	0.7500	1.0000	0.8000
C:	0.0000	0.0000	0.0000	0.0000	0.1500	0.3500	0.6500	0.2000	0.1500	0.3500	0.0000	0.0000	0.0500	0.0000	0.1000	0.1500	0.0000	0.0000	0.0000
G:	0.0000	1.0000	0.0000	0.0000	0.1000	0.4000	0.0000	0.0000	0.1000	0.0000	0.4500	0.4000	0.0000	0.0000	0.0500	0.5500	0.0000	0.0000	0.2000
T:	0.1000	0.0000	0.0000	0.1000	0.4500	0.0500	0.3500	0.1500	0.4000	0.3500	-0.0000	0.3500	0.0000	0.0000	0.0000	-0.0000	0.2500	0.0000	-0.0000

Motif 711	M564	Beer et al Cell(2004)
A:	1.0000	0.6500	0.2000	0.7500	0.1000	0.5000	0.0000	1.0000	0.0500	0.0000	0.0500	1.0000
C:	0.0000	0.0000	0.7500	0.0500	0.0000	0.3500	0.1000	0.0000	0.9500	0.0000	0.9000	0.0000
G:	0.0000	0.0000	0.0000	0.0000	0.0000	0.1500	0.1000	0.0000	0.0000	1.0000	0.0500	0.0000
T:	0.0000	0.3500	0.0500	0.2000	0.9000	0.0000	0.8000	0.0000	0.0000	0.0000	-0.0000	0.0000

Motif 712	M565	Beer et al Cell(2004)
A:	1.0000	0.8500	0.7500	1.0000	0.9500	0.3000	1.0000	0.5500	0.0000	0.0000	0.3000	0.6500	0.0000
C:	0.0000	0.1000	0.0000	0.0000	0.0000	0.0000	0.0000	0.0000	0.0000	0.9000	0.1500	0.0000	0.9000
G:	0.0000	0.0000	0.0000	0.0000	0.0500	0.1500	0.0000	0.2500	0.9500	0.0000	0.0000	0.0000	0.1000
T:	0.0000	0.0500	0.2500	0.0000	0.0000	0.5500	0.0000	0.2000	0.0500	0.1000	0.5500	0.3500	-0.0000

Motif 713	M566	Beer et al Cell(2004)
A:	0.0000	0.0000	1.0000	0.0000	0.6500	0.0000	0.9000	0.5000	0.9500	0.2500	0.0000	0.5500	0.0000	0.0000
C:	0.0000	0.8000	0.0000	0.0000	0.0000	0.5500	0.0000	0.4500	0.0500	0.0000	1.0000	0.0500	0.2000	1.0000
G:	0.0000	0.0000	0.0000	0.0000	0.3500	0.2500	0.1000	0.0000	0.0000	0.5500	0.0000	0.0000	0.7500	0.0000
T:	1.0000	0.2000	0.0000	1.0000	0.0000	0.2000	-0.0000	0.0500	0.0000	0.2000	0.0000	0.4000	0.0500	0.0000

Motif 714	M567	Beer et al Cell(2004)
A:	0.0000	0.0000	0.0500	0.7500	0.6000	0.0000	0.0000	0.2500	0.0000	0.0000	0.6500	0.8000	0.7000	0.0500
C:	0.0000	0.1000	0.8000	0.0000	0.4000	1.0000	0.0500	0.0000	0.0000	0.0000	0.0000	0.2000	0.0500	0.0000
G:	0.0500	0.9000	0.1000	0.2500	0.0000	0.0000	0.9500	0.0000	1.0000	1.0000	0.3500	0.0000	0.2500	0.0000
T:	0.9500	0.0000	0.0500	0.0000	0.0000	0.0000	0.0000	0.7500	0.0000	0.0000	0.0000	-0.0000	0.0000	0.9500

Motif 715	M568	Beer et al Cell(2004)
A:	0.6000	0.8000	0.0000	0.0000	0.6500	0.9000	0.7500	0.2500	0.2500	0.0000	0.1500	0.0500	0.0000	0.0000	0.0000	0.5000	0.0500	0.0000	0.0000	0.6500	0.0000	0.7000	0.1500	0.2000	0.0000
C:	0.0000	0.0500	0.1000	0.8500	0.1000	0.0000	0.1500	0.7500	0.5500	0.2500	0.3000	0.0500	0.1000	0.6000	0.0500	0.3000	0.3500	0.0000	0.1000	0.3000	1.0000	0.1000	0.0000	0.0500	1.0000
G:	0.1000	0.0000	0.7000	0.1500	0.1500	0.1000	0.0000	0.0000	0.0000	0.0000	0.0000	0.9000	0.0500	0.3000	0.9500	0.2000	0.6000	0.2500	0.0000	0.0500	0.0000	0.1000	0.0500	0.2500	0.0000
T:	0.3000	0.1500	0.2000	0.0000	0.1000	-0.0000	0.1000	0.0000	0.2000	0.7500	0.5500	-0.0000	0.8500	0.1000	0.0000	0.0000	0.0000	0.7500	0.9000	-0.0000	0.0000	0.1000	0.8000	0.5000	0.0000

Motif 716	M569	Beer et al Cell(2004)
A:	0.9000	0.8500	0.1000	0.8500	0.0000	0.8500	0.2000	0.0000	0.3000	0.6000	0.1500	0.2500	0.0000	0.5000	0.1000	0.0500
C:	0.0500	0.0000	0.6500	0.0000	0.3000	0.0000	0.0000	0.0500	0.3500	0.2500	0.1500	0.0000	0.0500	0.5000	0.1000	0.9500
G:	0.0000	0.0000	0.2500	0.0500	0.3500	0.1000	0.0000	0.9500	0.3500	0.1000	0.7000	0.7500	0.0000	0.0000	0.0000	0.0000
T:	0.0500	0.1500	0.0000	0.1000	0.3500	0.0500	0.8000	0.0000	0.0000	0.0500	0.0000	0.0000	0.9500	0.0000	0.8000	0.0000

Motif 717	M570	Beer et al Cell(2004)
A:	0.3500	0.0000	0.0500	0.1500	0.5000	0.0500	0.0500	0.1000	0.0500	0.6000	0.0000	1.0000	0.6500	0.7500
C:	0.0000	0.3000	0.4500	0.4500	0.0500	0.0000	0.4000	0.6000	0.8000	0.0000	0.3000	0.0000	0.0000	0.1000
G:	0.4500	0.2000	0.2500	0.3500	0.2000	0.9500	0.4000	0.0000	0.0500	0.4000	0.7000	0.0000	0.3500	0.0000
T:	0.2000	0.5000	0.2500	0.0500	0.2500	0.0000	0.1500	0.3000	0.1000	0.0000	0.0000	0.0000	0.0000	0.1500

Motif 718	M571	Beer et al Cell(2004)
A:	0.0000	0.4500	0.0000	0.0500	0.0000	0.3000	0.0000	0.4500	0.0000	0.1000	0.4000	0.4000	0.1500
C:	1.0000	0.1000	0.0500	0.6500	0.0000	0.7000	0.0000	0.5500	0.2500	0.2000	0.2000	0.5500	0.1000
G:	0.0000	0.0000	0.9500	0.1000	0.9500	0.0000	0.0000	0.0000	0.3500	0.2500	0.0000	0.0500	0.5500
T:	0.0000	0.4500	0.0000	0.2000	0.0500	0.0000	1.0000	0.0000	0.4000	0.4500	0.4000	-0.0000	0.2000

Motif 719	M572	Beer et al Cell(2004)
A:	0.0000	0.1000	0.0500	0.1000	0.0000	0.9500	0.0500	0.0000	0.0500	0.9500	0.0000	0.1000	0.1500	0.0000	0.1000	0.3500	0.0500	0.9000	0.1000	0.7500	0.3000	1.0000
C:	0.1000	0.1500	0.0000	0.9000	0.8000	0.0000	0.7500	0.2500	0.0500	0.0500	0.0000	0.7500	0.8500	0.0500	0.8500	0.1500	0.6000	0.0500	0.0500	0.0500	0.4500	0.0000
G:	0.4500	0.1500	0.0000	0.0000	0.0500	0.0500	0.2000	0.7000	0.2000	0.0000	0.7500	0.1500	0.0000	0.9500	0.0500	0.1500	0.0500	0.0500	0.8500	0.1000	0.2500	0.0000
T:	0.4500	0.6000	0.9500	0.0000	0.1500	0.0000	-0.0000	0.0500	0.7000	0.0000	0.2500	0.0000	0.0000	0.0000	0.0000	0.3500	0.3000	-0.0000	0.0000	0.1000	-0.0000	0.0000

Motif 720	M573	Beer et al Cell(2004)
A:	0.2000	0.2500	0.0000	0.0000	0.0000	0.5000	0.0000	0.5000	0.2500	0.0500	0.0000	0.2000	0.0000	0.0500
C:	0.4500	0.0500	0.7000	1.0000	0.1500	0.0000	0.8000	0.2000	0.1000	0.8500	0.1000	0.0000	0.0000	0.1500
G:	0.3000	0.2000	0.3000	0.0000	0.0500	0.5000	0.2000	0.1000	0.0000	0.0000	0.9000	0.0000	0.7000	0.8000
T:	0.0500	0.5000	0.0000	0.0000	0.8000	0.0000	-0.0000	0.2000	0.6500	0.1000	0.0000	0.8000	0.3000	-0.0000

Motif 721	M574	Beer et al Cell(2004)
A:	0.2000	0.0000	0.1000	0.3500	0.0500	0.0500	0.1500	0.2500	0.0000	0.0000	0.0000	0.1500	0.0500	0.9500	0.5000	0.9500	0.0000	0.1000	0.3000	0.2500	0.8500	0.2000	0.4000	0.0000	0.0000
C:	0.4000	0.2000	0.6000	0.2500	0.6500	0.0000	0.7500	0.7500	0.0000	0.3000	0.9000	0.4000	0.9000	0.0500	0.0500	0.0500	0.0500	0.0000	0.0000	0.3000	0.0000	0.0000	0.5500	0.3500	0.0000
G:	0.0000	0.7000	0.1500	0.0000	0.3000	0.9000	0.0000	0.0000	0.0000	0.7000	0.1000	0.3000	0.0000	0.0000	0.4500	0.0000	0.2000	0.1500	0.7000	0.0500	0.1500	0.1000	0.0000	0.5500	0.0000
T:	0.4000	0.1000	0.1500	0.4000	-0.0000	0.0500	0.1000	0.0000	1.0000	0.0000	-0.0000	0.1500	0.0500	0.0000	0.0000	0.0000	0.7500	0.7500	0.0000	0.4000	0.0000	0.7000	0.0500	0.1000	1.0000

Motif 722	M575	Beer et al Cell(2004)
A:	0.1000	0.1500	1.0000	0.2000	0.0000	0.4500	0.0000	0.8000	0.0000	0.0000	1.0000	0.0000	0.0500
C:	0.0000	0.3000	0.0000	0.0000	0.0500	0.1500	0.0000	0.0000	0.7500	0.0000	0.0000	0.0000	0.9500
G:	0.0000	0.0000	0.0000	0.8000	0.0000	0.2000	1.0000	0.1000	0.2500	0.8000	0.0000	1.0000	0.0000
T:	0.9000	0.5500	0.0000	0.0000	0.9500	0.2000	0.0000	0.1000	0.0000	0.2000	0.0000	0.0000	0.0000

Motif 723	M576	Beer et al Cell(2004)
A:	0.0000	0.1500	0.0000	0.7000	0.0000	1.0000	0.8500	0.9500	0.0000	0.1000	0.3500	0.0000	0.0000
C:	0.0000	0.8500	0.8500	0.0000	0.0000	0.0000	0.1500	0.0500	0.1000	0.0000	0.6000	0.4500	0.6500
G:	1.0000	0.0000	0.0000	0.0000	1.0000	0.0000	0.0000	0.0000	0.9000	0.0000	0.0000	0.1000	0.0500
T:	0.0000	0.0000	0.1500	0.3000	0.0000	0.0000	0.0000	0.0000	0.0000	0.9000	0.0500	0.4500	0.3000

Motif 724	M577	Beer et al Cell(2004)
A:	0.0000	0.2000	0.3000	0.0000	0.0000	1.0000	0.8000	0.7000	0.0000	0.4500	0.0000	0.0500	0.0000	0.1000
C:	0.9500	0.8000	0.0000	1.0000	0.0000	0.0000	0.1000	0.2500	0.0500	0.0000	0.0000	0.9000	0.0000	0.2000
G:	0.0000	0.0000	0.0000	0.0000	1.0000	0.0000	0.0000	0.0500	0.0500	0.5500	1.0000	0.0500	0.6000	0.3000
T:	0.0500	0.0000	0.7000	0.0000	0.0000	0.0000	0.1000	0.0000	0.9000	0.0000	0.0000	-0.0000	0.4000	0.4000

Motif 725	M578	Beer et al Cell(2004)
A:	0.0000	0.5500	0.3000	0.9500	0.1000	0.3500	0.5000	0.0000	0.0500	0.2500	0.9500	0.0000	0.0000	1.0000	0.0500	0.0000
C:	0.6500	0.0000	0.0000	0.0500	0.9000	0.0000	0.4500	0.1000	0.5000	0.6000	0.0000	1.0000	0.4000	0.0000	0.1500	0.0000
G:	0.3000	0.4000	0.5000	0.0000	0.0000	0.4500	0.0500	0.0000	0.3500	0.0500	0.0000	0.0000	0.6000	0.0000	0.0000	1.0000
T:	0.0500	0.0500	0.2000	0.0000	0.0000	0.2000	-0.0000	0.9000	0.1000	0.1000	0.0500	0.0000	0.0000	0.0000	0.8000	0.0000

Motif 726	M579	Beer et al Cell(2004)
A:	0.1000	0.0000	0.7500	0.1500	0.0000	0.2000	1.0000	0.0000	0.4000	0.4500	0.0500	0.4000	0.7000	0.2000	0.9500	0.0000	0.4000	0.7000
C:	0.5000	0.2000	0.0000	0.8500	0.4000	0.0000	0.0000	0.1500	0.1000	0.2500	0.2000	0.2500	0.0000	0.0500	0.0500	0.2000	0.1500	0.1500
G:	0.3000	0.0000	0.0000	0.0000	0.6000	0.4000	0.0000	0.7500	0.0000	0.3000	0.7500	0.0000	0.2000	0.7500	0.0000	0.7500	0.3000	0.0500
T:	0.1000	0.8000	0.2500	0.0000	0.0000	0.4000	0.0000	0.1000	0.5000	0.0000	0.0000	0.3500	0.1000	0.0000	0.0000	0.0500	0.1500	0.1000

Motif 727	M580	Beer et al Cell(2004)
A:	0.4000	0.7000	0.3500	0.4000	0.6500	0.0000	0.8500	0.9000	0.0000	0.1500	0.4500	0.2500	0.4000	0.0000
C:	0.2000	0.0000	0.6000	0.5000	0.1500	0.0500	0.0000	0.0000	0.0000	0.0000	0.0000	0.0000	0.0000	0.1000
G:	0.0000	0.1500	0.0500	0.1000	0.2000	0.1000	0.0000	0.1000	0.7500	0.5500	0.5000	0.0000	0.6000	0.0000
T:	0.4000	0.1500	0.0000	-0.0000	-0.0000	0.8500	0.1500	-0.0000	0.2500	0.3000	0.0500	0.7500	0.0000	0.9000

Motif 728	M581	Beer et al Cell(2004)
A:	0.0000	0.0000	0.9500	0.1000	0.0500	0.8500	0.5500	0.0500	0.0000	0.8000	0.3500	0.6000
C:	0.9500	0.0500	0.0000	0.6500	0.0000	0.0000	0.2000	0.0000	0.5500	0.0500	0.0000	0.3000
G:	0.0000	0.9500	0.0000	0.1500	0.6500	0.0500	0.1500	0.1000	0.4500	0.0000	0.6500	0.0000
T:	0.0500	0.0000	0.0500	0.1000	0.3000	0.1000	0.1000	0.8500	-0.0000	0.1500	0.0000	0.1000

Motif 729	M582	Beer et al Cell(2004)
A:	0.0000	0.0000	0.0000	0.4500	0.0000	1.0000	0.5000	0.0500	0.0000	0.0000	0.7500	0.0000	0.1000	0.5500
C:	0.0500	0.0500	0.0000	0.0500	0.8500	0.0000	0.4500	0.0000	0.0000	0.0000	0.1000	0.0500	0.8000	0.0000
G:	0.9500	0.5500	0.2500	0.5000	0.1000	0.0000	0.0000	0.0000	0.9000	0.0500	0.1500	0.7500	0.1000	0.0000
T:	0.0000	0.4000	0.7500	0.0000	0.0500	0.0000	0.0500	0.9500	0.1000	0.9500	0.0000	0.2000	-0.0000	0.4500

Motif 730	M583	Beer et al Cell(2004)
A:	0.7000	0.1500	0.2500	0.0000	0.0500	0.4000	0.0000	0.0000	0.9500	0.0000	0.0000	0.9000	0.5000	0.0000	0.0000	0.8500	0.1500	1.0000
C:	0.0000	0.7000	0.0500	1.0000	0.5500	0.0000	1.0000	0.5500	0.0000	0.6000	0.0000	0.0000	0.2500	0.0000	0.4500	0.0000	0.0000	0.0000
G:	0.0000	0.1000	0.0000	0.0000	0.4000	0.0500	0.0000	0.2000	0.0500	0.0000	1.0000	0.0000	0.0000	0.6500	0.0500	0.1500	0.1500	0.0000
T:	0.3000	0.0500	0.7000	0.0000	-0.0000	0.5500	0.0000	0.2500	0.0000	0.4000	0.0000	0.1000	0.2500	0.3500	0.5000	0.0000	0.7000	0.0000

Motif 731	M584	Beer et al Cell(2004)
A:	1.0000	0.1000	0.0000	0.0500	0.0000	0.9500	0.0000	0.3500	0.0000	0.0500	0.0000	0.2500	1.0000	0.4500	0.0000	0.0000	0.0000	0.6500
C:	0.0000	0.6500	0.2500	0.1000	0.0000	0.0500	0.2000	0.1500	0.2000	0.9500	0.0000	0.2500	0.0000	0.5500	0.8000	0.8500	0.0500	0.2000
G:	0.0000	0.2500	0.0000	0.1000	1.0000	0.0000	0.8000	0.1500	0.5000	0.0000	0.9500	0.0000	0.0000	0.0000	0.2000	0.0000	0.9500	0.1000
T:	0.0000	0.0000	0.7500	0.7500	0.0000	0.0000	0.0000	0.3500	0.3000	0.0000	0.0500	0.5000	0.0000	0.0000	-0.0000	0.1500	0.0000	0.0500

Motif 732	M585	Beer et al Cell(2004)
A:	0.0000	0.0000	0.2000	0.0000	1.0000	1.0000	0.0000	0.0000	0.8500	0.0500	0.6500	0.9500
C:	0.0000	0.0000	0.0500	0.0000	0.0000	0.0000	0.1000	0.0000	0.0500	0.8000	0.3500	0.0000
G:	0.0500	0.9000	0.7500	0.0500	0.0000	0.0000	0.0000	1.0000	0.1000	0.0000	0.0000	0.0500
T:	0.9500	0.1000	0.0000	0.9500	0.0000	0.0000	0.9000	0.0000	0.0000	0.1500	0.0000	0.0000

Motif 733	M586	Beer et al Cell(2004)
A:	1.0000	0.3000	0.4000	0.0500	0.6500	0.2000	0.1500	0.7000	1.0000	0.8000	0.3000	0.4500	1.0000	1.0000
C:	0.0000	0.7000	0.0000	0.9500	0.1000	0.8000	0.0000	0.3000	0.0000	0.2000	0.0000	0.1000	0.0000	0.0000
G:	0.0000	0.0000	0.6000	0.0000	0.0000	0.0000	0.3500	0.0000	0.0000	0.0000	0.0000	0.4500	0.0000	0.0000
T:	0.0000	0.0000	0.0000	0.0000	0.2500	0.0000	0.5000	0.0000	0.0000	-0.0000	0.7000	0.0000	0.0000	0.0000

Motif 734	M587	Beer et al Cell(2004)
A:	0.6500	0.8000	1.0000	0.0000	0.0500	0.0000	0.0000	1.0000	0.5000	0.0000	0.0000	0.0000	0.2000
C:	0.2000	0.0000	0.0000	0.0500	0.0000	0.0000	0.0000	0.0000	0.0000	0.0000	1.0000	0.4000	0.8000
G:	0.0000	0.0500	0.0000	0.9500	0.0000	0.9000	1.0000	0.0000	0.2000	0.8500	0.0000	0.1000	0.0000
T:	0.1500	0.1500	0.0000	0.0000	0.9500	0.1000	0.0000	0.0000	0.3000	0.1500	0.0000	0.5000	0.0000

Motif 735	M588	Beer et al Cell(2004)
A:	0.1500	1.0000	0.4500	0.3500	0.9500	0.6500	0.0000	0.6000	0.6000	0.0000	0.0000	0.0000	0.9000	0.0000
C:	0.8500	0.0000	0.0500	0.6000	0.0500	0.0500	0.0000	0.0000	0.0500	0.9500	0.2000	0.0000	0.0500	0.0000
G:	0.0000	0.0000	0.3000	0.0000	0.0000	0.0000	0.9000	0.0500	0.1500	0.0500	0.0000	0.0000	0.0500	0.6000
T:	0.0000	0.0000	0.2000	0.0500	0.0000	0.3000	0.1000	0.3500	0.2000	0.0000	0.8000	1.0000	-0.0000	0.4000

Motif 736	M589	Beer et al Cell(2004)
A:	0.1500	0.1500	0.0500	0.0000	0.0000	0.0500	0.0000	0.0000	0.3000	0.0000	0.6000	0.0000	0.5500	0.0000	0.6000	0.2500	0.2000	0.5000	0.0000	0.1500	0.0000	0.3000	0.3500	0.1500	0.1500	0.0500	0.3000	0.2000	0.6000	0.1000
C:	0.0000	0.0000	0.0500	0.0000	1.0000	0.7500	0.0000	0.0000	0.0000	0.3000	0.1000	0.4000	0.3000	0.5500	0.1500	0.2000	0.6500	0.1000	0.2500	0.0000	0.1500	0.0000	0.0000	0.5000	0.0000	0.9500	0.2000	0.8000	0.4000	0.8000
G:	0.8500	0.2000	0.8000	1.0000	0.0000	0.2000	0.6500	0.5500	0.3500	0.1000	0.3000	0.1000	0.0000	0.4500	0.1500	0.5500	0.1500	0.4000	0.0000	0.4000	0.7000	0.7000	0.4500	0.3000	0.0500	0.0000	0.1500	0.0000	0.0000	0.1000
T:	0.0000	0.6500	0.1000	0.0000	0.0000	-0.0000	0.3500	0.4500	0.3500	0.6000	0.0000	0.5000	0.1500	-0.0000	0.1000	0.0000	0.0000	0.0000	0.7500	0.4500	0.1500	0.0000	0.2000	0.0500	0.8000	0.0000	0.3500	0.0000	0.0000	-0.0000

Motif 737	M590	Beer et al Cell(2004)
A:	0.0000	0.1500	0.0000	0.7500	0.4500	0.1000	1.0000	0.6000	0.3500	0.3000	0.1500	0.0000	0.2500
C:	0.0000	0.2500	0.5000	0.0000	0.0000	0.0000	0.0000	0.0000	0.0000	0.3000	0.0000	0.1500	0.0000
G:	1.0000	0.6000	0.4000	0.2500	0.5500	0.9000	0.0000	0.4000	0.6500	0.4000	0.8500	0.8500	0.7000
T:	0.0000	0.0000	0.1000	0.0000	0.0000	0.0000	0.0000	0.0000	0.0000	-0.0000	0.0000	0.0000	0.0500

Motif 738	M591	Beer et al Cell(2004)
A:	0.6000	0.1500	1.0000	0.3000	0.0500	0.0000	0.8000	0.2500	0.9500	0.0000	0.9000	0.1500	0.5500	0.0000	0.8500
C:	0.0000	0.0000	0.0000	0.3500	0.0000	0.0000	0.0500	0.0000	0.0500	0.0000	0.0500	0.0000	0.0000	0.0000	0.0500
G:	0.0000	0.0000	0.0000	0.3500	0.9000	0.1000	0.0000	0.6500	0.0000	0.0500	0.0500	0.0000	0.0000	0.2000	0.0000
T:	0.4000	0.8500	0.0000	0.0000	0.0500	0.9000	0.1500	0.1000	0.0000	0.9500	-0.0000	0.8500	0.4500	0.8000	0.1000

Motif 739	M592	Beer et al Cell(2004)
A:	0.5500	0.6500	0.0000	1.0000	0.5500	0.1000	0.5500	0.5500	0.7000	0.0000	0.7500	0.0500	0.9500	0.5500	0.9500	0.2000	0.4500	0.9500	1.0000	0.2000	0.5000	0.5500
C:	0.0000	0.1500	0.0000	0.0000	0.0000	0.0000	0.0000	0.0000	0.0000	0.4000	0.0500	0.5000	0.0500	0.4500	0.0000	0.0000	0.0000	0.0500	0.0000	0.1500	0.0000	0.0000
G:	0.0000	0.0000	0.7500	0.0000	0.4500	0.6000	0.4500	0.3500	0.1000	0.2000	0.0000	0.0000	0.0000	0.0000	0.0500	0.0500	0.2500	0.0000	0.0000	0.1000	0.0500	0.0000
T:	0.4500	0.2000	0.2500	0.0000	-0.0000	0.3000	-0.0000	0.1000	0.2000	0.4000	0.2000	0.4500	0.0000	-0.0000	0.0000	0.7500	0.3000	0.0000	0.0000	0.5500	0.4500	0.4500

Motif 740	M593	Beer et al Cell(2004)
A:	0.2000	0.5000	0.0000	1.0000	0.8000	0.8000	0.6500	0.7000	0.3000	0.2000	0.7500	0.1000	0.0000
C:	0.3000	0.1500	0.1000	0.0000	0.2000	0.0000	0.3500	0.0000	0.0000	0.3000	0.0500	0.0500	0.0000
G:	0.4500	0.0500	0.9000	0.0000	0.0000	0.2000	0.0000	0.3000	0.7000	0.5000	0.2000	0.5500	1.0000
T:	0.0500	0.3000	0.0000	0.0000	-0.0000	-0.0000	0.0000	0.0000	0.0000	0.0000	0.0000	0.3000	0.0000

Motif 741	M594	Beer et al Cell(2004)
A:	0.4000	0.4500	0.8000	0.0000	0.5500	0.3500	0.6500	0.1000	0.0000	0.0000	0.4500	0.3000	0.0000	0.1500	0.6500	0.4500	0.2000	0.5500	0.0000	0.2500	0.3000	0.4000	0.8500	0.3500	0.3500	0.6500	0.4500	0.5000	0.5500
C:	0.3500	0.2500	0.0000	0.0000	0.0500	0.5000	0.0000	0.3500	0.0000	0.0000	0.3000	0.2000	0.0000	0.2000	0.2000	0.0500	0.5000	0.0500	0.2000	0.0000	0.1500	0.0500	0.1500	0.3500	0.0000	0.0500	0.0000	0.0500	0.0500
G:	0.1000	0.0500	0.1500	0.9000	0.2500	0.1500	0.3500	0.0000	1.0000	0.8000	0.2500	0.1500	1.0000	0.4500	0.0000	0.0500	0.0000	0.1000	0.8000	0.0500	0.3000	0.2000	0.0000	0.2500	0.0000	0.0000	0.5500	0.1500	0.0000
T:	0.1500	0.2500	0.0500	0.1000	0.1500	0.0000	0.0000	0.5500	0.0000	0.2000	0.0000	0.3500	0.0000	0.2000	0.1500	0.4500	0.3000	0.3000	0.0000	0.7000	0.2500	0.3500	0.0000	0.0500	0.6500	0.3000	0.0000	0.3000	0.4000

Motif 742	M595	Beer et al Cell(2004)
A:	0.9000	0.0000	0.4500	0.1500	0.0000	0.5500	0.9000	0.0000	0.7000	0.8000	0.0000	1.0000
C:	0.0500	0.0000	0.0000	0.2000	0.0000	0.4500	0.0000	0.8000	0.1000	0.0000	0.1000	0.0000
G:	0.0500	0.0000	0.4500	0.0500	0.1000	0.0000	0.1000	0.2000	0.2000	0.0000	0.0000	0.0000
T:	-0.0000	1.0000	0.1000	0.6000	0.9000	-0.0000	-0.0000	-0.0000	0.0000	0.2000	0.9000	0.0000

Motif 743	M596	Beer et al Cell(2004)
A:	0.3500	0.2000	0.2000	0.4000	0.3500	0.4500	0.2000	0.2000	1.0000	1.0000	1.0000	0.9500	0.6000	0.1000	0.0000	0.0000	0.1000
C:	0.0000	0.4500	0.3000	0.2000	0.1500	0.1000	0.4000	0.0000	0.0000	0.0000	0.0000	0.0000	0.0000	0.0000	0.0000	0.0500	0.2000
G:	0.4000	0.1500	0.2000	0.1000	0.1500	0.1500	0.0500	0.7000	0.0000	0.0000	0.0000	0.0000	0.0500	0.0000	0.0000	0.0000	0.0000
T:	0.2500	0.2000	0.3000	0.3000	0.3500	0.3000	0.3500	0.1000	0.0000	0.0000	0.0000	0.0500	0.3500	0.9000	1.0000	0.9500	0.7000

Motif 744	M597	Beer et al Cell(2004)
A:	0.2500	0.6000	0.0000	0.0000	0.1500	0.0000	0.8500	0.0000	0.0000	0.9500	0.0000	0.0500	0.0500	0.0000	0.4500	0.5500
C:	0.2000	0.0500	0.0500	0.0000	0.8000	0.0000	0.1500	0.0500	0.0500	0.0000	0.0000	0.9500	0.0500	0.6000	0.1500	0.3000
G:	0.2500	0.3000	0.0500	0.6500	0.0500	0.9500	0.0000	0.0000	0.9500	0.0500	1.0000	0.0000	0.0000	0.3500	0.0500	0.1500
T:	0.3000	0.0500	0.9000	0.3500	-0.0000	0.0500	0.0000	0.9500	0.0000	0.0000	0.0000	0.0000	0.9000	0.0500	0.3500	-0.0000

Motif 745	M598	Beer et al Cell(2004)
A:	0.5000	0.0000	0.1500	0.2000	0.1000	0.1500	0.0000	0.0000	0.0000	0.6000	0.2000	0.7000	0.8500	0.2000	0.4000	0.2000
C:	0.0000	0.5500	0.0000	0.2000	0.0500	0.0500	1.0000	0.5000	0.2000	0.0000	0.0000	0.0000	0.1000	0.4000	0.1500	0.0500
G:	0.0000	0.0000	0.2000	0.3500	0.1500	0.8000	0.0000	0.5000	0.7000	0.4000	0.0500	0.3000	0.0500	0.0000	0.0000	0.7000
T:	0.5000	0.4500	0.6500	0.2500	0.7000	-0.0000	0.0000	0.0000	0.1000	0.0000	0.7500	0.0000	0.0000	0.4000	0.4500	0.0500

Motif 746	M599	Beer et al Cell(2004)
A:	0.5000	0.0000	0.6500	0.6500	0.0000	0.5000	0.4500	0.4000	0.9500	0.3000	0.0000	1.0000	0.7500	0.3500	0.7000	0.9500	0.1000	0.9500
C:	0.0000	0.0000	0.0000	0.0000	0.0000	0.1000	0.1000	0.1000	0.0000	0.2000	0.0500	0.0000	0.0500	0.1500	0.3000	0.0000	0.1000	0.0000
G:	0.0000	0.0500	0.3500	0.1000	0.0000	0.3000	0.4500	0.0000	0.0000	0.1000	0.0000	0.0000	0.2000	0.0000	0.0000	0.0000	0.0000	0.0500
T:	0.5000	0.9500	0.0000	0.2500	1.0000	0.1000	0.0000	0.5000	0.0500	0.4000	0.9500	0.0000	0.0000	0.5000	0.0000	0.0500	0.8000	0.0000

Motif 747	M600	Beer et al Cell(2004)
A:	0.8500	1.0000	0.8000	0.2000	0.1000	0.0000	0.0000	0.0000	0.7500	0.3500	0.6500	0.9500
C:	0.0500	0.0000	0.0500	0.0500	0.0000	0.4000	0.3000	0.4500	0.0000	0.0000	0.0000	0.0500
G:	0.0000	0.0000	0.0500	0.0000	0.0000	0.0000	0.0000	0.2000	0.1500	0.6000	0.1000	0.0000
T:	0.1000	0.0000	0.1000	0.7500	0.9000	0.6000	0.7000	0.3500	0.1000	0.0500	0.2500	0.0000

Motif 748	M601	Beer et al Cell(2004)
A:	0.0500	0.1500	0.0000	0.9000	0.0000	0.0000	0.9500	0.1000	0.1500	0.0500	0.1000	0.6500
C:	0.0500	0.8000	0.0000	0.0000	0.0000	0.0000	0.0000	0.0000	0.7000	0.3500	0.1000	0.1000
G:	0.7500	0.0500	1.0000	0.1000	0.0000	1.0000	0.0500	0.9000	0.1000	0.0000	0.6500	0.0500
T:	0.1500	-0.0000	0.0000	-0.0000	1.0000	0.0000	0.0000	0.0000	0.0500	0.6000	0.1500	0.2000

Motif 749	M602	Beer et al Cell(2004)
A:	0.1500	0.0500	0.0000	0.9500	0.0000	0.0000	0.9500	0.0500	0.4000	0.1000	0.1000	0.7500	0.1000
C:	0.0000	0.9500	0.0000	0.0000	0.0000	0.0000	0.0000	0.0000	0.2500	0.0000	0.2000	0.1500	0.2500
G:	0.6000	0.0000	0.9000	0.0000	0.0000	1.0000	0.0000	0.9500	0.3000	0.0000	0.6000	0.1000	0.6500
T:	0.2500	0.0000	0.1000	0.0500	1.0000	0.0000	0.0500	0.0000	0.0500	0.9000	0.1000	0.0000	0.0000

Motif 750	M603	Beer et al Cell(2004)
A:	0.6000	0.0000	0.3000	0.2000	0.9000	0.9500	0.9500	1.0000	0.1500	0.0000	0.0000	0.0000
C:	0.0500	0.3500	0.0000	0.0500	0.0500	0.0500	0.0000	0.0000	0.0000	0.0000	0.0000	0.0000
G:	0.0500	0.1000	0.2000	0.7000	0.0500	0.0000	0.0500	0.0000	0.0000	0.0000	0.0000	0.0000
T:	0.3000	0.5500	0.5000	0.0500	-0.0000	0.0000	0.0000	0.0000	0.8500	1.0000	1.0000	1.0000

Motif 751	M604	Beer et al Cell(2004)
A:	0.0000	1.0000	0.0000	0.0000	1.0000	0.0000	0.1500	0.1500	0.3000	0.4000	0.2500	0.5500
C:	0.0000	0.0000	0.0500	0.0000	0.0000	0.1500	0.7000	0.0000	0.1500	0.2500	0.1000	0.1500
G:	0.9500	0.0000	0.0500	1.0000	0.0000	0.8500	0.1000	0.0000	0.3000	0.1000	0.6500	0.1000
T:	0.0500	0.0000	0.9000	0.0000	0.0000	0.0000	0.0500	0.8500	0.2500	0.2500	0.0000	0.2000

Motif 752	M605	Beer et al Cell(2004)
A:	0.5500	0.7000	0.1000	0.6000	0.8000	0.3000	0.1500	0.3000	0.0000	0.9000	0.0000	0.0000	0.7500
C:	0.0000	0.0500	0.8000	0.0000	0.0000	0.1000	0.2500	0.7000	0.1000	0.0000	0.0000	0.0000	0.0500
G:	0.0000	0.2500	0.0000	0.1000	0.1000	0.1000	0.4000	0.0000	0.9000	0.1000	0.0000	0.9500	0.1500
T:	0.4500	0.0000	0.1000	0.3000	0.1000	0.5000	0.2000	0.0000	0.0000	-0.0000	1.0000	0.0500	0.0500

Motif 753	M606	Beer et al Cell(2004)
A:	0.9500	1.0000	0.6500	0.7000	0.1000	0.0500	0.5000	0.0500	0.5000	0.4000	0.7500	1.0000	1.0000	1.0000	0.0500	0.4000
C:	0.0000	0.0000	0.0500	0.0500	0.0000	0.0000	0.0500	0.4500	0.3500	0.0500	0.2500	0.0000	0.0000	0.0000	0.0000	0.5000
G:	0.0500	0.0000	0.0500	0.0000	0.0000	0.4000	0.0500	0.0000	0.1500	0.0500	0.0000	0.0000	0.0000	0.0000	0.0000	0.0000
T:	0.0000	0.0000	0.2500	0.2500	0.9000	0.5500	0.4000	0.5000	0.0000	0.5000	0.0000	0.0000	0.0000	0.0000	0.9500	0.1000

Motif 754	M607	Beer et al Cell(2004)
A:	0.9000	0.0000	0.5500	0.0000	0.0500	0.0000	1.0000	0.2000	0.5500	0.4500	0.8500	0.3500
C:	0.0000	0.3000	0.2500	0.1500	0.0000	0.0500	0.0000	0.0500	0.0000	0.0000	0.0000	0.0000
G:	0.1000	0.0000	0.0000	0.3500	0.9500	0.3000	0.0000	0.0000	0.4500	0.0500	0.1500	0.0000
T:	-0.0000	0.7000	0.2000	0.5000	0.0000	0.6500	0.0000	0.7500	-0.0000	0.5000	0.0000	0.6500

Motif 755	M608	Beer et al Cell(2004)
A:	0.0000	0.0000	0.8000	0.7000	0.5500	0.4500	1.0000	0.6000	0.0000	0.1500	0.0000	0.1000	0.3000	0.1000	0.0000	0.0000	0.0500	0.3000
C:	0.1500	0.0000	0.0000	0.1000	0.0500	0.0500	0.0000	0.0000	0.1000	0.0000	0.5000	0.9000	0.1000	0.3500	0.5000	0.4000	0.4000	0.6500
G:	0.8500	1.0000	0.2000	0.2000	0.2000	0.4500	0.0000	0.2000	0.7500	0.8500	0.5000	0.0000	0.2000	0.2500	0.1500	0.2500	0.3000	0.0000
T:	0.0000	0.0000	-0.0000	0.0000	0.2000	0.0500	0.0000	0.2000	0.1500	0.0000	0.0000	0.0000	0.4000	0.3000	0.3500	0.3500	0.2500	0.0500

Motif 756	M609	Beer et al Cell(2004)
A:	0.0000	0.4500	0.3500	0.2500	0.2500	0.3000	0.1500	0.3500	0.3000	0.3000	0.3500	0.2500	0.0000	0.5000	1.0000	0.8000	0.4000	0.8500	0.6500	0.5500	0.2500	0.2500	0.0500	0.4500	0.0000
C:	0.0000	0.3500	0.0500	0.0000	0.1500	0.0000	0.1000	0.0000	0.3000	0.3000	0.1500	0.3000	0.0000	0.0000	0.0000	0.2000	0.3500	0.1500	0.0000	0.0000	0.0500	0.0500	0.8000	0.3500	0.4000
G:	1.0000	0.0500	0.5500	0.7500	0.2000	0.6500	0.3500	0.2500	0.0500	0.0000	0.4500	0.2000	1.0000	0.5000	0.0000	0.0000	0.0500	0.0000	0.3500	0.1500	0.1500	0.7000	0.1500	0.0500	0.4000
T:	0.0000	0.1500	0.0500	0.0000	0.4000	0.0500	0.4000	0.4000	0.3500	0.4000	0.0500	0.2500	0.0000	0.0000	0.0000	-0.0000	0.2000	0.0000	0.0000	0.3000	0.5500	0.0000	-0.0000	0.1500	0.2000

Motif 757	M610	Beer et al Cell(2004)
A:	0.0500	0.4000	0.2500	0.1500	0.2500	0.2000	0.0000	0.1000	0.7000	0.3000	0.0000	0.0000	0.0000	0.1500	0.1000	0.1500	0.4000	0.4500	0.1500	0.1000	0.4000	0.4500	0.3000	0.0000	0.0000	0.0500	0.1500
C:	0.5000	0.3000	0.1000	0.2000	0.0000	0.2500	0.0000	0.9000	0.0500	0.3000	0.0000	0.0000	0.0500	0.8500	0.2000	0.2000	0.2000	0.2000	0.3000	0.1000	0.3000	0.2000	0.3000	0.5500	0.0500	0.3500	0.0000
G:	0.4500	0.2500	0.0000	0.3000	0.5000	0.4000	0.8000	0.0000	0.1000	0.4000	0.5000	1.0000	0.7500	0.0000	0.5500	0.3500	0.2000	0.0500	0.2500	0.7000	0.3000	0.3000	0.1500	0.4000	0.3000	0.5500	0.8000
T:	-0.0000	0.0500	0.6500	0.3500	0.2500	0.1500	0.2000	0.0000	0.1500	-0.0000	0.5000	0.0000	0.2000	0.0000	0.1500	0.3000	0.2000	0.3000	0.3000	0.1000	0.0000	0.0500	0.2500	0.0500	0.6500	0.0500	0.0500

Motif 758	M611	Beer et al Cell(2004)
A:	0.4500	0.0500	0.0500	0.2500	0.0500	0.6500	0.0000	0.2500	0.0500	0.1500	0.0000	0.5500	0.0000	0.1000	0.3500	0.1000	0.0500	0.0000
C:	0.4500	0.1500	0.7500	0.0500	0.2500	0.1500	0.2500	0.4500	0.3500	0.7500	0.6500	0.0500	0.0000	0.9000	0.2000	0.0000	0.3500	0.3500
G:	0.1000	0.8000	0.2000	0.3500	0.4000	0.0500	0.7500	0.1000	0.0500	0.1000	0.3500	0.0500	0.8000	0.0000	0.3000	0.9000	0.6000	0.6500
T:	0.0000	-0.0000	-0.0000	0.3500	0.3000	0.1500	0.0000	0.2000	0.5500	-0.0000	0.0000	0.3500	0.2000	0.0000	0.1500	0.0000	0.0000	0.0000

Motif 759	M612	Beer et al Cell(2004)
A:	0.2000	0.1000	0.1000	0.0000	0.1500	0.0000	0.5500	0.0000	0.0000	0.0500	0.2500	0.1000
C:	0.2000	0.3000	0.4000	0.0000	0.0000	0.4500	0.2500	0.0000	0.1000	0.1000	0.0000	0.9000
G:	0.4000	0.4500	0.5000	0.4000	0.7000	0.5500	0.0500	0.8000	0.5500	0.7000	0.7500	0.0000
T:	0.2000	0.1500	0.0000	0.6000	0.1500	0.0000	0.1500	0.2000	0.3500	0.1500	0.0000	0.0000

Motif 760	M613	Beer et al Cell(2004)
A:	0.0000	0.6000	0.0000	0.5500	0.0500	0.0000	0.1000	0.2500	0.0000	0.0500	0.4500	0.4000	0.0000	0.1500	0.2500	0.1000	0.5500	0.7000
C:	0.0000	0.2500	0.2500	0.3500	0.0000	0.1500	0.2000	0.3500	0.0500	0.2500	0.2500	0.0000	0.3000	0.0000	0.0000	0.2500	0.1500	0.0000
G:	0.9000	0.0000	0.7500	0.0500	0.8000	0.8000	0.7000	0.2500	0.9500	0.6500	0.2500	0.6000	0.3500	0.8000	0.7500	0.4000	0.0500	0.3000
T:	0.1000	0.1500	0.0000	0.0500	0.1500	0.0500	0.0000	0.1500	0.0000	0.0500	0.0500	0.0000	0.3500	0.0500	0.0000	0.2500	0.2500	0.0000

Motif 761	M614	Beer et al Cell(2004)
A:	0.2500	0.0000	0.0000	0.4000	0.6500	0.0000	0.0000	0.0000	0.3000	0.0500	0.3000	0.6500
C:	0.1000	0.1500	0.4500	0.1500	0.3500	0.0000	0.0000	0.1000	0.0000	0.1500	0.0000	0.0500
G:	0.0000	0.0500	0.0000	0.4500	0.0000	1.0000	1.0000	0.9000	0.7000	0.0000	0.0000	0.1500
T:	0.6500	0.8000	0.5500	-0.0000	0.0000	0.0000	0.0000	0.0000	0.0000	0.8000	0.7000	0.1500

Motif 762	M615	Beer et al Cell(2004)
A:	0.1500	0.4500	0.1000	0.4000	0.2000	0.2000	0.3500	0.3500	0.0000	0.4500	0.0000	0.2000	0.2500	0.0000	0.4000	0.3500	0.5000	0.0500
C:	0.3000	0.2000	0.0000	0.2000	0.6000	0.1000	0.0500	0.0000	0.0000	0.3500	0.0000	0.0500	0.2500	0.0000	0.1500	0.2000	0.1000	0.6000
G:	0.5000	0.1500	0.8000	0.1500	0.1500	0.7000	0.6000	0.6500	1.0000	0.0000	1.0000	0.7500	0.3000	1.0000	0.3000	0.3000	0.4000	0.3500
T:	0.0500	0.2000	0.1000	0.2500	0.0500	0.0000	0.0000	0.0000	0.0000	0.2000	0.0000	0.0000	0.2000	0.0000	0.1500	0.1500	0.0000	0.0000

Motif 763	M616	Beer et al Cell(2004)
A:	0.2000	0.3000	0.3500	0.2500	0.2000	0.0000	0.3500	0.4000	0.0000	0.0000	0.0500	0.2500	0.3000	0.0000	0.0000	0.4000
C:	0.1000	0.5000	0.1500	0.2000	0.0000	0.0000	0.4000	0.0000	0.1500	0.1500	0.0000	0.4000	0.1000	0.1000	0.1000	0.0000
G:	0.5500	0.2000	0.3000	0.5500	0.2500	0.9000	0.0000	0.5500	0.3000	0.8000	0.9500	0.3500	0.5000	0.9000	0.9000	0.4500
T:	0.1500	-0.0000	0.2000	0.0000	0.5500	0.1000	0.2500	0.0500	0.5500	0.0500	0.0000	0.0000	0.1000	0.0000	0.0000	0.1500

Motif 764	M617	Beer et al Cell(2004)
A:	0.3500	0.0000	0.1500	0.1500	0.1000	0.2500	0.0000	0.1000	0.2000	0.0000	0.4000	0.3000	0.4000	0.3000	0.5000	0.0000	0.4000	0.5000	0.0000	0.0500	0.0000	0.1500
C:	0.4500	0.9500	0.1500	0.1500	0.3500	0.2000	0.4000	0.1000	0.3000	0.7000	0.3000	0.1500	0.2000	0.3000	0.2000	0.0000	0.2500	0.1500	0.0000	0.0500	0.0000	0.0000
G:	0.2000	0.0000	0.3000	0.3500	0.1500	0.4000	0.4500	0.4000	0.2500	0.3000	0.1500	0.3000	0.4000	0.4000	0.2000	0.8000	0.0500	0.2000	1.0000	0.8000	1.0000	0.8500
T:	0.0000	0.0500	0.4000	0.3500	0.4000	0.1500	0.1500	0.4000	0.2500	0.0000	0.1500	0.2500	-0.0000	-0.0000	0.1000	0.2000	0.3000	0.1500	0.0000	0.1000	0.0000	0.0000

Motif 765	M618	Beer et al Cell(2004)
A:	0.0000	0.2500	0.0000	0.0000	0.0000	0.0000	0.2000	0.4000	0.4000	0.3500	0.0000	0.0000	0.0000	0.1000	0.4000	0.3000	0.4000	0.2500	0.2000
C:	1.0000	0.2000	0.0500	0.8500	0.7000	0.1500	0.3500	0.3000	0.2500	0.0000	0.1500	0.2000	0.2500	0.3500	0.0000	0.2500	0.0500	0.2000	0.5000
G:	0.0000	0.3500	0.7500	0.0500	0.2000	0.8000	0.2000	0.2500	0.2500	0.6000	0.8500	0.8000	0.7000	0.2500	0.6000	0.1000	0.4000	0.5500	0.2000
T:	0.0000	0.2000	0.2000	0.1000	0.1000	0.0500	0.2500	0.0500	0.1000	0.0500	0.0000	0.0000	0.0500	0.3000	0.0000	0.3500	0.1500	0.0000	0.1000

Motif 766	M619	Beer et al Cell(2004)
A:	0.1500	0.0000	0.4000	0.0000	0.0000	0.0000	0.1000	0.2500	0.4500	0.4000	0.1000	0.1500	0.1500	0.0500
C:	0.0000	0.7000	0.2500	0.0000	0.3000	0.0000	0.1500	0.2000	0.3000	0.2500	0.4500	0.5500	0.7500	0.5000
G:	0.7500	0.3000	0.3500	1.0000	0.5500	0.8500	0.7500	0.3000	0.0000	0.3500	0.4500	0.2500	0.0500	0.2500
T:	0.1000	0.0000	0.0000	0.0000	0.1500	0.1500	0.0000	0.2500	0.2500	0.0000	0.0000	0.0500	0.0500	0.2000

Motif 767	M620	Beer et al Cell(2004)
A:	0.4500	0.1000	0.0000	0.0000	0.2000	0.0000	0.5000	0.3500	0.0500	0.3500	0.6000	0.2000
C:	0.0000	0.0000	0.0000	0.0500	0.0000	0.3500	0.2000	0.0500	0.0500	0.1500	0.1500	0.2000
G:	0.5000	0.9000	0.9500	0.9500	0.8000	0.5000	0.0500	0.6000	0.9000	0.5000	0.0500	0.5000
T:	0.0500	0.0000	0.0500	0.0000	0.0000	0.1500	0.2500	0.0000	-0.0000	0.0000	0.2000	0.1000

Motif 768	M621	Beer et al Cell(2004)
A:	1.0000	0.3500	0.5500	0.0000	0.7500	0.0000	0.3000	0.2000	1.0000	0.0000	0.9500	0.0000	1.0000	0.0000
C:	0.0000	0.5500	0.0000	0.1000	0.0000	0.0500	0.0500	0.0000	0.0000	0.6000	0.0000	1.0000	0.0000	0.7500
G:	0.0000	0.1000	0.0500	0.0500	0.0000	0.0000	0.1000	0.4500	0.0000	0.1000	0.0500	0.0000	0.0000	0.0000
T:	0.0000	-0.0000	0.4000	0.8500	0.2500	0.9500	0.5500	0.3500	0.0000	0.3000	0.0000	0.0000	0.0000	0.2500

Motif 769	M622	Beer et al Cell(2004)
A:	0.5500	0.0000	0.0000	0.1500	0.0500	0.8500	0.3000	0.4000	0.6000	0.1000	0.4000	0.7000	0.0000
C:	0.0000	0.0500	0.0000	0.0000	0.2000	0.0000	0.0000	0.0000	0.0000	0.0000	0.1000	0.0000	0.5500
G:	0.4500	0.9000	1.0000	0.8500	0.5000	0.1000	0.6500	0.5500	0.4000	0.6000	0.5000	0.1000	0.4500
T:	-0.0000	0.0500	0.0000	0.0000	0.2500	0.0500	0.0500	0.0500	0.0000	0.3000	0.0000	0.2000	-0.0000

Motif 770	M623	Beer et al Cell(2004)
A:	0.0000	0.2000	0.4000	0.3500	0.4000	0.2500	0.2000	0.6000	0.0000	0.0000	0.0000	0.0000	0.2000	0.3500	0.0000
C:	0.4500	0.2000	0.0500	0.1500	0.1000	0.3000	0.1500	0.0000	0.0000	0.1000	0.0000	0.1000	0.6000	0.0000	0.1000
G:	0.5500	0.1500	0.5000	0.2000	0.3000	0.4000	0.5500	0.4000	1.0000	0.8500	1.0000	0.8500	0.0500	0.5500	0.9000
T:	0.0000	0.4500	0.0500	0.3000	0.2000	0.0500	0.1000	0.0000	0.0000	0.0500	0.0000	0.0500	0.1500	0.1000	0.0000

Motif 771	M624	Beer et al Cell(2004)
A:	0.1500	0.0000	0.0000	0.4000	0.5000	0.5000	0.3500	0.4000	0.0000	0.2000	0.0000	0.0500	0.0000	0.1000	0.0000	0.2500	0.2500	0.0500
C:	0.0000	0.1000	0.4000	0.0500	0.0000	0.0000	0.0500	0.0000	0.0000	0.0000	0.0000	0.5000	0.8000	0.1000	0.6500	0.5000	0.2500	0.8000
G:	0.8500	0.9000	0.6000	0.3500	0.4000	0.3500	0.6000	0.3500	0.4500	0.3500	1.0000	0.4500	0.0000	0.4500	0.3500	0.1000	0.0500	0.1500
T:	0.0000	0.0000	0.0000	0.2000	0.1000	0.1500	0.0000	0.2500	0.5500	0.4500	0.0000	-0.0000	0.2000	0.3500	0.0000	0.1500	0.4500	-0.0000

Motif 772	M625	Beer et al Cell(2004)
A:	0.1500	0.0000	0.3000	0.1000	0.4000	0.1500	1.0000	0.1000	0.1500	0.0000	0.0500	0.0000	0.1500	0.2500	0.2000	0.5000	0.1000	0.3500	0.0500	0.4000	0.4500	0.0500	0.3000	0.0000	0.1500
C:	0.0000	0.1000	0.3000	0.0500	0.0000	0.3500	0.0000	0.0000	0.1000	0.0000	0.1500	0.9000	0.3000	0.5000	0.4500	0.1000	0.7000	0.4000	0.3000	0.2000	0.3500	0.4500	0.5000	0.3500	0.6500
G:	0.7000	0.9000	0.2500	0.3500	0.5500	0.3500	0.0000	0.7500	0.3500	1.0000	0.8000	0.0000	0.2500	0.2500	0.1000	0.2000	0.2000	0.1500	0.3000	0.4000	0.0500	0.2500	0.1500	0.6500	0.1500
T:	0.1500	0.0000	0.1500	0.5000	0.0500	0.1500	0.0000	0.1500	0.4000	0.0000	-0.0000	0.1000	0.3000	0.0000	0.2500	0.2000	0.0000	0.1000	0.3500	-0.0000	0.1500	0.2500	0.0500	0.0000	0.0500

Motif 773	M626	Beer et al Cell(2004)
A:	0.0500	0.0000	0.1000	0.2500	0.1500	0.1000	0.3500	0.1000	0.2500	0.0500	0.5000	0.0000	0.1000	0.1000	0.0000	0.1000	0.0500	0.0500	0.4000	0.1000	0.0000
C:	0.7500	0.4500	0.7500	0.2500	0.1000	0.2500	0.2500	0.2500	0.2000	0.2500	0.0000	0.1000	0.1500	0.0000	0.2500	0.3500	0.1000	0.6000	0.1000	0.0500	0.3500
G:	0.2000	0.5500	0.0000	0.1500	0.3000	0.4500	0.3000	0.1500	0.2000	0.3500	0.3000	0.9000	0.6500	0.9000	0.6000	0.1500	0.7500	0.3500	0.1500	0.8500	0.6500
T:	-0.0000	0.0000	0.1500	0.3500	0.4500	0.2000	0.1000	0.5000	0.3500	0.3500	0.2000	0.0000	0.1000	0.0000	0.1500	0.4000	0.1000	0.0000	0.3500	0.0000	0.0000

Motif 774	M627	Beer et al Cell(2004)
A:	0.1000	0.0000	0.0000	0.2500	0.0000	0.1000	0.1500	0.2500	0.0500	0.3000	0.3000	0.1000	0.0500	0.0000	0.0000	0.0000	0.0000	0.3000	0.6500	0.0000
C:	0.4000	0.7000	0.8000	0.2000	0.1000	0.6000	0.1000	0.2000	0.4500	0.2000	0.2500	0.3000	0.0500	0.0000	0.3000	0.2000	0.0000	0.5500	0.0000	0.0000
G:	0.5000	0.3000	0.0000	0.1000	0.6500	0.3000	0.3000	0.5000	0.1500	0.3000	0.1000	0.4000	0.8000	1.0000	0.7000	0.6000	0.7000	0.1000	0.3500	0.9000
T:	0.0000	0.0000	0.2000	0.4500	0.2500	0.0000	0.4500	0.0500	0.3500	0.2000	0.3500	0.2000	0.1000	0.0000	0.0000	0.2000	0.3000	0.0500	0.0000	0.1000

Motif 775	M628	Beer et al Cell(2004)
A:	0.8500	0.3500	0.5000	0.4000	0.9000	0.6000	0.8500	0.5000	0.9500	0.5000	0.2500	0.2000	1.0000	0.4000	0.9500	0.3500	0.4500	0.5000	1.0000	0.4000	0.7500	0.5000	0.8000	0.4000	0.9000
C:	0.0000	0.2000	0.0500	0.3500	0.0500	0.1000	0.0000	0.1500	0.0000	0.0500	0.4000	0.2500	0.0000	0.1500	0.0500	0.0000	0.5500	0.2000	0.0000	0.2000	0.0000	0.1500	0.0000	0.3500	0.0500
G:	0.1500	0.2500	0.2000	0.0000	0.0500	0.0500	0.0000	0.1000	0.0000	0.1500	0.1500	0.0500	0.0000	0.1500	0.0000	0.3000	0.0000	0.0500	0.0000	0.1500	0.2500	0.1500	0.1000	0.0500	0.0500
T:	0.0000	0.2000	0.2500	0.2500	-0.0000	0.2500	0.1500	0.2500	0.0500	0.3000	0.2000	0.5000	0.0000	0.3000	0.0000	0.3500	0.0000	0.2500	0.0000	0.2500	0.0000	0.2000	0.1000	0.2000	-0.0000

Motif 776	M629	Beer et al Cell(2004)
A:	0.0000	0.1500	0.2000	0.2000	0.2500	0.0000	0.6500	0.8000	0.0500	0.2000	0.0000	0.0000	0.2000	0.0000	0.9500	0.0000	0.8500	0.7500
C:	0.0000	0.0000	0.4000	0.3500	0.2500	0.0000	0.0000	0.0000	0.4000	0.0000	0.0000	0.1000	0.4000	0.6500	0.0500	0.6500	0.0000	0.0000
G:	0.0000	0.1500	0.0500	0.1000	0.2500	0.7500	0.3500	0.2000	0.3500	0.4000	0.1000	0.0500	0.1000	0.0000	0.0000	0.3500	0.1500	0.2500
T:	1.0000	0.7000	0.3500	0.3500	0.2500	0.2500	0.0000	-0.0000	0.2000	0.4000	0.9000	0.8500	0.3000	0.3500	0.0000	0.0000	0.0000	0.0000

Motif 777	M630	Beer et al Cell(2004)
A:	0.1500	0.3000	0.1000	0.5500	0.0000	0.4500	0.5000	0.0000	0.5500	0.5000	0.0000	0.0000	0.0500	0.0000
C:	0.0000	0.1000	0.0500	0.0000	0.0500	0.1500	0.0000	0.0000	0.2500	0.0000	0.0000	0.3500	0.0000	0.8000
G:	0.8500	0.5500	0.8500	0.4500	0.9500	0.3500	0.5000	0.9500	0.0000	0.5000	1.0000	0.6500	0.6000	0.2000
T:	0.0000	0.0500	0.0000	-0.0000	0.0000	0.0500	0.0000	0.0500	0.2000	0.0000	0.0000	0.0000	0.3500	-0.0000

Motif 778	M631	Beer et al Cell(2004)
A:	0.0500	0.0000	1.0000	0.8000	0.9500	0.5000	1.0000	0.8000	0.7500	0.5000	0.7000	0.6500	0.1000	0.4500
C:	0.0000	0.0000	0.0000	0.0500	0.0000	0.4500	0.0000	0.1500	0.0000	0.2500	0.0500	0.1000	0.0000	0.0500
G:	0.0000	1.0000	0.0000	0.0000	0.0000	0.0000	0.0000	0.0000	0.0000	0.2000	0.2500	0.0000	0.1500	0.1500
T:	0.9500	0.0000	0.0000	0.1500	0.0500	0.0500	0.0000	0.0500	0.2500	0.0500	0.0000	0.2500	0.7500	0.3500

Motif 779	M632	Beer et al Cell(2004)
A:	0.0000	0.9000	0.6500	0.0000	0.1000	0.0500	0.0000	1.0000	0.2000	0.4500	1.0000	0.0000
C:	0.3500	0.0000	0.0000	0.4000	0.0000	0.8000	0.0000	0.0000	0.0000	0.0500	0.0000	0.0500
G:	0.0000	0.0500	0.0500	0.1500	0.9000	0.1500	1.0000	0.0000	0.0000	0.5000	0.0000	0.6500
T:	0.6500	0.0500	0.3000	0.4500	0.0000	-0.0000	0.0000	0.0000	0.8000	0.0000	0.0000	0.3000

Motif 780	M633	Beer et al Cell(2004)
A:	0.0000	0.0000	0.4000	0.0000	0.0000	0.0000	0.4500	0.0000	0.9000	0.2000	0.0000	0.9000
C:	0.4000	0.0500	0.0000	0.4500	0.0500	0.0000	0.0000	0.0000	0.0000	0.8000	0.0000	0.0000
G:	0.6000	0.8500	0.4000	0.0000	0.9500	1.0000	0.5500	0.0000	0.0000	0.0000	0.5000	0.0000
T:	0.0000	0.1000	0.2000	0.5500	0.0000	0.0000	0.0000	1.0000	0.1000	0.0000	0.5000	0.1000

Motif 781	M634	Beer et al Cell(2004)
A:	0.0000	0.0500	0.0000	0.3500	0.0000	0.0000	0.0500	0.0000	0.1000	0.0500	0.1000	0.5000	0.5500	0.0500	0.0000
C:	0.1500	0.1500	0.0000	0.6500	0.2000	0.1000	0.7000	0.0000	0.0000	0.0000	0.8000	0.0000	0.0000	0.3500	0.3000
G:	0.0500	0.5000	0.9000	0.0000	0.4500	0.9000	0.0000	0.5500	0.5500	0.9500	0.1000	0.5000	0.4500	0.6000	0.0000
T:	0.8000	0.3000	0.1000	0.0000	0.3500	0.0000	0.2500	0.4500	0.3500	0.0000	-0.0000	0.0000	-0.0000	0.0000	0.7000

Motif 782	M635	Beer et al Cell(2004)
A:	0.6500	0.4000	0.8000	0.8000	0.5000	0.8000	0.0000	0.0000	0.9500	0.8500	0.7000	0.8000	0.6500
C:	0.0000	0.0000	0.2000	0.0500	0.0000	0.0000	0.0500	0.0000	0.0000	0.0000	0.3000	0.1500	0.0000
G:	0.3500	0.0500	0.0000	0.0000	0.2500	0.0000	0.0000	1.0000	0.0500	0.0000	0.0000	0.0000	0.0500
T:	0.0000	0.5500	-0.0000	0.1500	0.2500	0.2000	0.9500	0.0000	0.0000	0.1500	0.0000	0.0500	0.3000

Motif 783	M636	Beer et al Cell(2004)
A:	0.4500	0.4000	0.6500	0.4500	0.8000	0.7500	0.2500	0.0500	0.0000	0.0000	0.3000	0.1000	0.2500
C:	0.3000	0.0000	0.0000	0.1500	0.0000	0.0000	0.0000	0.0000	0.0000	0.0000	0.3000	0.3500	0.2000
G:	0.2500	0.4000	0.2000	0.0500	0.0000	0.1000	0.7500	0.9500	1.0000	1.0000	0.2000	0.3500	0.4000
T:	0.0000	0.2000	0.1500	0.3500	0.2000	0.1500	0.0000	0.0000	0.0000	0.0000	0.2000	0.2000	0.1500

Motif 784	M637	Beer et al Cell(2004)
A:	0.6000	0.5500	0.0000	0.3000	0.4000	0.8000	0.0000	0.6000	0.1000	0.5000	0.2500	0.6000	0.4000	0.0000
C:	0.1000	0.0000	0.4000	0.0000	0.2000	0.0000	0.0500	0.0000	0.3000	0.0000	0.0000	0.1500	0.5000	0.3000
G:	0.3000	0.4500	0.6000	0.6500	0.4000	0.2000	0.9500	0.2500	0.6000	0.5000	0.7500	0.2500	0.1000	0.2500
T:	0.0000	-0.0000	0.0000	0.0500	-0.0000	-0.0000	0.0000	0.1500	0.0000	0.0000	0.0000	0.0000	-0.0000	0.4500

Motif 785	M638	Beer et al Cell(2004)
A:	0.1500	0.0000	0.0000	0.0000	0.1000	0.5000	0.6500	0.2000	0.6000	0.4500	0.7500	1.0000	0.5500	0.0000	0.1000
C:	0.8000	0.8000	0.2500	0.0000	0.1000	0.0500	0.0500	0.0500	0.0000	0.0000	0.0500	0.0000	0.0500	0.1000	0.0000
G:	0.0500	0.2000	0.0000	0.0000	0.2000	0.1000	0.2000	0.7500	0.3000	0.4500	0.2000	0.0000	0.2000	0.9000	0.9000
T:	-0.0000	-0.0000	0.7500	1.0000	0.6000	0.3500	0.1000	0.0000	0.1000	0.1000	0.0000	0.0000	0.2000	0.0000	0.0000

Motif 786	M639	Beer et al Cell(2004)
A:	0.0500	0.4000	0.0500	0.4500	0.0000	0.0500	0.0000	0.0000	0.1000	0.0000	0.0000	0.4000	0.0000	0.0000	0.5000	0.5000	0.1500
C:	0.5500	0.5000	0.0000	0.0500	0.3500	0.3000	0.0500	0.9000	0.0000	0.3500	0.2000	0.2500	0.0500	0.9500	0.1500	0.1000	0.4500
G:	0.4000	0.1000	0.7000	0.2500	0.4000	0.4500	0.9000	0.1000	0.9000	0.6500	0.0000	0.2000	0.3500	0.0000	0.2000	0.0500	0.4000
T:	-0.0000	-0.0000	0.2500	0.2500	0.2500	0.2000	0.0500	-0.0000	0.0000	0.0000	0.8000	0.1500	0.6000	0.0500	0.1500	0.3500	-0.0000

Motif 787	M640	Beer et al Cell(2004)
A:	0.0000	0.0000	0.0000	0.0500	0.3000	0.3000	0.3000	0.4500	0.4000	0.1500	0.5000	0.2000	0.3500	0.3500	0.1500	0.0000	0.0000	0.0000	0.9000	0.0000	0.0500	0.3000
C:	0.0500	1.0000	0.7500	0.2000	0.2000	0.3000	0.0000	0.1000	0.3500	0.4000	0.0000	0.2500	0.0500	0.1000	0.2000	0.1500	0.2000	0.2000	0.1000	0.0500	0.7500	0.7000
G:	0.9500	0.0000	0.0000	0.2500	0.0000	0.2500	0.3000	0.2500	0.1000	0.2500	0.5000	0.3000	0.3000	0.3000	0.4500	0.8500	0.5000	0.6500	0.0000	0.6000	0.1000	0.0000
T:	0.0000	0.0000	0.2500	0.5000	0.5000	0.1500	0.4000	0.2000	0.1500	0.2000	0.0000	0.2500	0.3000	0.2500	0.2000	0.0000	0.3000	0.1500	-0.0000	0.3500	0.1000	0.0000

Motif 788	M641	Beer et al Cell(2004)
A:	0.0000	0.0500	0.0000	0.0000	0.0000	0.0000	0.2000	0.0000	0.1000	0.0000	0.3500	0.2500	0.3000	0.4000	0.2500	0.2000	0.2000	0.3000	0.3500	0.1500	0.2500	0.0000	0.0000	0.4500	0.2500	0.4000
C:	0.4000	0.1500	0.0000	0.6500	0.0000	0.1000	0.7500	0.1000	0.1500	0.9500	0.0500	0.0000	0.3000	0.1500	0.0500	0.2500	0.0500	0.0500	0.2000	0.4500	0.2000	0.3500	0.0000	0.3000	0.4500	0.6000
G:	0.2500	0.2000	0.8000	0.3500	1.0000	0.9000	0.0000	0.5000	0.7500	0.0000	0.2000	0.3000	0.0000	0.2000	0.3000	0.1500	0.1500	0.3000	0.2000	0.1000	0.2500	0.2500	0.3000	0.1500	0.3000	0.0000
T:	0.3500	0.6000	0.2000	0.0000	0.0000	0.0000	0.0500	0.4000	0.0000	0.0500	0.4000	0.4500	0.4000	0.2500	0.4000	0.4000	0.6000	0.3500	0.2500	0.3000	0.3000	0.4000	0.7000	0.1000	0.0000	0.0000

Motif 789	M642	Beer et al Cell(2004)
A:	0.6000	0.2000	0.0500	0.7000	0.6500	0.4500	0.2500	0.4500	0.6000	0.8500	0.3500	0.1000	0.2500	0.0000	0.5500
C:	0.3000	0.0000	0.0000	0.0500	0.0000	0.0000	0.0500	0.0500	0.0000	0.0000	0.1500	0.2500	0.1500	0.4500	0.0000
G:	0.1000	0.8000	0.8000	0.2500	0.3500	0.5500	0.7000	0.2500	0.4000	0.1000	0.5000	0.4000	0.4000	0.2500	0.4500
T:	0.0000	0.0000	0.1500	0.0000	0.0000	0.0000	0.0000	0.2500	0.0000	0.0500	0.0000	0.2500	0.2000	0.3000	-0.0000

Motif 790	M643	Beer et al Cell(2004)
A:	0.7000	0.3500	0.5500	0.0000	0.0000	0.0000	0.4000	0.0500	0.5500	0.4500	0.0000	1.0000	0.3000	0.8500
C:	0.0000	0.0000	0.0000	0.0000	0.1000	0.0000	0.0000	0.7000	0.0000	0.0500	0.3500	0.0000	0.3000	0.0000
G:	0.0000	0.6000	0.2000	1.0000	0.7500	1.0000	0.6000	0.2000	0.4500	0.0000	0.0500	0.0000	0.2500	0.0000
T:	0.3000	0.0500	0.2500	0.0000	0.1500	0.0000	0.0000	0.0500	-0.0000	0.5000	0.6000	0.0000	0.1500	0.1500

Motif 791	M644	Beer et al Cell(2004)
A:	0.6500	0.4500	0.0000	0.0000	0.0000	0.1000	0.7000	0.3500	0.2500	0.0000	0.3500	0.4000	0.0000	0.2000	0.6000	0.6000
C:	0.1500	0.3000	0.0500	0.0000	0.0000	0.3000	0.0000	0.2000	0.1500	0.0000	0.2000	0.0000	0.3500	0.1500	0.3000	0.1500
G:	0.1500	0.2500	0.9500	1.0000	1.0000	0.6000	0.3000	0.2500	0.3500	0.9000	0.4500	0.6000	0.6000	0.3000	0.0000	0.2500
T:	0.0500	0.0000	0.0000	0.0000	0.0000	0.0000	0.0000	0.2000	0.2500	0.1000	0.0000	0.0000	0.0500	0.3500	0.1000	0.0000

Motif 792	M645	Beer et al Cell(2004)
A:	0.1500	0.0000	0.0000	0.1500	0.3000	0.3000	0.0500	0.9000	0.0000	0.0000	0.8500	0.8000	0.3000	0.5500
C:	0.7500	0.6500	0.0000	0.6000	0.3500	0.2500	0.0000	0.0000	0.2000	0.1500	0.0000	0.1000	0.0000	0.4500
G:	0.1000	0.2000	1.0000	0.0000	0.3500	0.0000	0.8000	0.0000	0.0000	0.2000	0.0000	0.1000	0.2000	0.0000
T:	-0.0000	0.1500	0.0000	0.2500	0.0000	0.4500	0.1500	0.1000	0.8000	0.6500	0.1500	-0.0000	0.5000	-0.0000

Motif 793	M646	Beer et al Cell(2004)
A:	0.6500	0.0500	0.7500	0.0000	0.6500	0.3500	0.9500	0.9500	0.0500	0.5500	0.0500	0.4000	0.2500
C:	0.0000	0.0000	0.0500	0.0000	0.1000	0.0000	0.0000	0.0000	0.0000	0.0000	0.0000	0.2000	0.0000
G:	0.3500	0.0000	0.2000	0.0000	0.0000	0.0000	0.0000	0.0000	0.6500	0.4500	0.9000	0.2000	0.7000
T:	0.0000	0.9500	0.0000	1.0000	0.2500	0.6500	0.0500	0.0500	0.3000	-0.0000	0.0500	0.2000	0.0500

Motif 794	M647	Beer et al Cell(2004)
A:	0.7500	0.4500	0.0000	0.0000	0.4000	0.1000	0.0500	0.3500	0.3000	0.3000	0.0500	0.0000	0.3500
C:	0.0500	0.0000	0.2500	0.1500	0.1000	0.2000	0.0000	0.2000	0.0000	0.0000	0.1000	0.2500	0.0500
G:	0.2000	0.5500	0.6000	0.8000	0.5000	0.7000	0.8500	0.1000	0.7000	0.7000	0.8000	0.7500	0.6000
T:	0.0000	0.0000	0.1500	0.0500	0.0000	0.0000	0.1000	0.3500	0.0000	0.0000	0.0500	0.0000	0.0000

Motif 795	M648	Beer et al Cell(2004)
A:	0.3000	0.8500	0.0000	0.3000	0.0000	0.1500	0.4000	0.2000	0.2000	0.4500	0.0000	0.0000
C:	0.0000	0.0500	0.0000	0.0000	0.0000	0.1000	0.0000	0.1000	0.3000	0.0500	0.2500	0.0000
G:	0.0000	0.0000	0.0000	0.6000	0.3000	0.6500	0.0000	0.0000	0.5000	0.0000	0.7500	0.0000
T:	0.7000	0.1000	1.0000	0.1000	0.7000	0.1000	0.6000	0.7000	0.0000	0.5000	0.0000	1.0000

Motif 796	M649	Beer et al Cell(2004)
A:	0.9000	0.5000	0.3500	0.5000	0.9000	0.3500	0.8000	0.4500	0.9500	0.7500	0.9500	0.4000	0.4000	0.2500	1.0000	0.7000	0.6500	0.4500	0.5000	0.0500	0.0000
C:	0.1000	0.0500	0.1000	0.4500	0.1000	0.0000	0.1500	0.0500	0.0000	0.0000	0.0000	0.0000	0.0500	0.0500	0.0000	0.2500	0.0000	0.2500	0.1000	0.5000	0.8000
G:	0.0000	0.2000	0.3500	0.0000	0.0000	0.3000	0.0500	0.2000	0.0500	0.1000	0.0000	0.2500	0.4000	0.3000	0.0000	0.0000	0.2000	0.2000	0.0000	0.3500	0.0000
T:	-0.0000	0.2500	0.2000	0.0500	-0.0000	0.3500	-0.0000	0.3000	0.0000	0.1500	0.0500	0.3500	0.1500	0.4000	0.0000	0.0500	0.1500	0.1000	0.4000	0.1000	0.2000

Motif 797	M650	Beer et al Cell(2004)
A:	0.6000	0.6000	0.1500	0.6000	0.1000	0.5500	0.6500	0.6500	0.1500	0.5000	0.6000	0.4500	0.2000	0.5500
C:	0.0000	0.0500	0.2500	0.0000	0.0000	0.0000	0.0000	0.0000	0.1500	0.1000	0.0000	0.1000	0.7500	0.0000
G:	0.4000	0.3500	0.5000	0.4000	0.9000	0.2000	0.3500	0.3500	0.4500	0.3500	0.2000	0.2500	0.0000	0.4500
T:	0.0000	0.0000	0.1000	0.0000	0.0000	0.2500	0.0000	0.0000	0.2500	0.0500	0.2000	0.2000	0.0500	-0.0000

Motif 798	M651	Beer et al Cell(2004)
A:	0.7500	0.3500	0.3000	0.0000	0.1500	0.1500	0.2500	0.3000	0.3500	0.3500	0.0000	0.7000	0.3500	0.5500	0.6500
C:	0.0500	0.0000	0.0000	0.0000	0.0500	0.0500	0.2000	0.3500	0.0500	0.2000	0.0000	0.0500	0.2500	0.2500	0.0000
G:	0.0000	0.6500	0.7000	0.9500	0.8000	0.8000	0.3000	0.1500	0.6000	0.2000	0.6500	0.2500	0.2000	0.2000	0.3000
T:	0.2000	0.0000	0.0000	0.0500	-0.0000	-0.0000	0.2500	0.2000	0.0000	0.2500	0.3500	0.0000	0.2000	-0.0000	0.0500

Motif 799	M652	Beer et al Cell(2004)
A:	0.4500	0.0000	0.0000	0.2000	0.3000	0.1500	0.4500	0.4000	0.3500	0.4500	0.3500	0.4000	0.5500	0.3500	0.4500	0.6500
C:	0.0000	0.1000	0.0000	0.0000	0.1000	0.0000	0.0000	0.0500	0.0000	0.0000	0.3000	0.1500	0.0000	0.0000	0.0000	0.0000
G:	0.5500	0.9000	1.0000	0.8000	0.2000	0.8500	0.5000	0.3500	0.6000	0.5500	0.2500	0.2000	0.4500	0.6000	0.5500	0.2500
T:	0.0000	0.0000	0.0000	0.0000	0.4000	0.0000	0.0500	0.2000	0.0500	0.0000	0.1000	0.2500	-0.0000	0.0500	0.0000	0.1000

Motif 800	M653	Beer et al Cell(2004)
A:	0.3500	0.8500	0.0500	0.0500	0.0000	0.1500	0.4000	0.0500	0.2000	0.0000	0.0500	0.1000	0.0500	0.5000	0.4000	0.0500
C:	0.1500	0.0000	0.0500	0.0000	0.0000	0.1000	0.1500	0.0000	0.1500	0.0000	0.1500	0.3500	0.1500	0.2000	0.5500	0.0000
G:	0.5000	0.1000	0.9000	0.8000	1.0000	0.5500	0.4500	0.9500	0.4500	1.0000	0.8000	0.5500	0.8000	0.1500	0.0500	0.9000
T:	0.0000	0.0500	-0.0000	0.1500	0.0000	0.2000	-0.0000	0.0000	0.2000	0.0000	-0.0000	0.0000	-0.0000	0.1500	-0.0000	0.0500

Motif 801	M654	Beer et al Cell(2004)
A:	0.6000	0.4500	0.3000	0.5500	0.6000	0.6500	0.1500	0.3500	0.1500	0.0000	0.1000	0.6500
C:	0.0000	0.2000	0.2000	0.0500	0.0000	0.0000	0.0000	0.1000	0.0000	0.0000	0.1500	0.1000
G:	0.3000	0.3500	0.3500	0.0500	0.3000	0.2000	0.6500	0.5000	0.8500	0.8000	0.7500	0.2500
T:	0.1000	0.0000	0.1500	0.3500	0.1000	0.1500	0.2000	0.0500	0.0000	0.2000	0.0000	-0.0000

Motif 802	M655	Beer et al Cell(2004)
A:	0.0000	0.0000	0.3000	1.0000	0.3000	0.2500	0.4000	0.2000	0.4500	0.4000	0.2000	0.4000	0.4500	0.5000	0.2500	0.2000	0.0000	0.0500	0.0500	0.0000	0.1000
C:	0.4500	0.5000	0.1000	0.0000	0.2500	0.0500	0.1000	0.4000	0.0500	0.0500	0.0500	0.0500	0.2000	0.0000	0.2000	0.0000	0.0000	0.9500	0.2500	0.0500	0.3500
G:	0.5500	0.5000	0.3500	0.0000	0.4500	0.2000	0.5000	0.4000	0.1500	0.2000	0.3500	0.1500	0.1000	0.5000	0.5000	0.6000	1.0000	0.0000	0.7000	0.9500	0.3000
T:	0.0000	0.0000	0.2500	0.0000	-0.0000	0.5000	0.0000	0.0000	0.3500	0.3500	0.4000	0.4000	0.2500	0.0000	0.0500	0.2000	0.0000	0.0000	0.0000	0.0000	0.2500

Motif 803	M656	Beer et al Cell(2004)
A:	0.0000	0.0000	0.0000	0.0000	0.0000	0.0000	1.0000	0.9000	0.4500	0.9500	0.7500	0.7000	1.0000
C:	0.0000	0.0000	0.1000	0.0000	0.0000	0.1000	0.0000	0.0000	0.1000	0.0500	0.0000	0.0000	0.0000
G:	0.0000	0.0000	0.0000	0.0000	1.0000	0.0000	0.0000	0.1000	0.4500	0.0000	0.2500	0.0000	0.0000
T:	1.0000	1.0000	0.9000	1.0000	0.0000	0.9000	0.0000	-0.0000	0.0000	0.0000	0.0000	0.3000	0.0000

Motif 804	M657	Beer et al Cell(2004)
A:	0.8000	0.7500	0.4500	0.2500	0.3000	0.0000	0.0500	0.1500	0.1000	0.6000	0.0000	0.8500	0.4500	0.6000	0.9500	0.4000	0.8500
C:	0.1000	0.0000	0.0500	0.1500	0.3500	0.6500	0.9000	0.2500	0.9000	0.3000	1.0000	0.1500	0.3000	0.0000	0.0000	0.2500	0.0500
G:	0.0000	0.2500	0.3000	0.6000	0.1000	0.3000	0.0000	0.3500	0.0000	0.0500	0.0000	0.0000	0.2500	0.0500	0.0500	0.1500	0.1000
T:	0.1000	0.0000	0.2000	0.0000	0.2500	0.0500	0.0500	0.2500	0.0000	0.0500	0.0000	0.0000	0.0000	0.3500	0.0000	0.2000	0.0000

Motif 805	M658	Beer et al Cell(2004)
A:	0.1500	0.5000	0.1000	0.3500	0.7000	0.3000	0.0000	0.0000	0.0000	0.0500	0.0000	0.0000	0.8000	0.4500	0.0000
C:	0.6500	0.3000	0.0000	0.3000	0.0000	0.3500	0.0500	0.0000	0.7000	0.0000	0.0000	0.0000	0.0500	0.0500	0.0500
G:	0.0000	0.1000	0.7500	0.1500	0.2500	0.1000	0.0000	0.0000	0.0000	0.4000	0.1000	1.0000	0.0000	0.5000	0.9500
T:	0.2000	0.1000	0.1500	0.2000	0.0500	0.2500	0.9500	1.0000	0.3000	0.5500	0.9000	0.0000	0.1500	0.0000	0.0000

Motif 806	M659	Beer et al Cell(2004)
A:	0.9500	0.1000	0.1000	0.0500	0.8500	0.0000	1.0000	0.0000	0.2000	0.2000	0.7000	0.0500	0.2000	0.0500	1.0000	0.2500	0.0500
C:	0.0000	0.0000	0.0000	0.0500	0.0000	0.0000	0.0000	0.0000	0.4500	0.1000	0.0000	0.0500	0.1000	0.0000	0.0000	0.3000	0.0500
G:	0.0500	0.8000	0.7500	0.2500	0.0000	0.0000	0.0000	0.0000	0.0000	0.1500	0.1000	0.7500	0.4500	0.9500	0.0000	0.4000	0.0000
T:	0.0000	0.1000	0.1500	0.6500	0.1500	1.0000	0.0000	1.0000	0.3500	0.5500	0.2000	0.1500	0.2500	0.0000	0.0000	0.0500	0.9000

Motif 807	M660	Beer et al Cell(2004)
A:	0.6500	0.1000	0.0000	0.6500	0.4500	0.8500	0.0000	0.1500	0.4000	0.3500	0.6000	0.0000	0.5000
C:	0.0000	0.0000	0.0000	0.0000	0.2500	0.1000	1.0000	0.8500	0.6000	0.6500	0.0500	0.0000	0.0000
G:	0.0000	0.9000	0.9500	0.2500	0.0000	0.0000	0.0000	0.0000	0.0000	0.0000	0.0000	0.6000	0.0000
T:	0.3500	0.0000	0.0500	0.1000	0.3000	0.0500	0.0000	0.0000	0.0000	0.0000	0.3500	0.4000	0.5000

Motif 808	M661	Beer et al Cell(2004)
A:	1.0000	0.0000	0.7000	0.0500	0.1500	0.0000	0.6000	0.8000	0.9000	0.2000	0.8000	0.0000	0.9500	0.5000	0.9000
C:	0.0000	0.0000	0.1500	0.0000	0.0000	0.0000	0.0000	0.1500	0.0000	0.3500	0.0000	0.0000	0.0000	0.1000	0.0000
G:	0.0000	0.0000	0.1000	0.0500	0.0000	0.1000	0.3500	0.0000	0.1000	0.2500	0.2000	0.0000	0.0000	0.1000	0.0000
T:	0.0000	1.0000	0.0500	0.9000	0.8500	0.9000	0.0500	0.0500	-0.0000	0.2000	-0.0000	1.0000	0.0500	0.3000	0.1000

Motif 809	M662	Beer et al Cell(2004)
A:	0.9000	0.7500	0.7000	0.7000	0.2500	0.3000	0.0000	0.5500	0.0500	0.5500	0.3000	0.0000	0.1000	0.0000
C:	0.0000	0.0000	0.0000	0.0000	0.0000	0.1000	0.0000	0.1000	0.1000	0.4000	0.2500	0.1000	0.0000	0.0000
G:	0.0000	0.0000	0.1000	0.0000	0.7500	0.3500	1.0000	0.2000	0.8500	0.0000	0.0000	0.0000	0.0000	0.0000
T:	0.1000	0.2500	0.2000	0.3000	0.0000	0.2500	0.0000	0.1500	0.0000	0.0500	0.4500	0.9000	0.9000	1.0000

Motif 810	M663	Beer et al Cell(2004)
A:	0.0500	0.2000	0.0000	0.0000	0.0000	0.0500	0.3500	0.0500	0.2000	0.7000	0.9000	0.7500	0.2500	0.4500
C:	0.7000	0.3500	0.1500	0.7500	0.8000	0.0000	0.0000	0.1000	0.2000	0.0000	0.0000	0.0500	0.4000	0.0000
G:	0.0000	0.0000	0.8000	0.2500	0.1500	0.9500	0.6500	0.8000	0.0000	0.1500	0.0500	0.0000	0.3500	0.5500
T:	0.2500	0.4500	0.0500	0.0000	0.0500	0.0000	0.0000	0.0500	0.6000	0.1500	0.0500	0.2000	0.0000	0.0000

Motif 811	M664	Beer et al Cell(2004)
A:	0.3500	0.1000	0.0000	0.0000	0.2500	0.0000	0.0000	0.4500	0.7500	0.3500	0.9500	0.4500
C:	0.1000	0.6000	0.2000	1.0000	0.5500	0.1000	0.0000	0.0000	0.2500	0.0000	0.0500	0.0000
G:	0.5500	0.0000	0.0000	0.0000	0.0000	0.0000	1.0000	0.5500	0.0000	0.0000	0.0000	0.0000
T:	0.0000	0.3000	0.8000	0.0000	0.2000	0.9000	0.0000	0.0000	0.0000	0.6500	0.0000	0.5500

Motif 812	M665	Beer et al Cell(2004)
A:	0.9500	0.5000	0.7500	0.6500	0.1000	0.0000	0.4000	0.1000	0.0500	0.0000	0.4500	0.0000	0.0000	0.1500	0.0500	0.3000	0.0000	0.5000	0.3500	0.4500	0.0000
C:	0.0000	0.0000	0.1000	0.0000	0.0000	0.0000	0.1000	0.0000	0.0000	0.0000	0.2000	0.1500	1.0000	0.1000	0.0000	0.7000	0.0000	0.5000	0.3500	0.0000	1.0000
G:	0.0500	0.5000	0.0000	0.3000	0.2500	0.9500	0.4500	0.3500	0.9500	1.0000	0.3000	0.7000	0.0000	0.3000	0.9500	0.0000	0.9000	0.0000	0.0500	0.1000	0.0000
T:	0.0000	0.0000	0.1500	0.0500	0.6500	0.0500	0.0500	0.5500	0.0000	0.0000	0.0500	0.1500	0.0000	0.4500	0.0000	0.0000	0.1000	0.0000	0.2500	0.4500	0.0000

Motif 813	M666	Beer et al Cell(2004)
A:	0.4500	0.3000	0.8000	0.2000	0.7000	1.0000	0.6500	0.6500	0.4500	0.0000	0.3000	0.1500
C:	0.0000	0.1000	0.0000	0.0000	0.0000	0.0000	0.0000	0.1000	0.0000	0.0000	0.0000	0.4500
G:	0.5500	0.5500	0.2000	0.4500	0.3000	0.0000	0.0500	0.2500	0.5500	1.0000	0.6500	0.0000
T:	0.0000	0.0500	-0.0000	0.3500	0.0000	0.0000	0.3000	-0.0000	0.0000	0.0000	0.0500	0.4000

Motif 814	Mcm1Matalpha2	De Masi et al 
A:	0.1000	0.0000	0.6000	0.1500	0.0000	0.0000	0.8500	0.4500	0.6000	0.2000	0.3000	0.0000	0.0500
C:	0.0000	0.0500	0.1000	0.7500	0.5500	0.3000	0.0500	0.0000	0.4000	0.0000	0.2000	0.0000	0.0000
G:	0.3000	0.0000	0.1500	0.0500	0.4000	0.4000	0.0000	0.5500	0.0000	0.3500	0.2000	0.9000	0.7500
T:	0.6000	0.9500	0.1500	0.0500	0.0500	0.3000	0.1000	0.0000	0.0000	0.4500	0.3000	0.1000	0.2000

Motif 847	Cbf1	Tavazoie et al Nat. Genetics (1999)
A:	0.2727	0.3030	0.3636	0.2727	0.3030	0.3636	0.3030	0.3636	0.4242	0.2727	0.3030	0.9091	0.3939	0.0909	0.0606	0.0000	0.4848	0.6061	0.2727	0.0909	0.0303	0.2121	0.2424	0.3939	0.1515	0.3636	0.2727	0.3636	0.2727	0.2121	0.2500	7
C:	0.1818	0.2121	0.3333	0.2424	0.1818	0.2121	0.1818	0.1818	0.1212	0.0909	0.5152	0.0606	0.5152	0.0303	0.0606	0.0000	0.5152	0.3030	0.6364	0.0000	0.0000	0.0303	0.3636	0.0909	0.2727	0.2121	0.1212	0.1818	0.2727	0.0606	0.2500	5
G:	0.2424	0.2121	0.0606	0.2121	0.1515	0.1515	0.2121	0.2727	0.0909	0.3939	0.0000	0.0000	0.0000	0.6364	0.2727	0.5758	0.0000	0.0303	0.0303	0.4848	0.0909	0.4848	0.1212	0.1212	0.2121	0.1818	0.2424	0.1818	0.2424	0.3030	0.2083	2
T:	0.3031	0.2728	0.2425	0.2728	0.3637	0.2728	0.3031	0.1819	0.3637	0.2425	0.1818	0.0303	0.0909	0.2424	0.6061	0.4242	0.0000	0.0606	0.0606	0.4243	0.8788	0.2728	0.2728	0.3940	0.3637	0.2425	0.3637	0.2728	0.2122	0.4243	0.2917	2

Motif 815	Cbf1_s	Tavazoie et al Nat. Genetics (1999)
A:	0.7000	1.0000	1.0000	0.2500	0.2000	0.0000	0.0000	1.0000	0.0000	0.0000	0.0000	0.0000
C:	0.0000	0.0000	0.0000	0.0000	0.1000	0.0000	1.0000	0.0000	1.0000	0.0000	0.0000	0.0000
G:	0.0000	0.0000	0.0000	0.2000	0.5500	0.0000	0.0000	0.0000	0.0000	1.0000	0.0000	1.0000
T:	0.3000	0.0000	0.0000	0.5500	0.1500	1.0000	0.0000	0.0000	0.0000	0.0000	1.0000	0.0000

Motif 816	ECB	Tavazoie et al Nat. Genetics (1999)
A:	0.2755	0.2347	0.1735	0.3980	0.3163	0.3265	0.2653	0.3571	0.2143	0.2755	0.0714	0.1429	0.2653	0.0102	0.0102	0.2551	0.6633	0.8163	0.5918	0.3163	0.4082	0.0102	0.0000	0.5816	0.8980	0.8673	0.3542	0.3958	0.3750	0.2917	0.3958	0.2708	0.3750	0.4479	0.3021	0.4194
C:	0.1735	0.1429	0.0816	0.1224	0.1633	0.1633	0.2959	0.1735	0.1735	0.1531	0.0612	0.0918	0.1224	0.9184	0.9082	0.2959	0.0816	0.0000	0.0000	0.2041	0.0918	0.0000	0.0204	0.1020	0.0714	0.0102	0.1042	0.1979	0.1146	0.2188	0.0938	0.1354	0.1562	0.1771	0.2292	0.1452
G:	0.1633	0.3163	0.2041	0.1020	0.1837	0.1429	0.2245	0.1939	0.0918	0.1020	0.0000	0.1837	0.2245	0.0714	0.0000	0.2143	0.1224	0.0102	0.0000	0.2245	0.3571	0.9898	0.9694	0.0408	0.0000	0.0408	0.1146	0.1667	0.1979	0.1771	0.1250	0.1250	0.1667	0.1562	0.1042	0.1774
T:	0.3877	0.3061	0.5408	0.3776	0.3367	0.3673	0.2143	0.2755	0.5204	0.4694	0.8674	0.5816	0.3878	0.0000	0.0816	0.2347	0.1327	0.1735	0.4082	0.2551	0.1429	0.0000	0.0102	0.2756	0.0306	0.0817	0.4270	0.2396	0.3125	0.3124	0.3854	0.4688	0.3021	0.2188	0.3645	0.2580

Motif 817	ECB_s	Tavazoie et al Nat. Genetics (1999)
A:	0.0000	0.0000	0.2432	0.0000	0.0000	0.1351	1.0000	1.0000	1.0000	0.4865	0.4324	0.0000	0.0000	0.4865	1.0000
C:	0.0000	0.0000	0.0541	1.0000	1.0000	0.2432	0.0000	0.0000	0.0000	0.1351	0.0811	0.0000	0.0000	0.1622	0.0000
G:	0.0000	0.0000	0.1351	0.0000	0.0000	0.2973	0.0000	0.0000	0.0000	0.1351	0.2973	1.0000	1.0000	0.1081	0.0000
T:	1.0000	1.0000	0.5676	0.0000	0.0000	0.3244	0.0000	0.0000	0.0000	0.2433	0.1892	0.0000	0.0000	0.2432	0.0000

Motif 818	M13	Tavazoie et al Nat. Genetics (1999)
A:	0.3421	0.2895	0.2368	0.2632	0.2368	0.2368	0.2105	0.3421	0.3421	0.3947	0.2632	0.1842	0.7368	0.4474	0.5263	0.3947	0.5263	0.1053	0.0000	0.4737	0.0526	0.1579	0.2632	0.3158	0.4211	0.2895	0.2105	0.3421	0.5000	0.3684	7
C:	0.1316	0.2105	0.1842	0.1316	0.2368	0.1842	0.2632	0.1842	0.1579	0.1053	0.0000	0.2368	0.0000	0.0000	0.0000	0.0526	0.0000	0.1053	0.4737	0.0000	0.1579	0.2368	0.2632	0.2632	0.1842	0.2368	0.1316	0.1316	0.1842	0.2368	4
G:	0.1842	0.2105	0.2368	0.2632	0.1842	0.1316	0.1316	0.1842	0.1842	0.1842	0.0000	0.2895	0.0789	0.0000	0.0000	0.0789	0.0000	0.0526	0.0000	0.0000	0.1053	0.2368	0.1053	0.1842	0.1053	0.1579	0.2368	0.1842	0.1842	0.1316	5
T:	0.3421	0.2895	0.3422	0.3420	0.3422	0.4474	0.3947	0.2895	0.3158	0.3158	0.7368	0.2895	0.1843	0.5526	0.4737	0.4738	0.4737	0.7368	0.5263	0.5263	0.6842	0.3685	0.3683	0.2368	0.2894	0.3158	0.4211	0.3421	0.1316	0.2632	4

Motif 819	M13s	Tavazoie et al Nat. Genetics (1999)
A:	0.4228	0.2231	0.3697	0.0000	0.0000	0.0000	0.0000	0.0000	0.0000	1.0000
C:	0.0000	0.0000	0.0000	0.0000	0.0000	0.0000	0.0000	0.0000	1.0000	0.0000
G:	0.0000	0.0000	0.0000	0.0000	0.0000	0.0000	0.0000	0.0000	0.0000	0.0000
T:	0.5772	0.7769	0.6303	1.0000	1.0000	1.0000	1.0000	1.0000	0.0000	0.0000

Motif 820	M14a	Tavazoie et al Nat. Genetics (1999)
A:	0.2955	0.2955	0.3182	0.2727	0.3636	0.2727	0.2727	0.3864	0.3409	0.4318	0.4318	0.4091	0.3182	0.2045	0.0000	0.0000	0.0000	0.4318	0.4773	0.5227	0.3864	0.3409	0.3636	0.3182	0.4318	0.2955	0.2500	0.2273	0.1364	0.2500
C:	0.1818	0.2273	0.2955	0.2045	0.1364	0.1818	0.1364	0.1818	0.2273	0.1818	0.0455	0.0000	0.0000	0.6591	0.0000	0.9091	0.0909	0.0000	0.2273	0.0000	0.1364	0.0909	0.0455	0.1364	0.1136	0.2500	0.2500	0.1818	0.2273	0.3636
G:	0.3409	0.2500	0.0909	0.1136	0.2045	0.0909	0.2273	0.1136	0.1364	0.0909	0.0000	0.0000	0.1136	0.1364	1.0000	0.0000	0.7500	0.0000	0.0000	0.0909	0.1591	0.2727	0.1591	0.2273	0.1591	0.1364	0.1818	0.1591	0.2500	0.1818
T:	0.1818	0.2272	0.2954	0.4092	0.2955	0.4546	0.3636	0.3182	0.2954	0.2955	0.5227	0.5909	0.5682	-0.0000	0.0000	0.0909	0.1591	0.5682	0.2954	0.3864	0.3181	0.2955	0.4318	0.3181	0.2955	0.3181	0.3182	0.4318	0.3863	0.2046

Motif 821	M14a_s	Tavazoie et al Nat. Genetics (1999)
A:	0.0000	0.0000	0.0000	0.0000	0.0000	0.0000	0.0000	0.0000	0.0000	0.0000
C:	0.0000	0.0000	0.0000	0.7671	0.0000	1.0000	0.0000	0.0000	0.0411	0.0000
G:	0.0000	0.0000	0.0000	0.2329	1.0000	0.0000	0.5753	0.0000	0.0000	0.0000
T:	1.0000	1.0000	1.0000	0.0000	0.0000	0.0000	0.4247	1.0000	0.9589	1.0000

Motif 822	M14b	Tavazoie et al Nat. Genetics (1999)
A:	0.3289	0.2632	0.3684	0.3289	0.2500	0.3947	0.3553	0.3816	0.2500	0.3553	0.5000	0.4737	0.4868	0.1316	0.4868	0.5000	0.6842	0.1579	0.3947	0.0921	0.3947	0.3684	0.3947	0.2763	0.2933	0.3867	0.2133	0.2568	0.2973	0.3514
[truncated: 2,780,244 more chars]
