# Supplementary material for: Curated collection of yeast transcription factor DNA binding specificity data reveals novel structural and gene regulatory insights
Source: Genome Biol. 2011 Dec 21;12(12):R125. doi: 10.1186/gb-2011-12-12-r125 (PMC3334620; doi:10.1186/gb-2011-12-12-r125)
Supplement: Additional file 14 — Table S14. List of the 27 S. cerevisiae TFs that successfully yielded PBM data in this study. For each TF the table shows: (A) SGD ID; (B) common gene symbol; (C) Pfam DBD class (if known); (D) clone type (full-length ORF or DBD alone); (E) the Gateway entry clone used; (F) nucleotide sequence of cloned insert; (G) amino acid sequence of cloned insert; (H) the expected molecular weight (kDa) for the GST fusion protein expressed; (I) estimated concentration of protein used on PBM experiment, based on Western blot visual examination. All proteins were expressed by in vitro transcription and translation. [file gb-2011-12-12-r125-S14.XLS]

## Sheet: Sheet1
Table S14. List of the 27 S. cerevisiae TFs that successfully yielded PBM data in this study. For each TF the table shows: (A) SGD ID; (B) common gene symbol; (C) Pfam DBD class (if known); (D) clone type (full-length ORF or DBD alone); (E) the Gateway entry clone used; (F) nucleotide sequence of cloned insert; (G) amino acid sequence of cloned insert; (H) the expected molecular weight (kDa) for …
Systematic name	Standard name	Pfam DNA binding domain (known or candidate)	Clone type	Entry clone used in this study	nt sequence of cloned insert	amino acid sequence of cloned insert	Expected kDa (GST fusion)	concentration used in PBM
YKL112W	Abf1	BAF1_ABF1	Full length	pENTR	Abf1_nucleotide	Abf1_amino_acid	107.7	200 nM
YDR423C	Cad1	bZIP_1	Full length	pENTR	Cad1_nucleotide	Cad1_amino_acid	71.7	100 nM
YOR028C	Cin5	bZIP_1	Full length	pENTR	Cin5_nucleotide	Cin5_amino_acid	58.9	100 nM
YIL036W	Cst6	bZIP_1	DNA-binding domain	pENTR	Cst6_DBD_nucleotide	Cst6_DBD_amino_acid	37.3	200 nM
YLR228C	Ecm22	Zn_clus	Full length	pENTR	Ecm22_nucleotide	Ecm22_amino_acid	115.3	200 nM
YPL075W	Gcr1	GCR1_C	Full length	pENTR	Gcr1_nucleotide	Gcr1_amino_acid	113.7	100 nM
YFL031W	Hac1	bZIP_2	Full length	pENTR	Hac1_nucleotide	Hac1_amino_acid	52.9	200 nM
YLR256W	Hap1	Zn_clus	DNA-binding domain	pENTR	Hap1_DBD_nucleotide	Hap1_DBD_amino_acid	50.5	200 nM
YCL067C	Hmlalpha2	Homeobox	Full length	pENTR	Hmla2_nucleotide	Hmla2_amino_acid	50.2	200 nM
YMR070W	Mot3	zf-C2H2	Full length	pENTR	Mot3_nucleotide	Mot3_amino_acid	80.3	200 nM
YOL116W	Msn1	GCR1_C	Full length	pENTR	Msn1_nucleotide	Msn1_amino_acid	69	200 nM
YBR066C	Nrg2	zf-C2H2	Full length	pENTR	Nrg2_nucleotide	Nrg2_amino_acid	51	100 nM
YBL005W	Pdr3	Zn_clus	Full length	pENTR	Pdr3_nucleotide	Pdr3_amino_acid	138.5	200 nM
YNL167C	Sko1	bZIP_1	Full length	pENTR	Sko1_nucleotide	Sko1_amino_acid	96.2	200 nM
YMR019W	Stb4	Zn_clus	DNA-binding domain	pENTR	Sko1_DBD_nucleotide	Stb4_DBD_amino_acid	50.2	200 nM
YHR178W	Stb5	Zn_clus	Full length	pDONR221	Stb5_nucleotide	Stb5_amino_acid	109.5	200 nM
YHR084W	Ste12	STE	DNA-binding domain	pDONR221	Ste12_DBD_nucleotide	Ste12_DBD_amino_acid	57.5	200 nM
YDR463W	Stp1	zf-C2H2	Full length	pENTR	Stp1_nucleotide	Stp1_amino_acid	84.1	200 nM
YGL162W	Sut1	Zn_clus	Full length	pENTR	Sut1_nucleotide	Sut1_amino_acid	59.2	200 nM
YDR213W	Upc2	Zn_clus	Full length	pENTR	Upc2_nucleotide	Upc2_amino_acid	126.3	200 nM
YIL056W	Vhr1	Vhr1	Full length	pDONR221	Vhr1_nucleotide	Vhr1_amino_acid	97.4	200 nM
YER064C	Vhr2	Vhr1	Full length	pENTR	Vhr2_nucleotide	Vhr2_amino_acid	82.6	200 nM
YHL009C	Yap3	bZIP_1	Full length	pENTR	Yap3_nucleotide	Yap3_amino_acid	63.9	100 nM
YBR033W	Ybr033w	Zn_clus	Full length	pENTR	Ybr033w_nucleotide	Ybr033w_amino_acid	129.4	200 nM
YER184C	Yer184c	Zn_clus	Full length	pENTR	Yer184c_nucleotide	Yer184c_amino_acid	117.1	100 nM
YLR278C	Ylr278c	Zn_clus	DNA-binding domain	pENTR	Ylr278c_DBD_nucleotide	Ylr278c_DBD_amino_acid	48.6	200 nM
YJL056C	Zap1	zf-C2H2	Full length	pENTR	Zap1_nucleotide	Zap1_amino_acid	124.8	200 nM
